# Supplementary material for: TREM2hi resident macrophages protect the septic heart by maintaining cardiomyocyte homeostasis
Source: Nat Metab. 2023 Jan 12;5(1):129–46. doi: 10.1038/s42255-022-00715-5 (PMC9886554; doi:10.1038/s42255-022-00715-5)
Supplement: Source Data Fig. 1 — Single-cell RNA-seq data and statistical source data. [file 42255_2022_715_MOESM9_ESM.xlsx]

## Sheet: Fig. 1d
Fig. 1d
CellID	Sample	cluster	celltype	H2-Eb1	H2-Ab1	H2-Aa	Cd74	Nfkbiz	Atf3	Egr1	Cd83	Fosb	Jun	Neat1	Cx3cr1	Lilra5	Lyve1	F13a1	Folr2	Fcgrt	Ccl6	Ninj1	Timd4	Ltc4s	Gas6	Ccl24	Fxyd2	Saa3	Ifi27l2a	Cxcl13	Ms4a6c	Cndp2	Cd72	Acp5	Ckb	Basp1	Ccnd1	Ccr2	Tnip3	Cd209a	Naaa	S100a9	S100a8	Retnlg	Ifitm1	Lcn2	Ngp	Hdc	Lrg1
AAAGTCCGTGTCCCTT-7	H007	15	T/NK cells	0	0	0	0	0	0	0.992114	0	0	0	0	2.24967	0	0	0	0	0	0	0	0	0	0	0	0	0	0.992114	0	0	0	0	0	0.992114	0	0	0	0	0	0	0	0	0	0	0	0	0	0
TGGGAAGAGCAGAAAG-3	H003	15	T/NK cells	0.793421	1.23019	0.793421	1.53317	1.23019	0.793421	2.57333	0	2.66169	2.57333	0	0	0	0	0	0	0.793421	0	0	0	0.793421	0	0	0	0	0	0	0.793421	0	0	0	0	0	0	2.81794	0	0	0	0	0	0	0	0	0	0	0
CAAGACTTCATACGAC-4	H004	15	T/NK cells	0	0.935539	0.573402	1.20083	0.935539	0.573402	2.40386	0	0	1.20083	1.9733	1.20083	1.4103	0	0	0	0.935539	0.573402	0.573402	0	0	0	0	0	0	2.8484	0	1.20083	0.573402	0.573402	0.935539	2.47149	1.20083	0	0	1.5834	0	0.573402	1.5834	1.20083	0	0	0	0.573402	0	0
CTGCGAGTCCAATGCA-4	H004	15	T/NK cells	0	0	0	0	0.652394	0	0	0	0	1.0439	0	0	0	0	0	0	0	0.652394	0	0	0	0	0	0	1.0439	0.652394	0	0	0	0	0	0	0	0	2.007	0	0	0	1.0439	1.54341	0	0	0	0	0	0
TCATGAGAGCCTCTGG-4	H004	15	T/NK cells	0	0	0	0	0	0	0	0	0	1.23002	1.23002	1.53298	0.793288	0	0.793288	0.793288	0.793288	0	0	0	0	0	0	0	0	2.57311	0	1.23002	1.53298	0	1.23002	0	0	1.23002	0	0	0	0.793288	1.23002	1.76518	0	0	0	0	0	0.793288
TTCCGTGCATCTCCCA-4	H004	15	T/NK cells	0.430339	0.73023	0	0.960628	0.73023	0.960628	0	0.430339	1.56118	1.66813	0.73023	1.76473	0	0	1.44142	0	0.73023	1.14776	0.430339	0	0.73023	0.73023	0	0	0.73023	3.03964	0.430339	2.31671	0.960628	0.430339	0.430339	1.44142	0.960628	0	0	0	0	0.430339	0.960628	0.960628	0.430339	0	0	0	0	0
AGGAAATCAGTGGTGA-7	H007	15	T/NK cells	0	0	0	1.7366	0	0	0	0	0	3.05736	1.7366	0.939747	1.41553	2.60081	2.47783	0.939747	1.7366	2.17437	1.7366	0	1.7366	1.41553	0.939747	0	0	2.809	1.41553	2.71031	1.41553	0.939747	0	0	0.939747	0	0	0	0	0	0.939747	0.939747	0	0	0	0	0	0
CAGTTCCTCCATATGG-7	H007	15	T/NK cells	0.414847	0	0	0.414847	0	0	1.52583	0	0	0	0.707187	0	0	0	0	0.707187	0	0	0	0	0	0	0	0	0	0	0	0	0	0	0.707187	0	0	0	0.414847	0	0	0	0.707187	0.933115	0	0.414847	0	0	0	0
CCTGTTGTCAAGCTTG-7	H007	15	T/NK cells	0.928338	0	0.703196	1.96308	1.26709	1.51967	1.72114	0	0.928338	2.69278	0.703196	0	0	1.62547	2.54414	2.15773	2.15773	2.54414	1.80845	0.928338	1.11199	2.09696	1.96308	0.412176	0	2.36949	0	1.40133	0.703196	0	0.703196	0.703196	0	0	0.412176	0	0	0	0	0	0	0	0.412176	0	0	0
CGGGACTGTGTCTTCC-7	H007	15	T/NK cells	3.73614	3.70483	3.97292	4.77607	1.00196	0.829736	2.46578	0.621549	0.829736	2.46578	0.358307	0.829736	1.39037	1.74745	2.77768	1.27688	1.66941	0.621549	0	0	0.358307	1.14884	0	0	0	3.8056	0	1.00196	0.358307	0.358307	0.358307	0.621549	0.621549	1.58476	0.358307	0	0	0.829736	0.358307	0.358307	0	0	0	0	0	0
CGTGCTTGTGGAAATT-7	H007	15	T/NK cells	2.80351	2.80351	3.46589	4.27846	1.03809	1.03809	1.03809	0.648103	1.03809	1.93549	0.648103	0	1.03809	1.79434	2.21998	1.8674	2.21998	2.44121	0	1.18777	1.18777	0.375662	0	0.861988	0	3.58653	0	0.861988	0.648103	0.861988	0.375662	0.861988	1.03809	0.375662	0.375662	0	0	0.375662	0.861988	0	0	0	0	0	0	0
CTCCTCCAGTATCCTG-7	H007	15	T/NK cells	0	0.563707	0	0.922014	0	0.563707	1.18526	0.563707	2.23312	0	0.922014	0	0	0	0	0	0	0	0	0	0	0	0	0	0	0.563707	0	0	0	0	0	0	0	0	2.14847	0	0	0	0.563707	0	0	0	0	0	0	0
CTCGAGGTCCTTGAAG-7	H007	15	T/NK cells	0	0.706042	0	1.11577	0	0	0.706042	0	0	0	0	0	0	0	0	0.706042	0	0	0	0	0.706042	0	0	0	0	0.706042	0	0	0	0	0	0	0	0	0	0	0	0	1.40557	0	0.706042	0	0	0	0	0
CTTTCGGTCATAGCAC-7	H007	15	T/NK cells	0	0	0.576221	0.576221	0	0	0.576221	0	0.576221	0	0.939462	0	0	0	0	0	0	0.576221	0.576221	0	0	0	0	0	0	0.939462	0	0	0.939462	0	0.576221	0	0	0	1.20534	0	0	0	0	0	0	0	0	0	0	0
GAAGCGATCGTACACA-7	H007	15	T/NK cells	2.51657	2.23535	2.51657	4.05924	0.923521	0.564786	0	0.923521	0	0.564786	0.564786	1.18699	0.564786	2.51657	3.37024	1.95622	1.39532	2.05817	1.71459	0.564786	2.05817	2.23535	0	1.18699	0	3.03186	0.564786	1.95622	1.18699	0.564786	0.564786	0	0	0	0.923521	0	0	0	0	0.564786	0	0	0	0	0	0
GACCCTTTCCATAGGT-7	H007	15	T/NK cells	0	0	0	1.29941	0	0	0	0	0	1.84598	0	0	0	0	0.636072	0	1.51649	0.636072	0	0	0	0	0	0	0	1.84598	0	0.636072	0	0.636072	0	0	0	0	0	0	0	0	0	0.636072	0	0	0	0	0	0
GGGATCCAGAGCAAGA-7	H007	15	T/NK cells	0	0.813543	0	1.05912	1.05912	1.79568	1.89484	0	1.25612	2.40217	0	0.487318	0.487318	0.813543	2.28148	1.05912	1.56186	2.14421	1.42063	0	0.487318	1.25612	1.05912	1.98505	0	2.34365	0	1.56186	0	0.487318	0	1.98505	0	0	1.25612	0	0	0	0	0	0	0	0	0	0	0
GTCATCCTCTACGCAA-7	H007	15	T/NK cells	0	0	0.397478	0.397478	0	0	0	0	0.681142	0	0.397478	0	0	0	0	0	0	0.397478	0	0	0	0.397478	0	0	0	2.37596	0	0	0.397478	0	0.901867	0	0	0	0	0	0	0	0.901867	0	0	0	0	0	0	0
GTCCCATTCCATGCAA-7	H007	15	T/NK cells	0.693447	0.693447	0	0	0	0	1.09901	0	0	0	1.09901	0	0	0	1.09901	0	0	0	0	0	0.693447	0	0	0	0	0.693447	0	0	0.693447	1.09901	1.09901	0	0	0	0.693447	0	0	0	0	0	0	0	0	0	0	0
GTGACGCAGGCCCGTT-7	H007	15	T/NK cells	0	0.484668	0.484668	0	0.809717	0	0	0	0	0.484668	0	0	0	0	0	0	0	0	0	0	0.809717	0	0	0	0	0	0	0	0	0	0	2.7307	1.05463	0	1.889	0	0	0	0.484668	0	0	0	0	0	0	0
TAGACCACAAGGCGTA-7	H007	15	T/NK cells	0	0.674248	0	0.674248	0.674248	0	0	0	0	1.07333	0.674248	1.35781	0	0	0	0	0.674248	0.674248	0	0	0	0	0	0	0	0.674248	0	0	0.674248	0	0.674248	0	0	0	0.674248	0	0	0.674248	0.674248	0.674248	0	0	0	0	0	0
TCATTGTAGGAGAATG-7	H007	15	T/NK cells	0	0.660885	0	0	0	0.660885	0.660885	0	0	1.05536	1.3375	0	0	1.05536	0	1.05536	1.3375	0	0.660885	0.660885	0	1.05536	0	0	0	2.33844	0	0	0.660885	1.05536	0	0	0	0	0	0	0	0	0.660885	0	0	0	0	0	0	0
TCCACCATCTGAATCG-7	H007	15	T/NK cells	0.666228	0.666228	0	0	0	0	0	0	0	0.666228	0	0	0	0	0.666228	0.666228	0	0.666228	0	0	0	0	0	0	0	1.06256	0	0	0	0.666228	1.34564	2.3484	0	0	0.666228	0	0	0	1.34564	0	0	0	0	0	0	0
TGAGGAGTCATTTCGT-7	H007	15	T/NK cells	0	0.698693	0	0	0.698693	1.106	1.6183	0	0.698693	0	0	0	0	0	0.698693	0	0	1.106	0	0	0.698693	0	0	0	0.698693	3.18866	0	0	0.698693	0	0	0	0	0	1.106	0	0	0	0	0	0	0	0	0	0	0.698693
TGTGTGATCCGTAATG-7	H007	15	T/NK cells	0	0	0.539354	1.5205	0	0	0	0.539354	0	0.539354	0.539354	0	0	0	0	0	0	0.539354	0	0	0	0	0	0	0	3.38764	0	0	0.887808	0	0.539354	0.539354	0	0	0	0	0	0	0	0	0	0	0	0	0	0
TGTTCATAGCGTTGTT-7	H007	15	T/NK cells	0.556145	0.749483	0	0.911428	0.316247	1.17304	0.749483	1.46965	1.17304	2.21739	0.749483	1.46965	1.46965	1.28198	2.74128	2.17604	2.29528	1.17304	1.05077	0	1.6276	2.29528	1.93896	0.749483	0	3.99252	0	1.6276	1.28198	0.316247	0.556145	0.316247	0.749483	0.556145	0	0	0	0.316247	0	0	0	0.316247	0	0	0	0
TTACGCCAGATGCTTC-7	H007	15	T/NK cells	0.724563	1.43306	0	0	0	0	0	0	2.25241	1.65924	0	0	0	0	0	0	0	0	0.724563	0	0	0	0	0	0	1.14028	0	0	0	0.724563	0	1.43306	0	0	2.13379	0	0	0	0	0	0	0.724563	0	0	0	0
TTGAACGGTTGCCGCA-7	H007	15	T/NK cells	0	0.516899	0.516899	0	0.516899	0	0	0	0	0.855962	0	0	0	0	0	0	0	0	0	0	0	0	0	0	0	1.10871	0	0	0	0.855962	0.516899	1.85857	0	0	1.62155	0	0	0	0.855962	0.516899	0	0	0	0	0	0
TTGTGTTAGACAGCTG-7	H007	15	T/NK cells	0.525088	0	0	1.32507	0.525088	0.525088	1.87562	0	0	0	0.867611	0.867611	0	0	0	0	0.867611	1.32507	0.525088	0	0	0.525088	0	0	0	1.63776	0	0	0	0	0	0	0	0	0	0	0	0	3.85589	2.48904	2.3673	4.15646	1.63776	0.525088	1.49359	2.7846
ATCTCTATCTATCGGA-9	H009	15	T/NK cells	0	0.529212	1.5014	2.4392	0.529212	0	2.23763	0	1.5014	2.37642	1.5014	1.64588	0.529212	0.873461	2.70484	0.873461	1.88415	1.64588	0.529212	0	0.873461	1.5014	0	1.12907	0	3.77398	0	2.83584	1.5014	0	0	0.873461	0.873461	0.529212	1.5014	0	0	0	0	0	0	0	0	0	0	0
ATGGGAGCAGTCGAGA-9	H009	15	T/NK cells	0.345065	1.54942	0.601122	3.2149	1.63332	1.84957	2.95134	0.804799	2.13031	3.03399	1.24487	0.973929	0.804799	1.45784	3.40976	2.17811	1.35701	2.92957	1.63332	0.804799	0	0.804799	0.601122	1.11855	0	2.70877	1.71071	2.13031	1.24487	1.11855	0.345065	0.973929	0	0.804799	0	0	0	0.345065	0.345065	0.804799	0	0	0	0	0	0
CACTGGGCATGTGGCC-9	H009	15	T/NK cells	2.70614	2.70614	2.88844	4.42282	1.94416	2.01313	2.86027	0.692124	2.24946	2.86027	1.87007	2.07765	0.915062	0	0.404783	1.09725	0	1.09725	0	0	0.404783	0.692124	0	0	0	2.9425	0	1.50248	0.915062	0	0.404783	0	1.2513	0.915062	1.2513	0	0	0	0	0	0	0	0	0	0	0
CAGGCCACAGCGCTTG-9	H009	15	T/NK cells	0	0	0	0.955856	0	0	0	0	1.60989	0.955856	0.588036	0	0	0	0	0	0.588036	0	0	0	0	0	0	0	0	0	0	0	0	0	0.588036	0	0	0	1.75832	0	0	0	0	0.588036	0	0	0	0	0	0
CTTCAATCAGGGAGAG-9	H009	15	T/NK cells	1.0633	1.0633	0.666781	0.666781	0	0	0	0	0	0.666781	0	0	0	0	0	0	0	0	0	0	0	0	0	0	0	0.666781	0	0	0	0	0	0	0	0	1.0633	0	0	0	0	0	0	0.666781	0	0	0	0
GAAATGAGTATAGGAT-9	H009	15	T/NK cells	1.181	2.16056	2.30564	3.45644	1.181	2.34967	3.01631	1.0318	0	3.33547	2.10711	0	0	3.35142	3.21611	2.39184	1.9908	3.33547	1.85916	0.643461	1.0318	1.42568	1.42568	1.9908	0	3.52523	0	2.16056	0.856365	0	0.643461	1.181	0.372617	0	0	0	0	0	0.643461	0	0	0	0	0	0	0
GCCGATGTCTGTCAGA-9	H009	15	T/NK cells	0	0	0	0.708859	0	0	0	0	0.708859	0.708859	0.708859	0	0	0	0	0	0	0.708859	0	0	0	0	0	0	0	0	0	0	0	0	0	0	0	0	1.11951	0	0	0.708859	0	0	0	0.708859	0	0	0	0
GCTTGGGCATTACGGT-9	H009	15	T/NK cells	0.695783	1.10212	1.70906	2.40268	1.10212	1.25653	1.79615	0	1.87626	2.83817	0	0	0	0.695783	2.64395	1.50817	1.25653	1.50817	1.87626	0	0.919452	1.50817	0	0.407223	0	0.919452	0	1.61365	0	0	0	0.695783	0	0.919452	1.25653	0	0	0.919452	0	0	0	0	0	0	0	0
TAGGTTGTCATAAGGA-9	H009	15	T/NK cells	3.97513	4.03588	3.98551	5.1093	1.88088	0.981246	2.29201	1.46685	1.79232	1.79232	1.96223	2.03746	0.981246	0	1.88088	0.442071	0	1.96223	0	0	0	0	0	0.442071	0	2.44778	0	1.17053	1.79232	0.981246	0	2.03746	0.442071	0	1.69514	0	0	0.442071	0	0	0	0.442071	0	0	0	0
TGAACGTTCCAGCAAT-9	H009	15	T/NK cells	3.20103	2.9486	2.52613	3.97116	2.02476	1.8685	2.38521	0	0.43687	2.43442	1.31889	1.68322	0.43687	0.43687	1.16047	0	0.43687	0	1.31889	0	0.739893	0.43687	0	0	0	0.972129	0	0.972129	0.739893	0	0	0	0	0	0.739893	0	0	0	0	0	0	0	0	0	0	0
ACCACAACAGTTGAAA-3	H003	12	T/NK cells	3.8364	4.18104	4.16142	5.09853	1.57177	2.15529	2.20324	0	1.93654	2.83958	2.33466	1.99587	0.614005	0	1.99587	0.614005	0.991633	1.80614	0	0	0.353406	0.82054	0	0	0	1.65615	0	1.57177	0.353406	0	0	0.82054	1.2651	1.73395	2.45081	1.13769	1.47962	1.2651	0.353406	0	0	0	0	0	0	0
AGGAGGTGTGTTGACT-3	H003	12	T/NK cells	4.16207	4.0489	4.46711	5.20854	1.19089	0.864578	2.52172	1.71919	2.11963	2.69057	1.04098	1.71919	1.43651	0.650241	2.72117	2.06306	1.63355	1.87119	1.79808	0	1.43651	2.22398	0.650241	1.87119	0	2.4453	0	2.27233	0.864578	0	0	1.32122	1.19089	0.864578	0.864578	0	0	0.864578	0	0	0	0	0	0	0	0
AGGGTTTGTTACCTTT-3	H003	12	T/NK cells	0	0	0	1.39933	2.78886	0	0	0	3.45078	4.34786	3.34894	0	0	0	0	0	0	4.38658	0	0	0	0	0	0	0	0	0	0	0	0	0	0	0	0	1.39933	0	0	0	0	0	0	3.90882	0	0	3.96826	0
AGGTGTTCACATTGTG-3	H003	12	T/NK cells	0	1.27834	0	1.27834	2.63572	0	0	0	4.10406	0	1.27834	0	0	0	0	0	0	1.27834	0	0	0	0	1.27834	0	0	0	0	0	0	0	0	0	0	0	2.17157	0	0	0	0	0	0	0	0	0	0	0
AGTGTTGAGGCCACCT-3	H003	12	T/NK cells	0	0.753527	0.753527	0.753527	1.59649	1.80174	2.91395	0.446121	2.18283	3.2259	1.80174	0	0.446121	1.47555	3.18021	3.15656	2.24428	2.74844	2.11735	0.988321	1.17833	2.54999	1.17833	1.80174	0	2.04729	0	1.33794	1.17833	0	1.17833	0.446121	0.446121	0	1.17833	0	0	0.446121	0	0	0	0	0	0	0	0
ATCGTGAGTGAGCGAT-3	H003	12	T/NK cells	4.20947	4.28175	4.36761	5.0405	0	0	2.46921	0.892716	2.01329	0.892716	1.35674	0	0	0	0	0.892716	0	0	0.542834	0	0	0	0.542834	0	0	1.67246	0	0	0	0	0	2.40625	0	1.52701	1.52701	0	0	2.94559	0	0	0	0	0	0	0	0
CACAACATCTCGGTCT-3	H003	12	T/NK cells	0	0.588427	0.588427	1.61059	0.956398	0.588427	2.68236	0	1.22479	1.88829	0.956398	0	0	0	0	0.588427	0	0	0	0	0	0.956398	0	0	0	2.28368	0	0	0	0.956398	0.956398	0.588427	0	2.56628	0	0	0	0	0	0	0	0	0	0	0	0
CGTCAAATCTGTACAG-3	H003	12	T/NK cells	0.68417	0	0.68417	0.68417	2.28637	1.77675	3.07383	1.08662	3.02735	3.41654	2.87335	2.38151	0	0.68417	2.38151	1.3728	1.77675	2.38151	0.68417	0	1.59503	1.59503	0	0	0	2.62232	0	1.3728	1.08662	0	0	1.59503	1.3728	0	0.68417	0	0	0	0	0	0	3.72007	0	0	3.20157	0
CGTGCTTCAACTGATC-3	H003	12	T/NK cells	0	0	0	0	0.769529	0	0	1.19921	1.916	1.19921	1.19921	0	0	3.66966	4.20542	2.84622	2.7017	3.23214	2.43613	1.49878	2.32923	2.07349	0.769529	1.49878	0	1.916	0	0.769529	0.769529	0	0	1.19921	0	0	0	0	0	0	0	0	0	0	0	0	0	0
CTGGCAGTCTTCCGTG-3	H003	12	T/NK cells	0	0	0	0	0	0	0	0	0	0	2.32484	0	0	0	0	0	0	0	0	0	0	0	0	0	0	0	0	0	0	0	0	0	0	0	0	0	0	0	0	0	0	0	0	0	0	0
CTGTAGATCGCGCCAA-3	H003	12	T/NK cells	0	0	0	0	1.82633	0	3.08393	0	0	2.43555	0	0	0	0	0	0	0	5.15309	0	0	0	0	0	0	0	0	0	0	0	0	0	0	0	0	0	0	0	0	0	0	0	4.37154	0	0	3.08393	0
CTTCAATTCCAGTGCG-3	H003	12	T/NK cells	0	1.58602	0	1.58602	2.8056	0	0	0	3.73253	2.17117	1.07913	0	0	0	0	0	0	1.07913	0	0	0	0	0	0	0	0	0	0	0	0	0	0	0	0	2.37124	0	0	0	0	0	0	0	0	0	0	0
CTTCCGAGTTATCTTC-3	H003	12	T/NK cells	0	0	1.23814	0	3.41412	0	2.37924	0	4.71145	4.71145	3.69354	0	0	0	1.77467	0	0	4.56973	0	0	0	0	0	0	0	0	0	1.23814	0	0	0	0	0	0	2.12197	0	0	0	0	0	0	1.23814	0	0	2.58369	0
GAAATGATCGCTAAAC-3	H003	12	T/NK cells	0.774475	0.774475	0	0.774475	2.08153	1.20564	2.44453	0	3.58584	2.44453	0.774475	0	0	0	0	0	0	0	0	0	0	0	0	0	0	0	0	0	0	0	0.774475	0	0.774475	0	0	0	0	0	0	0	0	0	0	0	0	0
GAGAAATAGTTTAGGA-3	H003	12	T/NK cells	0	1.13039	0	0	0	0	1.13039	0	3.60133	0	0	0	0	0	0	0	0	0	0	0	0	0	0	0	0	0	0	0	1.13039	0	1.13039	0	0	0	2.98931	0	0	0	0	0	0	0	0	0	0	0
GAGCTGCAGGTGGGTT-3	H003	12	T/NK cells	3.61778	3.64182	4.03049	4.87222	2.85156	2.61661	3.5679	1.53158	3.12469	3.89259	2.11033	1.71052	1.86225	0	1.31349	0	1.03416	3.71065	0.645202	0	0	1.31349	0	0	0	2.11033	0	1.86225	0	0	0	1.03416	1.71052	1.03416	0	0	0	0.645202	0	0	0	3.48808	0	0	3.04167	0
GCCATGGAGTATGGAT-3	H003	12	T/NK cells	0	0	0	0.612956	0.612956	0	2.3326	0	1.6543	2.48461	0.612956	0	0	0	0	0	0.612956	0	0	0	0	0.990196	0	0	0	0	0	0	0	0	0	1.26346	0	2.61653	0	0	0	0	0	0	0	0	0	0	0	0
GGCGTCAGTTCGAAGG-3	H003	12	T/NK cells	1.31064	0.856235	0.856235	0	0.856235	0	0	0	3.38235	0.856235	0.856235	0	0.856235	0	0	0	0	0	0	0	0	0	0	0	0	0	0	0	0	0	0	0	0	0	2.471	0	0	0	0	0	0	0	0	0	0	0
GTTACCCAGTCGAAAT-3	H003	12	T/NK cells	4.13842	4.25796	4.18494	5.10119	1.38271	0.690756	2.48052	0.690756	1.78777	2.56053	0.690756	1.38271	0.690756	2.70358	2.56053	2.39354	2.07525	1.94181	0.690756	1.60561	1.60561	1.60561	0.690756	2.48052	0	2.7681	0	1.94181	1.09542	0	0.690756	1.60561	1.09542	0	1.09542	0	0	1.09542	0	0	0	0	0	0	0	0
TAGAGTCTCCACGAAT-3	H003	12	T/NK cells	3.55678	3.72763	3.88315	4.8583	0.875185	0.659011	2.79682	1.05283	2.97846	2.76796	1.05283	2.28872	0.382837	0.659011	2.46199	1.05283	0.659011	1.7342	0.659011	0	0.382837	1.55425	0.875185	0.659011	0	2.53853	0	1.20363	0.875185	0.659011	0	1.45046	1.20363	2.13571	0.659011	0	0	0.382837	0	0	0	0	0	0	0	0
TCAATTCCACCTGAAT-3	H003	12	T/NK cells	0	0	0	1.0941	2.1912	0	0	0	4.07088	2.93802	1.0941	0	0	1.0941	0	0	0	1.0941	0	0	0	0	0	1.0941	0	0	0	0	0	0	0	0	0	0	1.9401	0	0	0	0	0	0	0	0	0	0	0
TCAGGTATCGAACCTA-3	H003	12	T/NK cells	0.97596	0.97596	0.97596	0.97596	1.46034	0	2.95443	0	4.18197	2.76528	1.46034	0	0	0	0	0	0.97596	1.46034	0	0	0	0	0	0	0	0	0	0	0	0	1.46034	0.97596	0	0	1.78526	0	0	0	0	0	0	0	0	0	0	0
TCCCAGTGTGTTAGCT-3	H003	12	T/NK cells	4.41809	4.1602	4.25718	5.17729	1.36109	0.545291	1.80431	1.36109	2.34434	1.91705	1.36109	2.58978	1.67722	0	0.545291	0.545291	0.896178	0	0.545291	0	0	0.545291	0	0	0	1.91705	0	0.545291	0	0.545291	1.15541	0.896178	0.896178	1.5316	0.545291	0	0	0.545291	0	0	0	0	0	0	0	0
TCTCCGAAGTGAGGCT-3	H003	12	T/NK cells	1.09955	0	0	1.61056	2.19847	1.09955	0	0	2.70936	1.09955	0	0	0	0	0	0	0	0	0	0	0	0	0	0	0	0	0	0	0	0	0	0	0	0	2.70936	0	0	0	0	0	0	0	0	0	0	0
TGAGTCATCTTGGGCG-3	H003	12	T/NK cells	0	0	0	1.18499	3.34102	1.18499	3.25722	0	3.4901	3.88535	3.06507	0	0	0	0	0	0	3.67886	0	0	0	0	0	0	0	0	0	1.18499	1.18499	0	0	0	0	0	1.71223	0	0	0	0	0	0	3.67886	0	0	3.73462	0
TGATGGTAGGTAGGCT-3	H003	12	T/NK cells	0	0	0	0.813998	0	0.813998	0	0	2.69639	2.6078	0	0	0	0	0	0	0	0	0	0	0	0	0	0	0	0.813998	0	0	0	0	0	0	0.813998	0	0	0	0	0	0	0	0	0	0	0	0	0
TGCTTCGGTACTAGCT-3	H003	12	T/NK cells	0	0	0	0	2.89015	0	2.76452	1.13927	2.76452	3.72245	0	0	0	0	1.13927	0	0	0	0	0	0	1.13927	0	0	0	0	0	0	0	0	0	0	0	0	0	0	0	0	0	0	0	0	0	0	0	0
TGGAGGATCTATTCGT-3	H003	12	T/NK cells	3.26215	3.59391	4.08091	5.05112	2.31543	1.90297	2.31543	2.06013	2.06013	3.38537	1.71643	2.60659	0.761349	0.761349	2.06013	1.71643	1.48693	1.18855	0	0	0	0	0	0	0	2.31543	0	1.71643	0	1.18855	1.71643	0.761349	1.48693	1.18855	0	0	0	0	0	0	0	0	0	0	0	0
TTGGATGCAGCCGTCA-3	H003	12	T/NK cells	3.04554	2.1212	2.83422	4.2543	0.847908	0	1.30006	0.511253	0.847908	2.1212	0.511253	1.94682	0.511253	1.61029	3.19287	2.75253	1.84673	2.61595	0.511253	0.511253	1.09932	2.1212	1.09932	1.30006	0	3.01328	0	1.30006	1.09932	0.511253	0.847908	0.847908	0.511253	0.511253	1.09932	0	0	0	0	0	0	0	0	0	0	0
AATGAAGGTCGGCACT-4	H004	12	T/NK cells	1.45793	1.3211	0.974006	2.76234	0.974006	1.16254	1.16254	0.437939	0	1.45793	0.741471	1.16254	0.741471	1.16254	2.22383	1.87105	2.43718	2.09724	0.437939	0	1.57827	1.16254	0.741471	0.437939	1.78265	3.24758	0	2.28158	1.45793	0.741471	0.974006	2.22383	1.3211	0	0.437939	0	0	0.741471	0.437939	1.45793	0	0.437939	0.437939	0	0	0
AATGCCAAGACAACAT-4	H004	12	T/NK cells	1.624	0	0	0	1.624	0	0	0	0	3.51413	0	0	0	0	0	0	0	0	0	0	0	0	0	0	2.21339	2.21339	0	0	0	0	0	0	0	0	0	0	0	0	2.21339	2.21339	0	1.624	0	0	0	0
ACAACCAGTATCGCTA-4	H004	12	T/NK cells	3.78697	3.30732	3.96827	4.7323	1.68368	1.16086	1.81094	0	1.16086	3.06642	1.68368	1.16086	0.900882	0.548634	2.48184	1.92382	2.27938	3.1323	0.900882	0.548634	1.68368	1.367	0	0	1.68368	3.25232	2.48184	2.27938	1.367	0.548634	0.548634	1.53782	0.548634	0.900882	0	0	0	0.548634	0.900882	0.900882	0.548634	1.16086	0	0	0	0
ACCTACCGTCTTACAG-4	H004	12	T/NK cells	0	0	1.35695	0	1.35695	1.35695	1.35695	0	2.26727	1.35695	0	0	0	1.35695	0	0	0	0	0	0	1.35695	0	0	0	0	1.35695	0	0	0	0	1.91231	0	0	0	0	0	0	0	0	2.26727	0	0	0	0	0	0
ACCTGAAAGAACTGAT-4	H004	12	T/NK cells	0	0	0	0.716729	0.421248	1.12993	1.83076	0	1.74305	1.54052	1.12993	0	0	2.98866	3.84109	2.93446	2.93446	2.60806	2.84722	0.716729	2.44037	2.12035	0.716729	1.54052	3.3772	4.68091	0.421248	1.42146	1.74305	0	0.421248	0.944523	0	0	0	0	0	0	1.12993	1.12993	0.421248	0.716729	0.421248	0	0	0
ACTTATCCAGTGCGCT-4	H004	12	T/NK cells	0	1.54689	0	0	2.12748	0	0	0	3.42018	1.54689	1.54689	0	0	0	0	0	0	1.54689	0	0	0	0	0	0	2.12748	2.12748	1.54689	0	0	0	0	0	0	0	0	0	0	0	2.49243	1.54689	0	0	0	0	0	1.54689
AGACAAACACACACTA-4	H004	12	T/NK cells	0	0	0	1.72009	0	0	0	0	2.31945	0	0	0	0	0	0	1.72009	0	1.72009	0	0	0	0	0	0	0	3.49939	0	0	0	0	0	0	0	0	0	0	0	0	1.72009	0	0	0	1.72009	0	0	0
AGACAGGAGGTTCATC-4	H004	12	T/NK cells	0	0	0	0	0	0	0	0	2.01601	3.41073	0	0	0	0	1.44789	0	1.44789	1.44789	0	0	0	0	0	0	0	0	0	0	1.44789	0	0	0	0	0	1.44789	0	0	0	1.44789	2.01601	0	1.44789	0	0	0	0
AGCGCTGTCAGCTTGA-4	H004	12	T/NK cells	0	0	0	1.22788	0.791634	0	1.53061	0	1.9509	3.5836	0.791634	1.53061	1.22788	0.791634	1.22788	0	0	1.9509	0	0	0.791634	0.791634	0	0	0	1.76267	0	1.76267	0.791634	0.791634	0	0	1.22788	1.22788	0	0	0	0	0.791634	1.22788	0.791634	0	0	0	0	0
AGCGTCGGTCCTTAAG-4	H004	12	T/NK cells	0	0	0	0	2.11488	0	2.74581	0	2.11488	0	0	0	0	0	0	0	0	4.30253	0	0	2.11488	0	0	0	0	0	0	0	0	0	0	0	0	0	0	0	0	0	2.74581	2.74581	0	2.11488	0	0	3.12965	0
AGGACTTAGTCTTCCC-4	H004	12	T/NK cells	0	1.50548	0	0.53137	0	0.87652	0	0	0.87652	2.24232	0.53137	1.8886	1.50548	2.16492	3.09276	1.13262	2.31416	2.08102	0.53137	0	1.13262	1.33633	0	0.53137	0.53137	3.48299	0	2.61174	1.50548	0.87652	0.87652	0.53137	0.53137	1.65011	0	0	0	1.33633	1.65011	0.53137	0.53137	0	0	0	0	0
AGGATAAAGGTGTGAC-4	H004	12	T/NK cells	0	0	0	0	3.1629	0	0	0	2.01067	3.40477	0	0	0	0	1.44318	0	0	0	1.44318	0	0	0	0	0	0	0	0	0	0	0	0	0	1.44318	0	2.01067	0	0	0	2.63452	0	0	0	0	0	0	0
AGGGCCTAGAATAACC-4	H004	12	T/NK cells	0	0	0	0	2.72248	1.74734	1.21481	0	2.34934	2.9936	0	0	0	0	0	0	0	0	0	0	0	0	0	0	0	1.74734	0	1.21481	0	0	1.21481	1.21481	0	0	2.55321	0	0	0	1.21481	1.21481	1.21481	0	0	1.21481	0	0
AGTAACCGTTCGAAGG-4	H004	12	T/NK cells	0	0	0	1.73455	2.33531	0	0	0	2.33531	0	0	0	0	0	0	0	0	1.73455	0	0	0	0	0	0	2.33531	2.33531	0	0	0	0	2.97886	0	0	0	3.19178	0	0	0	1.73455	1.73455	0	0	1.73455	0	0	0
ATCACGACACTGGCGT-4	H004	12	T/NK cells	0	0	0.499794	0.831501	0.499794	0	0	0.831501	0	1.71176	0.831501	0	0.499794	1.44501	0.831501	1.44501	0.499794	0.831501	1.27913	0	0	0.831501	0	0	0	3.40709	0	2.37265	1.58725	0.831501	1.44501	0.831501	1.08016	1.71176	0	0	0	0	1.08016	0.499794	0	0.499794	0	0.499794	0	0
ATCATTCTCGCAAGAG-4	H004	12	T/NK cells	3.6708	3.65188	4.12884	5.28236	0.551707	0	1.16585	0	1.16585	1.16585	0.905201	0	0	2.12371	2.4885	2.70725	2.2859	2.65689	1.93003	0.551707	0.551707	2.42542	0	1.37241	0.551707	3.20107	3.88883	2.35809	1.37241	0	1.6896	1.93003	1.16585	0.905201	1.37241	0	0	1.37241	0.551707	0.905201	0.551707	0.905201	0	0	0.551707	0
ATCCGTCTCTTACCGC-4	H004	12	T/NK cells	0	0	0	0	3.14759	0	3.64109	0	2.49651	5.53539	1.55039	0	0	1.55039	0	0	0	4.16086	0	0	0	0	0	0	2.1314	1.55039	0	0	0	0	0	0	0	0	0	0	0	0	1.55039	0	1.55039	4.50114	0	0	2.1314	0
ATCGTAGAGTTGTACC-4	H004	12	T/NK cells	0	0.901375	0	0.901375	1.4847	1.36761	0	0.680733	0.901375	1.77098	0.397206	1.36761	0.397206	0	0.397206	0.901375	0.680733	1.4847	0.901375	0	1.5895	1.36761	0.397206	0.397206	1.36761	3.21468	0	2.50277	0.680733	1.68435	0.397206	1.92453	0.397206	0.901375	0	0	0	0.397206	0.680733	0.680733	0	0.397206	0.397206	0.397206	0	0
ATCTTCACAGCGTAGA-4	H004	12	T/NK cells	0	0	1.5063	1.5063	1.5063	0	3.67908	0	0	3.58629	1.5063	0	0	0	1.5063	0	0	3.37005	0	0	0	0	0	0	1.5063	1.5063	1.5063	1.5063	0	0	0	0	0	0	0	0	0	0	1.5063	2.08194	1.5063	3.98248	1.5063	0	2.71071	0
ATGGTTGAGGTCTACT-4	H004	12	T/NK cells	0	0	0	0	1.93756	1.37899	3.42455	0	2.55595	1.93756	1.93756	0	0	0	0	0	0	4.32111	0	0	0	0	0	0	0	1.37899	0	0	0	0	0	0	0	0	1.37899	0	0	0	1.37899	1.93756	0	5.1378	0	0	3.5169	0
ATGGTTGTCTGTCGTC-4	H004	12	T/NK cells	0	0	0	0	0	0	0.781347	0	1.51584	1.93471	1.51584	0	0	1.74705	3.05093	1.51584	2.72215	3.80273	1.93471	0	2.22903	2.34902	1.21456	1.21456	3.49588	3.25319	0	2.55289	1.21456	0	0	0.781347	0	0	0.781347	0	0	0	1.74705	2.09266	1.21456	0	0	0	0	0
CAACGGCGTTCTAACG-4	H004	12	T/NK cells	1.0041	1.12341	0.297055	2.69703	0	0.868594	1.23	0	0.52578	1.23	0.297055	1.23	0.297055	0.297055	2.46152	1.56961	2.02444	3.1853	0.711806	0	0.711806	0.297055	0	0.297055	1.76515	2.72007	4.55474	2.78619	1.56961	0.52578	1.4949	1.97769	0.711806	0.868594	0	0.297055	0	1.4949	1.12341	0.297055	0	0	0	0	0	0
CAAGCTATCCGCACGA-4	H004	12	T/NK cells	1.45566	2.55212	2.25623	3.85062	1.72317	0.839377	2.25623	0.505288	2.55212	2.25623	1.83413	0.839377	0.505288	2.18488	3.15076	2.32283	2.69508	3.15076	2.85857	0.505288	1.59833	2.18488	0.505288	1.28919	3.79307	4.31262	0	2.82013	2.25623	1.45566	1.08937	1.59833	0.839377	0.505288	0	0	0	1.08937	1.28919	1.28919	0.505288	0.839377	0	0	0	0
CACGTTCTCCTGATAG-4	H004	12	T/NK cells	0	0	0	0	1.33525	1.47274	2.11415	0	1.17581	2.35359	0.444809	0	0	0	0	0	0	0	0.986032	0	0.444809	0	0	0	0.444809	0.444809	0.444809	0	0	0.444809	0.444809	0	1.33525	0	0	0	0	0	0.986032	1.33525	0.444809	4.44956	0	0.444809	0	0
CAGGTATTCATCGCCT-4	H004	12	T/NK cells	1.29388	1.29388	0	0	0	0	1.29388	0	0	1.83957	0	0	0	0	0	0	0	0	0	0	0	0	0	0	1.83957	0	0	0	1.29388	0	1.29388	0	0	0	1.29388	0	0	0	1.29388	2.19061	0	1.29388	1.29388	0	0	0
CATACAGTCAATCGGT-4	H004	12	T/NK cells	0	0	0	0	0	0	0	0	2.16414	2.53057	1.57971	0	0	0	0	0	0	0	0	0	0	0	0	0	2.53057	2.16414	1.57971	0	0	0	1.57971	0	0	0	0	0	0	0	0	0	0	0	1.57971	0	0	1.57971
CATCCCACAAATGAGT-4	H004	12	T/NK cells	0	0	0	1.52628	0	0	0	0	2.9447	4.00761	1.52628	0	0	0	0	0	0	1.52628	1.52628	0	0	0	0	0	1.52628	1.52628	0	0	0	0	1.52628	1.52628	0	0	0	0	0	0	0	1.52628	0	0	0	0	0	0
CATCGTCAGCCACAAG-4	H004	12	T/NK cells	0	0	0	0	0	0	1.61008	1.61008	0	0	0	0	0	0	2.19794	0	0	0	1.61008	0	0	0	0	0	0	0	0	0	0	0	0	0	0	0	1.61008	0	0	0	3.04528	0	0	0	1.61008	0	0	0
CCATCACGTATCGTAC-4	H004	12	T/NK cells	0	0	0	0	2.34365	0	0	0	1.42063	3.73329	1.98505	0	0	0	0	0	1.42063	1.42063	0	0	1.42063	0	0	0	0	2.34365	0	0	0	0	1.42063	0	0	0	2.60704	0	0	0	1.42063	0	1.98505	0	1.42063	0	0	0
CCCTTAGAGAAGCTCG-4	H004	12	T/NK cells	0	0	0	0	2.51769	1.18784	0	1.18784	1.18784	0	0	0	0	0	0	0	0	0	0	0	0	0	0	0	0	1.18784	0	0	0	0	1.18784	0	0	0	1.18784	0	0	0	0	1.18784	0	1.18784	0	0	0	1.18784
CCGGTGACACCGTACG-4	H004	12	T/NK cells	0.52537	0.868012	0	0	0.868012	1.8762	0.52537	0.52537	1.12274	3.0131	0.868012	1.32557	0.868012	0.52537	2.22926	1.12274	0.52537	1.76432	2.06824	0	0.52537	1.12274	0	0.52537	1.49412	2.78525	0.52537	2.54541	1.12274	0.52537	0.52537	1.8762	1.49412	0	0.52537	0	0	0.52537	1.12274	0.52537	0	0	0	0.52537	0	0
CCTAAGACATCCGGCA-4	H004	12	T/NK cells	2.23248	2.23248	1.82484	2.52124	0	1.41612	1.82484	1.64122	0	2.23248	1.64122	1.97992	0.713129	0	1.12517	0	1.12517	1.12517	0.713129	0	1.41612	0.713129	0	0	0	2.11415	1.12517	2.11415	0.713129	1.12517	2.60153	0.713129	0.713129	0	0	0	0	0	0	0.713129	0	0	0	0	0	0
CCTCCAAAGCATGAAT-4	H004	12	T/NK cells	2.59095	2.43306	2.80883	3.6719	1.0814	1.28049	2.24547	1.28049	1.44645	3.43017	2.17421	1.0814	0	0.832564	1.0814	1.7133	1.7133	2.68387	0.832564	1.0814	1.28049	0.500535	0.500535	0.500535	0.500535	3.62108	0	1.28049	1.44645	1.28049	0.500535	0.832564	1.7133	1.28049	1.0814	0	0	1.28049	1.0814	1.82404	0.500535	0.500535	0	0	0	0
CGAGAAGTCATCGACA-4	H004	12	T/NK cells	0	0	0	0	0	0	0	2.48298	0	0	0	0	0	0	0	0	0	0	0	0	0	0	0	0	3.13349	2.48298	0	0	0	0	0	0	0	0	2.48298	0	0	0	0	0	0	0	2.48298	0	0	0
CGAGTGCAGAGTTGTA-4	H004	12	T/NK cells	0	0	0	0	0	0	2.48273	0	1.63222	0.863625	0	0	0	0	0.863625	0	0.863625	1.8698	1.32002	0	0	0	0	0.863625	0.863625	2.36106	0.863625	0	0	0	0	0	0	0	0	0.863625	0	0	1.63222	0	0.863625	2.93559	0	0	0	0
CGATGCGAGCTGACTT-4	H004	12	T/NK cells	0	0	1.55864	0	0	0	2.5061	0	0	2.5061	0	0	0	0	1.55864	0	0	1.55864	0	0	0	0	0	0	1.55864	1.55864	0	0	0	0	0	0	0	0	0	0	0	0	1.55864	1.55864	0	0	0	0	0	0
CGGAGAACATAGGCGA-4	H004	12	T/NK cells	0	0	0	0	0	0	1.29735	0	2.4543	2.83071	0	0	0	0	1.29735	0	1.29735	0	1.29735	0	0	0	0	0	1.29735	0	0	0	0	0	1.84358	0	0	0	1.84358	0	0	0	2.19486	1.29735	0	0	0	0	0	0
CGGGCATAGGCGAAGG-4	H004	12	T/NK cells	0	0	0	0	1.26595	0	1.26595	0	2.15634	3.27581	0	0	0	0	0	0	0	0	0	0	0	0	0	0	1.26595	0	0	0	0	0	1.26595	1.26595	0	0	2.41465	0	0	0	1.80713	1.80713	0	0	0	0	0	0
CGTAATGTCTAGACCA-4	H004	12	T/NK cells	0	1.0268	1.0268	1.0268	0	1.0268	2.46408	0	0	1.85259	0	0	0	0	0	0	0	0	1.0268	0	0	0	0	0	0	1.85259	0	0	0	0	0	1.0268	0	0	0	0	0	0	1.52262	0	1.0268	1.0268	1.0268	0	0	0
CTGCTCAAGCCTCAAT-4	H004	12	T/NK cells	0	0	0	1.52262	2.94028	0	4.00302	0	3.11375	3.5043	0	0	0	0	0	0	0	0	0	0	0	0	0	0	1.52262	2.46408	0	1.52262	0	0	0	0	0	0	0	0	0	0	2.73026	1.52262	0	0	0	0	0	0
CTGGCAGAGCATCCCG-4	H004	12	T/NK cells	0	0	0	2.02196	0	0	0	0	3.69681	4.45655	0	0	0	0	0	0	0	0	0	0	0	2.02196	0	0	2.02196	2.64661	2.02196	0	0	0	2.02196	0	0	0	2.02196	0	0	0	2.64661	2.64661	0	0	0	0	0	0
CTTCGGTAGACAACTA-4	H004	12	T/NK cells	0	0	0	0.625868	0.625868	0	1.67697	0	1.82764	2.64248	1.00786	0	0	2.75923	2.70256	2.0743	1.82764	2.70256	2.17802	0	0.625868	2.51027	1.4995	0	1.2836	4.0218	0.625868	3.00256	1.00786	1.2836	1.4995	2.17802	0	0.625868	1.2836	0	0	0	0.625868	0	0	0	0	0	0	0.625868
CTTCGGTAGTTGCCCG-4	H004	12	T/NK cells	0	0	0	1.37478	2.28875	0	0	0	3.07637	3.8136	0	0	0	0	1.37478	0	0	0	1.37478	0	0	0	0	0	1.93274	0	0	1.37478	0	0	0	0	0	0	2.28875	0	0	0	1.37478	1.37478	0	1.37478	0	1.37478	0	0
GAAGCCCTCGCCAGAC-4	H004	12	T/NK cells	0	0	0	0	2.52263	0	0	0	3.96226	3.84685	0	0	0	0	0	0	1.90667	0	0	0	0	0	0	0	1.90667	2.90098	0	0	1.90667	0	0	0	0	0	1.90667	0	0	0	1.90667	0	0	0	0	0	0	0
GAAGGACGTCGCACAC-4	H004	12	T/NK cells	0	0.62986	0	0.62986	0.62986	0	0	0	1.01331	1.50616	0	0.62986	1.28979	0	2.71055	2.08179	1.68394	0	1.28979	0	0.62986	0	0	0.62986	0	2.65044	0	1.50616	0	0.62986	1.68394	1.83483	0.62986	1.28979	0.62986	0	0	0.62986	1.01331	0	0	0	0.62986	0	0	0.62986
GACCCTTAGAGTGTGC-4	H004	12	T/NK cells	0.520863	0.520863	0	0.520863	0	0	1.11529	0	0.520863	2.2194	0.520863	1.31746	1.48555	1.11529	1.31746	0.520863	1.75516	1.75516	0.861607	0	0	0	0	0.861607	5.64884	2.89519	0.520863	2.68578	1.62941	2.73132	2.89519	1.11529	2.05858	0	0	0	0	0.861607	1.11529	1.11529	0.520863	0	2.05858	0.520863	0	0
GACGCTGAGTTGTCAC-4	H004	12	T/NK cells	0	0	0.995489	1.48435	1.2695	2.1607	2.62433	0	1.48435	3.14323	1.81126	0	0	0.995489	0.995489	0.995489	1.81126	1.48435	1.48435	0.616819	0.616819	1.2695	0.995489	0	0.616819	3.95473	0.995489	2.3402	0.995489	0	0.616819	1.6611	0.616819	0	0	0	0	0	0	1.6611	0	0	0.616819	0	0	0
GACTGATGTAACAAGT-4	H004	12	T/NK cells	0	0	0	0	2.1181	0	3.52397	0	2.1181	4.02293	2.1181	0	0	1.53851	0	0	0	4.77106	0	0	0	0	0	0	0	2.1181	1.53851	1.53851	0	1.53851	0	0	0	0	0	0	0	0	1.53851	1.53851	0	5.04098	1.53851	0	3.52397	0
GAGAGGTTCCGGTAGC-4	H004	12	T/NK cells	0	0	0.923064	1.39475	0.923064	0	0	0	0	1.39475	1.95557	0	0	1.39475	1.95557	0.923064	0.923064	0	1.71397	0	0	0	0	1.39475	0	4.50538	1.39475	1.39475	0.923064	0	0.923064	0	0	0	0	0	0	0	1.71397	1.39475	0	0	0	0	0	0.923064
GAGGCAATCATTGTTC-4	H004	12	T/NK cells	0	1.97136	0	0	1.97136	0	0	0	0	3.46268	1.97136	0	0	0	0	1.97136	0	1.97136	0	0	0	0	0	0	1.97136	1.97136	0	0	1.97136	0	0	0	0	0	0	0	0	0	0	0	0	0	1.97136	0	0	0
GAGTGAGGTTGAATCC-4	H004	12	T/NK cells	0.529068	0	0	0.873258	0	0.873258	0	0	0	0.529068	0.529068	0	0	0	1.9846	1.50113	1.7718	1.33221	1.50113	0	0.529068	1.33221	0	0	0	3.28847	0	2.15997	0	1.12883	0.873258	1.12883	0	0.529068	0	0	0	0	0.529068	0.873258	0	0.529068	0	0.529068	0	0
GATGTTGGTGAAAGTT-4	H004	12	T/NK cells	0	1.24058	0	0	0	0	2.58686	0	3.24166	3.69689	0	0	0	0	1.24058	0	0	1.24058	0	0	0	0	0	0	0	1.77753	0	0	0	0	1.24058	1.77753	1.24058	0	2.58686	0	0	0	1.24058	2.12499	0	0	0	0	0	0
GCAGCCAAGATTGACA-4	H004	12	T/NK cells	0	0	0	0	1.49869	0	0	0	3.47453	4.03625	1.49869	0	0	0	0	1.49869	0	0	0	0	0	0	0	0	1.49869	0	0	0	0	0	0	0	0	0	0	0	0	0	2.07338	0	0	1.49869	1.49869	0	0	0
GCCATGGGTCCAGCAC-4	H004	12	T/NK cells	2.6728	2.54909	3.16751	3.99045	1.65109	1.65109	1.93119	0.61114	2.6728	2.88204	1.65109	0.987704	0	0	0.987704	1.47479	1.26062	1.65109	0	0	0.61114	1.26062	0	0	1.93119	2.72936	0.987704	1.65109	0.987704	0	0	0.987704	0	0.987704	0.987704	0	0	0	0.987704	0	0	2.72936	0.61114	0	0.987704	0.61114
GCGAGAACACACACTA-4	H004	12	T/NK cells	0	0	0	0	1.72614	0	0	0	1.72614	0	0	0	0	0	0	0	0	0	0	0	0	0	0	0	2.69846	1.72614	0	1.72614	0	0	0	0	0	0	0	0	0	0	2.69846	1.72614	1.72614	0	0	0	0	0
GCTGGGTGTAGGTAGC-4	H004	12	T/NK cells	1.36907	0	0	0	1.36907	0	2.28188	0	3.41171	0	0	0	0	0	0	0	0	4.55192	0	0	0	0	0	0	0	0	0	0	0	0	0	0	0	0	1.36907	0	0	0	0	0	0	4.66853	1.36907	0	3.86926	0
GGAGGATGTACTCGAT-4	H004	12	T/NK cells	0	0	0	0.67054	0	0	0	1.35219	0	1.06835	0	1.35219	0	0	1.75379	0.67054	0.67054	1.35219	0	0	0	0	0	0	0	2.72977	0	0.67054	0	0	0.67054	2.26152	1.06835	0.67054	0	0	0	0	1.57302	1.35219	0.67054	0.67054	0.67054	0.67054	0	0
GGATGTTAGAATCCCT-4	H004	12	T/NK cells	0	0	0	0	0	0	2.71729	1.51178	0	4.22188	2.45139	0	0	0	1.51178	0	0	3.9894	2.08811	0	1.51178	0	0	0	2.71729	2.08811	0	1.51178	0	0	0	0	1.51178	0	0	0	0	0	2.45139	1.51178	0	3.68595	0	0	3.37685	0
GGGTGAATCGTTCATT-4	H004	12	T/NK cells	0	1.37346	0	1.37346	1.37346	0	0	0	1.37346	0	1.37346	0	0	0	1.37346	0	0	1.37346	1.37346	0	1.37346	0	0	0	2.54913	0	1.93123	0	0	0	0	1.93123	0	0	2.28716	0	0	0	2.28716	2.28716	0	1.37346	0	1.37346	0	0
GTATTTCTCGGTCAGC-4	H004	12	T/NK cells	0.732888	1.44533	0	1.67229	2.14798	0	1.85714	0	1.67229	3.29383	1.15126	0	1.44533	0.732888	2.90675	2.0131	2.26682	2.0131	0	0	0.732888	1.15126	0	0	0.732888	0.732888	0	1.67229	0	1.15126	0.732888	2.0131	0.732888	0	0.732888	0	0	0	1.15126	1.15126	0.732888	0	0	0	0	0
GTCATGAGTTGCGGCT-4	H004	12	T/NK cells	0	0	0	0	2.18208	3.02829	0	0	1.59582	1.59582	0	0	0	0	0	1.59582	0	0	0	0	0	0	0	0	2.54922	2.54922	0	0	0	1.59582	0	0	0	0	0	0	0	0	2.54922	0	0	1.59582	1.59582	0	0	0
GTTGTAGCACAAGGTG-4	H004	12	T/NK cells	0	0	0	1.28814	1.28814	0	1.83292	0	0	0	0	0	0	1.83292	0	0	0	0	1.83292	0	0	0	0	0	2.64832	2.18359	1.83292	0	0	0	0	0	0	0	1.83292	0	0	0	1.83292	1.28814	0	0	0	0	0	0
GTTGTGAGTGACACAG-4	H004	12	T/NK cells	0	0	0	0	0	0	0	0	3.12647	0	0	0	0	0	0	0	0	0	0	0	0	0	0	0	2.33602	0	0	0	0	0	1.97778	0	0	0	1.41423	0	0	0	2.33602	1.97778	1.41423	0	0	0	0	0
TACCCACCAGGCCTGT-4	H004	12	T/NK cells	3.43054	2.9547	3.24628	4.38555	0	0	0	0	0	1.28077	0.832785	0.832785	1.28077	0	0.832785	0.832785	1.28077	1.28077	1.28077	0	0.832785	0	0	0.832785	1.28077	2.88459	0	0	0.832785	0.832785	1.28077	0.832785	0.832785	0	0	0	0	0	2.01471	1.28077	0.832785	0	0	0	0	0
TACCCACGTTACCGTA-4	H004	12	T/NK cells	1.29754	0	0	0	0	0	2.45454	0	1.84381	1.29754	0	0	0	0	0	0	0	0	1.29754	0	0	0	0	0	0	0	0	0	0	1.29754	0	1.29754	0	0	1.29754	0	0	0	1.84381	1.29754	1.29754	0	1.29754	0	0	0
TACCCGTGTTATGACC-4	H004	12	T/NK cells	0	0	0	0	2.83585	0	2.19972	0	2.19972	1.61168	1.61168	0	0	0	0	0	0	0	0	0	0	1.61168	0	0	1.61168	1.61168	0	2.19972	0	0	2.19972	0	0	0	2.83585	0	0	0	0	2.19972	0	0	1.61168	0	0	0
TACGCTCTCGCTTAAG-4	H004	12	T/NK cells	0	0	0	1.36493	0	0	0	0	1.36493	1.92146	0	0	0	0	0	0	0	0	0	0	0	0	0	0	1.36493	0	0	0	0	1.36493	1.36493	0	0	0	1.36493	0	0	0	0	1.36493	0	0	0	0	0	0
TAGGAGGCACCGTGGT-4	H004	12	T/NK cells	0	0	0	0	0	0	0	0	2.6515	2.18663	0	0	0	0	0	0	0	1.29062	0	0	0	0	0	0	0	0	0	1.29062	1.29062	1.29062	1.29062	0	1.29062	0	1.29062	0	0	0	1.29062	1.83579	0	0	0	0	0	0
TATTCCAGTTCCATTT-4	H004	12	T/NK cells	0	0	0	0	1.43582	0	0	0	2.00231	1.43582	0	0	1.43582	0	0	0	0	2.00231	0	0	0	1.43582	1.43582	0	1.43582	1.43582	2.36172	2.00231	0	0	2.36172	0	0	0	1.43582	0	0	0	0	2.00231	1.43582	0	0	1.43582	0	0
TCATGAGTCTCGCTTG-4	H004	12	T/NK cells	0	0	0.607769	0.983074	0	0	0.983074	0	0	2.04	0.983074	0	1.25533	0.983074	1.92488	2.47421	1.92488	1.79475	2.72245	0	1.64512	0.607769	0	0.607769	2.32235	2.77595	4.55918	2.60601	1.4691	0	2.04	1.25533	0.607769	0.607769	0	0	0	0	0	0.983074	0	0	0	0	0	0
TCCACCAGTTTAGACC-4	H004	12	T/NK cells	0	1.33269	0	1.05111	2.49855	0.65773	1.05111	0	0.65773	3.73619	1.33269	1.05111	1.05111	0	2.01661	0	0.65773	1.33269	0.65773	0	0	1.05111	0	1.05111	4.64703	0	0.65773	1.33269	1.05111	2.13337	1.55215	2.2379	2.41899	0.65773	0	1.05111	0	0	1.33269	0.65773	1.05111	0	0	0	0.65773	0
TCCATGCCATACTGTG-4	H004	12	T/NK cells	0	0	0	0	0	0	0	0	1.53279	3.27403	0	0	0	0	0	2.11169	0	0	0	0	0	0	0	0	2.11169	3.12617	0	0	0	0	1.53279	1.53279	0	0	2.74241	0	0	0	2.47597	1.53279	0	0	0	0	0	0
TCCGTGTTCGGAAGGT-4	H004	12	T/NK cells	0	0	0	0.549005	0	0.901404	0.549005	0	0	1.53851	1.36765	0.901404	0.549005	1.53851	3.13314	2.20241	2.28017	1.53851	1.53851	0	1.81168	1.68439	0	1.16146	1.16146	4.29621	0.549005	1.92457	1.68439	0	0.549005	0.901404	0.549005	0.549005	0	0	0	0.549005	0	0.549005	0.901404	0	0	0.549005	0	0
TCCTCCCCAAATACAG-4	H004	12	T/NK cells	2.36018	2.91165	3.09034	4.13923	0.469726	0.788054	1.94528	0	1.64806	2.10348	1.22325	0	0	0	2.24005	2.36018	2.80871	2.36018	2.36018	0	1.52548	2.02751	0.469726	0.788054	2.84421	2.24005	0	1.94528	0.788054	0.469726	0	1.22325	1.38574	0	0	0	0	0	1.02914	0.469726	0	0.469726	0.469726	0.469726	0	0
TCTACATCATCGAACT-4	H004	12	T/NK cells	0	0.521976	0	0.863189	0.863189	0.521976	0	0	0	1.86916	1.31946	0	0	2.06096	2.64061	1.86916	2.48204	3.43899	1.96965	0.521976	0.521976	2.22184	0.863189	0	3.24543	3.46075	1.48767	2.06096	1.11713	0	1.11713	0.863189	0.863189	0	0	0	0	0.521976	0.863189	1.11713	0	0	0	0	0	0
TCTGTCGCAAGGTCAG-4	H004	12	T/NK cells	0	0	0.676427	0	0	0.676427	2.27228	0	0	2.91252	2.05	0	0	0	0	0	0.676427	1.36111	1.07626	0	0	0	0	0	1.07626	1.36111	0	0.676427	0.676427	0	0	0	0.676427	0	0	0	0	0	0	0	1.07626	4.34873	0	0	0	0
TGACTCCTCCCTTGTG-4	H004	12	T/NK cells	4.20205	3.99786	4.51642	5.35583	1.11743	0	1.97004	0.707291	1.63197	2.73429	1.11743	0	0.707291	0.707291	2.85967	2.51069	3.11787	3.7651	0.707291	0.707291	1.97004	1.40744	0	0	1.11743	3.46118	0.707291	2.42346	0.707291	0	0.707291	1.11743	0	0	2.59091	0	0	1.97004	0.707291	1.11743	0.707291	0	0.707291	0	0	0
TGACTCCTCGCCGATG-4	H004	12	T/NK cells	0	1.35014	0	1.35014	2.25904	0	2.89855	0	2.89855	3.64162	1.35014	0	0	0	0	0	0	0	0	0	0	0	0	0	0	1.90448	1.35014	0	0	0	0	0	0	0	0	0	0	0	1.90448	1.35014	0	1.35014	0	0	0	0
TGATCAGGTACGAGTG-4	H004	12	T/NK cells	3.49941	3.56206	3.97825	4.82056	1.66382	1.84835	2.25747	0	0	2.13878	0.727482	0.727482	0.727482	2.00407	2.13878	0.727482	1.84835	3.10894	0	0	0	0.727482	0	0	2.62744	3.1556	0	2.54698	0	0	0	1.84835	1.14413	0	0	1.14413	0	0	0.727482	0	0	0	0	0	0	0
TGCAGATGTGTCACAT-4	H004	12	T/NK cells	0	0	0	1.28852	1.28852	0	0	0	2.18406	2.18406	0	0	0	0	0	0	0	0	0	0	0	0	0	0	0	0	0	0	0	0	1.28852	0	0	0	1.83336	0	0	0	1.28852	0	0	1.28852	0	0	0	0
TGTAGACAGCTCCACG-4	H004	12	T/NK cells	0	0	0	0	1.14684	1.14684	2.26102	0	2.4631	1.14684	1.66704	0	0	2.26102	2.90064	1.14684	2.63112	2.4631	2.26102	0	0	2.63112	0	0	1.14684	2.0075	0	0	0	0	0	0	0	0	0	0	0	0	2.4631	1.66704	0	0	0	1.14684	0	0
TGTGGCGCAACGTAAA-4	H004	12	T/NK cells	0	0	0	1.19856	1.72823	0	1.72823	0	3.509	2.07268	0	0	0	0	0	0	0	0	1.19856	0	0	0	0	0	1.19856	1.19856	0	0	1.19856	0	2.07268	0	0	0	0	0	0	0	1.72823	0	0	0	0	0	0	0
TTACGCCCAAGGACAC-4	H004	12	T/NK cells	3.13338	2.65988	3.04911	4.53736	0.481409	1.04909	2.05436	0.656239	0.481409	1.54971	1.15191	0.481409	0.269398	0	2.38818	1.83354	0.269398	2.80086	1.72947	0	0.481409	0.656239	0	0.269398	3.09213	3.95151	0	2.54543	1.88178	0.656239	0.805004	1.61329	1.48182	0	1.15191	0.805004	0	1.48182	1.15191	0.656239	0	0.269398	0.269398	0	0	0.269398
TTATTGCCATAGAAAC-4	H004	12	T/NK cells	0	0	0	0	0	0	2.33013	0	3.92177	3.92177	0	0	0	0	0	0	0	0	0	0	0	0	0	0	0	1.97216	0	0	0	0	0	0	0	0	1.97216	0	0	0	1.97216	1.97216	1.4093	1.4093	0	0	0	0
TTCCACGGTTTCTATC-4	H004	12	T/NK cells	1.0417	1.0417	0	1.54074	0.650767	0	0	0	2.22496	2.55886	1.0417	1.72009	1.32203	0	0.650767	0	1.0417	1.32203	0	0	0	0	0	0	1.0417	1.32203	0	0.650767	0.650767	1.87212	1.32203	1.87212	1.87212	1.87212	0	0	0	0	1.0417	1.54074	0	0	0	0	0	0.650767
TTGTGGAAGGTCACTT-4	H004	12	T/NK cells	0	0	0	1.60976	2.56532	0	0	0	2.19758	3.36768	0	0	0	0	0	0	0	0	0	0	0	0	0	0	0	1.60976	0	0	0	0	2.19758	0	0	0	0	0	0	0	2.19758	1.60976	0	1.60976	0	0	0	0
TTTCACATCATCAGTG-4	H004	12	T/NK cells	0	0	0	1.48244	1.48244	0	2.4169	0	3.06442	4.01564	2.68203	0	0	0	0	1.48244	0	4.32916	0	0	0	0	0	0	0	1.48244	0	1.48244	0	0	0	0	0	0	1.48244	0	0	0	1.48244	0	0	2.68203	0	0	3.21188	0
TTTCGATGTAGCTCGC-4	H004	12	T/NK cells	0	1.04247	1.04247	0	0	1.04247	1.54168	0	1.04247	3.6303	0	0	0	0	0	0	1.54168	0	0	0	0	0	0	0	0	1.87313	0	1.04247	0	0	0	0	0	0	0	0	0	0	0	1.87313	0	0	0	0	0	0
AACAGGGAGCGTGTCC-7	H007	12	T/NK cells	2.75732	2.8879	3.00338	4.18483	0.487342	0.273069	2.18039	0	0.813578	2.7964	0.663705	1.3418	1.25617	2.48405	3.30964	1.98511	2.06785	3.36541	1.68564	0.813578	1.79573	1.7422	0.273069	1.3418	0	4.01314	2.5099	1.68564	1.49378	0.813578	0	1.56191	1.56191	1.49378	0.663705	0	0	1.16251	0.273069	0.487342	0	0	0	0	0	0.487342
AACGAAAAGTAACCTC-7	H007	12	T/NK cells	2.77726	2.82671	2.91883	4.24644	1.3486	1.54049	2.01742	0.341766	2.01742	2.82671	1.62419	1.70142	0.79854	2.55066	3.25244	2.01742	2.2136	2.37754	1.11092	1.2368	1.70142	2.07019	0.96688	1.11092	0.341766	3.76983	1.44914	2.12032	1.54049	0.96688	1.44914	1.77312	1.54049	1.2368	0	0	0	1.3486	0.79854	0.341766	0	0	0	0	0	0
AAGACTCGTGTGATGG-7	H007	12	T/NK cells	0	0	0	1.79573	1.79573	0	1.79573	0	2.14427	3.58815	0	0	0	0	0	0	0	0	0	0	0	0	0	0	0	0	0	0	0	0	0	1.25617	0	0	2.40222	0	0	0	0	0	0	0	0	0	0	0
AAGTACCTCAGACCCG-7	H007	12	T/NK cells	0	0	0	1.09173	0	0	0	0	0	2.38849	0	0	0	0	0	0	1.93705	1.09173	0	0	0	0	0	0	1.09173	2.18803	0	0	0	0	1.09173	1.09173	0	0	0	0	0	0	0	0	0	0	0	0	0	0
AATCGACTCATCGCTC-7	H007	12	T/NK cells	0.594951	0.965418	1.44733	2.16596	0.965418	1.69949	2.25506	1.10934	1.10934	2.61011	0.965418	1.95968	1.34685	0.797243	2.63956	1.53864	1.53864	0.965418	1.23513	0	1.6223	1.34685	0	0.341084	0	3.51207	0	2.4828	1.44733	0.797243	0.341084	1.23513	0.594951	1.69949	0	0	0	0.594951	0.341084	0	0	0.341084	0	0	0	0
AATTTCCCAACGGGTA-7	H007	12	T/NK cells	0	0	1.3839	0	2.94141	0	0	0	3.21581	1.3839	0	0	0	0	0	0	0	0	0	0	0	0	0	0	0	0	0	0	0	0	0	0	0	0	2.29971	0	0	0	0	0	1.3839	0	0	0	0	0
ACACCAAAGTACTGTC-7	H007	12	T/NK cells	0	0.693648	0.693648	1.09928	1.38704	1.38704	0.693648	0.693648	2.3988	2.63999	0.693648	0	1.38704	2.08032	3.82962	2.48582	2.19811	3.2968	2.48582	0.693648	2.48582	1.94677	0	1.09928	0	2.70898	0	1.79259	0.693648	0	1.09928	0.693648	0	0	1.79259	0	0	0	0.693648	1.09928	0	0	0	0	0	0
ACCAACATCCCGTGAG-7	H007	12	T/NK cells	3.009	3.46771	3.58339	4.7788	1.51267	0.580208	0.945003	0.580208	0.945003	2.57941	1.08722	1.32241	0.945003	1.8102	2.90696	2.38233	1.67246	2.34535	1.42206	0.779149	0.945003	1.59576	0	0.580208	0.331607	2.51793	2.0392	2.08911	1.32241	1.87255	0	2.45243	1.7437	0.580208	0.331607	0	0	0.945003	0.580208	0	0	0.331607	0	0	0	0
ACCCTCAGTCGAGATG-7	H007	12	T/NK cells	0	0.824787	0.824787	1.0723	1.702	1.43591	1.91195	1.27054	0	2.67102	1.81247	0	0.495121	2.75595	2.94125	3.20704	2.90684	2.90684	2.16198	0.495121	2.36184	2.42047	0	0.824787	0	2.97452	0.495121	1.43591	1.0723	0	0.824787	1.27054	0.824787	1.0723	0	0	0	0.495121	0	0	0.824787	0	0	0	0.495121	0
ACGATGTTCATCGACA-7	H007	12	T/NK cells	1.83371	0.718529	2.12345	3.73779	0.718529	0	1.13231	1.13231	1.13231	2.81966	0.718529	1.98904	1.83371	0	2.24191	0	0	0.718529	0	0	0.718529	1.13231	0.718529	0.718529	0	1.13231	0	0	0	0	1.64975	1.83371	0	0	0	0	0	0	0	0	0	0	0	0	0	0
ACGTACAAGAGAGTGA-7	H007	12	T/NK cells	0.529298	0.529298	0.529298	1.12921	1.50156	0.873583	1.77227	0	2.43939	2.60707	0	0	0	3.58037	3.83629	3.02221	2.79424	3.02221	1.88433	0.529298	2.65725	2.75063	0.529298	1.50156	0.529298	3.90885	0	1.88433	1.12921	0	0	1.12921	0	0	0.529298	0	0	0.873583	0.873583	0	0	0.529298	0	0	0	0
ACGTTCCTCACTGTTT-7	H007	12	T/NK cells	2.98303	2.31313	2.73842	3.98952	0.958178	1.30243	2.00523	0	0.428952	2.58926	1.55805	1.14505	1.14505	1.55805	2.46069	2.36478	2.46069	3.17942	1.55805	1.14505	2.00523	1.93038	0.728174	1.30243	0	3.41643	0	1.76144	1.14505	1.14505	0	1.14505	0	1.14505	0	0	0	0	0.428952	0	0	0	0	0	0	0
ACTATCTAGGCGCTCT-7	H007	12	T/NK cells	1.87445	1.87445	2.00644	3.99514	1.54291	1.87445	1.54291	0	0	2.48778	1.32405	0	0.652086	2.91622	2.81134	2.62999	2.56141	2.62999	0.652086	0	1.54291	1.72236	0.652086	0	0	3.80972	2.86515	1.32405	1.54291	0	0	0	1.04348	0.652086	0	0	0	0.652086	0	0	0	0	0	0	0	0
ACTATCTTCGCCAATA-7	H007	12	T/NK cells	0.681601	1.77244	0.681601	2.1766	0	0	0.681601	0	0.681601	1.92603	1.5909	0	0.681601	2.1766	3.37875	2.81137	2.46363	2.61751	2.46363	0	2.1766	2.05915	0.681601	1.36892	0	2.68639	1.36892	0	1.08319	0.681601	0	1.08319	0	0	2.2817	0	0	0.681601	0	0	0	0	0	0	0	0
ACTTAGGAGGCAGTCA-7	H007	12	T/NK cells	0	0	0	1.18768	0	0	0	0	1.7154	2.05903	1.18768	0	0	0	1.18768	0	0	1.18768	1.18768	0	0	0	0	0	0	1.7154	0	0	0	0	0	0	0	0	2.3143	0	0	0	1.7154	0	0	0	0	0	0	0
ACTTAGGGTAGCACGA-7	H007	12	T/NK cells	3.95695	3.85584	4.03106	5.3288	0	0	1.61409	0	1.9509	1.9509	0	1.39066	2.2024	0	1.39066	0	1.61409	1.10249	0	0	0	1.39066	0	0	0	2.08453	0	0.69606	1.10249	0	1.10249	1.79661	1.61409	1.39066	0	0	0	0	0.69606	0	0	0	0	0	0	0
AGAACAAGTCAAGGCA-7	H007	12	T/NK cells	0	1.82633	2.17663	2.17663	1.28247	0	1.82633	0	0	1.82633	0	0	0	1.82633	0	0	0	1.82633	1.28247	0	0	0	0	0	0	2.8114	0	0	0	0	1.82633	1.28247	0	0	2.17663	0	0	0	0	0	0	0	0	0	0	0
AGACAAAGTTCGTACA-7	H007	12	T/NK cells	3.27161	4.26347	4.37024	5.26693	0.847755	0	0	0	0	1.09915	0.511146	0.511146	0	0	0	0	0.847755	2.12097	0.511146	0	0.511146	0	0	0	0	3.41302	0.511146	1.61008	0	0.511146	2.2694	0.511146	0	0	2.66333	0	0	0.511146	0.511146	0.511146	0	0.511146	0	0	0	1.29987
AGGCTGCGTACGACAG-7	H007	12	T/NK cells	4.47556	4.51887	4.54674	5.53892	0.831245	1.27881	1.44467	0	0	1.07986	1.27881	0	0	0	0	1.07986	0.499616	3.01762	0.499616	0	0.831245	0	0	0.499616	0	2.84504	0	1.27881	0.499616	0.499616	0.499616	1.58689	0.831245	2.58879	2.24338	3.13701	0.499616	1.92173	0	0.499616	0	0	0.499616	0	0	0
AGTGCCGAGAATACAC-7	H007	12	T/NK cells	0	0	0	1.2958	1.2958	0	2.82871	0	0	3.10151	2.97438	0	0	0	0	0	0	5.25793	0	0	0	0	0	0	0	2.45236	0	0	0	0	0	0	0	0	2.19297	0	0	0	0	1.2958	0	3.77191	0	0	2.45236	0
ATAGACCAGTCATGCT-7	H007	12	T/NK cells	1.43362	0	0	0	0	0	0	0	2.62289	0	0	0	0	0	0	0	0	0	0	0	0	0	0	0	0	0	0	0	1.43362	0	0	1.43362	0	0	1.99982	0	0	0	0	1.99982	0	0	0	0	0	0
ATCACAGAGGGAGGCA-7	H007	12	T/NK cells	2.89939	3.20507	3.01956	3.85834	1.44623	0.38108	2.07417	0	1.44623	2.87352	0.87196	1.33057	0.38108	2.18444	3.20507	2.32994	2.60449	3.2237	1.6438	0.87196	2.01412	1.88196	0.38108	0	0	3.52443	0.38108	1.54988	1.19976	0	0	1.44623	1.19976	0	0	0	0	1.04923	0.38108	0.38108	0	0	0	0	0	0
ATCACTTGTGACTAAA-7	H007	12	T/NK cells	1.74461	1.74461	1.74461	3.2951	0	0	1.21249	0	2.34635	2.86408	1.21249	0	0	0	1.21249	0	0	0	0	0	1.21249	0	0	0	0	1.74461	0	1.21249	1.21249	0	1.21249	1.21249	0	0	1.21249	0	0	0	0	0	0	0	0	0	0	0
ATCCACCCAGCACAGA-7	H007	12	T/NK cells	2.91461	2.73771	3.19547	3.7344	0.404352	0	0.914285	0.404352	0.914285	1.78897	1.38379	0	1.09638	2.83007	3.11032	2.94127	2.88721	3.29262	1.60676	1.38379	2.13712	2.07652	0.691476	0	0	3.39796	0	2.2483	0.914285	1.50148	0.691476	1.60676	0.691476	1.25038	0.404352	0	0	0.691476	0.404352	0.691476	0.691476	0.691476	0	0	0	0
ATCCACCCATCGCTGG-7	H007	12	T/NK cells	0	0	0	0.546299	0.897597	0.897597	1.15705	0.546299	1.53347	2.53604	1.53347	0	0.546299	2.19671	3.76485	3.06114	2.34651	2.91476	1.80631	1.15705	1.36287	2.74322	0	0.897597	0.546299	4.04248	0.897597	2.02044	1.80631	0.546299	0.546299	1.15705	0.897597	0.897597	0	0	0	0	0	0	0	0	0.546299	0	0	0
ATGAGGGAGCCATTTG-7	H007	12	T/NK cells	3.51364	4.02364	4.07237	5.04049	0.65782	1.05123	2.23807	0	1.33282	2.64106	1.88456	0	0.65782	0.65782	3.14991	2.82256	2.41916	3.48553	1.33282	1.88456	0.65782	1.5523	0.65782	1.88456	0	3.54098	0	2.13353	0	0	0	0	0	0	0	0	0	1.5523	0.65782	0	0	0	0	0	0	0
ATGAGGGCATGTTCGA-7	H007	12	T/NK cells	1.22186	1.22186	1.94358	2.46561	0	0	2.46561	0	0.786977	1.94358	0	0	0	0	0	0	0.786977	0.786977	0	0	0	1.22186	0	0	0	1.22186	0	0	0	0	0.786977	1.75561	0	1.52393	0.786977	0	0	0	1.22186	0	0	0	0	0	0	0
ATGATCGGTGAGAGGG-7	H007	12	T/NK cells	2.20047	2.72617	2.20047	3.62641	0.637709	0	0.637709	0	0.637709	2.98239	1.5192	0	0	2.29469	3.1486	2.29469	2.78293	3.52663	2.60195	0	2.29469	1.98031	0.637709	0.637709	0	3.38603	1.30194	1.69758	1.30194	0	0.637709	0	0.637709	0	0	0	0	0	0.637709	0	0	0	0	0	0	0
ATGGAGGTCTTGCAAG-7	H007	12	T/NK cells	3.58727	3.56014	3.73618	4.75424	1.27501	0.497548	2.30514	1.27501	1.18062	1.70707	0.676522	1.18062	0.676522	1.86869	3.10344	2.36746	2.12988	2.87705	2.27246	0.497548	1.64682	2.09082	1.07638	0.497548	1.27501	3.1733	2.16747	1.91724	1.51419	0.828275	0.279404	1.64682	0.828275	1.44064	0.960004	0.497548	0	0.676522	0.279404	0.279404	0	0	0	0	0	0.279404
ATGGGTTCAGGGTTGA-7	H007	12	T/NK cells	0	1.33303	0	1.33303	1.8848	0	2.23832	0	2.23832	3.02274	0	0	0	0	0	0	0	0	0	0	0	1.33303	0	0	0	0	0	0	0	0	1.33303	0	0	0	1.8848	0	0	0	1.33303	1.33303	0	0	0	0	0	0
ATTACTCGTTGAAGTA-7	H007	12	T/NK cells	0	0	1.53765	0	2.11713	0	2.11713	0	2.48164	3.4088	0	0	0	0	0	0	0	0	0	0	0	0	0	0	0	2.11713	0	0	0	0	0	0	0	0	1.53765	0	0	0	0	1.53765	0	0	0	0	0	0
ATTCATCAGTGGTTGG-7	H007	12	T/NK cells	0	0	0	1.04414	1.04414	0	0	0	0	2.12391	1.5437	0	0	0	1.04414	0	1.04414	1.04414	1.04414	0	0	0	0	0	0	0	0	0	0	0	1.04414	0	0	1.87531	0	0	0	0	0	0	0	0	0	0	0	0
CAAGACTCACATTCGA-7	H007	12	T/NK cells	3.84225	3.84225	4.33683	4.9391	1.28992	0.629942	1.28992	0.629942	0.629942	2.76742	0	0	1.01342	1.01342	0.629942	2.5183	2.08194	2.08194	2.08194	0	0.629942	2.08194	1.01342	0.629942	0	2.44495	0	2.27983	0.629942	0	0.629942	1.28992	1.28992	0.629942	1.68408	0	0	0.629942	0	0	0	0	0	0	0	0
CACATGATCGAGATGG-7	H007	12	T/NK cells	0	0.646022	0.646022	2.54969	1.53293	1.86371	2.21609	0.646022	1.86371	2.95276	0.646022	0.646022	1.31475	1.03527	1.03527	1.03527	1.99545	1.86371	0	0.646022	0	1.31475	0	1.31475	0	3.40299	0	2.61821	1.71194	0.646022	0	1.31475	0.646022	0	1.03527	0	0	1.03527	0	0.646022	0	0	0	0	0	0
CACGTGGGTTTACTGG-7	H007	12	T/NK cells	3.61134	4.10514	4.25958	5.5022	0	0.754003	0.754003	0.754003	0.754003	2.04807	2.18363	0	0.754003	3.20418	2.88382	2.50593	2.40959	3.40992	2.40959	1.70511	1.70511	2.04807	0.754003	0	0	1.17896	0	2.18363	1.17896	0	0.754003	0.754003	0.754003	0	1.47624	0	0	0	0.754003	0	0	0	0	0	0	0
CAGTTCCAGACCGTTT-7	H007	12	T/NK cells	0	1.38592	0	1.94548	1.94548	0	3.2184	0	3.33172	2.94397	1.94548	0	0	0	0	0	0	1.38592	0	0	0	1.38592	0	0	0	1.38592	0	0	1.94548	0	1.38592	0	0	0	2.30214	0	0	0	1.38592	0	0	0	0	0	0	0
CAGTTCCCACTACAGT-7	H007	12	T/NK cells	4.30775	4.39044	4.69255	5.76961	1.66171	1.66171	0	0.537306	1.51665	1.51665	0	2.09358	0	0	0	0.884915	1.14236	0.537306	0.884915	0	0	0	0	1.66171	0	3.04065	0	0.537306	0	1.78837	0.537306	2.00182	1.66171	2.00182	2.32709	1.51665	0	0.537306	0.537306	0	0	0	0	0	0	0
CATCAAGCACTTCATT-7	H007	12	T/NK cells	2.77626	3.06217	3.25049	4.29915	1.01944	1.29677	1.29677	0	1.51365	2.2883	1.29677	1.29677	1.01944	1.84291	3.1418	2.37435	2.19415	3.10277	0	0	1.01944	1.29677	0	0	0	2.65937	0.634362	1.51365	1.01944	0.634362	0.634362	1.69177	0.634362	1.01944	0	0	0	1.01944	1.01944	0	0	0	0	0	0	0
CATGCAACAACGATTC-7	H007	12	T/NK cells	4.49242	4.53156	4.52299	5.53628	0.333707	2.04566	1.87883	0.949546	0.949546	3.17704	1.74983	1.60168	0.783171	0	1.51846	0	0.783171	3.24104	0.333707	0	0	0	0	0	0	2.95606	0	1.21693	1.09215	0.583482	0.583482	1.81641	1.21693	1.21693	2.42476	1.60168	0	1.67849	0.783171	0.783171	0	0	0	0	0	0
CATGCAATCTACTTCA-7	H007	12	T/NK cells	0	0	0	1.91674	2.5335	0	0	0	2.27194	2.74064	0	0	0	0	0	1.91674	0	0	1.36082	0	0	0	0	0	0	1.36082	0	0	0	0	1.91674	1.36082	0	0	1.91674	0	0	1.36082	0	0	0	0	0	0	0	0
CATTGCCGTGATACCT-7	H007	12	T/NK cells	3.55517	4.08782	4.23392	5.41561	0	0.775738	0	0.775738	0	0.775738	1.20728	1.92585	0	0	0	0	0	2.63147	0	0	0.775738	0	0	0	0	2.54333	0.775738	0.775738	0.775738	2.08358	1.7385	0	0	0	1.7385	0.775738	0	0	0	0	0	0	0	0	0	0
CATTGTTGTACCAATC-7	H007	12	T/NK cells	0	0	0	0	2.27899	0	2.27899	0	4.08506	3.9255	0	0	0	0	0	0	1.92345	0	0	0	1.36667	0	0	0	0	2.748	0	0	0	0	0	0	0	0	1.36667	0	0	0	0	0	0	0	0	0	0	0
CCACAAAAGAACAAGG-7	H007	12	T/NK cells	0	0	1.25617	1.79573	1.25617	0	1.79573	0	1.79573	1.79573	0	0	0	1.25617	0	0	0	0	0	0	1.25617	0	0	0	0	2.14427	1.25617	1.25617	0	0	0	0	0	0	1.25617	0	0	0	0	1.25617	0	0	0	0	0	0
CCGATCTCAAATAAGC-7	H007	12	T/NK cells	0.709804	1.41118	1.12076	1.12076	0	2.10841	1.81937	0	1.12076	2.97577	1.12076	0	0	2.9216	2.73892	2.33237	1.12076	3.20974	2.97577	0	2.42798	1.41118	1.12076	0	0.709804	3.28989	1.12076	1.81937	0.709804	0	0.709804	1.12076	0	0	1.12076	0	0	0	0	0.709804	0	0.709804	0	0.709804	0	0
CGAGTGCTCTGCTTTA-7	H007	12	T/NK cells	0	0	1.08093	1.08093	0.679915	0	2.17358	0	2.17358	2.91922	1.08093	0	0	2.3737	2.3737	2.3737	2.54038	2.17358	1.36638	0	1.92312	1.08093	0	0.679915	0.679915	3.23249	1.08093	1.58818	1.08093	1.08093	0	1.36638	1.58818	0	0.679915	0	0	0	0.679915	0	0	0	0	0	0	0
CGGAATTCAGACAAGC-7	H007	12	T/NK cells	0	0	0	0	0	0	1.49546	0	2.43223	3.08046	1.49546	0	0	0	0	0	0	0	0	0	0	0	0	0	0	0	0	0	0	0	1.49546	0	0	0	2.6977	0	0	0	0	1.49546	0	0	0	0	0	0
CGGAATTTCATACGAC-7	H007	12	T/NK cells	0.561433	0	0.561433	0.561433	1.56149	2.05138	1.18159	0.561433	2.37875	2.56886	0.918833	0	0	2.72854	3.16105	2.67809	2.44621	2.77656	2.3064	0	1.70821	2.3064	0	0.561433	0	4.01149	0.918833	1.94954	0.918833	0	0	1.70821	0	0	0.918833	0	0	0.918833	0.561433	0	0	0	0	0	0	0
CGTGCTTAGAGCAAGA-7	H007	12	T/NK cells	3.48162	3.29575	3.55179	4.84147	1.74516	0.946086	2.04074	0.780108	1.21296	2.45405	0.580988	0.780108	1.21296	1.21296	2.30854	2.09066	1.51405	1.21296	1.21296	0.946086	0.580988	1.51405	0	0.780108	0	3.48162	0.580988	1.59717	1.4234	0.946086	0.580988	1.59717	1.4234	1.4234	0.332107	0	0	0.332107	0.332107	0.780108	0	0.332107	0	0	0	0
CTCAACCTCGAGCACC-7	H007	12	T/NK cells	0	0	1.15229	2.01441	3.21164	1.15229	3.12035	0	3.57367	3.79118	0	0	0	0	0	1.15229	0	0	0	0	0	0	0	0	0	1.15229	0	0	0	0	0	0	0	0	1.67352	0	0	0	0	0	0	0	0	0	0	0
CTCATTAAGAATTGCA-7	H007	12	T/NK cells	0	0	0	0	0	0	2.43223	0	2.6977	3.57274	2.06975	0	0	1.49546	0	0	0	0	0	0	0	0	0	0	0	0	0	0	0	0	0	0	0	0	0	0	0	0	0	2.43223	0	0	0	0	0	0
CTCGAGGCAGATCCTA-7	H007	12	T/NK cells	0	0	0	0.458885	0.458885	0.458885	0	0.458885	1.01048	1.92031	0.458885	1.01048	0	2.00221	2.58237	2.53736	1.83111	3.08937	0.772244	0.772244	0.458885	0.458885	0.772244	1.36393	0.458885	4.43403	1.01048	2.27569	0.772244	1.01048	0	0	0.458885	1.20274	0.458885	0	0	0.772244	0	0.458885	0	0	0	0	0	0
CTCTCGAGTAGCTGTT-7	H007	12	T/NK cells	1.75859	0	0	0	1.75859	0	0	0	1.2244	1.2244	1.75859	0	0	0	0	1.2244	0	0	0	0	1.2244	0	0	0	0	0	0	0	0	0	0	0	0	0	0	0	0	0	1.2244	0	0	0	0	0	0	0
CTGAGCGCAAAGCACG-7	H007	12	T/NK cells	1.06917	1.06917	1.06917	2.15777	1.06917	2.04062	2.15777	0.671147	1.35311	3.42266	1.06917	0.671147	0	2.79139	2.95351	2.73093	3.09298	2.59781	2.04062	1.06917	1.35311	1.90789	0.671147	1.06917	0	1.90789	0.671147	1.35311	1.06917	0	1.06917	2.95351	1.06917	0.671147	0	0	0	0.671147	0.671147	0	0	0.671147	0	0	0	0
CTGTATTTCACCCTCA-7	H007	12	T/NK cells	4.41976	4.46242	4.52971	5.68049	2.10924	1.76267	0.791634	2.24591	1.53061	2.88469	1.53061	1.53061	1.53061	0	0.791634	0	0.791634	0.791634	0.791634	0	0	1.53061	0	0.791634	0	3.35902	0	2.36612	1.22788	0.791634	1.22788	0	1.53061	0	0	0	0	0.791634	0	0	0	0.791634	0	0	0	0
CTTACCGTCTACCTTA-7	H007	12	T/NK cells	0	0	0	1.67088	1.15007	0	2.63552	0	3.88126	2.77938	0	0	0	0	0	0	0	1.15007	1.15007	0	0	0	0	0	0	0	0	0	0	0	1.15007	0	0	0	2.63552	0	0	0	1.15007	0	0	0	0	0	0	0
CTTCTAAAGCGACATG-7	H007	12	T/NK cells	2.71784	2.71784	2.63681	4.07362	1.51224	1.51224	1.93077	0	0.778851	2.63681	1.74325	2.22492	1.51224	1.51224	2.98888	2.22492	2.08862	2.71784	1.21133	0.778851	1.51224	2.08862	2.34485	0	0	4.01155	1.21133	1.74325	0.778851	1.74325	0	2.08862	2.08862	1.74325	0	0	0	1.21133	1.21133	0	0.778851	0	0	0	0	0
GAAGAATAGACATGCG-7	H007	12	T/NK cells	0.70397	0	0	2.58484	1.6267	1.40249	2.79279	1.11302	0.70397	1.96439	0	1.6267	0	2.72816	3.06504	2.09831	2.65906	2.21639	2.50466	1.40249	2.21639	1.80973	0	0.70397	0	3.60446	0.70397	0.70397	1.11302	0	0.70397	0	0.70397	1.6267	0	0	0	0	0.70397	0.70397	0	0	0	0	0	0
GAAGCCCCAATGGCAG-7	H007	12	T/NK cells	0	1.39681	0	0	0	0	0	0	2.31519	2.57788	1.39681	0	0	0	0	0	0	0	1.95792	0	0	0	0	1.39681	0	2.31519	0	0	0	0	1.39681	0	0	0	2.31519	0	0	0	0	1.39681	0	0	0	0	0	0
GAAGGACAGAGTACCG-7	H007	12	T/NK cells	0	0.411333	0.411333	0.926829	0	0	1.51772	1.62346	0.411333	1.88663	0	2.03009	0.701937	1.88663	3.3842	1.88663	2.15553	2.03009	0.701937	0.411333	1.80637	2.26697	0.411333	0.701937	0.411333	3.52853	0	2.03009	1.11031	0	0.701937	0.926829	1.2653	1.39945	0	0	0	0.701937	0.411333	0.411333	0	0	0	0	0	0
GAAGGGTAGTAACAGT-7	H007	12	T/NK cells	0	0.935963	0	2.25373	0.935963	1.20132	1.9739	0	0.573707	2.25373	0.573707	0	1.58395	1.86002	1.9739	2.16886	1.41082	1.58395	0.573707	0	0.935963	1.20132	0	0.935963	0	3.46553	0.573707	1.58395	0.935963	0.935963	1.20132	1.41082	0.935963	1.73148	1.41082	0	0	0	0.935963	0	0	0	0.573707	0	0	0
GACATCAGTGACCGTC-7	H007	12	T/NK cells	0.649672	0.649672	1.32035	1.87018	1.04022	1.87018	0.649672	1.04022	1.04022	2.55675	1.32035	1.32035	0	0.649672	2.68946	1.32035	1.87018	1.71821	1.32035	0	2.00207	1.71821	0	0	0.649672	2.11858	0	1.32035	0.649672	1.53894	0.649672	1.04022	0.649672	1.04022	0.649672	0	0	0	0	0.649672	0	0	0	0	0	0
GACGCTGCATGGGCAA-7	H007	12	T/NK cells	0	0	0.635863	2.66234	0.635863	1.29909	0.635863	0	1.02148	1.51614	1.02148	0	0	2.83296	2.83296	1.69438	2.37724	2.72251	2.29117	0.635863	2.19699	1.97693	0	0	0	1.97693	0	1.69438	0.635863	0.635863	0.635863	1.29909	1.02148	0	0	0	0	0.635863	0.635863	0	0	0	0	0	0	0
GACTGATCACGAAAGC-7	H007	12	T/NK cells	0	0	0	0	2.4501	0	0	0	2.08687	3.09914	0	0	0	0	0	0	0	1.51068	0	0	0	0	0	0	1.51068	1.51068	0	1.51068	1.51068	0	0	0	0	0	0	0	0	0	1.51068	0	0	0	0	0	0	0
GATGACTCATGACGAG-7	H007	12	T/NK cells	0	0	0	1.9272	1.9272	0	0	0	1.36994	2.92374	0	0	0	0	0	1.36994	0	0	1.36994	0	0	0	0	0	0	1.9272	0	0	0	1.36994	0	0	0	0	0	0	0	0	1.36994	0	0	0	0	0	0	0
GATGTTGAGTGGAAGA-7	H007	12	T/NK cells	2.92991	2.49668	2.72003	4.40093	0.409761	1.10719	1.71526	0	0.92401	1.88267	0.699584	1.71526	1.39593	0.92401	2.61458	1.80246	1.88267	1.61972	0.92401	0.699584	1.10719	1.71526	0.409761	0	0	3.05675	0	1.51407	1.10719	1.51407	0.92401	2.02603	1.61972	1.80246	0	0	0	0.409761	0.409761	0	0.409761	0	0	0	0	0
GATTTCTTCGTAGTGT-7	H007	12	T/NK cells	3.23685	3.44622	3.23685	4.61181	1.46662	0.909077	2.43135	0.747409	0.909077	2.29174	1.27914	0.554468	0.315181	1.27914	3.06236	1.98769	2.29174	2.49446	2.36398	0.747409	1.27914	1.88063	0	1.27914	0	3.64861	2.4634	2.0372	1.46662	1.04821	0.315181	0.747409	1.27914	1.17033	0.315181	0.747409	0	0.315181	0.554468	0.315181	0	0	0	0	0	0
GCACTAATCCTCTCGA-7	H007	12	T/NK cells	0	0	0	3.19875	0	0	0	0	0	0	0	0	0	0	0	0	0	0	0	0	0	0	0	0	0	3.41369	0	0	0	0	0	0	0	0	1.92796	0	0	0	1.92796	0	0	0	0	0	0	0
GCATGATTCGTAGCCG-7	H007	12	T/NK cells	3.12739	3.19836	3.5231	4.44543	0.289384	0.513547	0.289384	0.696548	0.851183	1.90289	0.851183	1.85155	0.696548	2.54523	3.25172	2.66891	2.37328	2.91514	2.08539	0.851183	2.64536	2.16549	1.39139	1.30423	0	4.0018	0	2.04279	1.6795	0.513547	0.696548	1.30423	0.985078	1.47156	1.79742	0	0	0.696548	0.513547	0	0	0	0	0	0	0
GCGATCGCACTGTTCC-7	H007	12	T/NK cells	0	1.43753	0	0	0	0	0	0	0	0	2.00425	0	0	0	1.43753	2.00425	0	2.36376	0	0	1.43753	0	0	0	0	2.83623	0	1.43753	0	0	1.43753	0	1.43753	0	1.43753	0	0	0	0	0	0	0	0	0	0	0
GCGTGCACACCCTATC-7	H007	12	T/NK cells	0	0	0	1.14622	0.959236	0	0.429551	0.429551	1.14622	1.76286	0	0	0	3.32606	2.80702	1.76286	1.43969	3.74516	2.14147	1.5594	2.07636	1.76286	0.429551	1.93185	0	3.67966	0	2.36633	1.5594	0	0.959236	0.959236	0	1.43969	0	0	0	1.14622	0	0.729062	0	0	0	0	0	0
GGATGTTTCTCGAACA-7	H007	12	T/NK cells	0	1.7572	0	0	0	0	0	0	0	1.7572	0	0	0	0	1.7572	0	0	0	0	0	0	0	0	0	0	0	0	0	0	0	0	0	0	0	1.7572	0	0	0	0	0	0	0	0	0	0	0
GGCAGTCGTACAAACA-7	H007	12	T/NK cells	2.99045	3.14264	3.27469	4.51608	1.0356	0.309951	1.15693	0.309951	1.15693	2.27425	0.309951	1.74461	1.0356	2.02028	3.09444	2.31095	1.74461	3.17353	1.67902	0.309951	1.45167	1.91894	1.45167	1.0356	0	3.61018	2.50668	1.60883	1.0356	1.36274	0.309951	1.91894	1.26512	2.15531	0	0	0	0.546222	0.897489	0.309951	0	0	0	0	0	0
GGGATCCGTTTCAGAC-7	H007	12	T/NK cells	0	0	1.11556	1.11556	2.7317	0	0	0	2.7317	1.62974	0	0	0	0	0	0	0	1.62974	1.11556	0	0	0	0	0	0	0	0	0	0	0	1.11556	0	0	0	2.42094	0	0	0	1.11556	0	0	0	0	0	0	0
GGGATGACACTGGCCA-7	H007	12	T/NK cells	0	0	0.509496	2.19427	0.509496	1.46378	0.509496	0	1.29686	2.65949	1.29686	0	0.509496	2.61188	3.31702	1.94306	2.11734	3.47287	1.46378	0.509496	0.845398	1.84303	1.73186	1.29686	0	4.54354	2.65949	1.60678	1.73186	1.09639	0	0.845398	1.09639	0.845398	0	0.509496	0	0	1.09639	0	0	0	0	0	0	0
GGGATGATCTAGATCG-7	H007	12	T/NK cells	0	1.30906	0	1.30906	1.30906	0	0	0	1.85714	3.50953	0	0	0	0	1.85714	1.30906	0	0	0	0	1.30906	0	0	0	0	2.84585	0	1.30906	1.30906	0	0	0	0	0	1.85714	0	0	0	0	0	0	0	0	0	0	0
GGGCTCAAGCGTATGG-7	H007	12	T/NK cells	2.70769	2.58891	2.66964	4.09995	1.17531	1.79808	1.96818	1.17531	1.33472	3.05175	1.17531	1.47218	0.751213	2.17895	3.15237	2.58891	1.79808	3.2217	0.985576	0.751213	1.47218	2.04348	0.444548	0.444548	0	4.52445	0	1.17531	1.17531	0	0	1.593	0.444548	0	1.17531	0	0	0.444548	0	0.751213	0	0.444548	0	0	0	0
GGTAGAGTCGGTTGTA-7	H007	12	T/NK cells	0	0	0	0	0	0	0	0	0	0	0	0	0	0	0	0	0	0	0	0	0	0	0	0	0	2.48904	0	0	0	0	0	0	0	0	0	0	0	0	0	0	0	0	0	0	0	0
GGTCACGCAGGGCTTC-7	H007	12	T/NK cells	0	0	0	0	1.50521	0	3.3687	0	3.3687	3.48265	0	0	0	0	0	0	0	0	1.50521	0	0	0	0	0	0	0	0	0	0	0	0	0	0	0	1.50521	0	0	1.50521	1.50521	1.50521	0	0	0	0	0	0
GTCATGAAGCCTCTGG-7	H007	12	T/NK cells	4.04703	4.03641	4.26455	5.21598	1.03453	1.65483	2.42286	0	1.39202	2.8864	1.53203	2.47508	1.76418	0.792626	2.30945	1.53203	1.53203	1.76418	1.03453	0	0	1.39202	0	0.472871	0	2.11084	0	1.22917	0.472871	1.39202	1.03453	1.22917	1.22917	1.65483	0	0	0	0.472871	0.472871	0.472871	0	0	0	0	0	0
GTCATTTGTCCGGACT-7	H007	12	T/NK cells	1.25833	0	1.25833	0	0	0	0	0	1.79825	0	0	0	0	0	0	0	0	0	0	0	0	0	0	0	1.25833	1.79825	0	0	0	0	0	1.25833	1.25833	0	2.6099	0	0	0	0	0	1.25833	0	0	0	0	0
GTCGAATTCGGTGCAC-7	H007	12	T/NK cells	0.564262	0	0.92279	1.39441	1.39441	1.18615	0.564262	0	1.95518	2.91438	0.92279	0	0.564262	2.51546	2.99342	2.51546	2.31232	2.95468	1.95518	1.18615	1.7136	2.38471	0.564262	0	0	2.14961	0.564262	1.18615	1.56669	0	0.92279	1.39441	0	0.564262	1.18615	0	0	1.18615	0	0	0	0.564262	0	0	0	0
GTCGTTCGTAGTCCTA-7	H007	12	T/NK cells	0	0	0	1.16793	1.69206	0	3.04156	0	1.16793	1.69206	1.16793	0	0	0	0	1.16793	0	0	0	0	0	1.16793	0	0	0	0	0	0	0	0	0	0	0	0	0	0	0	0	0	0	0	0	0	0	0	0
GTCTACCCACTCAGAT-7	H007	12	T/NK cells	0	0	0	0.725222	0.725222	0.725222	1.14115	1.14115	1.14115	2.3596	0.725222	0	0.725222	1.14115	2.62338	2.3596	2.25355	1.14115	0	0	1.66028	1.66028	1.14115	0	0	3.49516	0	0.725222	0.725222	0.725222	0	2.13491	1.66028	0.725222	1.43403	0	0	0.725222	1.66028	0	0	0	0	0	0	0
GTGAGCCTCCTAGCCT-7	H007	12	T/NK cells	1.70226	0	0	0	0	0	1.70226	0	2.29984	3.47829	2.29984	0	0	0	0	0	0	0	0	0	0	0	0	0	0	2.67131	0	1.70226	0	0	0	0	0	0	0	0	0	0	1.70226	0	0	0	0	0	0	0
GTGTTAGCAAGCGAGT-7	H007	12	T/NK cells	2.64829	2.8089	3.14228	4.50476	0.599174	1.2418	2.12651	0	0	3.44562	0	0	1.45453	2.70474	2.64829	3.24331	2.45685	3.30541	2.38392	0.971244	1.62984	2.30526	1.77896	2.75818	0	2.8089	0	1.45453	0.971244	0	0.599174	0	0.599174	0.971244	0	0	0	0	0.599174	0	0	0	0	0	0	0
GTTAGACGTATGATCC-7	H007	12	T/NK cells	0	0	0	1.50876	1.50876	0	2.08471	0	2.44784	2.92346	0	0	0	0	0	0	1.50876	1.50876	0	0	0	0	0	0	0	2.08471	0	0	0	0	0	0	0	0	2.08471	0	0	0	0	0	0	0	0	0	0	0
GTTGCGGCACGGTGTC-7	H007	12	T/NK cells	1.23744	1.23744	0	0	1.77386	0	2.1211	0	3.49068	3.13641	1.23744	0	0	0	1.23744	0	0	0	0	0	1.77386	0	0	0	0	0	0	0	0	0	0	0	0	0	2.37835	0	0	1.23744	1.23744	0	0	0	0	0	0	0
GTTTGGACATGAAGGC-7	H007	12	T/NK cells	0	0	0	0	2.24559	0.98924	0.98924	0	0.98924	4.12408	2.41011	0	0	0	0	0	0	3.80486	0	0	0	0	0.98924	0	0	1.47668	0	0	0	0	0	0	0	0	1.47668	0	0	0	0.98924	0	0	5.31666	0	0	2.88435	0
TAAGCACAGCTAGATA-7	H007	12	T/NK cells	0	0	0	0.997159	0.997159	0	2.05953	0	0.997159	2.25684	1.4864	0	0	0	0	0	1.4864	0	0	0	0	0.997159	0	0	0	0.997159	0	0	0.997159	0	0	0	0	0	0	0	0	0	0	0.997159	0	0	0	0	0	0
TAGACCACAGATACTC-7	H007	12	T/NK cells	0	0.920534	1.06066	2.23092	1.56372	1.48136	2.59992	0.757517	1.71053	2.89007	1.3916	0.320385	0	1.89685	2.84719	3.04528	2.59992	3.02714	2.05385	0.320385	1.3916	2.05385	0	0.757517	1.29297	3.56578	0	2.27069	1.29297	0	0.920534	0	0.562649	0.320385	0.757517	0	0	0.320385	0.562649	0	0	0	0	0	0	0.562649
TAGATCGGTACTAGCT-7	H007	12	T/NK cells	0	0	0	0	0	0	1.62041	0	0	0	0	0	0	0	0	0	0	0	0	0	0	0	0	0	0	0	0	0	0	0	0	0	0	0	2.84611	0	0	0	0	0	0	0	0	0	0	0
TCACGCTCACGTCGGT-7	H007	12	T/NK cells	0	0	0	0	0	0	0	0	0	0	0	0	0	0	0	0	0	0	0	0	0	0	0	0	0	0	0	0	0	0	0	0	0	0	0	0	0	0	0	0	0	0	0	0	0	0
TCATTTGGTATGATCC-7	H007	12	T/NK cells	0	0	0	0	2.17099	0	0	0	0	3.33877	0	0	1.58586	0	0	0	0	0	1.58586	0	0	0	0	0	0	2.17099	0	0	0	0	1.58586	0	1.58586	0	1.58586	0	0	0	0	1.58586	0	0	0	0	0	0
TCGAAGTAGCGACTAG-7	H007	12	T/NK cells	0	0.999323	0	0	0	0	0.999323	0	0.999323	2.06252	0	0	0	0	0	0	1.48905	0	0	0	0	0.999323	0	0	0	1.48905	0	0	0	0	0.999323	0.999323	0	0	0	0	0	0	0	0	0.999323	0	0	0	0	0
TCGACGGCAATCGCGC-7	H007	12	T/NK cells	0	0.612763	0.98993	0	0.98993	1.26316	1.26316	0	2.15289	2.04952	1.65396	0.612763	0	2.24657	3.74787	2.6761	2.78621	3.39275	2.41111	0	2.61614	2.41111	0	0.612763	0	2.55236	0	1.65396	1.80388	0	0.612763	0.98993	0	0	1.26316	0	0	0.98993	0	0	0	0	0	0	0	0
TCGCTTGCATTCACCC-7	H007	12	T/NK cells	0.795616	0	0	0	0	0	0	0	0.795616	1.7687	1.23303	0	0	0.795616	0	1.7687	0	0.795616	0	0	0.795616	0	0.795616	0	0	2.25241	0	0	1.23303	0	1.53631	0	0	1.53631	0	0	0	0	0	0	0	0	0	0	0	0
TCTACCGCAATAGGGC-7	H007	12	T/NK cells	1.31581	0	0	1.31581	2.05661	2.58588	0.860306	0	1.31581	2.85455	1.86494	0.860306	0.860306	0	1.86494	1.86494	2.47747	0.860306	0	0	0	1.31581	0	0	0	3.12773	0	1.86494	1.6276	0	1.31581	1.31581	0	1.6276	0	0	0	0	0.860306	0.860306	0	0	0	0	0	0
TCTATCAGTAAGACCG-7	H007	12	T/NK cells	0.915003	0	0.915003	1.38468	0.915003	0.915003	1.38468	0.915003	3.08899	2.44039	0.915003	0	0	2.77058	2.77058	2.44039	1.70299	2.13817	2.44039	0	2.13817	2.30065	1.94407	0	0	2.77058	0.915003	0.915003	0.915003	0	1.38468	1.38468	0	0	1.70299	0	0	0.915003	0	0.915003	0	0	0	0	0	0.915003
TGAGACTCAGAGTAAT-7	H007	12	T/NK cells	2.70282	2.70282	2.70282	4.03755	0	1.7703	1.7703	0	1.64413	2.79202	1.12761	2.07454	1.33087	2.07454	2.9496	2.55206	2.43723	2.74841	1.33087	0.872203	1.12761	1.12761	2.43723	0	0	3.70566	1.7703	1.33087	0.528324	0.528324	0.872203	1.12761	2.07454	0.528324	0	0	0	0.528324	0	0.528324	0	0	0	0	0	0
TGAGCGCAGCGTCTGC-7	H007	12	T/NK cells	0	0	0	0.98407	0	0	0	0	0	1.47032	0.98407	0	0	2.54375	3.439	1.79608	2.23822	3.32522	2.54375	2.04139	2.04139	2.40261	0	1.47032	0	3.19681	1.79608	2.04139	0	0	0	0	0	0	0.98407	0	0	0.98407	0	0.98407	0	0	0	0	0	0.98407
TGATTTCGTACCCAGC-7	H007	12	T/NK cells	0	0	0.547833	0.547833	0.547833	0	0	0	0	1.36558	0.547833	0	0.899756	3.52128	3.19229	2.59537	2.27768	3.84927	2.3498	1.36558	1.15955	2.59537	0	1.15955	0.547833	3.78511	0	0.899756	0.899756	0.547833	0	1.68213	0	0.547833	0	0	0	1.15955	0	0	0	0.547833	0	0	0	0
TGCTTGCTCCGTTTCG-7	H007	12	T/NK cells	0	0	1.20132	0	2.70451	0	2.33195	0	2.84906	1.73148	0	0	0	0	1.73148	2.53548	0	1.20132	0	0	1.20132	0	1.20132	0	0	2.33195	0	0	1.20132	0	1.73148	0	0	0	1.73148	0	0	1.20132	0	0	0	0	0	0	0	0
TGGATCATCAGCATTG-7	H007	12	T/NK cells	0	0	0	1.41565	0	0	1.41565	0	0	0	0	0	0	1.41565	0.939842	0.939842	0	0	0	0	0	0.939842	0.939842	0	0	1.97939	0	0	0	0	0.939842	0	0	0	0	0	0	0	0	0.939842	0	0	0	0	0	0
TGGGCGTTCATAGCAC-7	H007	12	T/NK cells	0	0	0	0	2.04739	0	1.47564	0	3.87605	2.04739	0	0	0	0	0	0	0	0	0	0	0	0	0	0	0	0	0	0	0	0	0	0	1.47564	0	0	0	0	0	1.47564	0	0	0	0	0	0	0
TGGGTTAGTGAGTAGC-7	H007	12	T/NK cells	0	0	0	1.13424	2.88315	0	1.65204	0	2.75758	2.75758	1.65204	0	0	0	1.13424	1.65204	0	0	0	0	0	0	0	0	0	1.65204	0	0	0	0	1.13424	0	0	0	1.65204	0	0	0	1.13424	1.13424	0	1.13424	0	0	0	0
TGGTACAAGACAACAT-7	H007	12	T/NK cells	2.87842	2.78872	3.42613	4.90176	0.567022	0	0.567022	1.19059	1.39922	1.96067	0	0	0.567022	0.926644	2.45806	2.06269	2.23998	1.71884	2.39052	0	1.57175	1.19059	1.19059	1.39922	0	3.07275	0	1.39922	0	0	0	1.19059	0	0.567022	0.926644	0	0	0.567022	0	0	0	0	0	0.567022	0	0
TGGTTAGAGGAAACGA-7	H007	12	T/NK cells	0.828984	1.27592	0	0	1.27592	1.81872	1.5837	0	2.30627	2.16859	0.828984	0.828984	0	0	2.30627	0	1.5837	0.828984	0	0	0.828984	1.27592	0	0	0	0.828984	0	0.828984	0	0.828984	1.81872	0.828984	0.828984	1.27592	0	0	0	0	0	0	0	0	0	0	0	0
TGTGATGGTCGTATTG-7	H007	12	T/NK cells	4.02238	3.93311	4.53031	5.28063	0	0	0	0	0	0.784831	1.52085	0	1.52085	1.52085	2.93813	2.72814	1.94021	2.55881	1.52085	0.784831	0.784831	1.75235	0.784831	1.21908	0.784831	3.34698	0	1.52085	0.784831	0	0.784831	0	0.784831	0	0	0	0	1.21908	0.784831	0	0	0	0	0	0	0
TTACGCCTCTGAGTCA-7	H007	12	T/NK cells	0	0.555638	0.555638	0.555638	0	0	2.43385	0	0.910717	1.82477	0.910717	0	0	0	0.910717	0.555638	0.910717	0.555638	0	0	0.555638	0.910717	0	0	0	1.37932	0	0	0.555638	0	0.555638	0	0	0.910717	0	0	0	0	0	0	0	0	0	0	0	0
TTAGGGTCAATCGTCA-7	H007	12	T/NK cells	2.94526	2.39868	2.61576	4.10074	1.84656	2.61576	2.12103	0	2.198	1.94665	1.09919	1.29991	0.511173	2.5131	2.33616	2.45753	2.39868	3.66441	1.29991	1.09919	1.467	2.03764	0.847793	0.511173	0	2.45753	0.511173	0.847793	0.511173	0.847793	0.511173	1.73532	1.467	0.847793	0.847793	0	0.847793	0.511173	0	0	0	0	0	0	0	1.09919
TTCATTGAGTTCATGC-7	H007	12	T/NK cells	0	0	0	1.38055	1.93934	0	0	0	2.29568	3.08372	0	0	0	0	1.38055	0	0	1.38055	0	0	0	0	0	0	0	2.29568	0	0	0	0	1.38055	0	0	0	2.7654	0	0	0	1.38055	0	0	0	0	0	0	0
TTCTAGTAGCTTTCTT-7	H007	12	T/NK cells	2.29595	2.59056	1.73689	3.72365	1.73689	1.5746	2.15844	1.14011	1.5746	2.29595	0.615643	2.73854	0.993879	2.15844	3.30968	2.29595	1.48237	2.33789	0.993879	0	0.993879	2.20641	0.615643	0.354469	0	3.66003	1.14011	1.80912	0.993879	1.48237	0	1.48237	0.615643	1.38077	0	0	0	0.993879	0	0.615643	0	0	0	0	0	0
TTGAACGTCGTAACCA-7	H007	12	T/NK cells	0	0	0	1.54356	0	0	0	0	0	0	1.04402	0	0	0	1.04402	0	1.04402	0	1.04402	0	1.04402	1.04402	0	0	0	0	0	0	0	0	0	1.04402	0	1.04402	0	0	0	0	0	1.04402	0	0	0	0	0	0
TTGCGTCCATACAGAA-7	H007	12	T/NK cells	0.714405	0.714405	1.12686	2.43622	1.64324	1.12686	2.43622	0	1.12686	3.13124	0	0	0.714405	0.714405	2.60385	2.34053	1.41801	0	0.714405	0	0.714405	1.41801	0	0	0	3.40795	1.82694	0.714405	0.714405	0	0	0	1.12686	1.12686	0.714405	0	0	0	0	1.41801	0	0.714405	0	0	0	0.714405
TTGGTTTAGGACTAAT-7	H007	12	T/NK cells	0	0	0	1.36951	0	0	1.36951	0	2.54425	0	0	0	0	0	0	0	1.36951	0	0	0	0	0	0	0	0	0	0	0	0	0	1.36951	0	0	0	1.9267	0	0	0	0	0	0	0	0	0	0	0
TTGTTGTTCCGGCAAC-7	H007	12	T/NK cells	0	1.06159	0.488775	0.815646	1.06159	0.815646	1.98831	0.815646	1.56484	1.98831	2.28487	0.488775	0.815646	2.78053	3.53826	2.61054	2.46091	3.99961	2.07109	0.815646	2.21857	2.46091	0.815646	0.815646	0	3.08193	0	1.68866	1.25882	0.488775	0	0.815646	0	0	1.06159	0	0	0.815646	0.488775	0	0	0	0	0	0	0
TTTCATGGTTCAATCG-7	H007	12	T/NK cells	0.65563	1.54871	1.72842	2.81828	2.01283	2.01283	2.63684	0	0	2.76138	1.88071	0	0.65563	3.32735	3.06245	3.32735	2.76138	3.93228	1.88071	1.54871	3.01815	1.88071	1.54871	1.32948	0	3.61437	0.65563	1.54871	1.04827	0	0.65563	1.54871	0	0	0	0	0	0	0	0.65563	0	0	0	0	0	0
TTTGATCGTCTTACTT-7	H007	12	T/NK cells	2.45683	2.58535	2.45683	3.80082	1.29936	0.725992	1.75795	0	0.955577	2.19732	2.30933	1.43517	0.725992	1.84592	2.83331	2.00157	2.19732	2.41004	1.55471	0.427481	1.84592	1.84592	0.725992	0	0	3.21898	1.14217	1.66148	1.29936	0	0.427481	1.84592	1.66148	1.14217	0.725992	0	0	0.427481	0	0	0	0	0	0	0.427481	0
AAACCCAGTCACAGTT-9	H009	12	T/NK cells	3.6206	3.67548	3.84684	4.48865	1.13392	1.8357	2.49039	0.719744	1.29055	2.61351	1.8357	1.54515	1.54515	0.423275	2.34996	0.719744	1.29055	0.948123	1.13392	0.948123	0.423275	1.42593	0.423275	0	0	2.34996	0	1.13392	0.948123	1.29055	0	1.74791	1.42593	1.29055	0.948123	0	0	0.948123	0	0	0	0	0	0	0	0
AAATGGACAAGCGAGT-9	H009	12	T/NK cells	1.13838	1.37886	0.82111	3.38204	1.13838	1.26583	2.67957	0.614472	2.6196	2.5223	2.2499	2.05277	0.82111	1.73479	3.08157	1.99675	1.93741	3.42439	0.992274	0.82111	0.82111	1.65697	0.353709	0.353709	0	4.1424	0	2.10581	0.353709	1.13838	0	1.13838	0.82111	0.82111	0.353709	0	0	0.353709	0	0.353709	0	0	0	0	0	0
AAGATAGGTCCGGACT-9	H009	12	T/NK cells	0.54731	1.68112	1.1587	3.0969	1.92115	0.89902	2.27657	0	2.53825	3.45319	2.59422	0	0.54731	3.22062	3.45319	2.34868	1.80832	2.53825	1.80832	1.1587	0.54731	1.53536	1.36466	1.36466	0	2.69755	0	2.02252	1.1587	0	0.54731	0	0.54731	0	0	0	0	0	0.89902	0	0	0	0	0	0	0
AAGTCGTTCTAGCATG-9	H009	12	T/NK cells	0	1.08351	0	0.681842	0.681842	0	0	1.08351	1.59129	2.75129	1.77285	0	0	2.92291	3.5043	2.92291	0.681842	2.86891	1.59129	0	2.05957	1.77285	0	0	0	2.28214	0	2.37724	1.92645	0	0.681842	1.36929	0	0	0.681842	0	0	0	0	0	0	0	0	0	0	0
ACACCAATCTAGACAC-9	H009	12	T/NK cells	1.37558	2.01573	1.51487	3.10427	1.02044	1.63711	2.50454	0.464659	2.75917	2.75917	1.84423	1.37558	0.780673	2.55174	3.36035	2.68128	2.3479	3.10427	2.83143	1.02044	0.780673	2.09157	1.02044	1.51487	0	3.10427	3.25199	2.455	1.02044	0.780673	0.464659	1.02044	0.780673	0.464659	0	0	0	0	0.464659	0	0	0	0	0	0	0
ACAGAAATCAACCTCC-9	H009	12	T/NK cells	1.20099	1.20099	1.20099	2.07572	0	0	0	0	1.20099	0	2.53505	0	0	0	0	0	0	0	0	0	0	0	0	0	0	0	0	0	0	0	1.20099	0	0	0	2.07572	0	0	0	0	0	0	0	0	0	0	0
ACATGCACACGGTGAA-9	H009	12	T/NK cells	2.38687	2.60115	2.77752	3.86696	1.7369	2.87011	0	1.4158	1.90503	2.17469	1.28089	2.11379	0.939968	0	2.47816	1.8245	0.939968	2.38687	0.939968	0	0.939968	0.712917	0	0	0	2.60115	0	1.53466	1.28089	1.7369	0.939968	0	1.12489	0	1.7369	0.418688	0	0	0	0	0	0	0	0	0	0
ACCATTTAGAAGGCTC-9	H009	12	T/NK cells	3.489	3.64867	3.37933	4.88695	1.89765	2.75637	3.11559	2.30979	1.89765	1.7113	2.05467	1.48209	0	2.51288	3.37933	2.30979	0	3.73351	1.48209	0	1.18421	1.7113	0	0	0	2.19035	0	1.18421	1.48209	0	0	0	1.18421	1.89765	2.95203	0.758019	0	1.18421	0	0.758019	0	0	0	0	0	0
ACTGATGTCATGAAAG-9	H009	12	T/NK cells	4.25751	4.03469	4.16297	5.01251	1.53493	1.93393	2.95517	2.39905	2.16758	2.97859	1.71402	2.35685	0.647234	2.31278	2.43955	2.21836	0.375092	2.77378	1.71402	1.03691	0.647234	0.375092	2.05756	0	0	3.32692	0.375092	2.39905	0.375092	1.18651	0.647234	0.647234	1.03691	1.31661	1.99765	0	0	0.647234	0	0	0	0	0	0	0	0
ACTGCAACATAGGCGA-9	H009	12	T/NK cells	0.660229	1.55624	1.2054	3.07154	1.05448	0.876657	1.81544	2.24253	1.55624	1.05448	1.6503	1.6503	0.660229	0.876657	2.6457	0.660229	1.6503	0.876657	1.3365	0	0	1.05448	0	0	0	1.8888	0	2.29099	0.876657	0	0.38364	1.55624	0.38364	0.38364	1.73628	0	0	0.876657	0	0	0	0	0	0	0	0
ACTTCCGAGCATATGA-9	H009	12	T/NK cells	3.53418	3.53418	3.4771	5.10857	1.74962	2.51816	2.43845	2.03514	1.06504	1.74962	2.72505	1.34845	0	0	1.74962	0	0	1.74962	1.56902	0	0	0	0	0	0	1.74962	1.34845	2.03514	0.668075	0.668075	0	0	0	0	1.34845	0	0	0	0	0.668075	0	0	0	0	0	0
AGACCCGTCCATCGTC-9	H009	12	T/NK cells	3.62006	3.65307	3.48556	4.78786	1.74031	1.34011	1.79382	1.25453	1.84461	2.2469	2.14225	1.79382	1.05767	2.31104	2.9855	2.21322	1.41894	1.16093	1.05767	0	0.486459	0.942491	0	0.942491	0	3.62841	0	2.21322	0.812304	1.68377	0.486459	1.89295	0.812304	1.05767	1.34011	0.486459	0	0	0.272523	0.486459	0	0	0	0	0	0
AGCCACGGTGTAAACA-9	H009	12	T/NK cells	4.81492	4.63614	4.56867	5.70218	0.949206	0.583237	0.33355	0	0.33355	0	0.583237	1.09178	0	0	0	0	0	1.51803	0	0	0	0	0	0	0	0.949206	0	2.58576	1.87836	2.52425	0.583237	1.87836	1.81595	0.33355	1.87836	0	0	0.78287	0.33355	0	0	0	0	0	0	0
AGCTCAATCTCGCTTG-9	H009	12	T/NK cells	1.55049	1.67387	1.24584	3.09308	1.67387	0.805551	2.72367	0	1.24584	2.44429	2.59371	1.40972	0.805551	2.59371	3.31838	1.55049	2.13151	3.14771	1.88262	0.481787	0.481787	1.40972	1.04974	1.40972	0	2.59371	0.805551	1.88262	0.481787	0.481787	0	1.24584	0	0	1.24584	0	0	0	0.481787	0	0	0	0	0	0	0
ATAGACCCAGCTACCG-9	H009	12	T/NK cells	1.44272	2.07017	2.45274	2.81537	0.654141	2.18038	2.01015	0.379631	2.66657	3.08092	2.56536	1.87808	1.3272	0	2.56536	0.654141	1.3272	1.19656	1.04626	0	0	0.654141	0	0	0	3.78288	0.379631	1.80487	1.19656	1.19656	0.654141	0.379631	0.379631	0	1.44272	0	0	0	0	0.379631	0	0	0	0	0	0
ATTCATCAGCCTCAGC-9	H009	12	T/NK cells	3.88084	3.8578	3.90336	4.81047	1.46129	1.27414	2.12333	1.27414	1.75497	1.81665	2.39192	1.46129	1.04371	0	1.04371	0.313309	0.743761	1.68923	0	0	0	0	0	0.55152	0	2.32225	1.75497	0.904938	1.27414	0.904938	0.904938	1.61887	1.54318	0.904938	2.07831	1.37208	0	0.313309	0	0.313309	0	0	0	0	0	0.55152
ATTCTACCAATTGAAG-9	H009	12	T/NK cells	3.75293	4.27386	4.11038	5.10646	2.53851	2.53851	3.80987	0	3.46003	3.19137	2.03645	1.64182	0.605909	2.66212	3.00356	1.46595	0.980517	1.92139	0.605909	0.605909	0	0.605909	0	1.46595	0	2.13963	0	2.03645	1.79134	0	0	1.25241	1.25241	0	1.64182	0.605909	0	0.980517	0	0	0	0	0	0	0	0
CAAGAGGTCCCGGTAG-9	H009	12	T/NK cells	0	0.763422	0	1.19126	0	0	0	0	0	0	0	0	0	0	0	0	0.763422	0	0	0	0	0.763422	0	0	0	0.763422	0	0	0	0.763422	1.19126	0	0	1.71962	0	0	0	0	0	0	0	0	0	0	0	0
CAATCGATCGGCTGAC-9	H009	12	T/NK cells	4.25982	4.03273	4.20454	5.37084	0.819355	1.26358	2.37298	1.26358	1.5701	2.37298	1.73221	2.2471	0.990302	1.93473	2.8125	2.15341	2.15341	3.03887	1.13625	1.47798	1.37652	1.26358	0.352776	1.5701	0	3.20634	2.37298	1.93473	0.819355	0.352776	1.13625	1.5701	0.352776	0.613034	1.47798	0	0	0.352776	0	0	0	0	0	0	0	0
CACAGATGTCACATTG-9	H009	12	T/NK cells	1.19229	0.651206	1.04229	2.17495	1.72085	1.04229	2.52358	0.651206	1.43805	2.00485	1.8729	1.04229	1.3227	2.32028	3.31846	1.8729	2.00485	2.36438	1.72085	0.865746	0.377701	0.377701	0	0.651206	0	3.4135	0.865746	1.94105	0.377701	0.651206	0.651206	0	1.19229	1.04229	1.19229	0	0	0.651206	0	0	0	0	0	0	0	0
CACTGTCAGATACATG-9	H009	12	T/NK cells	0	0	0	0	2.74815	0	3.59705	0	2.23545	0	1.12742	0	0	1.12742	0	0	0	0	1.12742	0	0	0	0	0	0	1.64391	0	0	0	0	1.9828	1.12742	0	0	1.9828	0	0	0	1.12742	0	0	0	0	0	0	0
CAGCCAGGTTACACTG-9	H009	12	T/NK cells	0	0	0	1.10967	0	0	0	0	1.10967	1.62269	0	0	0	0	0	0	0	0	0	0	0	0	0	0	0	0	0	0	0	0	0	0	1.10967	0	1.10967	0	0	0	0	0	0	0	1.62269	0	0	0
CATCAAGTCGGACAAG-9	H009	12	T/NK cells	4.37823	4.20812	4.2423	5.34996	1.41506	0.939367	1.5884	1.20523	1.5884	1.73608	1.41506	2.25874	0.576153	0	0.576153	0.939367	1.20523	2.25874	0	0	0.576153	0	0	0	0	2.65648	0	2.17382	0.576153	0.939367	0	1.97872	1.20523	1.20523	2.76029	1.41506	0	1.20523	0	0	0	0	0	0	0	0
CCCTGATTCCGCACGA-9	H009	12	T/NK cells	0	0.937661	0	1.41294	0.574927	1.41294	2.07857	1.58617	2.97798	1.86237	1.86237	0	0	1.86237	2.70712	1.73378	1.58617	3.1584	0.574927	0.937661	0	1.86237	0	0	0	2.70712	0.574927	2.33447	0.574927	0.574927	0	0.574927	0.937661	0.937661	0	0	0	0	0.574927	0	0	0	0	0	0	0
CCTCATGGTTGTCTAG-9	H009	12	T/NK cells	0.513399	1.1029	0.513399	1.99798	1.47128	1.6792	2.16517	0.696363	2.12592	2.62091	2.23933	1.54549	1.30396	3.17022	3.85643	2.59621	2.69156	3.31429	1.61458	0.696363	1.79711	2.27444	0	1.1029	0	3.72793	0.289291	2.59621	1.30396	0.289291	0	1.39111	0.984847	0	0	0	0	0.289291	0.289291	0.289291	0	0.289291	0	0	0	0
CCTGCATCATCGGATT-9	H009	12	T/NK cells	0	0	0	0.892206	1.52633	0.542472	3.3196	1.91132	2.33827	3.55111	2.18861	0	0	2.63652	2.98197	2.78039	1.91132	3.73897	2.33827	1.15081	1.3561	0.892206	1.15081	1.52633	0	3.73897	0	1.3561	1.52633	0	0	0.542472	0	0	0.542472	0	0	0	0	0	0	0	0	0	0	0.542472
CGATGCGGTGCTAGCC-9	H009	12	T/NK cells	4.6706	4.61801	4.51374	5.2262	0.648016	1.31781	2.40054	1.03797	1.53622	2.21982	1.71537	0.648016	0	0	0	0	0.648016	1.03797	0	0	0	0	0	0	0	2.21982	0	1.31781	0.648016	0	0.648016	0.648016	0	0	1.86725	0	0	0	0	0	0	0	0	0	0	0
CTACAGAAGAAGGCTC-9	H009	12	T/NK cells	1.12055	0	0	1.97403	2.97547	1.12055	2.97547	0	1.12055	2.86405	0	0	0	0	0	0	0	1.63571	0	0	0	0	0	0	0	0	0	0	0	0	1.12055	0	0	0	1.97403	0	0	0	0	0	0	0	0	0	0	0
CTACCTGGTTGGTAGG-9	H009	12	T/NK cells	2.34672	2.21823	2.61019	3.31285	1.68835	0	3.11007	1.06134	1.89773	2.28454	1.56454	0.815436	0	2.34672	3.40065	1.89773	1.98798	3.24154	2.14721	0	1.79851	1.98798	0.488629	1.06134	0	2.51296	0	2.14721	0.815436	0	0	0	0	1.06134	2.14721	0	0	0.815436	0	0.488629	0	0	0	0	0	0
CTACGGGAGCCTCACG-9	H009	12	T/NK cells	4.38434	4.37326	4.45519	5.55631	1.84033	0.904964	2.63564	0.778166	1.4441	2.28555	2.15797	1.01748	0	1.29454	2.47584	1.01748	1.7422	2.57025	0	0	0.46294	0.778166	0	0.904964	0	3.41565	0	2.25515	0.904964	0	0	0.46294	0	0.632923	2.59253	1.84033	0	0.632923	0.258023	0.258023	0	0	0	0	0	0
CTATCCGTCCGTGGCA-9	H009	12	T/NK cells	2.30287	2.76179	2.40351	3.75739	2.12991	2.19094	2.0649	0.722295	1.13729	2.53771	1.4297	0	0.951168	2.85744	3.31342	2.94473	2.45028	2.97222	2.53771	0.951168	2.30287	1.99537	0	1.54906	0	3.65325	0	1.99537	1.29415	0	0.951168	0.951168	0	0	0	0	0	0.424991	5.2721	5.29627	2.91647	2.53771	0.951168	0	0.951168	0.722295
CTCATGCTCAAGCCAT-9	H009	12	T/NK cells	4.07238	3.93332	3.93332	5.26059	1.9441	3.05114	3.54809	2.37932	2.75342	2.4285	2.85239	2.78751	0.968093	0.434575	0.7365	0	0.968093	1.9441	0	0	0	0.7365	0	0.434575	0	3.32039	0	0.7365	1.15601	1.57073	0.434575	1.45064	0.7365	0.7365	2.27304	1.31414	0	0.968093	0.434575	0	0	0	0	0	0	0
CTCCACACAGTCGGAA-9	H009	12	T/NK cells	4.37199	3.56142	4.41231	5.47589	1.44889	0.966678	2.37724	0	1.44889	0.966678	0.966678	2.51805	0	0.966678	0.966678	0.966678	0	3.23624	0	0	0	1.44889	0	0	0	3.17005	0	2.01714	0	0	0	2.01714	2.01714	0.966678	2.51805	0.966678	0	0.966678	0	0	0	0	0	0	0	0
CTTCTCTGTTGGACCC-9	H009	12	T/NK cells	0	0.625302	0	1.95751	1.00709	0	2.75809	0	2.43587	2.07323	1.00709	0	0.625302	3.23186	3.26559	3.16078	2.50915	3.12326	2.43587	1.28272	2.43587	2.57744	1.28272	1.00709	0	3.23186	1.00709	2.07323	0	0	0	0	0	1.00709	0	0	0	0	0	0	0	0	0	0	0	0
CTTTCAAAGAGTATAC-9	H009	12	T/NK cells	0.499998	1.58767	1.0805	3.61975	2.09629	1.0805	1.27951	1.0805	1.0805	2.76761	2.37312	0	0	2.31076	3.79468	2.48726	2.01319	2.43181	1.58767	1.27951	1.27951	1.58767	2.09629	0.831794	0	3.56621	0	1.82289	1.0805	0.831794	0	1.27951	0.831794	0.499998	1.0805	0	0	0	0	0	0	0	0	0	0	0
GAACGTTCACTGAGGA-9	H009	12	T/NK cells	4.35732	4.00858	4.54615	5.64246	1.30926	1.30926	2.5776	0	1.30926	1.85737	1.62041	2.34775	0	0	2.46926	1.85737	0	2.67533	0	0	0	0.855146	0	0	0	2.99193	0	1.62041	0	0	1.30926	1.62041	1.30926	2.0488	2.67533	0.855146	0	0	0.855146	0	0	0	0	0	0	0
GAAGGACGTACAGCGA-9	H009	12	T/NK cells	3.72362	3.76562	3.87277	4.70276	1.91301	1.69398	2.8325	1.29873	1.51576	1.51576	1.29873	1.51576	1.02117	1.41312	3.3195	1.77244	1.51576	1.51576	1.51576	0	0	1.77244	0.367492	0	0	2.41721	0	2.41721	1.60883	0.367492	0	0.846866	0.635633	0.367492	1.97651	0.846866	0	1.29873	0.635633	0	0	0	0	0	0	0
GAATAGACAGGCTCTG-9	H009	12	T/NK cells	4.72321	4.64444	4.8477	5.77483	1.1414	2.17636	1.34587	1.1414	1.51554	2.45579	0	2.96887	0.536715	0.536715	0	0.88408	0	0.88408	0	0	0	0.536715	0	0	0	1.1414	0.536715	2.17636	1.66056	1.34587	0	0.536715	1.1414	0.88408	2.45579	0	0	0	0	0.536715	0	0.536715	0	0	0	0
GACCAATTCACATTGG-9	H009	12	T/NK cells	2.18264	2.99008	2.76961	4.02692	1.21221	1.4226	2.26765	0.945436	2.66573	1.74428	0.58052	0.945436	0	1.4226	3.32348	1.59632	2.26765	3.06624	1.21221	1.4226	0.58052	0	0	0.58052	0	3.20311	2.71902	1.98729	0	0	0	0.945436	0.945436	0	0.58052	0	0	0.945436	0.58052	0.58052	0	0	0	0	0	0
GACTCTCGTTTCACAG-9	H009	12	T/NK cells	1.22559	0.95709	1.22559	3.98779	0.95709	2.28468	2.62705	1.22559	1.88924	2.1995	2.43595	2.28468	1.22559	1.61149	3.1204	0.95709	1.88924	2.50379	1.22559	0.95709	0.95709	0.95709	0	0	0	2.50379	0	2.28468	1.43704	0	0	0	0.95709	0	0	0	0	0	0	0	0	0	0	0	0	0
GAGAGGTAGTGCAGCA-9	H009	12	T/NK cells	4.07031	3.90253	4.13817	4.94752	1.45629	0.600211	2.65043	1.45629	0.972674	2.22192	0.972674	0.972674	1.45629	1.24344	2.52693	2.12853	0.972674	2.22192	0	1.45629	0.972674	0.600211	0	0.600211	0	0	0	2.30733	0.600211	0.600211	0.600211	0	0	0	1.63169	0	0	0	0	0	0	0	0	0	0	0
GAGTTTGCACACGGAA-9	H009	12	T/NK cells	4.18221	3.89499	3.96632	5.26121	1.43033	2.21674	3.37302	1.43033	2.71358	3.06542	1.86432	2.05598	1.31528	1.99608	2.55036	1.5335	1.03574	1.43033	0	0	0.374523	1.31528	0.646368	0.374523	0	2.90489	0	1.5335	0.374523	0.374523	0.374523	1.31528	1.31528	0.646368	1.5335	0.374523	0	0.374523	0	0	0	0	0	0	0	0
GATCATGCAACCGTAT-9	H009	12	T/NK cells	4.54909	4.80782	4.68513	5.63804	1.45003	1.67728	2.66831	1.15546	1.96905	2.11041	1.80437	0	0.545322	2.34441	1.74284	1.67728	2.01843	2.74105	0.309381	0.309381	1.26358	0.309381	0.545322	0.309381	0	1.74284	0.309381	1.67728	0.545322	0	0	1.60711	0.736084	1.86233	1.03422	1.45003	2.44364	1.15546	0	0	0	0	0	0	0	0
GATTCGAAGCGTCAAG-9	H009	12	T/NK cells	2.8749	3.03324	3.03324	4.42002	1.188	0.565409	1.56879	0	1.39641	1.71578	0.565409	0	0	2.57739	3.03324	2.38713	1.95746	2.5179	1.8439	0.565409	2.5179	1.39641	0	1.95746	0	3.72059	0	2.31471	0.924392	0	0.565409	0.924392	0	0	1.71578	0	0	0	0	0	0	0	0	0	0	0
GCCAACGGTTGTACGT-9	H009	12	T/NK cells	4.45841	4.07359	4.40264	5.29472	1.98033	1.73763	3.00844	0.713368	1.90579	1.53536	3.05855	1.6416	0.418991	1.53536	3.29663	2.23289	0.418991	3.37084	1.53536	0	1.28153	0.418991	0	0.940507	0	2.77835	0	1.90579	0.713368	0.418991	0	0.418991	0	1.12548	2.17548	0.418991	0	0.713368	0	0	0	0	0	0	0	0
GCCAGCAAGAACGTGC-9	H009	12	T/NK cells	3.79769	3.79769	4.14242	4.96471	0	1.72085	2.06482	1.19229	2.06482	1.72085	1.19229	2.06482	1.19229	2.52358	3.79769	1.72085	2.06482	3.56726	2.06482	0	1.72085	1.72085	0	2.06482	0	4.53029	0	2.06482	0	1.72085	0	1.19229	0	0	2.06482	0	0	0	0	0	0	0	0	0	0	1.19229
GGCTGTGGTCATCACA-9	H009	12	T/NK cells	1.91291	2.52936	2.44199	3.77296	2.24036	1.98754	2.8489	1.54192	1.83226	3.74854	2.34625	0.717641	0.717641	2.99035	3.09067	1.54192	1.91291	2.87883	1.64835	0.421861	1.42281	2.24036	1.28757	0.945613	0	2.60971	0	1.91291	0.717641	0.717641	0	0.945613	1.28757	1.83226	0.717641	0	0	0.717641	0	0	0	0	0	0	0	0
GGGTAGAAGCTGGAGT-9	H009	12	T/NK cells	0.737922	0.737922	0.737922	1.45273	0.737922	0.737922	2.15653	0	2.15653	2.47787	1.15788	0	0	2.79007	3.30314	2.79007	2.02148	3.8233	2.56552	0.737922	1.68015	1.45273	0.737922	0	0	3.02764	0	1.15788	0.737922	0	0	0	0	0	0	0	0	0	0	0	0	0	0	0	0	0
GTAACCATCATGAGAA-9	H009	12	T/NK cells	1.15795	0	1.68023	1.68023	2.27559	0	0	0	2.64621	1.15795	0	0	0	0	0	0	0	1.15795	0	0	0	0	0	0	0	1.15795	0	1.15795	0	1.68023	1.68023	0	0	0	0	0	0	0	0	0	1.15795	0	0	0	0	0
GTAATCGCAGGAGACT-9	H009	12	T/NK cells	0	1.24796	0	1.78616	2.39178	0	0	0	1.78616	2.39178	0	0	0	0	1.78616	0	0	1.24796	0	0	0	0	0	0	0	0	0	0	0	0	0	0	0	0	2.13413	0	0	0	0	0	0	0	0	0	0	0
GTAATGCCATCGGAAG-9	H009	12	T/NK cells	0	1.09318	0	1.09318	1.09318	0	0	0	2.39047	1.60291	0	0	0	0	0	0	0	0	0	0	0	0	0	0	0	1.09318	0	0	0	0	1.60291	0	0	0	0	0	0	0	0	0	0	0	0	0	0	0
GTATTTCAGTGAGTGC-9	H009	12	T/NK cells	4.05073	3.42711	4.16658	5.2215	0.943037	0	2.08629	0.943037	1.20945	1.86983	0.578793	1.59319	0.578793	0.578793	2.48277	2.34244	1.59319	2.41506	0	0	1.20945	0.578793	0	0.578793	0	3.16685	0	1.86983	0	0	0	1.20945	0.578793	0.943037	0.578793	0	0	0	0	0	0	0	0	0	0	0
GTCAAGTTCGCCGATG-9	H009	12	T/NK cells	4.26183	4.53132	4.40563	5.64722	2.36081	2.36081	3.43946	3.07133	1.632	1.632	2.22226	1.86956	0.863466	0	1.31982	0	0	0.863466	0	0	0	0	0	0	0	0.863466	0	2.22226	2.06138	0.863466	0	0.863466	1.31982	0.863466	0	0	0	0	0	0	0	0	0	0	0	0
GTCAGCGAGTCAATCC-9	H009	12	T/NK cells	3.84003	3.5211	3.61086	4.43843	1.83957	0	1.65538	1.13704	3.14562	2.82621	2.69218	1.83957	0	0	0.722104	0	0	1.65538	0.722104	0	0	0	0	0	0	0	0	1.42942	0	0	0	0	1.42942	0	0	0	0	0	0	0	0	0	0	0	0	0
GTCAGCGTCTTCTGTA-9	H009	12	T/NK cells	1.25312	0	0.606363	0	0	0.606363	1.25312	0	1.64263	1.79218	1.25312	0	0	0	0	0	0.606363	0.606363	0	0	0	0	0	0	0	0.606363	0	0.606363	0	0	0.606363	0	0	0	0	0	0	0	0	0	0	0	0	0	0	0
GTGACGCAGTCCCTAA-9	H009	12	T/NK cells	3.08456	3.05979	3.30344	4.43594	1.3013	2.13859	1.92905	1.14399	2.45928	3.43236	2.19969	2.45928	0.957221	2.45928	2.66517	1.4372	1.3013	2.13859	1.14399	0	0.428411	2.31173	0.727371	1.3013	0	2.36337	3.80343	2.70171	0.727371	0	0	0.957221	0.957221	0	0	0	0	0	0	0	0	0	0	0	0	0
GTGTCCTGTAGTATAG-9	H009	12	T/NK cells	3.56975	3.27438	3.51725	4.61404	1.53308	2.74275	2.4763	1.53308	2.11201	3.51725	0	1.03539	1.03539	0	0	0	0	2.4763	1.53308	0	0	0	0	0	0	2.11201	0	2.11201	0	0	0	1.53308	0	0	1.03539	0	0	0	0	0	0	0	0	0	0	0
GTGTGATAGCGCGTTC-9	H009	12	T/NK cells	4.38104	3.91852	3.7531	5.12165	0	2.1602	3.22346	0.740093	1.86882	3.70033	0.740093	2.02509	0	1.68353	2.38556	1.68353	0.740093	1.45591	0.740093	0	0.740093	1.45591	0	2.1602	0	1.45591	3.7531	2.38556	1.16073	0.740093	0	0	0	0	0	0	0	0	0	0	0	0	0	0	0	0
GTTAGACCAGTAACAA-9	H009	12	T/NK cells	1.5259	1.22363	0	0.788348	0	2.36067	0	1.75769	1.5259	1.22363	0.788348	2.24053	0	2.10396	3.11776	0.788348	0	1.75769	0	0	0	0	0.788348	0	0	3.50836	0	0.788348	0	0	0	0	0	0	0	0	0	0	0	0	0	0	0	0	0	0
GTTAGTGAGCAAGGAA-9	H009	12	T/NK cells	3.54088	3.43873	3.55693	4.87154	0.983895	1.17345	2.04114	1.47011	1.47011	2.40235	0.983895	1.79585	0.749797	2.17657	3.19655	2.23797	2.11115	2.49862	0.749797	0.983895	1.47011	1.88447	0	0.983895	0	3.83344	0	0.983895	0	1.47011	0.443586	0.443586	0.983895	1.17345	0	0.443586	0	0	0	0	0	0	0	0	0	0
GTTAGTGAGCGCATCC-9	H009	12	T/NK cells	1.74145	0.715739	0.94334	3.08712	1.41999	1.28488	2.11865	0.94334	2.52594	1.82913	1.90974	2.11865	0.94334	2.52594	3.39305	2.60627	2.29136	2.7827	1.539	0.420583	0.420583	1.28488	1.12862	0.94334	0	3.01285	0.715739	2.68061	0.715739	0	0	0.94334	0.420583	0	0	0	0	0	0	0.420583	0.420583	0.420583	0	0	0	0
GTTCATTTCCCATTCG-9	H009	12	T/NK cells	1.6094	1.09858	1.25273	3.29579	1.87176	1.50404	3.46569	0.693122	2.30254	2.25125	1.70471	1.94587	1.38626	2.6741	3.36725	2.5649	1.6094	2.52568	0	0.405448	0.916261	1.09858	0.693122	0.693122	0	3.33216	0.405448	2.0794	1.79172	0	0.405448	1.38626	1.25273	1.38626	1.38626	0	0	0.405448	0.405448	0	0	0	0	0	0	0
GTTCTATAGCTAATCC-9	H009	12	T/NK cells	3.78298	3.63452	3.69907	4.54294	2.312	0.922577	2.81318	1.26024	2.84306	3.2087	3.00567	1.61781	0.922577	0.408962	2.87206	1.71331	1.51222	0.922577	1.26024	0	0	0.922577	0	1.51222	0	1.10559	0	1.71331	1.61781	0.408962	0.698388	0.408962	0.698388	0	1.26024	0	0	0.408962	0.408962	0.408962	0	0.408962	0	0	0	0
GTTGAACTCCTCATAT-9	H009	12	T/NK cells	0.734379	0.433141	0.965569	2.01559	0.433141	0.433141	0.433141	1.77136	1.31116	0.433141	1.94061	1.5675	0.734379	0.433141	2.32392	1.15322	1.15322	1.5675	1.77136	0	0	0.734379	0.734379	0	0	0.734379	0	2.60033	1.31116	0	0.965569	0	0.433141	0	2.42478	0	0	1.44752	0	0	0	0	0	0	0	1.85956
TAACGACGTTAGTCGT-9	H009	12	T/NK cells	1.22434	2.00217	2.2831	3.44758	1.43569	1.61008	3.00644	1.22434	1.22434	2.78576	2.10484	1.22434	1.22434	1.22434	1.88775	1.22434	1.43569	1.22434	2.2831	0	0	1.43569	0	0.956004	0	1.22434	3.18712	0.956004	0.588142	0.588142	1.22434	0.956004	0.588142	1.43569	0	0	0	0	0.956004	0	0	0.588142	0	0	0	0
TAGCACAGTTGCTCAA-9	H009	12	T/NK cells	1.21332	0	0	2.09111	1.21332	0	1.21332	0	2.09111	1.21332	0	0	1.21332	0	0	0	0	1.21332	0	1.21332	0	0	0	0	0	1.21332	0	0	0	0	1.21332	0	0	0	2.09111	0	0	0	0	0	0	0	0	0	0	0
TATCAGGAGGCTTTCA-9	H009	12	T/NK cells	0.686563	0	0	1.78076	2.06789	0	2.55276	0	2.4728	2.55276	2.62679	1.08982	0	2.8779	3.4837	3.07843	2.4728	2.06789	1.78076	0	0	1.9346	1.08982	0	0	3.03194	0	2.18549	0	0	0.686563	0.686563	1.08982	0	0	0	0	0	4.90687	5.15735	1.3764	3.99436	0	0.686563	2.2907	1.59888
TATCAGGAGGTTACCT-9	H009	12	T/NK cells	1.79602	1.61353	1.39013	2.77738	1.61353	1.10202	2.20177	1.95029	2.77738	3.04939	1.39013	1.39013	1.10202	2.77738	3.33714	3.14039	2.08392	3.22378	1.61353	0.695707	1.79602	1.39013	1.39013	1.79602	0	3.26301	3.26301	2.08392	1.10202	1.39013	0	1.10202	0.695707	0	0.695707	0	0	0.695707	0	0	0	0	0	0	0	0
TCACTATAGCTAGTTC-9	H009	12	T/NK cells	4.25295	4.00116	4.15269	5.14776	1.47106	0	2.66829	0	0.750445	1.88551	1.47106	2.49975	1.1743	0	1.1743	0	1.88551	1.88551	0.750445	0.750445	0	1.1743	0.750445	0	0	2.04221	0	1.88551	0.750445	0	0	0	1.1743	0	1.47106	0	0	0	0	0.750445	0	0	0	0	0	0
TCAGCCTTCCTAGAGT-9	H009	12	T/NK cells	2.42562	2.80117	1.91677	4.0212	1.70662	1.81721	2.16699	0.827966	2.30464	2.67628	1.81721	1.44023	1.58227	2.63092	2.58341	1.70662	2.00731	2.42562	2.00731	0.497333	1.81721	0.497333	0	2.30464	0	1.07602	0	2.30464	0	0.497333	1.27461	0.497333	0	0	0.827966	0	0	0	2.16699	3.80253	0	0.497333	0	0	0	0
TCATGTTGTTTACGTG-9	H009	12	T/NK cells	3.01381	2.76294	3.33615	4.54278	0.828984	0.828984	1.27592	0	1.7081	1.7081	2.16859	1.91831	1.27592	1.91831	1.81872	2.30627	1.4416	2.00888	0.828984	0	0	1.07721	0	0.498041	0	2.80287	0	2.2398	0	0	0	0.828984	0.828984	0	0	0	0	0.498041	0	0	0	0	0	0	0	0
TCATTGTCATAGAATG-9	H009	12	T/NK cells	0.543953	0.894294	0	0.543953	1.5291	1.35872	0	0.894294	0.543953	2.26941	1.5291	0	0.543953	3.21296	2.47166	2.40868	1.67463	3.24163	2.94812	0.894294	1.15323	1.15323	0	1.15323	0	3.39827	0	1.67463	1.5291	0	0	0.543953	0	0	1.15323	0.543953	0	0.543953	0	0	0	0	0	0	0	0
TCCATCGGTAGGTGCA-9	H009	12	T/NK cells	3.82522	4.23548	3.75001	5.52197	2.23047	0	1.78885	0.978647	0.978647	0.978647	0	2.03384	0.978647	0	0	0	0	0.978647	0	0	0	0.978647	0	0	0	2.23047	0	2.39472	0	2.03384	0	2.65934	0.978647	0	0.978647	0	0	1.46365	0	0	0	0	0	0	0	0
TCGAAGTGTTTCTTAC-9	H009	12	T/NK cells	0	0.768969	0.768969	1.3594	0.768969	0	0.456647	1.19848	2.53174	1.82599	1.72814	1.49798	0	2.84523	3.35972	3.08355	2.27022	3.55955	2.07257	1.19848	1.49798	1.99694	0.456647	1.49798	0	2.53174	2.84523	2.07257	0.768969	0	0	0.456647	0	0	0.456647	0	0	0	0	0	0	0	0	0	0	0
TCGACGGGTGCTTATG-9	H009	12	T/NK cells	0	0.771962	0.458693	0.458693	1.01015	1.73272	2.38822	0	0.458693	1.83067	1.62414	0.458693	1.20238	2.33332	3.1654	2.58189	2.00176	3.14053	1.5023	0.771962	1.01015	0.771962	0.458693	1.36354	0	3.062	2.27522	1.5023	0.771962	0	0	0.771962	0	0	0	0	0	0	0	0.458693	0	0	0	0	0	0
TCGTGCTTCAGCGGAA-9	H009	12	T/NK cells	1.9751	1.02012	1.51448	2.9304	1.02012	1.02012	3.28526	1.02012	2.52796	2.88192	1.51448	1.29754	1.29754	2.37531	3.46688	2.66036	2.09113	2.09113	1.69264	1.02012	1.69264	1.69264	1.02012	1.69264	0	3.81415	0	2.77726	0.634861	0	0.634861	0.634861	0	1.02012	0.634861	0	0	0.634861	0	0	0	0	0	0	0	0
TGACAGTGTAATTAGG-9	H009	12	T/NK cells	3.4396	3.92341	3.58916	4.90785	2.01036	0.890721	1.35423	1.52436	2.77803	2.46612	2.46612	2.52533	0.541418	2.90376	3.26368	2.63419	2.01036	4.08082	1.35423	0	0.541418	2.01036	0	0.541418	0	2.63419	0.890721	1.14909	1.14909	0	0.541418	1.14909	1.14909	0	1.35423	0	0	0	0.890721	0.890721	0	2.77803	0	0	3.08351	0
TGACTCCTCGTGCGAC-9	H009	12	T/NK cells	0	0	0	2.23564	2.23564	1.12756	0	2.23564	1.64408	1.12756	0.714938	0.714938	1.64408	0	0	0.714938	0	0	0.714938	0	0	0	0	0	0	2.11727	0	1.64408	1.4188	0.714938	0	0.714938	1.64408	0	0	0	0	0	0	0	0	0	0	0	0	0
TGAGCGCGTCAGGCAA-9	H009	12	T/NK cells	3.56489	3.2937	3.47455	5.06373	2.15526	1.57175	3.86165	0.567022	3.23539	2.45806	2.39052	0.926644	0	1.19059	2.52133	1.57175	1.57175	2.69017	0.926644	0.567022	1.19059	0.926644	0	0	0	2.45806	0	1.39922	0	0	0.567022	1.19059	0.926644	0	1.71884	0	0	1.19059	0	0.926644	0	0	0	0	0	0
TGCACGGTCTGACCCT-9	H009	12	T/NK cells	4.3252	4.21143	4.49895	5.41069	0.670983	0.670983	1.66822	0.670983	2.4015	2.21128	1.75454	0.390744	0.390744	2.3109	3.23404	1.90761	2.44389	3.42234	2.3109	0.390744	0.889635	1.57374	0.390744	1.22095	0	2.5975	4.27991	1.66822	0.670983	0	0.390744	1.06895	0.390744	1.22095	2.10062	0	0	0.670983	0	0	0	0	0	0	0	0
TGCAGATGTCCAGCGT-9	H009	12	T/NK cells	0	1.91427	0	1.91427	2.90941	0	2.53084	0	0	0	1.35867	0	0	0	0	0	0	0	0	0	0	0	0	0	0	0	0	0	1.35867	0	0	0	0	0	0	0	0	0	0	0	0	0	0	0	0	0
TGCTCGTTCGATTGGT-9	H009	12	T/NK cells	4.08362	4.11587	3.90466	5.19819	1.08022	1.08022	2.45953	0	2.86422	2.45953	1.58733	1.76872	1.36558	0	2.05524	0	1.58733	1.58733	1.36558	0	1.58733	1.36558	0	0	0	4.08362	0	2.05524	0.679387	0	0.679387	2.05524	1.36558	1.9222	0.679387	0	0	0.679387	1.08022	0	0	0	0	0	0	0
TGGATCACAAGAGAGA-9	H009	12	T/NK cells	4.52026	4.70077	4.3242	5.85244	0	0	0	1.5335	2.11248	2.31114	1.86432	1.5335	1.86432	0	1.86432	0	0	1.5335	1.5335	0	0	1.03574	0	0	0	1.5335	0	1.86432	0	0	1.03574	2.31114	1.5335	1.86432	1.03574	0	0	1.03574	0	0	0	0	0	0	0	0
TTAATCCTCCCTCGTA-9	H009	12	T/NK cells	1.76257	1.2278	0	1.2278	2.10914	2.57021	1.2278	0	3.22434	1.76257	1.76257	1.76257	0	0	2.57021	0	1.2278	1.2278	0	0	0	0	0	0	0	3.8974	0	0	0	1.2278	1.76257	2.10914	0	0	2.73969	0	0	0	0	1.2278	0	0	0	0	0	0
TTCGCTGGTGCAACGA-9	H009	12	T/NK cells	4.76483	4.54149	4.68239	5.65805	1.86572	2.21821	1.68055	0.970089	3.12862	2.43143	2.21821	2.33049	0.43571	0	1.15821	0	0	1.68055	0.43571	0	0	0	0	0	0	3.15224	0	2.09171	0.738178	1.57328	0.43571	0.43571	1.31649	1.15821	1.15821	0	0	0.43571	0	0	0	0	0	0	0	0
TTGACCCAGCGTCAAG-9	H009	12	T/NK cells	3.49538	3.10497	3.18589	4.59911	2.1425	1.56032	2.55783	0.812461	2.1425	3.04715	2.45568	1.98338	1.25473	0.486568	3.01693	2.60524	2.45568	1.89319	1.05785	0	0.486568	0	0	0.486568	0	2.34189	0	1.25473	0.812461	0.486568	0.486568	0.486568	1.05785	0	1.56032	0	0	0	0	0	0	0	0	0	0	0
TTGACCCGTACAGAAT-9	H009	12	T/NK cells	3.53289	3.28807	3.49381	4.57647	2.27653	3.02874	3.27162	1.50344	2.89306	4.18505	2.9632	1.5962	1.01108	0.362655	2.61572	2.18251	1.40118	1.28726	1.15867	0.837861	0.837861	1.40118	0.628224	0.628224	0	2.36246	2.40281	1.28726	1.40118	0	0.362655	0.837861	1.01108	0.362655	1.68109	0	0	0	0.628224	0	0	0	0	0	0	0
TTGGTTTGTCGAGCTC-9	H009	12	T/NK cells	3.91957	3.21653	3.43162	4.92119	1.38446	0	1.94381	0.914823	2.44011	1.38446	2.13791	1.38446	0.914823	3.15466	3.15466	1.70275	0.914823	3.64827	1.38446	0	0.914823	0.914823	0	0.914823	0	4.17964	0	1.94381	0.914823	1.38446	0	0	0.914823	0	1.94381	0	0	0	0	0	0	0	0	0	0	0
TTGTTCAAGTATTGCC-9	H009	12	T/NK cells	2.91494	2.82054	3.09948	3.93703	1.36301	1.36301	2.56857	1.12399	2.89216	3.09948	2.79548	1.25062	0.809267	2.7163	3.70044	2.35657	2.23092	2.39517	2.31641	0	0.604775	1.85637	1.25062	1.46403	0	2.84499	0	2.08718	0.604775	0	0	1.25062	0.978958	0	0	0	0	0.347427	0	0	0	0	0	0	0	0
TTGTTGTTCAATCAGC-9	H009	12	T/NK cells	4.1341	4.26563	4.08611	5.59168	1.0819	1.36747	1.58934	2.05744	1.36747	2.749	0	2.05744	0	0	1.0819	0.680636	0.680636	2.54173	1.0819	0	0	1.58934	0	0	0	1.58934	0	2.37503	0	0	1.0819	0.680636	1.0819	0.680636	0	0	0	0.680636	0	0	0	0	0	0	0	0
TTTGACTTCCATGCAA-9	H009	12	T/NK cells	1.91755	2.34487	2.87284	4.18315	0	0	1.15581	0.545535	2.34487	2.41211	2.01887	0	0.545535	1.67769	2.74153	2.69362	1.91755	3.05941	0	0	0	1.80479	0	0.545535	0	2.34487	0.545535	1.67769	1.15581	0	0	1.15581	0	0.545535	1.15581	0	0	0	0	0	0	0	0	0	0	0
TTTGTTGAGGGCAGGA-9	H009	12	T/NK cells	4.27475	4.40759	4.17833	5.46301	1.52675	2.36165	2.97637	1.64937	1.52675	2.91318	1.94666	1.38695	1.03019	0.470334	2.46891	1.03019	1.52675	2.02891	1.38695	0	0	1.03019	0	0.788938	0	1.94666	0	1.94666	1.2244	0.470334	1.2244	0.788938	1.52675	0	1.2244	0	0	0	0	0.470334	0	0	0	0	0	0
TGTTCATAGAAATCCA-4	H004	12	T/NK cells	0	0	0	1.10223	1.79627	1.61377	2.64409	1.10223	0.695858	2.48987	1.61377	1.39036	2.08418	0	0.695858	0	0.695858	3.74296	0	0	0	0	0	0	0.695858	2.48987	0	2.08418	0.695858	1.39036	2.08418	1.79627	0.695858	0.695858	0	0	0	0	0	0.695858	0	3.64286	0	0	2.48987	0
AGGGAGTCACATCCCT-7	H007	12	T/NK cells	0	0	0.798428	1.23666	0.798428	0	1.96153	0	0	2.7514	0.798428	0	0.798428	0.798428	2.7514	1.23666	0.798428	1.23666	1.96153	0	1.54033	1.77295	0	0	0	3.02299	0	1.77295	1.23666	0.798428	0	0	0	0.798428	0.798428	0	0	0	0.798428	1.54033	0.798428	3.83332	0	0	1.77295	0
GGAGGATGTAGACAAT-9	H009	12	T/NK cells	3.96153	3.91124	4.12691	4.8327	2.26068	2.85187	2.74742	1.94772	2.74742	4.00941	1.27449	1.94772	0.620017	0.620017	2.42547	0.620017	1.66672	2.16684	2.16684	0	0.620017	1.27449	0.620017	0.620017	0	1.48972	0	2.34646	0	0	0.620017	0.620017	1.27449	0.620017	1.48972	0	0	0	0	0.999866	0	0	0	0	0	0
ACAAAGACAGTCACGC-3	H003	11	T/NK cells	0	0	1.86748	0	0	0	2.48022	0	2.48022	1.31801	1.31801	0	0	0	0	1.31801	1.31801	0	0	0	0	0	0	0	0	2.22007	0	1.31801	1.31801	0	1.86748	0	0	1.31801	2.85738	0	0	0	0	0	0	0	0	0	0	0
ACACGCGTCTGGCCGA-3	H003	11	T/NK cells	0	0	1.32791	0	0	0	1.32791	0	0	1.32791	1.32791	0	0	0	0	0	0	0	0	0	0	0	0	0	0	1.32791	0	0	0	0	1.32791	0	0	0	0	0	0	0	0	0	0	0	0	0	0	0
ACGGGTCAGTCTTGGT-3	H003	11	T/NK cells	0	0	0	1.5308	0	0	0	0	0	1.5308	1.03352	0	0	0	0	0	0	0	0	0	0	0	0	0	0	0	0	0	1.03352	0	0	1.86141	0	0	0	0	0	0	0	0	0	0	0	0	0	0
AGAACAACATGTGACT-3	H003	11	T/NK cells	0	0	0	0	0	0	0	0	0.852667	0	0.852667	0	0	0	0.852667	0	0	0	0	0	0	0	0	0	0	0	0	0	0	0	0.852667	0	0	0	0	0	0	0	0	0	0	0	0	0	0	0
AGACAGGGTGATGTAA-3	H003	11	T/NK cells	0	0	0	0	2.71762	0	2.08842	0	1.21116	3.10083	1.21116	0	0	0	0	0	0	0	0	0	0	0	0	0	0	2.8623	0	0	0	0	0	0	0	0	0	0	0	0	0	0	0	0	0	0	0	0
AGACCATTCCCTCAAC-3	H003	11	T/NK cells	0	0	0	0	0	0	0	1.19873	1.49824	2.9718	0.769156	0.769156	0	0	0	0	0	0.769156	0	0	0	0	0	0	0	2.84556	0	0	0	0	0	0	0	0	0	0	0	0	0	0	0	0	0	0	0	0
AGACCCGGTATCGTAC-3	H003	11	T/NK cells	0	1.33057	0	0	0	0	0	0	0	1.33057	1.88196	0	0	0	1.33057	0	0	0	0	0	0	0	0	0	0	2.49591	0	1.33057	0	0	1.88196	0	0	0	0	0	0	0	0	0	0	0	0	0	0	0
AGCGTATTCACCGGTG-3	H003	11	T/NK cells	1.23019	0	0	0	1.76538	1.23019	0	0	0	1.23019	0	0	0	0	0	0	0	0	1.23019	0	0	1.23019	0	0	0	0	0	0	1.23019	0	1.23019	0	0	0	2.74286	0	0	0	0	0	0	0	0	0	0	0
AGGGCCTAGTATAGGT-3	H003	11	T/NK cells	0.676332	1.36096	0	0.676332	1.07613	0	0	0	2.74082	1.36096	1.07613	0	0	0.676332	0.676332	0	0	0	0	0	0	0	0	0	0	0	0	0.676332	0.676332	1.07613	0	0	0	0	1.91691	0	0	0	0	0	0	0	0	0	0	0
AGTCTCCAGTATTAGG-3	H003	11	T/NK cells	0	0	0	1.95557	0	0	1.39475	0	0	2.57535	0	0	0	0	0	0	0	1.39475	0	0	0	0	0	0	0	0	0	0	0	0	0	0	0	0	0	0	0	0	1.39475	0	0	0	0	0	0	0
AGTTCCCGTGCATTAC-3	H003	11	T/NK cells	0	0	0	0	1.03294	0	0	0	1.86065	1.03294	0	0	0	0	0	0	0	0	0	0	0	0	0	0	0	1.03294	0	1.03294	0	0	1.03294	0	0	0	1.03294	0	0	0	0	0	0	0	0	0	0	0
ATAGACCAGTGACACG-3	H003	11	T/NK cells	0	0	0	0.819781	0.819781	0	1.5707	0	1.80501	0.819781	0	0	0	0	0	0.819781	0.819781	0	0	0	0	0	0	0	0	0	0	0	0	0.819781	1.26413	0	0	0	0	0	0	0	0	0	0	0	0	0	0	0
ATCACTTTCTACTGCC-3	H003	11	T/NK cells	0	0	0	1.44553	0	0	0	0	3.0187	2.01333	1.7692	0	0	0	0	0	0	0	0	0	0	0	0	0	0	2.01333	0	0	0	0	0	0	0	0	0	0	0	0	0	0	0	0	0	0	0	0
ATTCTACCAATGGCAG-3	H003	11	T/NK cells	0	0	1.84628	0	0	0	1.29967	0	1.84628	1.29967	0	0	0	1.29967	0	0	0	0	0	0	0	0	1.29967	0	0	3.41276	0	0	0	0	0	0	0	0	0	0	0	0	0	0	0	0	0	0	0	0
CAACCAAGTATTTCGG-3	H003	11	T/NK cells	0	0	0	0	0	0	0	0	1.73493	1.73493	0	0	0	0	0	0	0	0	1.20425	0	0	0	0	0	0	0	0	0	1.20425	0	0	0	0	0	1.73493	0	0	1.20425	0	0	0	0	0	0	0	0
CACATGAAGAGCATCG-3	H003	11	T/NK cells	0	0	0	0	2.18944	0	0	0	0	0	0	0	0	0	0	0	0	0	0	0	0	0	0	0	0	0	0	0	0	0	0	0	0	0	0	0	0	0	0	0	0	0	0	0	0	0
CCAAGCGGTTCTGAGT-3	H003	11	T/NK cells	0	0	1.18515	1.18515	0	0	0	0	1.18515	0	1.18515	0	0	0	1.18515	1.18515	0	0	0	0	0	0	0	0	0	0	0	0	0	1.18515	2.05586	0	0	0	0	0	0	0	0	0	0	0	0	0	0	0
CCACTTGGTGATATAG-3	H003	11	T/NK cells	0	0	0	0	0	0	0	0	1.32812	0	0	0	0	0	0	0	0	1.32812	0	0	0	0	1.32812	0	0	0	0	0	0	0	1.87914	0	0	0	0	0	0	0	0	0	0	0	0	0	0	0
CCTTCAGTCTCCCAAC-3	H003	11	T/NK cells	0.778915	0.778915	0	1.21141	0	0	0	0.778915	0	0.778915	1.21141	0	0	0	0	0	0	0.778915	0	0	0	0	0	0	0	2.34496	0	0	0	0.778915	0	1.21141	0	0	1.74334	0	0	0	0	0	0	0	0	0	0	0
CCTTGTGAGGAACTAT-3	H003	11	T/NK cells	0	0	0	1.7806	0	1.7806	1.2432	0	0	0	1.7806	1.2432	0	0	0	0	0	0	0	0	1.2432	0	0	0	0	1.2432	0	0	0	0	1.2432	0	0	0	0	0	0	0	0	0	0	0	0	0	0	0
CGGAACCTCAGACAAA-3	H003	11	T/NK cells	0	1.00281	0	1.00281	0	0	0	0	2.06733	0	1.82096	0	0	0	0	0	0	0	0	0	0	0	1.00281	0	0	1.00281	0	0	1.00281	1.49332	0	0	0	1.00281	2.26484	0	0	0	0	0	0	0	0	0	0	0
CGGAGAAGTGCAGTGA-3	H003	11	T/NK cells	0	0	0	1.67493	0	0	1.15348	0	1.67493	1.15348	0	1.15348	1.15348	0	1.15348	0	0	0	1.15348	0	0	0	0	0	0	2.78405	0	1.67493	0	0	1.67493	0	0	0	1.67493	0	0	0	0	0	0	0	0	0	0	0
CGTGATACATGAGAAT-3	H003	11	T/NK cells	1.86702	0	0	1.86702	0	1.31761	0	0	1.31761	0	0	0	0	1.31761	0	0	1.31761	0	0	0	1.31761	0	0	0	0	0	0	0	0	0	1.31761	0	0	0	1.86702	0	0	1.31761	0	0	0	0	0	0	0	0
CTCCGATGTGTCTTGA-3	H003	11	T/NK cells	1.80926	0	0	1.26779	0	0	0	0	1.80926	0	2.15859	0	1.80926	0	1.26779	0	0	0	1.26779	0	1.26779	0	0	0	0	2.41698	0	0	0	0	0	0	0	0	0	0	0	0	0	0	0	0	0	0	0	0
GAAACCTGTACTTCCC-3	H003	11	T/NK cells	1.19181	1.19181	0	1.19181	0	0	2.9624	0	1.72028	0	1.72028	0	0	0	0	0	0	0	0	0	0	0	0	0	0	2.52295	0	0	0	0	0	0	0	0	0	0	0	0	0	0	0	0	0	0	0	0
GAATAGAGTAATACCC-3	H003	11	T/NK cells	0	0	0	0.987439	0	0	1.80056	0	0	0	0	0	0	0	0	0	0	0	0	0	0	0	0	0	0	0	0	0	0	0	0	2.24302	0	0	2.24302	0	0	0	0	0	0	0	0	0	0	0
GACAGCCCATTAAAGG-3	H003	11	T/NK cells	0	0	0	1.09728	0	0	2.39608	0	3.13358	0	0	0	0	0	0	0	0	0	0	0	0	0	0	0	0	1.60784	1.09728	0	0	0	1.9442	0	0	0	0	0	0	0	0	0	0	0	0	0	0	0
GACCGTGCAATCGTCA-3	H003	11	T/NK cells	1.41754	0	0	1.98154	0	0	0	0	0	0	2.33996	1.98154	0	0	0	0	0	0	0	0	0	0	0	0	0	0	0	1.41754	0	0	0	0	0	0	0	0	0	0	0	0	0	0	0	0	0	0
GAGGGTAGTCCATAGT-3	H003	11	T/NK cells	2.0468	0	2.0468	0	0	0	1.47512	0	0	0	2.0468	0	0	0	0	0	0	0	0	0	0	0	0	0	0	0	0	0	0	0	1.47512	0	0	0	0	0	0	0	0	0	0	0	0	0	0	0
GATCCCTTCTCATGGA-3	H003	11	T/NK cells	0	0.878325	0.878325	1.89122	0	0	0.878325	0	2.24508	0	0.878325	0	0	0	0	0	0	0	0	0	0	0	0	0	0	0.878325	0	0	0.878325	0	0	0	0	0	2.38399	0	0	0	0	0	0	0	0	0	0	0
GATGCTAGTAGCTTGT-3	H003	11	T/NK cells	0	0	1.38614	1.38614	0	0	0	0	0	1.38614	2.30241	0	0	0	0	0	0	0	0	0	0	0	0	0	0	0	0	0	0	1.38614	0	0	0	0	0	0	0	0	0	0	0	0	0	0	0	0
GCAACATCAACCAGAG-3	H003	11	T/NK cells	0	0	1.12069	0	1.12069	0	0	0	0	1.97421	0	0	0	0	0	0	0	0	1.12069	0	0	0	1.12069	0	0	0	0	0	0	0	0	2.42788	1.63587	0	1.63587	0	0	0	0	0	0	0	0	0	0	0
GCACGGTGTCTGCGCA-3	H003	11	T/NK cells	0	1.16961	0	0	1.16961	0	0	0	0	2.29081	1.16961	0	0	1.16961	0	0	0	0	1.16961	0	0	0	0	0	0	1.69405	0	0	0	0	0	0	0	0	0	0	0	0	0	0	0	0	0	0	0	0
GCCAACGCATGGTGGA-3	H003	11	T/NK cells	0	0	0	0	0	0	0	0	2.38401	0	0	0	0	1.08845	0	0	0	0	0	0	0	0	0	0	0	0	0	0	0	0	0	0	0	0	0	0	0	0	0	0	0	0	0	0	0	0
GGTGGCTAGCAGAAAG-3	H003	11	T/NK cells	0	1.24478	0	0	0	0	3.33911	0	2.38773	1.78245	1.78245	0	0	0	0	0	0	1.24478	0	0	0	0	0	0	0	0	0	0	0	0	0	0	0	0	0	0	0	0	0	0	0	0	0	0	0	0
GTCAAGTTCTGACGCG-3	H003	11	T/NK cells	1.10075	0	0	1.10075	1.10075	0	0	0	1.10075	0	0	0	0	0	0	1.10075	0	1.10075	0	0	0	0	0	0	0	1.10075	0	0	0	0	1.612	0	0	0	1.612	0	0	0	0	0	0	0	0	0	0	0
GTTGAACCATTGAAAG-3	H003	11	T/NK cells	0	1.35141	0	0	0	0	0	0	0	0	1.35141	0	0	1.35141	1.35141	0	0	1.35141	0	0	0	0	0	0	0	1.90594	0	1.35141	0	0	1.35141	0	0	0	0	0	0	0	0	0	0	0	0	0	0	0
GTTGTAGGTTAGGCCC-3	H003	11	T/NK cells	0	1.83868	1.29311	1.83868	0	0	0	0	0	0	0	0	0	0	0	0	0	0	0	0	0	0	0	0	0	0	0	0	0	0	0	0	0	0	1.83868	0	0	0	0	0	0	0	0	0	0	0
TAGGGTTTCTGCGGCA-3	H003	11	T/NK cells	0	1.48839	0	0	0	0	0	0	0	1.48839	0	0	0	0	0.998782	0	0	0	0	0	0	0	0	0	0	0	0	0	0	0	1.48839	0	0	0	1.81562	0	0	0	0	0	0	0	0	0	0	0
TATTGGGGTGTGTGGA-3	H003	11	T/NK cells	0	0	1.15022	1.15022	0	0	0	0	0	0	0	0	0	0	1.15022	0	0	1.15022	0	0	0	0	0	0	0	1.67106	0	0	0	0	0	0	0	0	0	0	0	0	0	0	0	0	0	0	0	0
TCAATCTGTGTGAGCA-3	H003	11	T/NK cells	1.30572	0	0	0.852358	0	0	0	0	1.30572	0	0	0.852358	0	0.852358	0.852358	0	0	0.852358	0	0	0	0	0	0	0	0	0	0	0	0	0.852358	2.57311	0	0	2.75981	0	0	0	0	0	0	0	0	0	0	0
TCACGGGCACACCAGC-3	H003	11	T/NK cells	0	0	0	1.50589	0	0	0	0	1.01308	1.01308	1.01308	0	0	0	0	0	0	0	0	0	0	0	0	0	0	1.83454	0	0	0	0	1.50589	0	0	0	0	0	0	0	0	0	0	0	0	0	0	0
TCATGTTTCAGACCCG-3	H003	11	T/NK cells	0	0	0	0	1.7415	0	1.20984	0	0	1.7415	1.20984	0	0	0	0	0	1.20984	0	0	0	0	0	0	0	0	1.20984	0	0	0	0	1.7415	0	0	0	0	0	0	0	0	0	0	0	0	0	0	0
TCCCACAAGGGATCGT-3	H003	11	T/NK cells	0.895706	0.895706	0	0	0	0	0	0	0	1.3605	0.895706	0	0	0	0	0.895706	0.895706	0	0.895706	0	0	0.895706	0	0	0	0.895706	0	0.895706	0	0	1.91637	0	0.895706	0	0	0	0	0	0	0	0	0	0	0	0	0
TCCTCCCGTGCACGCT-3	H003	11	T/NK cells	0	0	0	1.11556	0	0	0	0	0	0	1.11556	0	0	0	0	0	1.11556	0	0	0	0	0	0	0	0	1.96765	0	0	0	0	1.62974	0	0	0	0	0	0	0	0	0	0	0	0	0	0	0
TCGTAGAGTGAGCGAT-3	H003	11	T/NK cells	0	0	0	1.23088	0	0	0	0	2.36996	1.23088	0	0	0	0	0	0	0	0	0	0	0	0	0	0	0	0	0	0	0	0	1.23088	1.23088	0	0	0	0	0	0	0	0	0	0	0	0	0	0
TGAATCGTCATTCGGA-3	H003	11	T/NK cells	0	0	0	0	1.16171	0	0	0	0	0	0	0	0	0	0	0	0	0	0	0	0	0	0	0	0	3.45743	0	0	0	0	0	0	0	0	0	0	0	0	0	0	0	0	0	0	0	0
TGAGGAGCACTTGGGC-3	H003	11	T/NK cells	0	0	0	1.24408	0	0	0	0	1.24408	1.24408	0	0	0	0	0	0	0	0	0	0	0	0	0	0	0	3.42221	0	0	1.24408	0	0	0	0	0	0	0	0	0	0	0	0	0	0	0	0	0
TGATTTCAGCGATGGT-3	H003	11	T/NK cells	0	0	0	0	0	0	0	0	1.45478	0	0	0	0	0	0	0	0	0.971448	0.971448	0	0	0	0	0	0	0	0	0	0	0	0	0	0	0	1.77923	0	0	0	0	0	0	0	0	0	0	0
TGCAGTACATGACTGT-3	H003	11	T/NK cells	0	1.25707	0	1.25707	0	0	0	0	0	0	0	0	0	0	0	0	0	0	0	0	0	1.25707	1.25707	0	0	1.25707	0	0	0	0	1.25707	0	0	0	0	0	0	0	0	0	0	0	0	0	0	0
TGCTCCATCTTGCGCT-3	H003	11	T/NK cells	0	0	1.30729	1.30729	0	0	0	0	0	1.30729	0	0	0	0	1.30729	0	0	0	0	0	0	0	0	0	0	0	0	0	1.85509	0	0	0	0	0	1.30729	0	0	1.30729	0	0	0	0	0	0	0	0
TGGATCAAGGAAAGAC-3	H003	11	T/NK cells	0	1.36212	0	2.2735	0	1.36212	1.36212	0	1.36212	0	1.36212	1.36212	0	0	1.36212	0	0	1.36212	0	0	0	0	0	0	0	0	0	0	1.36212	0	0	0	0	0	0	0	0	0	0	0	0	0	0	0	0	0
TGTCCCAAGGGTTTCT-3	H003	11	T/NK cells	1.33057	1.33057	0	1.33057	0	1.33057	1.88196	0	1.33057	1.33057	2.23533	1.33057	0	0	2.23533	0	1.33057	0	0	0	0	0	0	0	0	0	0	0	0	0	0	0	1.33057	0	0	0	0	0	0	0	0	0	0	0	0	0
TGTGCGGGTGGATCAG-3	H003	11	T/NK cells	0	0.927845	0	1.40072	0	0	0	0	0.927845	0	0	0	0	0	0	0	0	0.927845	0	0	0	0	0	0	0	0	0	0	0	0	0	2.69202	0.927845	0	1.96237	0	0	0	0	0	0	0	0	0	0	0
TGTGCGGGTGTGAGCA-3	H003	11	T/NK cells	0	0	0	0	1.88362	0	0	0	0	0	0	0	0	1.332	0	1.332	0	0	0	0	0	0	0	0	0	1.88362	0	0	0	0	0	0	0	0	0	0	0	0	0	0	0	0	0	0	0	0
TTCCTCTCATCATGAC-3	H003	11	T/NK cells	0.809267	0	0	0.809267	1.25062	0	0.809267	1.25062	1.55578	1.25062	1.55578	0	0	0	0	0	0	0.809267	0	0	0.809267	0	0	0	0	0	0	0	0	1.25062	0	0	0	0	1.55578	0	0	0.809267	0	0	0	0	0	0	0	0
TTCTTCCCACGCTGAC-3	H003	11	T/NK cells	0	0	0.719177	0	0.719177	0	1.13317	0	0.719177	1.13317	1.42509	0	0	0	0	0	0.719177	0	0	0	0	0	0	0	0	0	0	0	0	1.42509	0	0	0	0	0.719177	0	0	0	0	0	0	0	0	0	0	0
TTTCAGTCAATGGGTG-3	H003	11	T/NK cells	0	0.925815	0	0	0	0	0.925815	0	0	0	1.71771	2.45681	0	0	0	0.925815	0	0	0	0	0	0	0	0	0	0.925815	0	0	0	0	0	0	0	0	0	0	0	0	0	0	0	0	0	0	0	0
AAAGTCCGTGTTCGAT-4	H004	11	T/NK cells	0	0	0	0	0	0	0	0	0	0	1.57727	0	0	0	0	0	0	0	0	0	0	0	0	0	2.16142	1.57727	0	0	0	0	0	0	0	0	0	0	0	0	0	1.57727	0	0	1.57727	0	0	0
AACCTGAAGGGCTTCC-4	H004	11	T/NK cells	0	0	0	0	0	0	0	0	0	1.45768	0	0	0	0	0	0	0	2.38766	0	0	0	0	0	0	1.45768	2.02709	0	2.02709	1.45768	0	1.45768	0	0	0	0	0	0	0	0	2.02709	0	0	0	0	0	0
AAGAACAAGGACGCAT-4	H004	11	T/NK cells	0	0	0	0	0	0	0	0	1.05147	2.13386	0	0	0	0	0	1.05147	0	0	0	0	0	0	0	0	0	0	0	1.05147	0	0	1.55259	0	0	0	1.55259	0	0	0	1.55259	0	0	0	0	0	0	0
AAGCCATGTGTATTCG-4	H004	11	T/NK cells	0	1.01208	0	0	0	0	0	0	0	0	0	0	0	0	0	0	0	1.01208	1.01208	0	0	0	0	0	1.01208	1.83321	1.01208	0	0	0	0	0	0	0	0	0	0	0	1.01208	1.01208	1.01208	0	0	0	0	0
AAGGAATCATGATAGA-4	H004	11	T/NK cells	1.52318	0	0	0	0	0	0	0	0	0	1.52318	0	0	0	0	0	0	0	0	0	0	0	0	0	0	1.52318	0	0	0	0	1.52318	0	0	0	0	0	0	0	2.46474	1.52318	0	0	0	0	0	0
AAGTACCAGCCTGACC-4	H004	11	T/NK cells	0	0	0	1.46865	0	0	0	0	0	0	0	0	0	0	0	0	0	0	0	0	0	0	0	0	1.46865	2.40063	0	0	0	0	1.46865	0	0	0	0	0	0	0	2.0395	0	0	1.46865	0	0	0	0
AAGTGAAAGCCATATC-4	H004	11	T/NK cells	1.32446	0	0	1.32446	0	0	0	0	0	0	0	0	0	0	0	0	1.32446	0	0	0	0	0	0	0	1.87492	1.87492	1.32446	0	1.32446	0	1.32446	0	1.32446	0	0	0	0	0	1.87492	0	0	0	1.32446	1.32446	0	0
AATCACGGTCTTTCAT-4	H004	11	T/NK cells	0	0	0	0	0	0	0	0	1.77692	0	0	0	0	0	1.24005	0	0	0	0	0	1.24005	0	0	0	1.77692	0	0	2.12434	0	0	1.24005	0	0	0	0	0	0	0	1.24005	0	0	0	0	0	0	0
ACACGCGCAAACTCTG-4	H004	11	T/NK cells	0	0	0	0	1.32567	0	0	0	0	0	0	0	0	0	1.32567	0	0	0	0	0	0	0	0	0	0	1.32567	1.32567	1.32567	1.32567	0	1.32567	0	0	0	0	0	0	0	0	0	0	1.32567	0	1.32567	0	0
ACAGAAATCTTCTGTA-4	H004	11	T/NK cells	0	0	0	1.49493	0	0	0	0	0	0	2.06914	0	0	0	1.49493	1.49493	0	0	1.49493	0	0	0	0	0	1.49493	0	1.49493	0	0	1.49493	0	0	0	0	0	0	0	0	2.06914	1.49493	1.49493	1.49493	0	0	0	0
ACATTTCCAACACGTT-4	H004	11	T/NK cells	0.947607	0	0	0	0	0.947607	0.947607	0	0	0.947607	0	0	0	0	0	0	0	0	0	0	0	0	0	0	2.3492	0	0	0	0	0	0	0	0	0	1.74721	0	0	0	0.947607	0.947607	0	0.947607	0	0	0	0.947607
ACTCTCGAGTGCCGAA-4	H004	11	T/NK cells	0	0	0	1.14728	0	0	0	0	0	0	0	0	0	0	0	0	0	1.14728	0	0	1.14728	0	0	0	1.14728	4.18187	0	0	0	0	1.14728	0	0	0	3.28823	0	0	0	0	1.14728	0	0	0	0	0	0
ACTGATGAGTCATCCA-4	H004	11	T/NK cells	0	0	0	0	0	0	0	0	0	0	1.14757	0	1.14757	0	0	0	0	0	1.14757	0	0	0	0	0	0	2.63212	0	0	1.14757	0	2.00843	1.14757	0	0	0	0	0	0	1.14757	2.00843	0	0	1.14757	0	0	0
ACTTTCACACTGGCGT-4	H004	11	T/NK cells	0	0	0	1.1781	0	0	0	0	0	0	0	0	0	0	0	0	0	0	0	0	0	0	0	0	1.1781	0	0	0	0	0	1.1781	2.81765	1.1781	0	2.047	0	0	0	0	1.70409	0	0	0	0	0	0
AGAAATGGTTGCGGAA-4	H004	11	T/NK cells	0	0	0	0	0	0	1.17007	0	1.17007	1.6946	1.17007	0	0	0	1.17007	0	0	0	0	0	0	0	0	0	0	2.29141	0	0	0	0	0	0	0	0	0	0	1.17007	0	1.6946	2.29141	0	0	0	1.17007	0	0
AGAACCTTCGCTTTAT-4	H004	11	T/NK cells	0	0	0	0	0	0	0	0	0	2.85185	0	0	0	0	0	0	0	0	0	0	0	0	0	0	1.6253	0	0	0	1.6253	0	0	0	0	0	0	0	0	0	2.21484	2.21484	0	0	0	0	0	0
AGACCATCACAATGAA-4	H004	11	T/NK cells	1.21615	0	0	0	0	1.21615	0	0	0	0	0	0	0	0	0	0	0	0	0	0	0	0	0	0	0	1.21615	0	0	1.21615	0	2.09464	0	0	0	0	0	0	0	2.09464	0	1.74891	0	0	0	0	0
AGATCGTAGTGAGTGC-4	H004	11	T/NK cells	0	0	0	1.66861	0	0	1.66861	0	0	1.66861	0	0	0	0	0	0	0	0	0	0	0	0	0	0	2.63292	1.66861	0	0	0	1.66861	0	0	0	0	0	0	0	0	0	1.66861	0	0	0	0	0	0
AGATGAAGTTGGGATG-4	H004	11	T/NK cells	0	0	0	0	0	0	0	0	1.32628	0	0	0	0	0	1.32628	0	0	1.32628	0	0	0	0	0	0	1.32628	2.49056	0	0	0	0	1.32628	0	1.32628	0	0	0	0	0	2.23013	2.23013	1.87702	0	1.87702	0	0	0
AGCCAATTCTGCGGCA-4	H004	11	T/NK cells	0	0	0	1.72349	0	0	0	0	0	1.72349	0	0	0	1.72349	2.32318	0	0	1.72349	0	0	0	0	0	0	0	0	0	0	0	0	0	0	0	0	0	0	0	0	1.72349	1.72349	0	0	0	1.72349	0	1.72349
AGCCAGCAGAATCCCT-4	H004	11	T/NK cells	0	0	0	0	0.970022	0	0	0	0.970022	0	1.45302	0	0	0	0.970022	0	0	0.970022	0.970022	0	0.970022	0	0	0	0.970022	1.77732	0	0	0	0	0	0	0	0	0	0	0	0	0	1.45302	0	0.970022	0.970022	0	0	0
AGCGCCACATGCCATA-4	H004	11	T/NK cells	0	0	0	1.02772	0	0	1.02772	0	0	0	0	0	0	0	0	0	1.02772	0	1.02772	0	0	0	0	0	0	1.52374	1.02772	1.02772	0	1.02772	0	3.03214	0	0	0	0	0	0	2.10154	1.52374	0	0	1.02772	0	0	0
AGGAATAGTGTAGTGG-4	H004	11	T/NK cells	0	0	1.37302	1.37302	0	0	0	0	0	0	0	0	0	0	0	0	0	0	0	0	0	0	0	0	0	2.28663	0	0	0	0	1.93072	0	0	0	0	0	0	0	1.37302	1.93072	0	0	0	0	0	0
AGGACGAAGAATCGAT-4	H004	11	T/NK cells	0	0	0	0	0	0	0	0	1.06386	0	0	0	0	0	0	0	0	0	0	0	1.06386	0	0	0	1.901	1.06386	1.06386	0	0	0	1.06386	0	1.06386	0	1.901	0	0	0	0	1.06386	0	0	0	0	0	0
AGGCATTAGGGTAGCT-4	H004	11	T/NK cells	0	0	0	1.08067	0	0	0	0	0	0	1.08067	0	0	0	0	0	1.08067	0	0	0	0	0	0	0	1.08067	1.08067	0	0	0	0	1.58787	1.08067	0	0	1.58787	0	0	0	0	1.58787	0	0	0	1.08067	0	0
AGGCTGCCACTAGGTT-4	H004	11	T/NK cells	0	0	0	0	0	0	1.12841	0	1.98406	0	0	0	0	1.12841	0	0	0	1.12841	0	0	0	0	0	0	1.98406	0	0	0	1.12841	0	0	0	0	0	0	0	0	1.12841	1.12841	1.64509	0	1.12841	0	0	0	0
AGGGAGTTCCCTCGTA-4	H004	11	T/NK cells	0	1.12799	0	1.12799	1.12799	0	0	0	0	1.12799	0	0	0	0	1.64458	1.12799	0	0	0	0	0	0	0	0	1.64458	0	1.12799	0	0	1.12799	1.12799	3.17737	1.98352	0	1.64458	0	0	0	2.43774	0	0	1.12799	0	0	0	0
AGGGTTTTCGCACGGT-4	H004	11	T/NK cells	0	0	0	0	0	0	0	0	0	1.51899	0	0	0	0	0	0	0	0	2.0962	0	0	0	0	1.51899	0	1.51899	0	0	0	0	0	1.51899	1.51899	0	0	0	0	0	0	2.0962	0	1.51899	0	1.51899	0	0
AGGTGTTCACCAAAGG-4	H004	11	T/NK cells	0	0	0	0	1.39225	0	0	0	1.39225	1.39225	0	0	0	0	0	0	0	0	0	0	0	0	0	0	1.39225	0	0	0	0	0	0	0	0	0	0	0	0	0	0	2.30973	0	0	0	0	0	0
ATACCTTGTGTTTCTT-4	H004	11	T/NK cells	0	0	1.31941	0	0	0	0	0	0	0	2.48198	0	0	0	0	0	1.31941	0	1.31941	0	0	0	0	0	1.8691	1.31941	0	0	1.31941	0	1.31941	0	0	0	0	0	0	0	1.31941	0	0	0	0	0	0	0
ATAGAGACAATCTCGA-4	H004	11	T/NK cells	0	0	0	0	0	0	1.50248	0	0	0	0	0	0	0	0	0	0	0	0	0	0	0	0	0	0	1.50248	0	0	1.50248	0	1.50248	1.50248	0	0	1.50248	1.50248	0	0	0	2.44048	0	0	0	0	0	0
ATCACGAAGAGCATAT-4	H004	11	T/NK cells	0	0	0	1.68237	0	0	0	0	0	1.68237	0	0	0	0	0	0	0	1.68237	0	0	0	1.68237	0	0	2.27794	2.27794	0	0	0	0	1.68237	0	0	0	0	0	0	0	0	2.27794	0	0	0	0	0	0
ATCCACCTCAACTGAC-4	H004	11	T/NK cells	0	0	0	0	1.47356	0	1.47356	0	0	0	0	0	0	0	0	0	0	1.47356	1.47356	0	0	0	0	0	1.47356	1.47356	0	0	0	0	0	0	1.47356	0	0	0	0	0	2.04504	0	0	0	0	0	0	0
ATCCGTCAGCTGAAAT-4	H004	11	T/NK cells	0	0	0	1.37192	0	0	0	0	1.37192	0	1.37192	0	0	0	0	0	0	1.37192	0	0	0	0	0	0	0	0	0	0	0	1.37192	0	0	0	0	0	1.37192	0	0	1.37192	1.37192	1.37192	0	0	0	0	0
ATCCGTCAGGAAAGAC-4	H004	11	T/NK cells	0	0	0	0	0	0	0	0	0	2.88834	0	0	0	0	1.34215	0	1.34215	0	0	0	0	0	0	0	0	1.89529	0	0	0	0	1.89529	0	0	0	0	0	0	0	1.34215	0	0	0	0	0	0	0
ATCGTCCCAGCGACCT-4	H004	11	T/NK cells	0	0	1.1429	1.1429	1.1429	0	1.1429	0	1.1429	0	1.66235	0	0	1.1429	0	0	0	1.66235	1.1429	0	0	0	0	0	1.1429	2.89518	0	0	0	0	1.1429	0	1.1429	0	0	0	0	0	1.1429	1.66235	0	0	1.1429	0	0	0
ATGAAAGAGTAACGAT-4	H004	11	T/NK cells	0	0	0	0	0	0	0	0	1.36104	1.91699	0	0	0	0	0	0	0	1.36104	0	0	0	0	0	1.36104	1.91699	2.2722	1.91699	0	0	0	0	0	0	0	0	0	0	0	2.2722	1.36104	0	0	0	0	0	0
ATGGGAGAGGTGATAT-4	H004	11	T/NK cells	0	0	0	1.28587	0	0	0	0	0	0	0	0	0	0	0	0	0	0	0	0	0	0	0	0	1.83028	1.83028	0	1.28587	0	0	1.28587	0	0	0	0	0	0	0	1.28587	0	0	0	0	0	0	0
ATTCCCGTCTGATGGT-4	H004	11	T/NK cells	1.35546	0	0	1.35546	1.91059	0	0	0	2.52686	1.91059	0	0	0	0	0	1.35546	0	1.35546	0	0	0	0	0	0	0	0	0	0	0	0	1.35546	0	0	0	0	0	0	0	2.26546	0	1.35546	1.35546	0	0	0	0
ATTCGTTAGGTGTGAC-4	H004	11	T/NK cells	0	0	0	0	0	0	0	0	0	1.0661	0	0	0	0	0	0	0	0	0	0	1.0661	0	0	0	0	2.51965	1.0661	1.0661	0	1.0661	1.0661	0	0	0	0	0	0	0	1.0661	1.0661	0	0	0	0	0	0
CACATGACAACGCCCA-4	H004	11	T/NK cells	0	0	0	1.58463	0	0	0	0	0	0	1.07798	0	0	0	0	1.07798	0	0	0	0	0	0	0	0	1.58463	0	1.07798	0	0	1.07798	1.9193	0	0	0	0	0	0	0	2.36965	1.58463	1.07798	0	0	0	0	0
CACTAAGCATACCAGT-4	H004	11	T/NK cells	0	0	0	1.17161	1.17161	0	2.03882	0	1.17161	0	0	0	0	0	0	0	0	0	0	0	0	0	0	0	1.17161	0	0	0	0	0	1.17161	0	0	0	0	0	0	0	1.69641	0	0	0	0	0	0	0
CACTGGGAGGTTTGAA-4	H004	11	T/NK cells	0	0	0	0	0	0	1.17919	0	0	0	0	0	0	0	1.17919	0	0	1.17919	0	0	0	0	0	0	1.17919	1.17919	0	0	0	0	2.50624	1.70538	0	0	1.17919	0	0	0	0	0	0	0	1.17919	0	0	0
CACTGTCGTATTAAGG-4	H004	11	T/NK cells	0	0	0	0	0	0	1.11432	0	0	0	0	0	0	0	0	0	0	0	0	0	0	0	0	0	0	0	0	0	0	0	1.11432	0	0	0	1.11432	0	0	0	1.11432	1.11432	0	0	0	0	0	0
CATGAGTCATCAACCA-4	H004	11	T/NK cells	0	0	1.39567	1.95661	0	0	0	0	0	0	1.39567	0	0	0	0	0	0	1.39567	0	0	0	0	0	0	0	0	0	0	0	1.39567	0	0	0	0	0	0	0	0	1.39567	0	0	1.39567	0	0	0	0
CATTTCAAGGGCAAGG-4	H004	11	T/NK cells	1.29754	0	0	1.84381	0	0	0	0	1.29754	0	0	0	0	1.29754	0	0	0	1.29754	0	0	1.29754	0	0	0	0	1.84381	1.84381	0	0	0	0	2.66036	0	0	1.29754	0	0	0	0	1.29754	0	0	1.29754	0	0	0
CCACGAGTCGGAAGGT-4	H004	11	T/NK cells	0	0	0	0	0	1.31481	0	0	0	0	0	0	0	0	0	0	0	0	0	0	0	0	0	0	1.31481	1.31481	0	1.31481	1.31481	0	0	1.31481	0	0	1.31481	0	0	0	0	1.31481	0	0	0	0	0	0
CCCTCAAAGACCATAA-4	H004	11	T/NK cells	0	0	0	0	0	1.25098	0	0	1.25098	0	0	2.39563	0	0	0	0	0	0	0	0	0	0	1.25098	0	1.25098	2.91541	0	0	0	1.25098	1.25098	0	0	0	1.25098	0	0	0	1.25098	2.13786	1.25098	0	0	0	0	0
CCCTTAGGTAGTACGG-4	H004	11	T/NK cells	0	0	0	1.33736	1.33736	0	0	0	1.33736	2.24357	0	0	0	0	0	0	0	1.33736	0	0	0	0	0	0	0	1.88979	0	0	0	0	0	0	0	0	0	0	0	0	1.88979	1.88979	0	0	1.33736	0	0	0
CCGCAAGTCGGCTATA-4	H004	11	T/NK cells	0	0	0	0	0	0	0	0	0	0	0	0	0	0	0	1.68523	1.68523	0	0	0	0	0	0	0	1.68523	1.68523	0	1.68523	1.68523	0	0	0	0	0	0	0	0	0	1.68523	1.68523	0	0	0	0	0	0
CCGGACAGTGACACAG-4	H004	11	T/NK cells	0	0	0	2.36361	0	0	0	0	0	0	0	0	0	0	0	0	0	2.36361	0	0	0	0	0	0	3.2218	2.36361	0	0	0	0	2.36361	1.76038	0	0	0	0	0	0	0	2.36361	1.76038	0	0	0	0	0
CCTCTCCAGCAGCCCT-4	H004	11	T/NK cells	0	0	0	0	1.6309	0	0	0	0	0	2.22104	0	0	0	0	1.6309	0	1.6309	0	0	0	0	0	0	0	2.22104	0	0	0	0	2.22104	0	0	0	0	0	0	0	1.6309	1.6309	0	0	0	0	0	0
CCTCTCCTCTCTATGT-4	H004	11	T/NK cells	0	0	0	0	0	0	0	0	0	2.50489	0	0	0	0	1.33778	0	0	0	1.33778	0	0	0	0	0	1.33778	0	0	0	1.33778	0	0	0	0	0	0	0	0	0	1.33778	1.89027	0	0	0	0	0	0
CCTGTTGTCGCAGTGC-4	H004	11	T/NK cells	0	0	1.87961	0	0	0	2.87089	0	1.87961	0	0	0	0	0	0	0	0	0	0	0	0	1.32852	0	0	0	2.69984	0	0	0	0	0	0	0	0	2.23285	0	0	1.32852	2.49336	0	1.87961	0	1.32852	0	0	0
CGAATTGAGCCTGTGC-4	H004	11	T/NK cells	1.4469	0	0	0	0	0	0	0	0	2.37488	0	0	0	0	0	0	0	0	0	0	0	0	0	0	0	3.60411	1.4469	0	1.4469	0	2.01488	0	0	0	0	0	0	0	1.4469	1.4469	0	0	0	0	0	0
CGAGGCTTCGCAGATT-4	H004	11	T/NK cells	0	0	0	0	0	0	0	0	0	2.07369	1.49896	0	0	0	1.49896	0	0	0	0	0	0	0	0	0	1.49896	0	0	0	1.49896	0	1.49896	0	0	0	0	0	0	0	0	1.49896	0	0	0	0	0	0
CGATGGCCAGAACTAA-4	H004	11	T/NK cells	0	0	0	0	0	0	0	0	0	0	1.61587	0	0	0	0	0	0	0	1.61587	0	0	0	0	0	2.57237	3.05217	0	0	0	0	0	0	0	0	0	0	0	0	2.20437	1.61587	0	1.61587	0	2.20437	0	0
CGCATAAAGTAGTCCT-4	H004	11	T/NK cells	0	0	0	0	0	0	0	0	0	0	0	0	0	0	0	0	0	1.28549	0	0	0	0	0	0	2.43936	1.82984	0	0	0	0	1.28549	0	0	0	1.28549	0	0	0	0	1.82984	1.28549	0	0	0	0	0
CGGCAGTTCAGCACCG-4	H004	11	T/NK cells	1.39704	0	0	0	0	0	0	0	0	0	0	0	1.39704	0	1.39704	0	1.39704	0	0	0	0	0	0	0	2.31547	1.95818	0	0	0	0	0	1.39704	0	0	0	0	0	0	1.95818	1.39704	0	0	1.39704	0	0	0
CGGTCAGCATGTGGTT-4	H004	11	T/NK cells	0	0	2.36056	3.47166	1.75759	0	0	0	0	0	0	0	0	0	0	0	0	0	0	0	0	0	0	0	1.22355	2.36056	0	0	0	0	1.22355	0	0	0	1.22355	0	0	0	1.22355	1.75759	0	0	0	1.22355	0	0
CGGTCAGGTACAGTCT-4	H004	11	T/NK cells	0	0	0	0	0	0	0	0	0	2.30268	1.70483	0	0	0	0	0	0	1.70483	0	0	0	0	0	0	0	2.30268	0	0	0	0	0	0	0	0	0	0	0	0	1.70483	2.94453	0	0	1.70483	0	0	0
CTAACCCTCATTCCTA-4	H004	11	T/NK cells	0	0	0	0	2.32693	0	2.32693	0	0	2.97005	0	0	0	0	0	0	0	0	0	0	0	0	0	0	0	2.69932	0	0	0	1.7269	0	0	0	0	0	0	0	0	0	1.7269	0	0	0	0	0	0
CTACAGAGTTTACCTT-4	H004	11	T/NK cells	0	0	1.03084	1.52754	1.03084	0	0	0	0	1.8579	0	0	0	0	0	0	0	1.03084	0	0	0	0	0	0	0	2.1058	0	1.03084	0	0	0	0	0	0	0	1.03084	0	0	0	1.03084	0	0	1.03084	0	1.03084	0
CTCATGCGTGCATGTT-4	H004	11	T/NK cells	0	0	0	0	0	0	0	0	0	2.0524	0	0	0	0	1.48008	0	1.48008	1.48008	0	0	0	1.48008	0	0	2.0524	1.48008	0	0	2.41411	0	1.48008	0	0	0	0	0	0	1.48008	0	2.0524	1.48008	0	0	0	0	0
CTGCATCTCGCCAGAC-4	H004	11	T/NK cells	0	0	0	0	0	0	0	0	0	0	0	0	0	0	0	0	0	0	0	0	0	0	0	0	0	0	0	0	0	0	0	0	0	0	0	0	0	0	0	0	0	0	0	0	0	0
CTGCCATTCTATCACT-4	H004	11	T/NK cells	0	0	1.57393	0	0	0	0	0	0	0	0	0	0	0	1.57393	0	0	0	0	0	0	0	0	0	2.15769	2.15769	0	0	1.57393	0	1.57393	0	0	0	0	0	0	0	1.57393	0	0	0	0	0	0	0
CTGCCTAAGAGTTGAT-4	H004	11	T/NK cells	0	0	0	0	1.39796	0	0	0	0	0	0	0	0	0	1.39796	0	0	0	0	0	0	0	0	0	0	1.39796	0	0	0	0	0	0	0	0	1.95923	0	0	0	1.95923	1.95923	0	0	0	0	0	0
CTGCTCAGTTTACCTT-4	H004	11	T/NK cells	0	0	0	1.27276	0	0	0	0	1.81505	2.79875	1.27276	0	0	0	0	0	0	0	0	0	0	1.27276	0	0	0	0	0	0	1.27276	1.27276	0	3.0711	0	0	2.16471	0	0	0	1.81505	1.27276	1.27276	0	0	0	0	0
CTGGACGTCAAGCCTA-4	H004	11	T/NK cells	1.2958	0	1.2958	0	0	1.2958	1.2958	0	0	1.2958	0	0	0	0	0	0	0	0	0	0	0	0	0	0	1.8418	1.2958	1.2958	0	0	1.2958	1.8418	0	0	0	0	0	0	0	1.2958	1.2958	0	0	0	1.2958	0	0
CTTCCGAGTCTCTCAC-4	H004	11	T/NK cells	0	1.62629	0	1.62629	0	0	0	0	0	0	2.58437	0	0	0	0	0	0	0	0	0	0	0	0	0	0	1.62629	0	0	0	0	0	0	0	0	2.58437	0	0	0	2.85301	2.21593	0	0	0	0	0	0
GAACTGTAGATGGGCT-4	H004	11	T/NK cells	0	0	0	0	0	0	0	0	0	3.04872	0	0	0	0	0	1.61297	0	0	0	0	0	0	0	0	1.61297	0	2.20115	0	0	0	0	1.61297	0	0	0	0	0	0	1.61297	0	0	0	0	1.61297	0	0
GAAGAATCATGGAGAC-4	H004	11	T/NK cells	0.899064	0	0	0.899064	0	0	0	0	0	0	0	0	0	0	0	0	0	0	0	0	0	0	0	0	0.899064	1.68118	0	0.899064	0.899064	0	0	0	0.899064	0	0	0	0	0	0	1.68118	0	0	0	0	0	0
GAAGCCCCATGAAGCG-4	H004	11	T/NK cells	0	1.17997	0	1.17997	0	0	0	0	1.17997	1.7063	1.17997	0	0	0	0	0	0	1.17997	0	0	1.17997	0	0	0	0	1.17997	0	0	1.17997	0	1.7063	0	0	0	2.3043	0	0	1.17997	1.7063	1.7063	2.04935	0	0	0	0	0
GAATAGACATCCAATG-4	H004	11	T/NK cells	0	0	0	0.625059	0	0	0	1.00676	0	0.625059	0	1.28234	1.00676	0	1.28234	0	0	1.67556	0	0	0	0	0	0	1.28234	1.28234	0	1.00676	1.67556	0.625059	1.82618	1.28234	0.625059	0	0.625059	0	0	0	1.00676	0.625059	0	0.625059	0	0	0	0
GAATCGTAGCCTCAGC-4	H004	11	T/NK cells	0	0	0	0	0	1.31741	0	0	1.31741	0	0	0	0	0	0	1.31741	0	0	0	0	1.31741	0	0	0	1.31741	1.31741	0	1.31741	0	0	0	0	0	0	0	0	0	0	1.86678	1.86678	0	0	0	1.31741	0	0
GACATCAAGCCTGAAG-4	H004	11	T/NK cells	0	0	0	0	0	0	0	0	1.36732	0	0	0	0	0	0	0	0	0	0.901143	0	0.901143	0	0	0	0	1.36732	0	0	0	0.901143	0	0	0	0	1.36732	0	0	0	2.11771	0	0	0.901143	0	0	0	0
GACCTTCGTACAACGG-4	H004	11	T/NK cells	0	0	0	0	0	0	0	0	0	0	0	0	0	0	0	0	0	0	0	0	0	0	0	0	2.49209	3.29095	1.5466	0	0	0	0	0	0	1.5466	0	0	0	0	0	2.12716	1.5466	0	0	0	0	0
GAGACCCGTGGAACCA-4	H004	11	T/NK cells	0	0	1.29928	1.29928	0	0	0	0	1.29928	1.84583	0	0	0	1.29928	0	0	0	1.29928	1.84583	0	0	0	0	0	1.29928	1.84583	0	0	0	0	0	1.29928	0	0	0	0	0	0	1.29928	1.29928	1.29928	0	0	0	0	0
GAGGCCTTCGTAGTCA-4	H004	11	T/NK cells	0	0	0	0	0	0	0	0	0	0	0	0	0	0	0	0	1.13754	0	0	0	0	0	0	0	1.65598	0	1.13754	1.13754	1.65598	0	1.65598	0	0	0	0	0	0	0	1.65598	0	1.13754	0	0	0	0	0
GAGTTGTGTCTCGGGT-4	H004	11	T/NK cells	0	0	0	0	1.41	0	0	0	0	2.33097	0	0	0	0	1.41	0	0	1.41	0	0	0	0	0	0	0	0	0	1.41	0	0	1.41	0	0	0	0	0	0	0	2.33097	1.97296	0	0	1.41	0	0	0
GAGTTGTTCGCACGGT-4	H004	11	T/NK cells	0	0	1.38278	0	0	0	0	0	0	1.38278	1.38278	0	0	0	0	0	0	0	0	0	1.38278	1.38278	0	0	1.38278	0	1.38278	1.38278	0	0	2.94	0	0	0	0	0	0	0	0	1.38278	1.38278	0	0	0	0	0
GATTCTTAGCGAATGC-4	H004	11	T/NK cells	0	0	0	0	0	0	0	0	1.41071	0	0	0	0	0	0	0	0	1.41071	0	0	0	0	1.41071	0	0	2.33181	0	0	0	0	0	0	0	0	0	0	0	0	2.33181	1.97376	0	0	0	0	0	0
GCATTAGAGTCGCCAC-4	H004	11	T/NK cells	0.854835	0	0	0.854835	0	0	0	0	0	0	0	0	0	0	0	0	0	0	0	0	0	0	0	0	0.854835	3.23151	0	0	1.30887	0	0.854835	0	0	0	0	0	0	0	0	0	0.854835	0	0	0	0	0
GCCAGTGAGAAAGTCT-4	H004	11	T/NK cells	0	0	1.58617	0	0	0	0	0	0	1.58617	0	0	0	0	0	0	0	0	0	0	0	0	0	0	1.58617	1.58617	0	0	0	0	0	0	0	0	0	0	0	0	0	0	0	0	0	0	0	0
GCCATTCGTGTCGATT-4	H004	11	T/NK cells	0	0	0	0	0	0	0	0	0	1.76598	0	0	0	0	0	0	0	1.23071	0	0	0	0	0	0	1.76598	2.11275	0	0	1.23071	0	0	0	0	0	2.11275	0	0	0	1.76598	0	0	1.23071	0	0	0	0
GCCTGTTAGGCTAAAT-4	H004	11	T/NK cells	0	0	0	0	2.31459	3.04764	0	0	1.5365	1.03821	1.5365	0	0	0	0	0	0	1.86756	0	0	0	0	0	0	0	1.86756	0	0	1.03821	0	0	0	0	0	2.31459	0	0	0	1.5365	0	1.5365	0	1.03821	0	0	0
GCGAGAACATCTCATT-4	H004	11	T/NK cells	0	0	0	0	0	0	0	0	0	1.3875	0	0	0	1.3875	0	0	0	0	1.3875	0	0	0	0	0	0	2.56643	1.3875	0	0	0	1.3875	0	0	0	0	0	0	0	2.30403	1.94728	0	0	0	0	0	0
GGACGTCGTAGGTTTC-4	H004	11	T/NK cells	0.9977	0	0.9977	0.9977	0	0	0.9977	0	0	0	0	0	0	0	0	0	0	1.48706	0.9977	0	0	0	0	0	0	2.06028	0	0	0.9977	0	1.48706	0	0	0	0	0	0	0	0	0.9977	1.48706	0	0.9977	0	0	0
GGATCTATCGTACCTC-4	H004	11	T/NK cells	0	0	0	0	0	0	0	0	0	1.85033	0	0	0	0	0	0	0	0	0	0	0	0	0	0	0	1.30317	0	0	0	0	0	0	1.30317	0	0	0	0	0	0	1.30317	0	0	0	0	0	0
GGTAACTGTAACAGTA-4	H004	11	T/NK cells	0	0	0	0	1.99679	0	0	1.99679	1.43095	2.35594	1.43095	1.43095	0	0	1.43095	0	0	1.43095	0	0	0	0	0	0	1.99679	3.66848	0	2.35594	0	0	1.99679	0	0	0	0	0	0	0	0	0	0	0	0	0	0	0
GGTCACGTCCATGCAA-4	H004	11	T/NK cells	0	0	0	0	0	0	0	0	1.2891	0	0	0	0	0	0	0	0	0	0	0	0	0	0	0	1.2891	1.2891	0	0	0	0	1.2891	0	0	0	0	0	0	0	0	0	1.2891	0	1.2891	0	0	0
GTAACCACAGACATCT-4	H004	11	T/NK cells	0	0	0	1.59991	2.18663	0	0	0	2.18663	2.55394	0	0	0	0	0	0	1.59991	0	0	0	0	0	0	0	0	1.59991	1.59991	1.59991	0	0	1.59991	2.18663	0	0	0	0	0	0	2.18663	2.55394	0	0	1.59991	0	0	0
GTAAGTCTCGATTTCT-4	H004	11	T/NK cells	0	0	0	1.77163	1.23553	0	0	0	1.23553	1.23553	0	0	0	0	0	0	0	0	0	0	0	0	0	0	0	2.89489	0	0	0	0	0	0	0	0	0	0	0	0	1.77163	1.77163	0	0	0	0	0	0
GTACAGTTCGATACGT-4	H004	11	T/NK cells	0	0	0	0	0	0	0	0	0	1.83764	1.01543	0	0	0	0	0	1.01543	1.01543	1.01543	0	0	0	0	0	1.83764	1.01543	0	0	0	0	1.50876	1.01543	0	0	0	0	0	0	1.83764	0	0	0	1.01543	0	0	0
GTAGCTATCGACATTG-4	H004	11	T/NK cells	0	0	0	0	0	0	1.48349	0	0	0	0	0	0	0	0	0	0	0	0	0	0	0	0	0	1.48349	1.48349	0	1.48349	0	1.48349	0	0	0	0	0	0	0	0	1.48349	0	0	0	0	0	0	0
GTAGGAGCACCAGCTG-4	H004	11	T/NK cells	0	0	0	0	0	0	0	0	0	0	0	0	0	0	0	0	0	0	0	0	0	0	0	0	0	1.75839	0	0	0	0	2.36143	0	0	0	0	0	0	0	1.75839	0	0	0	0	0	0	0
GTAGGTTAGGGAGTGG-4	H004	11	T/NK cells	0	0	0	0	0	0	0	0	1.3781	0	0	0	0	0	0	0	0	0	0	0	0	0	0	0	1.3781	0	0	0	0	0	0	3.20838	0	0	2.55486	0	0	0	1.3781	1.3781	0	0	0	0	0	0
GTAGTACCAATACCTG-4	H004	11	T/NK cells	0	0	0	0.9847	0.9847	0	0	0	2.04226	0	0	0	0.9847	0	0.9847	0	0	0	0	0	0.9847	0	0	0	0.9847	0.9847	0.9847	0	0.9847	0.9847	0	0	0	0	1.79692	0	0	0	0	0	0.9847	0	0	0	0	0
GTCCACTGTACAAACA-4	H004	11	T/NK cells	0	0	1.28096	0	0	0	0	0	2.17479	0	1.28096	0	0	0	1.28096	0	0	1.82458	0	0	0	0	0	0	0	1.28096	0	1.28096	0	0	1.28096	0	0	0	0	0	0	0	1.28096	0	0	0	0	0	0	0
GTGAGCCCATAATGCC-4	H004	11	T/NK cells	0	0	0	0	0	0	0	0	0	0	0	0	0	0	0	0	0	0	0	0	0	0	0	0	0	2.10977	0	0	0	0	0	0	0	0	0	0	0	0	2.74037	2.74037	0	0	0	0	0	0
GTGATGTTCACTGGTA-4	H004	11	T/NK cells	0.781411	0	0	0.781411	0	0	0	0	0	0.781411	0	0	0	0	0	0	0	0	0.781411	0	0	0	0	0	0	1.21465	0	0	0	0	1.21465	0	0	0	0.781411	0	0	0	1.74715	1.51593	0.781411	0	0.781411	0	0	0.781411
GTGCACGAGATGCTAA-4	H004	11	T/NK cells	0	0	0	0	0	0	0	0	1.29024	2.44535	0	0	0	0	0	0	0	1.29024	0	0	0	0	0	0	1.83535	1.83535	0	0	1.29024	1.29024	1.29024	2.18616	0	0	1.83535	0	0	0	2.18616	1.29024	0	1.29024	1.29024	0	0	0
GTGCGTGCAGAAATCA-4	H004	11	T/NK cells	0	0	0	0	0	0	0	0	0	0	0	0	0	0	0	0	0	0	0.952763	0	0	0	0	0	0	0.952763	0	0	0	0	0.952763	0	0	0	0	0	0	0	0.952763	1.99762	0	0	0	0	0	0
GTGTCCTGTCGGCACT-4	H004	11	T/NK cells	0	0	0	0	0	0	0	0	0	0	0	1.42158	0	0	0	0	1.98614	0	0	0	0	0	0	0	1.98614	2.81651	0	0	0	0	1.42158	0	0	0	0	0	0	0	2.34478	1.42158	0	0	0	0	0	0
GTGTTCCTCAACCCGG-4	H004	11	T/NK cells	1.29561	0	1.29561	1.29561	0	0	0	0	0	2.45212	0	0	0	0	0	0	0	1.84157	0	0	0	0	0	0	1.29561	2.82846	0	0	0	0	1.29561	0	0	0	1.29561	0	0	0	2.19273	0	0	0	0	0	0	0
GTTAGACTCGGTATGT-4	H004	11	T/NK cells	0	0	0	0	1.44244	0	0	0	0	0	0	1.44244	0	0	0	0	1.44244	0	0	0	0	0	0	0	0	3.16197	0	1.44244	0	0	2.36959	0	0	1.44244	0	0	0	0	2.00983	1.44244	0	0	0	0	0	0
GTTCGCTTCCATCAGA-4	H004	11	T/NK cells	0	0	1.1277	0	0	0	0	0	1.1277	0	1.1277	0	1.1277	0	1.1277	0	0	0	0	0	0	0	0	0	1.64425	2.87404	1.1277	1.1277	0	0	1.98316	0	0	0	1.64425	0	0	0	1.98316	1.1277	1.1277	0	0	0	0	0
TAACGACAGACCGCCT-4	H004	11	T/NK cells	0	0	1.78781	0	0	0	1.24938	0	2.13589	2.13589	1.24938	0	0	0	1.24938	0	0	1.24938	1.24938	0	0	0	0	0	1.78781	1.24938	0	0	0	0	0	0	0	0	1.78781	0	0	0	2.13589	2.13589	0	0	0	0	0	1.24938
TACACCCGTGAATTAG-4	H004	11	T/NK cells	0	0	0	0	1.44665	0	0	0	0	1.44665	0	0	0	0	0	0	0	0	0	0	0	0	0	0	1.44665	0	0	0	0	1.44665	0	0	0	1.44665	0	0	0	0	2.0146	2.63873	0	0	2.0146	0	0	0
TACATTCAGGAGCTGT-4	H004	11	T/NK cells	0	1.19921	1.19921	0	0	0	0	0	0	1.19921	0	1.19921	0	0	0	0	0	1.19921	1.19921	0	0	0	0	0	1.19921	1.19921	0	1.19921	0	0	1.729	2.7017	0	0	1.729	0	0	0	1.729	0	0	0	0	1.19921	0	0
TACCCGTCAACCAGAG-4	H004	11	T/NK cells	0	0	0	0	0.995974	0	1.48494	0	1.8119	1.48494	0	0	0	0	0	0	0	0	0	0	0	0	0	0	0.995974	3.14397	0	0	0	0	0	0	0	0	0.995974	0	0	0	0.995974	0	0	0	0	0	0	0
TACCGAAAGCGGCTCT-4	H004	11	T/NK cells	0	0	0	2.20329	0	0	0	0	0	1.6149	0	0	0	0	0	0	0	0	0	0	0	0	0	0	2.57125	1.6149	0	1.6149	0	0	0	0	0	0	0	0	0	0	0	0	0	0	0	0	0	0
TACCGAACAGGTGAGT-4	H004	11	T/NK cells	0	0	0	0	0	0	0	0	0	1.32183	0	0	0	0	0	1.32183	0	0	0	0	1.32183	0	0	0	2.22471	0	0	0	0	0	1.32183	3.35	0	0	1.87189	0	0	0	0	1.87189	0	0	0	0	0	0
TACCGGGGTGGTGATG-4	H004	11	T/NK cells	0	0	0	1.98406	0	0	0	0	0	0	0	0	0	0	0	0	0	1.12841	0	0	0	0	0	0	0	1.12841	1.12841	0	0	0	1.64509	0	0	0	0	0	0	0	1.64509	1.64509	0	0	0	0	0	0
TACTGCCCACGCAGTC-4	H004	11	T/NK cells	0	1.17966	1.17966	1.17966	0	0	0	0	0	2.30389	0	0	0	0	0	0	0	0	0	0	0	0	0	0	1.17966	2.50686	0	0	0	0	1.17966	0	0	0	0	0	0	0	1.17966	1.17966	1.17966	1.17966	0	0	0	0
TACTTCAAGTTGGCTT-4	H004	11	T/NK cells	0	1.33447	0	1.33447	0	0	0	0	0	0	0	0	0	0	1.33447	1.33447	0	2.24007	0	0	0	0	0	0	0	2.70738	0	0	0	0	2.24007	0	0	0	0	0	0	0	0	0	0	0	0	0	0	0
TAGAGTCCACGACGTC-4	H004	11	T/NK cells	0	0	0	0	0	0.940602	0	0	0.940602	1.41659	1.41659	0	0	0	0	0	0	0	0.940602	0	0	0	0	0	0.940602	1.41659	0	0	0	0	0	0	0	0	0	0	0	0	2.33883	1.98046	1.41659	0	1.73776	0	1.41659	0
TATCAGGCACTATCGA-4	H004	11	T/NK cells	0	0	0	0	0	0	0	0	0	0	0	0	0	0	0	0	0	0	0	0	0	0	0	0	0	1.34236	0	1.34236	0	0	0	1.34236	0	0	1.34236	0	0	0	0	0	0	0	0	0	0	0
TCAATTCGTCCCTGTT-4	H004	11	T/NK cells	0	0	0	0	0	0	0	0	0	0	0	0	0	0	0	0	1.27036	0	1.27036	0	0	1.27036	0	0	0	1.27036	0	0	0	0	1.81226	0	0	0	0	0	0	0	1.81226	1.81226	0	1.27036	0	0	0	0
TCAGGTAAGCACGGAT-4	H004	11	T/NK cells	0	0	0	0	0	0	0	0	0	0	1.56864	0	0	0	0	0	0	0	0	0	0	0	0	0	1.06473	0	0	0	0	0	0	0	0	0	0	0	0	0	2.3514	1.90213	1.56864	0	0	1.06473	0	0
TCAGGTAAGCTCCGAC-4	H004	11	T/NK cells	0.727206	0.727206	0	1.43696	1.14377	0	1.66339	0	0	2.36308	0	0	0	0	0	0	0	0	0	0	0	0	0	0	1.14377	2.0036	0	1.14377	1.14377	0	1.43696	0	0	0	1.66339	0	0	0	0	0	0	0	0	0	0	0
TCAGTGACACACCGAC-4	H004	11	T/NK cells	0	0	0	1.11584	1.11584	0	0	0	0	1.11584	0	0	0	0	0	0	1.11584	0	0	0	0	0	0	0	0	1.11584	0	0	0	0	1.968	0	0	0	0	0	0	1.11584	0	1.63007	0	0	0	0	0	0
TCAGTGATCGGCTATA-4	H004	11	T/NK cells	0	0	0	0	0	1.32385	0	0	0	1.32385	0	1.32385	0	0	0	0	0	0	0	0	0	0	0	0	1.32385	1.87422	0	0	0	0	0	0	0	0	1.32385	0	0	0	1.32385	1.87422	0	0	0	0	0	0
TCATATCCAGTCCCGA-4	H004	11	T/NK cells	0	0	1.0298	0	0	0	0	0	0	1.0298	0	0	0	0	0	0	0	1.0298	1.0298	0	0	0	0	0	0	3.61119	0	1.0298	0	1.0298	2.30284	0	0	0	0	0	0	0	1.0298	0	0	1.0298	0	0	0	0
TCATCCGAGCTGTCCG-4	H004	11	T/NK cells	0	0	0	0	0	0	0	0	0	1.19373	0	0	0	0	0	0	0	1.19373	0	0	0	0	0	0	0	1.72254	0	0	0	0	1.72254	1.72254	0	0	0	0	0	0	2.06663	0	0	0	0	0	0	0
TCATGAGCATCAGTGT-4	H004	11	T/NK cells	0	0	0	0	0	0	0	0	0	1.93097	0	0	0	0	0	0	0	1.93097	0	0	1.93097	0	0	0	2.54886	1.93097	0	0	0	0	0	0	0	0	0	0	0	0	0	1.93097	0	0	1.93097	0	0	0
TCCGGGAAGCTCTGTA-4	H004	11	T/NK cells	0	0	0	0	0	0	0	2.42047	0	0	0	0	0	0	0	0	0	0	0	0	0	1.27054	0	0	1.27054	0	0	0	0	0	0	0	0	0	0	0	0	0	1.27054	1.81247	0	0	1.27054	0	0	0
TCCGTGTGTCCGGTGT-4	H004	11	T/NK cells	0	0	0	0	0	0	0	0.844867	0	0	0	0	0	0	0	0	0	0.844867	0	0	0	0	0	0	0.844867	0	0.844867	0.844867	0.844867	0	0	0	0	0	0	0	0	0	1.29619	1.60603	0.844867	0	0	0	0	0
TCCTTCTTCCCTCGAT-4	H004	11	T/NK cells	0	0	1.66097	1.66097	0	0	0	0	0	0	0	0	0	0	0	1.66097	0	0	0	0	0	0	0	0	0	2.89356	0	0	0	0	1.66097	1.66097	0	0	0	0	0	0	2.25432	0	1.66097	0	0	1.66097	0	0
TCGACCTAGTTTCGAC-4	H004	11	T/NK cells	1.75038	1.2174	1.2174	1.93817	0	0	0	0	0	0	0	0	0.783537	0	0	0	0	0	0	0	0	0.783537	0	0	0	2.80091	0.783537	1.51899	0	0.783537	0	1.75038	0.783537	1.2174	0.783537	0	0	0	0.783537	0.783537	0	0.783537	0	0	0	0
TCTCAGCGTCCACGCA-4	H004	11	T/NK cells	1.01814	0	0	0	0	0	0	0	0	0	0	0	0	0	0	0	1.01814	1.01814	0	0	0	0	0	1.51206	0	2.92747	0	0	0	0	1.51206	0	0	0	1.01814	0	0	0	1.51206	1.51206	1.01814	0	0	0	0	0
TCTGTCGGTACGGCAA-4	H004	11	T/NK cells	0	0	0	0	1.24391	0	0	0	0	0	1.24391	0	0	0	0	0	0	0	0	0	0	0	0	0	0	2.12911	0	0	0	1.24391	0	0	0	0	1.24391	0	0	0	0	1.24391	0	0	0	0	0	0
TCTTGCGGTGCTTATG-4	H004	11	T/NK cells	0	0	0	0	0	0	0	0	1.34194	0	0	0	0	0	1.34194	0	1.34194	0	0	0	0	0	0	0	0	1.89505	0	0	0	0	1.34194	2.24912	0	0	0	0	0	0	1.89505	2.24912	0	0	0	0	0	0
TGACCCTCACATGTTG-4	H004	11	T/NK cells	0	1.27871	0	0	0	0	1.27871	0	1.82197	1.82197	0	0	0	0	0	0	0	0	1.27871	0	0	0	0	0	0	1.27871	0	0	0	1.27871	1.82197	0	0	0	0	0	0	0	2.17203	1.82197	0	0	1.27871	0	0	0
TGAGCGCCAAGTTCCA-4	H004	11	T/NK cells	0	0	0	1.56879	0	0	0	0	0	0	1.56879	0	0	0	0	0	0	0	0	0	0	0	0	0	0	0	0	0	0	0	0	0	0	0	0	0	0	0	0	0	0	1.56879	1.56879	0	0	0
TGAGTCAGTGCGCTCA-4	H004	11	T/NK cells	0	0	0	0	0	0	1.20458	0	0	2.33616	0	0	0	0	1.20458	1.20458	0	1.20458	0	0	0	0	0	0	0	2.53977	0	1.20458	0	0	1.20458	1.20458	0	0	0	0	0	0	1.73532	0	0	0	1.20458	1.20458	0	0
TGATCTTGTTTGACAC-4	H004	11	T/NK cells	0	0	0	1.39225	0	0	0	0	0	1.95271	0	0	0	0	0	0	1.39225	0	0	0	0	0	0	0	0	0	0	0	0	1.95271	0	0	0	0	0	0	0	0	0	2.30973	0	0	0	0	0	1.39225
TGATTTCAGGGCGAGA-4	H004	11	T/NK cells	1.23191	0	0	1.23191	0	0	2.11424	0	0	0	0	0	0	0	0	0	0	0	1.23191	0	0	0	0	0	0	2.37128	0	0	0	0	0	0	0	0	0	0	0	0	2.11424	0	1.23191	0	0	0	0	0
TGCACGGCATGTTCGA-4	H004	11	T/NK cells	0	0	0	0	0	0	0	0	0	1.09835	0	0	0	0	0	0	0	1.09835	0	0	0	0	0	0	1.60912	1.09835	1.09835	0	0	1.60912	0	0	0	0	1.94557	0	0	0	1.94557	1.09835	0	0	0	0	0	0
TGCATCCAGAGCATTA-4	H004	11	T/NK cells	0	0	0	1.14919	0	0	0	0	0	1.14919	0	0	0	0	0	0	1.14919	1.14919	0	0	0	0	0	0	1.14919	1.14919	0	0	0	2.01048	0	1.14919	0	0	0	0	0	0	0	2.01048	0	1.66983	1.14919	0	0	0
TGCCGAGCAAATGAAC-4	H004	11	T/NK cells	0	1.21282	0	0	0	0	0	0	0	1.745	0	0	0	0	1.21282	0	0	0	0	0	0	0	0	0	0	2.9909	0	0	0	0	1.21282	0	0	0	0	0	0	0	2.5506	0	0	0	0	0	0	0
TGCGACGAGTAAGCAT-4	H004	11	T/NK cells	0	0	0	1.46301	0	0	0	0	0	0	0	0	0	0	0	0	0	0	0	0	0	0	0	0	0	2.65857	0	0	0	1.46301	2.39397	0	0	0	0	0	0	0	0	0	0	0	0	0	0	0
TGCGATATCCGTTTCG-4	H004	11	T/NK cells	0	0	0	0	0	0	1.18468	0	0	1.18468	0	0	0	1.18468	0	1.18468	0	0	1.18468	0	0	0	0	0	0	2.31041	0	0	0	0	1.71186	2.05526	1.18468	0	0	0	0	0	1.71186	1.18468	0	0	0	0	0	0
TGCTCGTCACGTAGTT-4	H004	11	T/NK cells	0	0	0	0	0	1.27965	0	0	0	0	1.27965	0	0	0	0	0	0	1.27965	0	0	0	0	0	0	1.27965	0	0	1.27965	0	0	0	1.82306	0	0	1.27965	0	0	0	0	1.27965	0	0	1.27965	1.27965	0	0
TGGATCAAGATCGACG-4	H004	11	T/NK cells	0	0	0	0	0	0	0.908856	1.37699	1.37699	0	0	0	0	0	0.908856	0.908856	0	0	0	0	0	0	0	0	1.37699	0	0	0	0	0	0.908856	1.37699	0	0	2.29141	0	0	0	0.908856	1.37699	0.908856	0.908856	0	0	0	0
TGGGCGTTCGTGGTAT-4	H004	11	T/NK cells	0	0	0	1.42613	0	0	0	0	0	1.42613	0	0	0	0	0	0	0	0	0	0	0	0	0	0	0	1.99131	0	1.42613	0	0	1.42613	0	0	0	0	0	0	0	1.42613	2.3502	0	0	0	0	0	0
TGTCCTGAGGGAGATA-4	H004	11	T/NK cells	0	0	0	0	0	0	0	0.935398	0	0	0	0	0	0	0	0	0	0	0	0	0	0	0	0	1.41012	0	0.935398	0	0	1.41012	0	0	0	0	0.935398	0	0	0	0.935398	0.935398	0	0	0	0	0.935398	0.935398
TGTGATGAGAGCTGAC-4	H004	11	T/NK cells	0	0	0	1.07428	0	0	0	0	0	0	0	0	0	0	0	0	0	0	0	0	0	0	0	0	0	1.58017	0	0	0	0	2.16465	1.07428	0	0	0	0	0	0	1.91452	1.07428	1.07428	0	0	0	0	0
TGTGGCGCAACTCGAT-4	H004	11	T/NK cells	0	0	0	1.32062	0	0	1.32062	0	0	0	0	0	0	0	0	0	0	1.87049	0	0	0	0	0	0	1.32062	2.22324	0	0	0	0	1.32062	0	1.32062	0	0	0	0	0	1.32062	1.32062	0	0	0	0	1.32062	0
TGTTACTTCAGGAACG-4	H004	11	T/NK cells	0	0	0	1.23988	0	0	0	0	0	0	0	0	0	0	0	1.23988	0	0	0	0	0	0	0	0	1.23988	3.494	0	0	0	0	1.77671	0	0	0	0	0	0	0	1.77671	1.77671	0	0	1.23988	0	0	0
TGTTCATAGGGTGGGA-4	H004	11	T/NK cells	0	0	0	1.54835	2.12911	0	0	3.42197	0	0	0	0	0	0	0	0	0	1.54835	0	0	0	0	0	0	0	0	1.54835	0	0	0	1.54835	0	0	0	0	0	0	0	2.12911	0	0	0	0	0	0	0
TGTTCTAAGGTCTTTG-4	H004	11	T/NK cells	1.52431	0	1.52431	0	0	0	0	0	0	0	0	0	0	0	0	0	0	1.52431	0	0	0	0	0	0	2.10217	2.73228	0	1.52431	1.52431	1.52431	1.52431	0	0	0	0	0	0	0	0	1.52431	0	0	0	0	0	0
TGTTCTACATCCAACA-4	H004	11	T/NK cells	0	0	0	0	0	0	1.83424	0	1.83424	1.83424	0	0	0	0	1.83424	0	0	2.82026	2.44415	0	2.44415	0	0	0	1.83424	3.30696	0	0	1.83424	0	0	0	0	0	0	0	0	0	2.44415	0	0	0	1.83424	0	0	0
TGTTGGACAAGCGATG-4	H004	11	T/NK cells	0	0	0	1.19181	0	0	0	0	0	0	0	0	0	0	0	0	0	0	0	0	1.72028	0	0	0	1.19181	1.19181	1.19181	0	0	0	1.19181	0	0	0	0	0	0	0	1.19181	0	0	1.19181	0	0	0	0
TTACCGCCAGGCACTC-4	H004	11	T/NK cells	0	0	0	0	1.43314	0	1.99927	0	2.83081	0	0	0	0	0	0	0	0	0	0	0	0	0	0	0	1.43314	3.49403	1.43314	0	1.43314	0	0	0	0	0	0	0	0	0	1.43314	1.43314	0	0	0	0	0	0
TTACGCCTCTGTCGCT-4	H004	11	T/NK cells	0	0	0	0	0	0	0	0	0	0	1.36776	0	0	0	0	1.36776	0	1.36776	0	0	0	0	0	0	1.9247	1.36776	0	0	0	0	0	0	0	0	0	0	0	0	1.36776	1.36776	1.36776	1.36776	0	0	0	0
TTAGGCACAGCGAACA-4	H004	11	T/NK cells	0	0	0	0	0	0	0	0	1.106	0	0	0	0	0	1.106	0	0	1.106	0	0	0	0	0	0	1.9554	1.106	0	0	1.106	0	1.106	0	0	0	0	0	0	0	1.6183	1.9554	0	0	0	0	0	0
TTCACCGAGCAACCAG-4	H004	11	T/NK cells	0	1.25689	0	1.79657	0	0	0	0	0	1.25689	0	0	0	0	0	0	0	1.25689	1.25689	0	0	0	0	0	1.79657	2.40314	0	1.25689	1.25689	0	0	0	0	0	0	0	0	0	1.25689	1.25689	0	0	0	0	0	0
TTCACCGCAGGGTTGA-4	H004	11	T/NK cells	0	0	1.44989	1.44989	0	0	0	0	0	0	2.01827	0	0	0	1.44989	0	0	0	0	0	0	0	0	0	2.01827	2.01827	0	0	0	0	2.01827	0	0	0	0	0	0	0	2.01827	1.44989	1.44989	0	0	0	0	0
TTCACGCCAGCTTTCC-4	H004	11	T/NK cells	0	0	0	0	0	0	2.29061	0	0	1.69387	0	0	0	0	1.16946	0	0	0	0	0	0	0	0	0	0	2.29061	0	0	1.16946	0	0	0	0	0	0	0	0	0	2.03611	1.69387	0	0	0	0	0	0
TTCCACGGTCGACGCT-4	H004	11	T/NK cells	0	0	0	1.37744	0	0	0	0	0	1.37744	0	1.37744	0	0	1.37744	0	0	0	0	0	0	0	0	0	1.93578	0	0	1.93578	0	0	0	0	0	0	0	0	0	0	1.93578	0	0	0	1.37744	0	0	0
TTCCTAAAGCGCAATG-4	H004	11	T/NK cells	0	0	0	1.87656	0	0	0	0	1.32588	1.32588	0	0	0	0	1.32588	0	0	0	0	0	0	0	0	0	0	0	1.32588	0	0	0	1.32588	0	0	0	0	0	0	0	1.32588	1.87656	0	0	0	0	0	0
TTGATGGCATCTCAAG-4	H004	11	T/NK cells	0	1.52487	0	0	0	0	0	0	0	1.52487	0	0	0	0	1.52487	0	0	0	0	0	0	1.52487	0	0	0	1.52487	1.52487	0	1.52487	0	0	0	0	0	0	0	0	0	0	0	0	0	0	0	0	0
TTGGATGTCTCGGTCT-4	H004	11	T/NK cells	0	1.44989	1.44989	1.44989	0	0	0	0	0	1.44989	0	0	1.44989	0	1.44989	0	0	0	0	0	0	0	0	0	1.44989	1.44989	0	2.01827	0	1.44989	0	0	0	0	0	0	0	0	1.44989	2.37843	0	0	0	0	0	0
TTGGGTAGTGTCGCTG-4	H004	11	T/NK cells	0	0	0	0	0	0	2.45495	0	1.51482	2.09152	0	0	0	0	0	0	0	1.51482	0	0	0	0	0	0	0	1.51482	0	0	1.51482	0	0	0	0	0	0	0	0	0	1.51482	1.51482	0	0	1.51482	0	0	0
AAAGAACTCACCTCTG-7	H007	11	T/NK cells	0	0	0	0	1.18879	0	0	0	0	0	0	0	0	0	0	1.18879	0	0	0	0	0	0	0	0	0	2.06043	0	0	0	0	1.18879	0	0	0	0	0	0	0	0	0	0	0	0	0	0	0
AAAGTCCTCCTCTCGA-7	H007	11	T/NK cells	1.36212	0	0	1.91823	0	0	0	0	0	1.36212	0	0	0	0	1.36212	0	0	0	0	0	1.36212	0	0	0	0	1.36212	0	0	1.36212	0	0	0	0	0	1.36212	0	0	0	1.36212	0	0	0	0	0	0	0
AACACACCAATTGCCA-7	H007	11	T/NK cells	0	0	0	1.24268	0	0	0	0	0	0	2.12759	1.24268	1.24268	0	0	1.24268	0	1.24268	0	0	1.24268	0	0	0	0	2.12759	0	1.24268	0	0	1.77998	1.24268	0	0	0	0	0	0	0	1.24268	0	0	0	0	0	0
AACCTTTTCTCTGGTC-7	H007	11	T/NK cells	0	1.46839	0	0	0	0	0	0	1.46839	0	0	0	0	0	0	0	0	0	0	0	0	0	0	0	0	1.46839	0	0	0	0	0	0	0	0	0	0	0	0	0	0	0	0	0	0	0	0
AATGACCCACCTTCGT-7	H007	11	T/NK cells	1.45768	1.45768	0	2.02709	0	0	0	0	0	0	2.38766	0	0	0	0	0	0	0	0	0	0	0	0	0	0	2.02709	0	0	0	0	0	0	0	0	1.45768	0	0	0	0	0	0	0	0	0	0	0
ACAAGCTAGAGCAGCT-7	H007	11	T/NK cells	0	0	1.32425	1.32425	0	0	0	0	0	2.22766	0	0	0	0	1.32425	0	0	0	0	0	1.32425	0	0	0	0	3.44532	0	1.32425	0	1.32425	1.32425	0	0	0	0	0	0	0	0	1.87468	0	0	0	0	0	0
ACATCCCAGCCATCCG-7	H007	11	T/NK cells	1.16656	0	0	0	1.16656	0	0	0	0	2.80193	0	0	0	0	0	0	0	0	0	0	0	0	0	0	0	2.03245	0	0	0	0	2.03245	0	0	0	0	0	0	0	0	0	0	0	0	0	0	0
ACATGCAGTGGCTTAT-7	H007	11	T/NK cells	0	0	0	0	0	0	1.80948	0	0	1.26797	1.26797	0	0	1.26797	0	0	0	0	0	0	0	1.26797	0	0	1.26797	1.80948	0	1.26797	0	1.26797	0	0	0	0	2.15882	0	0	0	1.26797	0	0	0	0	0	0	0
ACCTGAAGTCGATTTG-7	H007	11	T/NK cells	0	0	0	1.46327	0	0	0	0	0	0	0	0	0	0	0	0	0	1.46327	0	1.46327	0	0	0	0	1.46327	1.46327	0	0	0	0	1.46327	1.46327	0	0	0	0	0	0	1.46327	0	0	0	0	0	0	0
ACGCACGTCCTGGCTT-7	H007	11	T/NK cells	0	0	0	0	0	0	1.52459	0	1.85471	1.02841	1.02841	0	0	0	0	0	0	0	0	0	0	0	0	1.02841	0	1.52459	1.02841	0	0	0	0	0	0	0	0	0	0	0	0	0	0	0	0	0	0	0
ACGGAAGGTTATGTCG-7	H007	11	T/NK cells	1.1486	0	0	2.00973	0	0	0	0	0	0	0	0	0	0	0	0	0	0	0	0	0	0	0	0	0	1.66913	1.1486	0	0	0	1.1486	2.46546	1.1486	0	2.26334	0	0	0	0	0	0	0	0	0	0	0
ACGGAAGTCAACCTCC-7	H007	11	T/NK cells	0	0	1.12883	0	1.12883	0	0	0	1.12883	1.12883	0	1.12883	0	0	0	0	0	0	0	0	0	0	0	0	0	2.87562	0	0	0	0	0	1.12883	0	0	0	0	0	0	0	0	0	0	0	0	0	0
ACGGGTCTCGGTGTAT-7	H007	11	T/NK cells	1.10735	1.10735	0	1.61992	0	0	1.10735	0	0	0	1.10735	1.10735	0	0	0	1.10735	1.10735	1.10735	1.10735	0	0	0	0	0	0	2.20886	0	0	0	0	1.61992	0	0	0	0	0	0	0	0	0	1.10735	0	0	0	0	0
ACTCCCAAGTAGGAAG-7	H007	11	T/NK cells	0	0	0	1.52769	0	0	0	0	0	0	0	0	0	0	0	2.10596	0	1.52769	0	0	1.52769	0	1.52769	0	0	4.18867	0	0	0	0	0	0	0	0	0	0	0	0	0	0	0	0	0	0	0	0
ACTCTCGGTGAGTTTC-7	H007	11	T/NK cells	0	0	1.51871	2.09589	0	0	1.51871	0	0	0	2.09589	1.51871	0	0	0	0	0	0	0	0	0	0	0	0	0	0	0	0	1.51871	0	0	0	0	0	0	0	0	0	0	0	0	0	0	0	0	0
ACTGCAAGTCGGTAAG-7	H007	11	T/NK cells	0	0	0	0	0	0	0	0	0	0	0	0	0	0	0	0	0	0	0	0	0	0	0	0	0	0	0	0	0	0	1.7063	0	0	0	0	0	0	0	1.7063	0	0	0	0	0	0	0
ACTGTGATCTACTATC-7	H007	11	T/NK cells	0	0	0	0	0	0	0	0	0	2.10914	1.53052	0	0	0	0	0	0	0	0	0	0	0	0	0	0	2.73969	0	0	1.53052	0	0	0	0	0	0	0	0	0	1.53052	1.53052	0	0	0	0	0	0
AGAACAAAGAGGTCAC-7	H007	11	T/NK cells	0	1.60529	0	1.60529	0	0	0	0	0	1.60529	1.60529	2.19262	0	0	0	0	0	0	0	0	0	0	0	0	0	1.60529	0	0	0	0	1.60529	0	0	0	0	0	0	0	0	1.60529	0	0	0	0	0	0
AGAACAACAGCTGTCG-7	H007	11	T/NK cells	0	0	0	0.901925	0	0	0.901925	0	1.36831	0	0	0	0	0	0	0	0	0	0.901925	0	0	0	0	0	0.901925	1.36831	0	0	0	0.901925	0	1.36831	0	0	0.901925	0	0	0.901925	0	0	0	0	0	0	0	0
AGAACCTTCTGGCCTT-7	H007	11	T/NK cells	0	0	1.05941	0	0	1.05941	0	0	2.34404	0	0	0	0	0	0	0	0	0	0	0	0	0	0	0	0	4.14621	0	0	0	0	1.5622	0	0	0	0	0	0	0	0	0	0	0	0	0	0	0
AGACAAAAGCTAGAGC-7	H007	11	T/NK cells	0	0	0	1.20934	0	0	0	0	0	1.20934	1.20934	0	0	0	0	0	0	0	0	0	0	0	0	0	0	2.85985	0	0	0	0	0	0	0	0	0	0	0	1.20934	1.20934	0	0	0	0	0	0	0
AGACCATAGTATCCTG-7	H007	11	T/NK cells	0	0	0	1.98424	1.98424	0	0	0	0	0	0	0	0	0	0	0	0	1.98424	1.98424	0	0	0	0	0	0	2.98672	0	0	0	0	0	0	0	0	0	0	0	0	0	0	0	0	0	0	0	0
AGCATCATCTCCGAAA-7	H007	11	T/NK cells	3.09067	2.81803	3.59522	4.5022	0	0	0	0	0	0	2.02287	1.59655	0	0	0	0	0.838109	0.838109	0	0	0.838109	0	0	0	0	1.83226	0.838109	0	0	0.838109	1.59655	0	0	0	0	0	0	1.28757	0	0	0	0	0	0	0	0
AGCCAGCAGCGCCTAC-7	H007	11	T/NK cells	0	0	0	1.55347	0	0	0	0	0	0	1.0522	0	0	0	0	1.88583	0	0	0	0	0	0	0	0	0	0	0	0	0	1.0522	1.0522	0	0	0	1.88583	0	0	0	0	1.0522	0	0	0	0	0	0
AGCGATTAGGGTAATT-7	H007	11	T/NK cells	0	0	0	2.12003	0	0	0	0	0	0	0	0	0	0	1.54024	0	0	0	0	0	0	0	0	0	0	2.48466	0	0	0	0	0	0	0	0	0	0	0	0	1.54024	1.54024	0	0	0	0	0	0
AGCGCTGTCTGCGATA-7	H007	11	T/NK cells	0	1.59707	0	0	0	0	0	0	0	0	0	0	0	0	0	0	0	0	0	0	0	0	0	0	0	0	0	0	0	0	0	0	0	0	0	0	0	0	1.59707	0	0	0	0	0	0	0
AGGACTTGTGTTCGTA-7	H007	11	T/NK cells	0	0	0	0	0	0	0	0	0	1.43606	0	0	0	0	0	0	1.43606	0	1.43606	0	0	0	0	0	0	1.43606	0	0	1.43606	0	0	0	0	0	0	0	0	0	0	0	0	0	0	0	0	0
AGGATAATCATGAAAG-7	H007	11	T/NK cells	0	0	0	0	0	0	0	0	0	0	0	0	1.17531	1.17531	0	0	0	1.70079	0	0	0	0	0	0	0	3.05175	0	0	0	0	1.17531	0	0	0	0	0	0	0	0	0	0	0	0	0	0	0
AGGGAGTCACGAGAAC-7	H007	11	T/NK cells	0	0	0	0	0	1.61652	0	0	0	0	0	0	0	0	0	0	0	1.61652	0	0	0	0	0	0	0	0	0	0	0	0	0	0	0	0	0	0	0	0	0	0	0	0	0	0	0	0
AGGGCTCCAGAAATCA-7	H007	11	T/NK cells	1.20246	0	0	0	0	0	0	0	0	0	0	0	0	0	0	0	0	1.73282	1.20246	0	1.20246	0	0	0	0	2.53698	0	0	0	0	0	0	0	0	1.20246	0	0	0	1.20246	0	0	0	0	0	0	0
AGGGTCCTCCTCGCAT-7	H007	11	T/NK cells	0	0	0	0	0	0	0	0	1.01141	0	1.01141	0	0	0	0	0	1.50384	1.01141	0	0	0	0	0	0	0	3.00787	0	0	0	0	1.01141	0	0	0	1.01141	0	0	0	0	0	0	0	0	0	0	0
AGGTTGTTCGCCTTTG-7	H007	11	T/NK cells	0	0	0	2.06387	0	1.0003	1.0003	0	0	0	1.0003	0	0	0	0	0	1.0003	2.42609	0	0	0	1.0003	0	0	0	2.80166	0	0	1.49025	0	1.81764	1.0003	0	0	0	0	0	0	1.0003	1.0003	0	0	0	0	0	0
AGTACCATCACGGTCG-7	H007	11	T/NK cells	2.08225	1.50657	0	1.50657	0	0	0	0	0	1.50657	0	0	0	0	0	1.50657	0	0	0	0	0	0	0	0	2.08225	2.71104	0	0	0	0	0	0	0	0	0	0	0	0	1.50657	0	0	0	0	0	0	0
AGTCATGTCGAGAACG-7	H007	11	T/NK cells	1.3781	0	0	0	0	0	0.909741	0	0.909741	0.909741	1.69581	0	0	0.909741	0	0	0.909741	0	0	0	0	0	0	0	0	2.43236	0	0	0	0	0.909741	0	0	0	0.909741	0	0	0	0	0.909741	0	0	0	0	0	0
AGTGATCGTCGCTCGA-7	H007	11	T/NK cells	0	0	0	1.97261	0	0	0	1.11944	0	1.11944	0	0	0	0	1.97261	1.11944	1.11944	2.42619	1.63438	0	1.97261	0	1.11944	0	0	2.86249	1.11944	1.11944	0	0	0	3.07414	0	0	2.2249	0	0	0	1.11944	1.11944	0	0	0	0	0	0
AGTGCCGAGTGGTCAG-7	H007	11	T/NK cells	0	0	0	0	0	0	0	0	0	1.57575	1.57575	0	0	0	0	0	0	0	0	0	0	0	1.57575	0	0	0	0	0	0	0	0	0	0	0	0	0	0	0	0	0	0	1.57575	0	0	0	0
AGTGTTGTCCGGACGT-7	H007	11	T/NK cells	0	0	0	0	0	0	0	0	0	1.00478	1.00478	0	0	0	0	0	1.49573	0	0	0	0	0	0	0	0	1.00478	0	0	0	0	0	0	0	0	2.43254	0	0	0	0	0	0	0	0	0	0	0
ATCATTCCACCTGCAG-7	H007	11	T/NK cells	0	0	1.25455	0	0	0	1.25455	0	2.14228	1.79385	1.79385	0	0	0	0	0	0	0	1.79385	0	0	0	0	0	0	1.25455	0	0	0	0	0	1.25455	0	0	1.25455	0	0	0	0	0	0	0	0	0	0	0
ATCATTCGTTAACCTG-7	H007	11	T/NK cells	0	0	0	1.02761	1.02761	0	1.5236	0	1.02761	2.29976	0	0	0	0	0	0	0	0	0	0	0	0	0	0	0	1.85365	0	1.02761	0	0	1.5236	2.46523	0	0	2.10138	0	0	0	1.02761	1.5236	0	1.02761	0	0	0	0
ATCCACCCACTCCGGA-7	H007	11	T/NK cells	0	1.56042	1.56042	1.56042	0	0	0	0	0	3.43677	1.56042	0	0	0	0	0	0	0	0	0	0	0	0	0	0	2.14261	0	0	0	0	1.56042	0	0	0	0	0	0	0	0	0	0	0	0	0	0	0
ATCCATTGTGGTATGG-7	H007	11	T/NK cells	1.50194	0	1.50194	0	0	0	0	0	0	0	1.50194	0	0	0	0	0	1.50194	0	0	0	0	0	0	0	0	2.70549	0	0	0	0	0	0	0	0	1.50194	0	0	0	0	0	0	0	0	0	0	0
ATCCGTCCAGAGACTG-7	H007	11	T/NK cells	0	1.3706	1.3706	1.3706	0	0	0	0	0	1.3706	0	0	0	0	0	1.92796	0	1.3706	0	0	0	0	0	1.3706	1.3706	1.92796	0	0	0	1.3706	0	0	0	0	1.3706	0	0	0	0	0	0	0	0	0	0	0
ATCCGTCGTCCAGTTA-7	H007	11	T/NK cells	1.52769	0	0	0	1.52769	0	0	0	0	0	0	0	0	0	0	2.10596	0	0	0	0	0	0	0	0	0	2.47001	0	0	0	0	0	2.47001	0	0	1.52769	0	0	0	0	0	0	0	0	0	0	0
ATCCTATTCTGTTGGA-7	H007	11	T/NK cells	0	0	0	1.90472	0	0	0	0	0	1.90472	0	1.35035	0	0	0	0	0	1.35035	0	0	0	0	0	0	0	2.25929	0	0	0	0	0	0	0	0	0	0	0	0	1.35035	0	0	1.35035	0	0	0	0
ATCGGCGGTGACCGAA-7	H007	11	T/NK cells	0	0	0	1.63255	0	0	0	0	0	2.22288	0	0	0	0	0	0	0	1.63255	2.22288	0	0	0	0	0	0	3.63896	0	0	0	0	0	0	0	0	0	0	0	0	0	0	0	0	0	0	0	0
ATCGTCCGTTCGGCGT-7	H007	11	T/NK cells	0	0	0	1.83757	0	0	0	0	0	1.29215	1.29215	0	0	0	0	0	0	0	1.29215	0	0	0	0	0	0	0	0	0	0	0	0	0	0	0	2.1885	0	0	0	0	1.29215	0	0	0	0	0	0
ATGATCGGTAGCTCGC-7	H007	11	T/NK cells	1.84068	0	1.84068	1.84068	0	0	1.29484	0	1.29484	1.29484	0	0	0	2.19179	1.29484	1.84068	0	2.45115	1.29484	0	1.29484	0	0	1.29484	0	4.28443	1.84068	0	0	0	1.84068	1.84068	0	0	0	0	0	0	0	0	0	0	0	0	0	0
ATTACCTAGCCTCTTC-7	H007	11	T/NK cells	0	0	0	0	0	0	0	0	0	1.65907	1.14014	0	0	0	0	0	0	1.65907	0	0	0	0	0	0	0	2.622	0	0	0	0	0	0	0	0	0	0	0	0	0	1.14014	0	0	0	0	0	0
ATTACTCTCCTGTTGC-7	H007	11	T/NK cells	0	0	1.35845	0	0	0	0	0	0	0	0	0	0	0	0	0	0	0	0	0	1.35845	0	1.35845	0	0	2.53057	0	0	0	0	1.35845	0	0	0	0	0	0	0	1.35845	0	0	0	0	0	0	0
ATTCTACGTCTCGCGA-7	H007	11	T/NK cells	0	0	0	2.1383	0	0	0	0	1.55657	2.77072	0	0	0	0	1.55657	0	0	0	0	0	0	0	0	0	0	1.55657	0	0	1.55657	0	1.55657	2.1383	0	0	2.77072	0	0	0	1.55657	0	0	0	0	0	0	0
ATTTACCTCTGAGATC-7	H007	11	T/NK cells	1.17982	0	0	0	0	0	1.70612	0	0	0	0	0	0	0	0	0	0	0	0	0	0	0	0	0	0	0	0	0	1.17982	0	0	0	0	0	0	0	0	0	0	2.04915	0	0	0	0	0	0
ATTTCACAGGGCAACT-7	H007	11	T/NK cells	0	1.30454	0	0	0	0	1.85192	0	0	0	0	0	0	0	0	0	0	0	1.30454	0	0	0	0	0	0	2.66931	0	0	0	0	0	0	0	0	0	0	0	0	1.30454	0	0	0	0	0	0	0
ATTTCTGGTCGCATTA-7	H007	11	T/NK cells	1.23432	0	0	1.23432	0	0	0	0	0	1.23432	0	0	0	0	1.23432	0	0	0	0	0	0	0	0	0	0	1.77021	0	1.23432	0	0	0	0	0	0	0	0	0	0	0	0	0	0	0	0	0	0
CAAAGAAGTGCGTTTA-7	H007	11	T/NK cells	0	0	0	0	0	0	0	0	0	0	0	0	0	0	0	1.04449	0	0	0	0	0	0	0	0	0	1.04449	0	0	0	1.54414	0	0	0	0	0	0	0	0	0	0	0	0	0	0	0	0
CAACCAAGTCACCACG-7	H007	11	T/NK cells	1.01275	0	0	2.27888	0	0	0	0	1.8341	0	1.01275	0	1.01275	0	0	2.08102	0	2.08102	1.01275	0	1.01275	1.50548	0	0	0	4.26446	1.01275	0	1.01275	0	1.01275	0	0	0	2.58566	0	0	0	0	0	0	0	0	0	0	0
CACAGGCGTATCGTAC-7	H007	11	T/NK cells	0	0	0	0.958971	0	0	0.958971	0	0.958971	0	0	0	0	0	0	0	0	0	0	0	0	0	0	0	0	3.15811	0	0	0	0	0.958971	0	0	0	0	0	0	0	0.958971	0.958971	0.958971	0	0	0	0	0
CACGGGTCACTGTTCC-7	H007	11	T/NK cells	1.27703	0	0	0	0	0	0	0	0	0	1.82002	0	0	0	0	1.82002	1.27703	0	0	0	0	0	0	0	1.27703	2.42868	0	0	1.27703	0	1.27703	0	0	0	1.27703	0	0	0	0	0	0	0	0	0	0	0
CAGAGCCCAATAGTGA-7	H007	11	T/NK cells	1.63405	0	0	0	1.11916	0	0	0	0	0	0	0	0	0	0	0	0	0	0	0	0	0	0	0	0	2.22453	0	0	0	0	0	0	0	0	0	0	0	0	0	0	0	0	0	0	0	0
CAGATCAGTAGTCACT-7	H007	11	T/NK cells	0	0	0	1.28435	1.28435	1.28435	0	0	0	2.17895	0	0	0	0	0	0	0	1.28435	0	0	0	1.28435	0	0	0	0	0	0	0	0	1.82852	0	0	0	0	0	0	0	0	1.28435	0	0	0	0	0	0
CAGGCCAAGGTGCAGT-7	H007	11	T/NK cells	0	0	0.818929	0.818929	0	0	0	0	0.818929	0	0	0	0	0	0	0	0	0	0	0	0	0	0	0	0	0	0	0	0.818929	0.818929	0	0	0	0	1.80373	0	0	0	0.818929	0	0	0	0	0	0.818929	0
CAGGGCTTCGCACGGT-7	H007	11	T/NK cells	0	1.32082	1.32082	0	0	0	0	0	1.32082	2.22349	0	0	0	0	0	0	0	0	1.32082	0	0	0	0	0	0	0	0	0	0	0	0	0	0	0	0	0	0	0	0	0	0	0	0	0	0	0
CATACTTGTGCCCAGT-7	H007	11	T/NK cells	0	0	0	0	0	0	0	0	0	0	0	0	0	0	0	0	1.45516	1.45516	1.45516	0	0	0	0	0	0	2.02423	1.45516	0	0	0	1.45516	0	0	0	0	0	0	0	0	0	0	0	0	0	0	0
CATCCCACAAATCAAG-7	H007	11	T/NK cells	0	1.31362	0	0	0	0	0	0	1.31362	0	1.31362	0	0	0	0	0	0	0	1.31362	0	0	0	0	0	0	0	0	0	0	0	0	0	0	0	1.31362	0	0	0	0	0	0	0	0	0	0	0
CATCCCATCAGACAAA-7	H007	11	T/NK cells	0	0	1.39635	2.31464	1.39635	0	0	0	1.39635	1.39635	0	0	0	0	0	1.39635	0	0	0	0	0	0	0	0	0	3.34512	0	0	0	0	0	0	0	0	0	0	0	0	0	0	0	0	0	0	0	0
CATCCGTGTGCCGGTT-7	H007	11	T/NK cells	0	0	0	1.15007	0	0	0	0	1.15007	1.67088	0	0	0	1.15007	0	1.15007	0	0	1.67088	0	0	0	0	0	0	2.0116	0	0	0	2.63552	1.67088	1.67088	0	0	2.90512	0	0	0	0	1.15007	0	0	0	0	0	0
CATGAGTTCACGTAGT-7	H007	11	T/NK cells	0	0	0.589677	0.589677	0.589677	0	0.589677	0	0.958128	0.589677	0	0	0	0	0	0.958128	0	0.589677	0	0	0	0	0	0	0	1.43832	0	0	0.589677	0.589677	0	0.589677	0	0	1.89068	0	0	0	0.589677	0	0	0.589677	0	0	0	0.589677
CATGAGTTCGCCGAGT-7	H007	11	T/NK cells	1.31441	0	1.31441	0	0	0	0	0	0	0	0	0	0	1.31441	0	0	1.31441	0	1.31441	0	0	1.31441	0	0	0	3.66653	0	0	0	1.31441	0	0	0	0	0	0	0	0	0	0	0	0	0	0	0	0
CATGCTCCACTGAGGA-7	H007	11	T/NK cells	0	1.67616	0	1.15452	0	0	1.15452	1.15452	1.15452	1.15452	2.01723	0	0	1.67616	1.15452	2.01723	1.15452	2.47338	1.15452	0	2.27109	0	1.67616	1.15452	0	3.37562	1.15452	0	1.15452	0	0	0	0	0	0	0	0	0	0	1.67616	0	0	0	0	0	0
CATTGTTCAAACCATC-7	H007	11	T/NK cells	0.778086	1.21033	0	0	0	0	0	0	0	0	1.21033	0	0	0	0.778086	0.778086	0	0	0	0	0.778086	0.778086	0	0	0	1.74208	0	0	0.778086	0	0.778086	1.21033	0	0	1.74208	0	0	0	1.21033	0	0	0	0	0	0	0
CATTGTTTCAGATGCT-7	H007	11	T/NK cells	0	0	0	1.85714	0	0	0	0	0	1.85714	0	0	0	0	0	1.30906	0	1.85714	0	0	1.30906	0	0	0	0	2.67508	0	1.85714	0	0	0	0	0	0	0	0	0	0	0	0	0	0	0	0	0	0
CCACGTTGTTGGCCGT-7	H007	11	T/NK cells	0	0	1.25027	0	0	0	1.78885	0	0	1.78885	1.25027	0	0	0	0	0	0	0	0	0	0	0	0	0	0	2.39472	0	0	0	0	2.13698	0	0	0	0	0	0	0	1.25027	0	0	0	0	0	0	0
CCATAAGAGCGATTCT-7	H007	11	T/NK cells	0	2.00065	0	2.00065	0	0	0	0	0	3.00477	0	0	0	0	0	0	0	0	0	0	0	0	0	0	0	2.62378	0	0	0	0	0	0	0	0	0	0	0	0	0	2.00065	0	0	0	0	0	0
CCGATCTGTAAGTAGT-7	H007	11	T/NK cells	1.71	0	0	0	0	0	0	0	0	2.30837	0	0	0	0	0	0	0	0	1.71	0	0	0	0	0	0	3.92827	0	0	0	0	0	0	0	0	0	0	0	0	0	0	0	0	0	0	0	0
CCGCAAGGTTGCGGCT-7	H007	11	T/NK cells	0	1.04378	1.04378	0	0	0	0	0	0	0	0	0	0	0	0	0	0	1.04378	0	0	0	0	0	0	0	0	0	0	1.54327	1.54327	1.04378	0	0	0	1.04378	0	0	0	0	0	0	0	0	0	0	0
CCGGTAGGTAGTTACC-7	H007	11	T/NK cells	0	0	1.12013	0	0	0	0	0	1.12013	1.12013	1.12013	0	0	0	1.12013	0	0	0	0	0	0	0	0	0	0	0	0	0	1.63521	0	0	0	0	0	1.12013	0	0	0	1.12013	0	0	0	0	0	0	0
CCGTGAGGTCGAAACG-7	H007	11	T/NK cells	0	0	1.61265	0	0	0	0	0	0	1.61265	0	0	0	0	0	1.10129	1.61265	0	1.10129	1.10129	1.10129	0	1.10129	0	0	3.04834	1.10129	0	0	0	0	2.71179	1.10129	0	2.20079	0	0	0	1.10129	1.10129	0	0	0	0	0	0
CCTAAGAAGGTGCTGA-7	H007	11	T/NK cells	1.1767	0	0	0	0	0	1.1767	0	0	0	0	0	0	0	0	0	0	0	1.1767	0	0	0	1.1767	0	0	2.30005	0	0	0	0	1.1767	2.04524	0	0	1.70244	0	0	0	0	0	0	0	0	0	0	0
CCTATCGGTAGTAAGT-7	H007	11	T/NK cells	0	0	0	1.8198	0	0	0	0	0	0	0	0	0	0	0	1.27685	0	0	0	0	0	0	0	0	0	0	0	0	0	0	0	2.6338	0	0	1.27685	0	0	0	0	1.27685	0	0	0	0	0	0
CCTCAGTAGCTGTACT-7	H007	11	T/NK cells	0	0	0	1.5063	1.01342	0	0	0	0	1.83498	1.01342	0	0	0	0	0	0	1.01342	1.01342	0	0	0	0	0	0	2.58664	0	0	1.01342	0	0	0	0	0	1.01342	0	0	0	1.83498	0	0	0	0	0	0	0
CCTCCTCAGCACGGAT-7	H007	11	T/NK cells	0	0	1.40095	1.40095	2.32014	0	0	0	0	0	0	0	0	0	0	1.40095	0	0	0	0	0	0	0	0	0	2.96291	0	0	0	0	1.96264	0	0	0	1.96264	0	0	0	0	0	0	0	0	0	0	0
CGAATTGTCGTGTCAA-7	H007	11	T/NK cells	1.45642	0	0	2.02566	0	0	0	0	0	1.45642	0	0	0	0	0	0	0	0	0	0	0	0	0	0	0	2.65058	0	0	0	1.45642	0	0	0	0	0	0	0	0	0	0	0	0	0	0	0	0
CGCCATTGTTCTCACC-7	H007	11	T/NK cells	0	0	0	1.49842	0	0	0	0	2.07308	2.43571	1.49842	1.49842	0	0	0	0	0	1.49842	0	0	0	0	0	0	0	0	1.49842	0	0	0	0	0	0	0	0	0	0	0	0	0	0	0	0	0	0	0
CGGAATTAGCCAAGGT-7	H007	11	T/NK cells	1.72602	0	0	1.40581	0	0	0	0	0.931931	1.72602	1.40581	0	0	0	0	0	1.40581	0	0	0	0	0	0	0	0	0	0	0	0	0	0.931931	0.931931	0	0	0	0	0	0	0	0	0	0	0	0	0	0
CGGGTCAGTGCGACAA-7	H007	11	T/NK cells	0	0	0	1.15415	0	0	0	0	0	0.735085	1.15415	0	0	0	0	0	0	0	0	0	0	0	0	0	0	0	0	0	0.735085	1.44856	0	0	0	0	1.86071	0	0	0	0	0.735085	0	0	0	0	0	0
CGTGATACAACGTATC-7	H007	11	T/NK cells	0	0	0	1.33695	0	0	0	0	0	0	0	0	0	0	0	0	0	0	0	0	0	1.33695	0	0	0	1.33695	0	0	0	1.33695	0	0	0	0	0	0	0	0	0	1.33695	0	0	0	0	0	0
CGTGCTTCAGCTCCTT-7	H007	11	T/NK cells	0	0	0	0	0	0	0	0	0	1.3069	1.3069	0	0	0	0	0	0	0	0	0	0	0	0	0	0	1.85464	0	1.3069	0	0	0	0	0	0	0	0	0	0	0	0	0	0	0	0	0	0
CGTTCTGAGCTTCTAG-7	H007	11	T/NK cells	0	0	0	0	0	0	1.4592	0	0	1.4592	0	2.02881	0	0	0	0	0	1.4592	0	0	0	0	0	0	0	0	0	0	0	0	0	0	0	0	2.02881	0	0	0	0	0	0	0	0	0	0	0
CTACGGGCAGCTACAT-7	H007	11	T/NK cells	1.49809	0.625019	1.0067	3.32923	1.28228	1.0067	1.28228	1.49809	1.0067	2.27035	1.0067	0	1.49809	0	1.67549	0.625019	1.49809	0.625019	1.0067	0.625019	0	1.28228	0	0	0	2.5086	1.49809	1.28228	1.0067	0	1.0067	0.625019	0.625019	1.0067	0	0	0	0	1.0067	0	0	0	0	0	0	0
CTACTATCAAAGGTTA-7	H007	11	T/NK cells	0	0	0	0	0	0	0	0	2.12197	2.12197	0	0	0	0	1.23814	0	1.23814	1.23814	1.23814	0	0	0	0	0	0	1.77467	0	0	0	0	1.77467	0	0	0	0	1.23814	0	0	0	1.23814	0	1.23814	0	0	0	0
CTATCTAAGGATGAGA-7	H007	11	T/NK cells	0	0	0	1.91354	0	0	0	0	0	1.35802	0	0	0	0	0	0	1.35802	0	0	0	0	0	0	0	0	1.35802	0	0	0	0	0	0	0	0	0	0	0	1.35802	1.35802	1.35802	0	0	0	0	0	0
CTCAACCGTGTCTTCC-7	H007	11	T/NK cells	0	0	0	0	0	0	1.42254	0	0	1.42254	0	0	0	0	1.42254	0	0	1.42254	0	0	0	1.42254	0	0	0	0	0	0	1.42254	1.42254	0	0	0	0	0	0	0	0	0	0	0	0	0	0	0	0
CTCATCGGTATCTCTT-7	H007	11	T/NK cells	0	0	1.47746	1.47746	0	0	0	0	0	1.47746	1.47746	0	0	0	0	2.04945	1.47746	2.88531	1.47746	0	0	0	0	0	0	3.33415	0	0	1.47746	0	0	0	0	0	0	0	0	0	1.47746	0	0	0	0	0	0	0
CTCCAACAGGATCACG-7	H007	11	T/NK cells	1.02657	0	1.52234	0	1.85229	0	0	0	0	1.85229	0	0	0	1.02657	0	2.09997	1.52234	1.85229	1.52234	0	1.02657	0	0	0	0	2.93994	0	1.02657	1.02657	1.02657	0	1.02657	0	0	1.52234	0	0	1.02657	0	0	0	0	0	0	0	0
CTCCATGCATGAGTAA-7	H007	11	T/NK cells	0	0	0	0	0	0	2.38407	0	1.45465	3.03004	0	0	0	0	0	0	0	0	0	0	0	0	0	0	0	3.03004	0	0	0	0	1.45465	0	0	0	2.02366	0	0	0	0	0	0	0	0	0	0	0
CTCCTCCTCGACATAC-7	H007	11	T/NK cells	1.24198	0	0	1.24198	1.24198	0	0	0	0	0	0	0	0	0	1.24198	0	0	0	0	0	0	0	0	0	0	1.24198	0	0	0	1.77916	1.77916	0	0	0	0	0	0	0	1.24198	0	0	0	0	0	0	0
CTCCTTTTCTACTGAG-7	H007	11	T/NK cells	0	0	0	1.24849	0	0	0	0	0	0	0	0	0	0	0	0	0	1.24849	0	0	0	0	0	0	0	1.78678	0	0	0	0	2.13479	0	0	0	0	0	0	0	0	0	0	0	0	0	0	0
CTCTGGTCAGGTATGG-7	H007	11	T/NK cells	0	0	0	2.12781	0	0	0	0	0	0	0	0	0	0	0	2.12781	0	0	0	0	0	0	0	0	0	2.12781	0	0	0	0	0	0	0	0	2.12781	0	0	0	0	0	0	0	0	0	0	0
CTGAGCGCAGTCGGTC-7	H007	11	T/NK cells	0	0	0	0	1.26999	0	0	0	1.81183	1.26999	0	0	0	0	0	0	0	1.81183	0	0	0	0	0	1.81183	0	1.26999	0	0	0	2.1613	0	0	0	0	1.26999	0	0	0	0	0	1.26999	0	0	0	0	0
CTGATCCTCGCACGAC-7	H007	11	T/NK cells	0	0	0	1.06163	0	0	0	0	0	0	0	0	0	0	0	0	0	0	0	0	0	0	0	0	0	0	0	0	0	1.06163	0	1.06163	0	0	0	0	0	0	0	0	0	0	0	0	0	0
CTGCAGGTCGAGAACG-7	H007	11	T/NK cells	1.75759	1.22355	0	1.22355	0	0	0	0	0	0	0	0	0	0	0	0	0	1.75759	1.22355	0	0	0	0	0	1.22355	2.8789	0	1.22355	1.22355	0	1.75759	0	0	0	0	0	0	0	1.22355	1.22355	0	0	0	0	0	0
CTGCTCAGTGCCTTCT-7	H007	11	T/NK cells	0	0	0	1.72538	1.19614	0	1.19614	0	0	1.19614	1.19614	0	0	0	0	0	0	0	0	0	0	0	0	0	0	3.27263	0	0	0	0	0	0	0	0	0	0	0	0	1.19614	0	0	0	0	0	0	0
CTGTACCAGACGTCCC-7	H007	11	T/NK cells	0	0	2.26237	1.66826	0	0	0	0	0	0	0	0	0	0	0	1.66826	0	0	0	0	0	1.66826	0	0	0	2.26237	0	0	0	0	0	0	0	0	0	0	0	0	0	0	0	1.66826	0	0	0	0
CTGTCGTAGACTGAGC-7	H007	11	T/NK cells	0	1.51955	1.02428	2.46048	0	0	0	0	0.637919	0.637919	0	0	0	0	0	0	0.637919	0.637919	0	0	0.637919	0.637919	0	0	0	2.20087	0	0	0.637919	0	0	0	0	0	1.02428	0	0	0	0	0	0	0	0	0	0	0
CTGTCGTTCACACGAT-7	H007	11	T/NK cells	0	0	0	0	0	0	0	0	0	1.47226	0	0	1.47226	0	0	0	0	0	1.47226	0	0	0	0	0	0	2.66975	0	0	1.47226	0	1.47226	0	0	0	0	0	0	0	0	0	0	0	0	0	0	0
CTTACCGAGACCTTTG-7	H007	11	T/NK cells	0	0	1.18295	1.70982	0	0	1.18295	0	0	1.70982	0	0	0	0	1.70982	0	1.70982	0	0	0	0	0	0	1.18295	0	2.51122	0	0	0	0	1.18295	0	0	0	0	0	0	0	0	0	0	0	0	0	0	0
CTTCCTTGTGGTCCGT-7	H007	11	T/NK cells	0	0	0	0.870264	0	0	2.69971	0	1.64144	0	1.87949	0	0	0	0.870264	0	0	0	0.870264	0	0	0	0	0	0	3.4058	0	0	0	0	0	0.870264	0	0	1.87949	0	0	0	0.870264	0	0	0	0	0	0	0
CTTCTCTAGCCAAGTG-7	H007	11	T/NK cells	1.27332	0	0	1.27332	0	0	0	0	0	1.27332	1.8157	0	0	0	0	0	0	0	0	0	0	0	0	0	0	1.27332	0	1.27332	0	0	1.27332	0	0	1.27332	0	0	0	0	0	1.8157	0	0	0	0	0	0
CTTGAGACAAGCAGGT-7	H007	11	T/NK cells	1.27834	1.27834	1.27834	0	0	0	0	0	0	1.82154	0	0	0	0	0	0	0	1.82154	0	0	0	0	0	0	0	2.63572	0	0	0	0	0	0	0	0	0	0	0	0	0	0	0	0	0	0	0	0
GAAATGATCGGCTTGG-7	H007	11	T/NK cells	0	0	0	0	0	1.30103	0	0	0	0	0	0	0	0	0	0	0	1.30103	1.30103	0	0	0	0	0	0	1.30103	0	0	0	0	0	0	0	0	1.84785	0	0	0	1.30103	0	0	0	0	0	0	0
GACCCTTCACGCGTGT-7	H007	11	T/NK cells	0	0	0	0.905947	0.905947	0.905947	0	2.42656	1.37335	0	0	0	0	0	0	0	0	0	0	0	0	0	0	0	0	0	0	0	0	0	0	0	0	0	0	0	0	0	0.905947	0	0	0	0	0	0	0
GACGTTACAGATTAAG-7	H007	11	T/NK cells	0	0	0	0	0	0	0	0	0	2.20941	1.62041	2.5776	0	0	0	0	0	1.62041	0	0	1.62041	0	0	0	0	0	0	0	0	0	0	0	0	0	0	0	0	0	1.62041	1.62041	0	1.62041	0	0	0	0
GACGTTAGTTCCGCTT-7	H007	11	T/NK cells	0	0	0	1.5837	0	0	0	0	0	0	0	0	0	0	0	0	0	0	0	0	0	0	0	0	0	2.16859	0	0	0	0	0	1.5837	0	0	0	0	0	0	0	0	0	0	0	0	0	0
GAGAGGTAGTCTCTGA-7	H007	11	T/NK cells	0	0	1.54573	1.54573	0	0	0	0	0	0	1.54573	0	0	0	0	0	0	0	0	0	1.54573	0	0	0	0	2.12618	0	0	0	1.54573	1.54573	0	0	0	2.12618	0	0	0	0	0	0	0	0	0	0	0
GAGATGGAGTTGCTCA-7	H007	11	T/NK cells	0	0	0	0	0	0	0	0	0	0	0	0	0	1.49091	0	1.49091	0	1.49091	0	0	0	0	0	1.49091	0	2.69223	0	0	0	0	0	0	0	0	0	0	0	0	1.49091	0	0	0	0	0	0	0
GAGCCTGTCGCTTAAG-7	H007	11	T/NK cells	0	0	1.14057	0	0	0	0	0	0	0	0	0	0	0	0	0	0	0	0	0	1.14057	0	0	0	0	2.45469	0	0	0	0	0	1.65959	0	0	0	0	0	0	0	0	0	0	0	0	0	0
GAGGCCTTCTCCCTAG-7	H007	11	T/NK cells	0	0	0.881131	0	0	0.881131	0	0	1.34215	1.34215	0	0	0	0	0	0	0.881131	0.881131	0	0	0.881131	0	0	0	0	1.89529	0	0	0	0	0.881131	3.27508	0	0	2.24937	0	0	0	1.34215	0	0	0	0	0	0	0
GAGTCTAGTATTGCCA-7	H007	11	T/NK cells	1.11653	0	0	1.6309	0	0	0	0	0	1.11653	0	0	0	1.11653	1.11653	1.6309	1.6309	2.42225	1.11653	0	1.6309	0	0	0	0	3.24457	1.11653	0	0	1.11653	1.11653	0	0	0	0	0	0	0	1.11653	0	0	0	0	0	0	0
GATAGCTAGCACTCTA-7	H007	11	T/NK cells	0	1.48666	0	0	0	0	0	0	0.997375	1.81376	0	0	0	0	0.997375	0	0	0	0	0	0	0	0	0	0	0	0	0	0.997375	1.48666	1.81376	0	0	0	0	0	0	0	0.997375	0	0	0	0	0	0	0
GATAGCTCACAGAAGC-7	H007	11	T/NK cells	0	1.01499	0	2.28204	0	0	0	0	1.01499	0	0	1.01499	0	1.01499	0	1.50821	1.01499	1.01499	0	0	1.01499	1.01499	0	0	0	3.17267	1.01499	0	0	0	0	0	0	0	0	0	0	0	0	0	0	0	0	0	0	0
GATCGTAAGAAATTCG-7	H007	11	T/NK cells	0	0	0	1.86241	0	0	0	0	0	0	0	0	0	0	1.31362	0	0	1.31362	1.31362	0	0	0	0	1.31362	0	1.31362	0	0	0	0	0	0	0	0	1.31362	0	0	0	0	1.31362	0	0	0	0	0	0
GATGACTAGTCATGAA-7	H007	11	T/NK cells	0	0	0	0.899237	0	0	1.36493	0	0	0	1.36493	0	0	0	0.899237	0	1.68142	1.36493	0	0	0.899237	0.899237	0	0	0	0	0	0	0	0	1.92146	0	0	0	1.36493	0	0	0	0	0.899237	0	0	0	0	0	0
GCACTAAGTATGAGGC-7	H007	11	T/NK cells	0.977198	0	0	0	0	0	0	0	2.03183	1.78691	0	0	0	0	0	0	0	1.46187	0	0	0	0	0.977198	0	0	0	0.977198	0.977198	0	0	0	2.53362	0.977198	0	2.03183	0	0	0	0	0	0	0	0	0	0	0
GCATCTCCAAAGTGTA-7	H007	11	T/NK cells	0	0	0	0.857327	0	0	0.857327	0	0	0.857327	0.857327	0	0	0	1.31203	0.857327	0	0	0.857327	0	0	0	0	0	0	2.0521	0	0	0.857327	0	0.857327	2.21278	0	0	0.857327	0	0	0	0.857327	0	0	0	0	0	0	0
GCCAGGTAGGCATCGA-7	H007	11	T/NK cells	1.03609	0	1.03609	1.03609	0	0	0	0	0	1.86478	0	0	0	0	0	0	0	0	0	0	0	1.03609	0	0	0	1.86478	0	0	0	0	0	0	0	0	0	0	0	0	0	0	0	0	0	0	0	0
GCCAGTGCACTCTAGA-7	H007	11	T/NK cells	0	0	0	1.78698	0	0	0	0	0	1.24867	0	0	0	0	0	0	0	0	0	0	0	0	0	0	0	3.15151	0	0	0	0	1.24867	0	0	0	0	0	0	0	0	0	0	0	0	0	0	0
GCCCAGAAGGAAAGAC-7	H007	11	T/NK cells	0	0	1.07403	1.57987	0	0	1.57987	0	1.57987	2.36422	1.07403	0	0	0	0	0	0	1.07403	1.07403	0	0	0	0	0	0	0	0	1.07403	1.07403	0	1.07403	1.07403	0	0	2.16431	0	0	0	0	0	0	0	0	0	0	0
GCCGTGACATGACTAC-7	H007	11	T/NK cells	0	1.45895	0	0	0	0	2.65364	0	1.45895	1.45895	0	0	0	0	0	0	0	0	0	0	0	0	0	0	0	4.20512	0	0	0	0	0	0	0	0	0	0	0	0	1.45895	1.45895	0	0	0	0	0	0
GCGAGAAGTCTACATG-7	H007	11	T/NK cells	0	0	1.20655	1.20655	0	0	0	0	1.20655	0	0	0	0	0	0	0	0	0	0	0	0	0	0	0	0	0	0	0	0	0	0	0	0	0	2.54236	0	0	0	0	0	0	0	0	0	0	0
GCTGAATCACGAGGAT-7	H007	11	T/NK cells	0	0	0	1.21615	0	0	0	0	0	0	2.09464	0	0	0	0	0	0	0	0	0	0	0	0	0	0	2.09464	0	1.21615	0	1.74891	0	0	0	0	3.20849	0	0	0	0	1.74891	0	0	0	0	0	0
GCTGCAGGTAGCTTAC-7	H007	11	T/NK cells	0	0	0	1.32649	0	0	0	0	1.32649	1.87726	1.32649	0	0	0	1.32649	0	1.32649	0	0	0	0	0	0	0	0	3.25463	0	0	0	0	0	0	0	0	0	0	0	0	1.32649	0	0	0	0	0	0	0
GCTTCACTCCATGATG-7	H007	11	T/NK cells	0	0	0	0	0	0	0	0	0	2.14383	1.25581	0	0	1.79531	0	0	0	1.25581	0	0	0	0	0	0	0	2.40177	0	0	0	0	1.25581	0	0	0	0	0	0	0	1.79531	0	0	0	0	0	0	0
GGAGGATCAAATGATG-7	H007	11	T/NK cells	1.34887	0	1.90302	0	0	0	0	0	0	0	0	0	0	0	0	0	0	0	0	1.34887	0	0	0	0	0	3.04316	0	0	0	0	0	0	0	0	0	0	0	0	0	0	0	0	0	0	0	0
GGGACTCGTGGCCACT-7	H007	11	T/NK cells	0	0	1.39945	0	0	0	0	0	0	0	0	0	0	0	0	0	0	0	0	0	0	0.926829	0	0	0	0	0	0.926829	0.926829	1.39945	0.926829	0	0	0	0	0	0	0	0.926829	0	0	0	0	0	0	0
GGGCCATGTATGTCTG-7	H007	11	T/NK cells	0	2.11126	1.22951	2.3682	0	1.76458	0	0	0	0	1.22951	0	0	0	0	1.22951	0	1.22951	0	0	0	0	0	0	0	1.22951	0	0	0	1.22951	0	0	0	0	0	0	0	0	1.22951	0	0	0	0	0	0	0
GGGCTACGTGCCTGCA-7	H007	11	T/NK cells	0	0	0	0	0	0	0	0	0.942319	1.41873	0	0	0	0	0	0	0	1.41873	0	0	0.942319	0	0	0	0	0.942319	0	0	0	0	0	0	0	0	0	0	0	0	0	0	0	0	0	0	0	0
GGGCTCAGTGACACGA-7	H007	11	T/NK cells	1.23709	0	0	1.77345	0	0	0	0	0	0	0	0	0	0	0	0	0	1.23709	0	0	1.77345	0	0	0	0	2.12067	0	0	0	0	0	0	0	0	0	0	0	0	0	0	0	0	0	0	0	0
GGGTAGATCACTGATG-7	H007	11	T/NK cells	0	0	0	0	0	0.840649	0.840649	0	0	0	0	0.840649	0	0	0.840649	0	0	0	0	0	0	0	0	0	0	0	0	0	0	0	0.840649	0	0	0	2.02675	0	0	0	0	0	0	0	0	0	0	0
GGGTGTCTCGAGTGAG-7	H007	11	T/NK cells	0	0	0.977198	1.46187	0	0	0	0	1.46187	0	0	0	0	0	0	0	0	0.977198	0	0.977198	0	0	0	0	0	0.977198	0	0	0	0	0	0	0	0.977198	2.03183	0	0	0	0.977198	0.977198	0	0	0	0	0	0
GGTGGCTGTGTCATCA-7	H007	11	T/NK cells	0	0	1.08196	1.08196	1.08196	0	0	0	0	1.08196	1.08196	0	0	0	0	0	0	0	1.08196	0	0	0	0	0	1.08196	1.58942	0	0	0	0	0	0	0	0	0	0	0	0	1.08196	0	1.08196	0	0	0	0	0
GGTGTCGGTGTGTGTT-7	H007	11	T/NK cells	0	0	0	1.29024	0	0	0	0	0	0	0	0	0	0	0	0	0	1.29024	1.29024	0	1.29024	0	0	0	0	1.83535	1.83535	0	0	1.29024	0	1.29024	0	0	1.83535	0	0	0	0	0	0	0	0	0	0	0
GGTTCTCAGACTCATC-7	H007	11	T/NK cells	1.49789	0	0	2.43507	0	0	0	0	0	0	0	0	0	0	0	0	1.49789	0	0	0	0	0	0	0	0	1.49789	0	0	0	0	0	0	0	0	0	0	0	0	0	0	0	0	0	0	0	0
GTAATCGGTATTAAGG-7	H007	11	T/NK cells	0	0	0	0.978543	0.978543	0	0.978543	0	0	0.978543	0	0	0	0	0	0	0	0.978543	0	0	0	0	0	0	0	0.978543	0	0	0	0	1.46352	0	0	0	0	0	0	0	0	0	0	0	0	0	0	0
GTACAACGTGCGAACA-7	H007	11	T/NK cells	0	0	0	1.93401	0	0	0	0	0	2.75956	1.37589	0	0	0	0	0	1.37589	0	1.37589	0	0	1.37589	0	0	0	2.55212	0	0	0	1.37589	1.37589	0	0	0	0	0	0	0	0	1.93401	0	0	0	0	0	0
GTCACGGCACGATTCA-7	H007	11	T/NK cells	0.937189	0	0	0.937189	0.937189	0	0	0	0	0	0.937189	0	0	0	0	0.937189	0	0	0	0	0	0	0	0	0	1.41235	0	0	0	0	0.937189	0	0	0	0	0	0	0	0	0	0	0	0	0	0	0
GTCATCCCAGGTGACA-7	H007	11	T/NK cells	0	0	0	0	0	0	0	0	0	1.26431	0	0	0	0	0	0	0	0	0	0	0	0	0	0	0	0	0	0	1.26431	0	0	0	0	0	1.80522	0	0	0	0	1.26431	0	0	0	0	0	0
GTCATGATCATGCAGT-7	H007	11	T/NK cells	1.10169	0	0	1.61313	1.10169	0	0	0	0	1.10169	0	0	0	0	0	0	0	0	1.10169	0	0	1.10169	0	0	0	2.20132	0	0	0	0	1.61313	0	0	0	0	0	0	0	1.10169	0	0	0	0	0	0	0
GTCTGTCTCAAACGAA-7	H007	11	T/NK cells	0	1.169	1.69333	1.69333	0	0	0	1.169	0	0	0	1.169	0	0	0	1.69333	0	2.4927	0	0	0	0	0	0	0	3.04304	0	0	0	0	0	0	0	0	1.169	0	0	0	0	0	0	0	0	0	0	0
GTGAGCCAGCTCCCTT-7	H007	11	T/NK cells	0	0	1.24637	1.24637	1.24637	0	0	0	1.24637	1.7843	0	1.24637	0	1.24637	0	0	0	1.24637	1.24637	0	0	0	0	0	0	0	0	0	0	0	1.24637	0	0	0	0	0	0	0	0	0	0	0	0	0	0	0
GTGAGGATCCGCTGTT-7	H007	11	T/NK cells	0	0	0	0	0	0	0	0	0	0	0.990302	0	0	0.990302	0	0	0	0	0.990302	0	0	0	0	0.990302	0	2.41164	0	0	0	0	0	0	0	0	1.80437	0	0	0	1.47798	0	0	0	0	0	0	0
GTGATGTGTGTTCGTA-7	H007	11	T/NK cells	0	0	0	0	0	0	0	0	0	0	1.9227	0	0	0	0	1.36602	0	1.9227	0	0	0	0	0	0	0	1.9227	0	0	0	0	0	0	0	0	2.53993	0	0	0	0	0	0	0	0	0	0	0
GTGGAAGCAGAACATA-7	H007	11	T/NK cells	3.87374	3.05378	4.06423	4.90997	0.752339	0	0	0	1.17678	0	0	0	0	0	2.04533	1.70253	0.752339	1.70253	1.47382	0	1.17678	1.17678	0	0	0	2.59088	0	1.17678	0	0	0	0	0	0	0	0	0	0	1.47382	0	0	0	0	0	0	0
GTGGTTAGTTGGCCTG-7	H007	11	T/NK cells	0	0	0	2.52527	0	0	0	0	2.52527	2.52527	0	0	0	0	0	0	0	0	0	0	0	0	0	0	0	1.90912	0	0	0	1.35417	0	0	0	0	2.26392	0	0	0	0	0	0	0	0	0	0	0
GTGTCCTAGCCTGAAG-7	H007	11	T/NK cells	0	0	0	1.20311	0	0	0	0	0	0	0	0	0	0	0	0	0	0	0	0	0	1.20311	0	0	0	1.20311	0	1.20311	0	0	0	1.20311	0	0	1.20311	0	0	0	0	0	0	0	0	0	0	0
GTGTTAGTCAGCTGAT-7	H007	11	T/NK cells	0	0	0	0	0	0	1.13167	0	1.64898	1.64898	1.13167	0	0	0	0	0	0	0	1.13167	0	0	0	0	0	0	2.75404	0	1.64898	0	0	1.64898	0	0	0	0	0	0	0	0	0	0	0	0	0	0	0
GTGTTCCAGGAGAGTA-7	H007	11	T/NK cells	1.34508	0	0	1.34508	0	0	0	0	1.34508	1.34508	0	0	0	0	1.34508	0	0	0	0	0	0	0	0	0	0	1.34508	0	1.34508	0	0	0	0	0	0	2.25292	0	0	0	0	0	0	0	1.34508	0	0	0
GTTACCCAGTCAAGCG-7	H007	11	T/NK cells	0	1.21615	0	1.21615	0	0	0	0	0	0	0	0	0	0	0	0	0	0	0	0	0	0	0	0	0	3.46148	0	1.21615	1.21615	0	0	1.21615	0	0	1.21615	0	0	0	1.21615	0	0	0	0	0	0	0
GTTCATTCACAGAGCA-7	H007	11	T/NK cells	2.18523	2.18523	0	0	0	0	0	0	0	2.18523	0	0	0	0	0	0	0	1.59865	2.18523	0	0	0	0	0	0	0	0	0	0	1.59865	0	0	0	0	0	0	0	0	0	1.59865	0	0	0	0	0	0
GTTGCGGCAGCTCGGT-7	H007	11	T/NK cells	0	0	1.71186	2.31041	0	0	0	0	0	1.71186	0	0	0	0	0	0	0	0	0	0	0	1.71186	0	0	0	1.71186	0	0	0	0	0	0	0	0	0	0	0	0	0	0	0	0	0	0	0	0
GTTGTCCAGGGCCCTT-7	H007	11	T/NK cells	0	0	0	0.636827	0.636827	0	1.02279	0	1.30058	0	1.84733	0	0	0	0	0	0	0	0	0	0	0	0	0	0	4.59463	0	0	0.636827	0	1.51774	0	0	0	0	0	0	0	0	0.636827	0.636827	0	0	0	0.636827	0
TAACGACCAGCACACC-7	H007	11	T/NK cells	0	1.18279	0	1.18279	0	0	1.18279	0	0	1.18279	0	0	0	0	0	0	0	0	1.18279	0	0	0	0	0	0	2.05289	0	1.18279	1.18279	0	1.18279	2.30796	0	0	0	0	0	0	0	0	0	0	0	0	0	0
TAATCTCGTTCCATTT-7	H007	11	T/NK cells	0	1.47772	0	0	1.47772	0	2.41134	0	0	0	0	0	0	0	0	0	0	0	0	0	0	0	0	0	0	1.47772	0	0	0	0	0	0	0	0	0	0	0	0	0	0	1.47772	0	0	0	0	0
TACAACGGTTCTCGCT-7	H007	11	T/NK cells	0	0	1.92745	0	1.37016	0	0	0	0	1.37016	0	0	0	1.37016	0	0	0	1.92745	0	0	0	0	0	0	0	1.92745	0	0	0	0	0	0	0	0	0	0	0	0	0	0	0	0	0	0	0	0
TACACCCGTAGTCGGA-7	H007	11	T/NK cells	0.735085	1.15415	0	0.735085	0	0	1.44856	0	0	0	0	0	0	0.735085	0	0	0	0.735085	0.735085	0	0.735085	0	0	0.735085	0	1.86071	0	0	0	0.735085	1.15415	0	0	0	0	0	0	0	0.735085	0	0	0	0	0	0	0
TACCGAAAGTAGGATT-7	H007	11	T/NK cells	0.96992	0	0	1.45289	0.96992	0	0	0	1.45289	0	0	1.45289	0	0	0	0	0	0	0	0	0	0	0	0	0	2.75618	0	0.96992	0	0	1.77719	0	0	0	0	0	0	0	0.96992	1.45289	0	0.96992	0	0	0	0
TACCTGCTCCTAAACG-7	H007	11	T/NK cells	1.25276	1.25276	0	1.79176	1.25276	0	0	0	1.25276	0	0	0	0	0	0	0	0	0	0	0	0	0	0	0	0	1.25276	0	1.25276	0	0	1.25276	0	0	0	0	0	0	0	0	1.25276	0	0	0	0	0	0
TACTTCACAATTCACG-7	H007	11	T/NK cells	0	0	0	1.64695	0	0	0	0	0	0	1.12997	0	0	0	1.12997	0	0	1.12997	1.12997	0	0	1.12997	0	0	0	1.12997	0	1.12997	0	0	0	0	0	0	1.98605	0	0	0	0	0	0	0	0	0	0	0
TACTTCACAGTCGTTA-7	H007	11	T/NK cells	1.70852	0	0	0	1.70852	0	0	0	0	0	0	0	0	0	0	0	0	0	0	0	0	0	0	0	0	0	0	0	0	1.70852	2.30674	0	0	0	1.70852	0	0	0	0	0	0	0	0	0	0	0
TACTTGTGTTGCTCCT-7	H007	11	T/NK cells	0	0	0	0	1.21782	0	0	0	0	0	0	0	0	0	0	0	0	0	0	0	0	0	0	0	0	1.21782	0	0	0	0	0	2.99766	0	0	2.72647	0	0	0	0	0	0	0	0	0	0	0
TAGACTGTCGAGGCAA-7	H007	11	T/NK cells	0	0	0	0	0	0	0	0	1.27239	0	0	0	0	0	0	1.81462	0	1.81462	1.81462	1.27239	1.27239	0	0	0	0	2.94368	0	0	0	0	1.27239	0	0	0	1.27239	0	0	0	1.81462	0	0	0	0	0	0	0
TAGGGTTGTAAGGAGA-7	H007	11	T/NK cells	0	0	0	0	0	0	0	0	0	0	0	0	0	0	0	0	0	0	0	0	0	0	0	0	0	0	0	0	0	0	0	0	0	0	1.13985	0	0	0	0	0	0	0	0	0	0	0
TATTGGGAGCACTAGG-7	H007	11	T/NK cells	0	0	0	1.11916	1.11916	0	1.11916	0	0	1.97225	0	0	0	0	0	1.63405	0	0	0	0	1.11916	0	0	0	1.11916	2.22453	1.11916	0	0	0	1.11916	0	0	0	0	0	0	0	0	0	0	0	0	0	0	0
TCACGCTCAACTGATC-7	H007	11	T/NK cells	0	1.47851	0	1.47851	0	0	0	0	0	0	0	0	0	0	0	0	0	0	0	0	0	0	0	0	0	0	0	0	0	0	1.47851	0	1.47851	0	0	0	0	0	2.05063	0	0	0	0	0	0	0
TCAGGTAAGTAGGAAG-7	H007	11	T/NK cells	1.46352	0	1.46352	1.46352	1.46352	0	0	0	0	1.46352	1.46352	0	0	0	0	0	0	0	0	0	0	0	0	0	0	2.86823	0	0	0	0	1.46352	0	0	0	0	0	0	0	1.46352	0	0	0	0	0	0	0
TCATCATCAAGAATAC-7	H007	11	T/NK cells	0	0	0	0	0	0	1.19502	0	0	1.19502	0	0	0	0	1.19502	0	0	0	1.19502	0	0	0	0	0	0	0	0	1.19502	0	0	0	0	0	0	0	0	0	0	0	0	0	0	0	0	0	0
TCGACGGCAAATCCCA-7	H007	11	T/NK cells	0	0	0	0	0	1.5345	1.5345	0	0	0	0	0	0	0	1.5345	2.1136	0	1.5345	0	0	0	1.5345	0	0	0	2.95465	1.5345	1.5345	0	0	0	0	0	0	0	0	0	0	0	0	0	0	0	1.5345	0	0
TCGTCCAAGTAGACAT-7	H007	11	T/NK cells	0	1.0556	1.0556	1.5576	0	0	0	0	0	1.5576	1.0556	0	0	0	0	1.5576	0	0	0	0	0	0	0	0	0	1.5576	0	0	0	0	1.0556	2.88275	1.0556	0	2.50489	0	0	0	0	0	1.0556	0	0	0	0	0
TCGTCCAGTGTCGCTG-7	H007	11	T/NK cells	0	0	0	0	0	0	1.93401	0	1.93401	1.37589	0	0	0	0	0	0	0	0	0	0	0	0	0	0	0	2.29008	0	0	0	0	0	0	0	0	0	0	0	0	0	0	0	0	0	0	0	0
TCGTGCTAGTAGATCA-7	H007	11	T/NK cells	0	0	1.26944	1.26944	0	0	0	0	0	1.26944	0	0	0	0	0	1.26944	0	0	0	0	0	0	0	0	0	2.79442	0	0	1.26944	1.26944	0	0	0	0	0	0	0	0	0	0	0	0	0	0	0	0
TCGTGGGGTTGCGGCT-7	H007	11	T/NK cells	0	0	0	0	0	0	0	0	0	0	0	0	0	0	0	0	0	0	0	0	0	0	0	0	0	2.94581	0	0	0	0	1.70594	0	0	0	0	0	0	0	0	1.70594	0	0	0	0	0	0
TCTTAGTAGGAAAGAC-7	H007	11	T/NK cells	0	0	0	1.33241	0	0	0	0	0	0	0	0	0	0	0	0	1.33241	1.33241	0	0	0	0	0	0	0	4.0396	0	0	1.33241	0	0	0	0	0	0	0	0	0	0	0	0	0	0	0	0	0
TCTTCCTTCATAGCAC-7	H007	11	T/NK cells	0	0	1.14581	1.14581	1.14581	0	0	0	0	2.25968	1.14581	0	0	0	0	0	0	0	1.14581	0	0	0	0	0	0	1.14581	0	0	1.14581	1.14581	0	0	0	0	0	0	0	0	1.14581	0	0	1.14581	0	0	0	0
TCTTCCTTCCTAGCTC-7	H007	11	T/NK cells	0	0	0	1.44864	1.44864	0	0	0	0	0	0	0	0	0	0	1.44864	1.44864	0	0	0	0	1.44864	0	0	0	2.64115	0	1.44864	0	2.01686	0	0	0	0	0	0	0	0	0	2.01686	0	0	0	0	0	0
TGATTCTCAACCGACC-7	H007	11	T/NK cells	0	0	0	0	1.24023	0	0	0	0	1.24023	0	0	0	0	0	0	0	0	0	0	0	0	0	0	0	2.90114	0	0	0	0	0	0	0	0	0	0	0	0	0	0	0	0	0	0	0	0
TGCAGGCTCCACCTCA-7	H007	11	T/NK cells	1.45844	1.45844	0	0	0	0	0	0	0	0	2.02795	0	0	0	0	2.02795	0	0	0	0	0	0	0	0	0	0	0	0	0	0	0	0	0	0	2.02795	0	0	0	0	0	0	0	0	0	0	0
TGCATCCAGTTTGAGA-7	H007	11	T/NK cells	0	0	0	1.43168	0	0	0	0	0	0	0	0	0	1.43168	0	1.43168	0	0	0	0	0	0	0	0	0	2.62052	0	0	1.43168	0	0	0	0	0	0	0	0	0	0	0	0	0	0	0	0	0
TGCATCCGTTCGCGTG-7	H007	11	T/NK cells	0	0	0	1.90302	1.34887	0	0	0	1.90302	1.90302	1.34887	0	0	0	1.34887	0	0	0	1.34887	0	0	0	0	0	0	1.34887	0	0	1.34887	0	1.34887	1.34887	0	0	0	0	0	0	0	0	0	0	0	0	0	0
TGCCGAGCATGGCGCT-7	H007	11	T/NK cells	0	0.865374	0	1.32223	0	0	0	0	0	1.32223	0	0	0	0	0	0	0	1.32223	0	0	0	0	0	0	0	2.86281	0	0	0	0	0	0	0	0	1.32223	0	0	0	0	0	0	0	0	0	0	0.865374
TGCGATAAGAAGCGAA-7	H007	11	T/NK cells	0.97155	0	0	0	0	0	0	0	0	0	0	0	0	0	0	0	0	1.4549	0	0	0	0.97155	0	0	0	0.97155	0	0	0.97155	0	1.4549	0.97155	0	0	0	0	0	0	0	0	0	0	0	0	0	0
TGCGGGTGTCGAACGA-7	H007	11	T/NK cells	0	0	0	1.85966	0	0	0	0	1.85966	2.47174	0	0	0	0	0	0	0	0	0	0	0	0	0	0	0	3.6623	0	0	0	0	1.31124	0	0	0	0	0	0	0	0	0	0	0	0	0	0	0
TGGGTTAGTCCAGCCA-7	H007	11	T/NK cells	1.37899	0	0	1.37899	0	0	0	0	0	0	0	0	0	0	0	0	0	0	0	0	0	1.37899	0	0	0	0	0	0	0	1.37899	0	0	0	1.37899	0	0	0	0	0	0	0	0	0	0	0	0
TGGTACAAGATCGCCC-7	H007	11	T/NK cells	0	0.746747	0	0.746747	0.746747	0	0.746747	0	0	1.16946	0	0	0	0	0	0	0	0	0.746747	0	0	0	0	0	0	2.17144	0	0	0.746747	0.746747	1.16946	1.46565	0	0	0.746747	0	0	0	0	0	0	0	0	0	0	0
TGGTGATCATCCTATT-7	H007	11	T/NK cells	0	0	0	1.47616	0.988816	0	0	0	1.47616	0	0	0	0	0	0	0	0	0	0	0	0	0	0	0	0	1.47616	0	0	0.988816	1.47616	0.988816	0	0	0	0	0	0	0	0.988816	0	0	0	0	0	0	0
TGTGCGGAGGACGCTA-7	H007	11	T/NK cells	0	0	0	0	0	0	0	0	1.19502	1.19502	0	0	0	0	0	0	0	0	0	1.19502	0	1.19502	0	0	0	2.52717	0	0	0	0	1.72406	0	0	0	0	0	0	0	1.19502	0	0	0	0	0	0	0
TTCACGCGTTTGATCG-7	H007	11	T/NK cells	0	1.15452	0	0	0	0	0	0	0	1.15452	1.15452	0	0	0	0	0	0	1.15452	0	0	0	1.15452	0	0	0	0	0	0	0	0	1.67616	0	0	0	2.64155	0	0	0	1.15452	1.15452	0	0	0	0	0	0
TTCATTGCACGACAGA-7	H007	11	T/NK cells	0	0	1.296	1.296	0	0	1.296	0	0	0	0	0	0	0	0	0	0	0	0	0	0	0	0	0	0	1.296	0	0	1.296	0	0	0	0	0	0	0	0	0	0	0	0	0	0	0	0	0
TTCGCTGCACTGGAAG-7	H007	11	T/NK cells	0	0	0	1.43023	0	0	0	0	1.43023	1.43023	0	0	0	0	0	0	0	2.82721	0	0	0	0	0	1.43023	0	4.21616	1.43023	1.99596	0	0	1.43023	0	0	0	0	0	0	0	0	0	0	0	0	0	0	0
TTCTAACGTACTGAGG-7	H007	11	T/NK cells	1.11199	0	0	0	1.11199	0	0	0	0	1.11199	0	0	0	0	0	0	0	1.11199	0	0	0	0	0	0	0	0	0	0	0	1.11199	1.96308	0	0	0	0	0	0	0	1.11199	0	0	0	0	0	0	0
TTGACCCGTCTTCTAT-7	H007	11	T/NK cells	0	0	0	1.17222	0	0	1.69714	0	0	0	0	0	0	0	1.17222	0	0	1.17222	1.17222	0	0	0	0	0	0	2.29421	0	0	0	0	0	0	0	0	0	0	0	1.17222	0	1.17222	0	0	0	0	0	0
TTGCATTGTGATTAGA-7	H007	11	T/NK cells	0	0	0	1.4021	0	0	1.4021	0	0	0	2.32152	0	0	0	0	1.4021	0	1.4021	0	0	0	0	0	0	0	0	0	0	0	0	1.4021	2.79231	0	0	2.96436	0	0	0	1.4021	0	0	0	0	0	0	0
TTGGTTTCATTCTTCA-7	H007	11	T/NK cells	0	1.15825	0	0	0	0	0	0	1.15825	2.64661	0	0	1.15825	1.15825	0	0	0	0	0	0	0	0	0	0	0	0	0	0	0	0	0	0	0	0	2.91641	0	0	0	1.15825	0	1.15825	0	0	0	0	0
TTTGATCAGGGAACAA-7	H007	11	T/NK cells	0	0	0	1.16534	0	0	1.68899	0	2.03091	1.68899	1.16534	0	0	0	0	0	0	1.16534	0	0	0	0	0	0	0	2.28524	0	0	0	0	0	0	0	0	2.6562	0	0	0	0	1.16534	0	0	0	0	0	0
AAATGGAAGAGGGTCT-9	H009	11	T/NK cells	0	0	1.12208	1.12208	1.12208	0	0	0	0	0	0	0	0	0	0	0	0	0	0	0	0	0	0	0	0	1.63754	0	0	0	0	0	1.12208	0	0	2.86619	0	0	0	0	0	0	0	0	0	0	0
AATAGAGGTGTTGACT-9	H009	11	T/NK cells	0	1.06461	0	1.90197	0	0	1.56849	0	1.06461	0	1.90197	0	0	1.06461	0	0	0	1.06461	1.06461	0	0	0	0	1.56849	0	0	0	0	1.06461	1.06461	1.06461	0	0	0	1.56849	0	0	0	0	0	0	0	0	0	0	0
ACCAAACTCCGTTTCG-9	H009	11	T/NK cells	0	0	0	0	0	0	0	0	0	1.10871	1.10871	0	0	0	0	0	0	1.10871	1.10871	0	0	0	0	0	0	1.10871	0	0	0	0	0	0	0	0	1.95888	0	0	0	0	0	0	0	0	0	0	0
ACTGATGCAAGACTGG-9	H009	11	T/NK cells	0	0.96992	0.96992	2.21797	0	0	2.75618	0	2.94523	0	2.21797	0	0	0	0	0	0	0	0	0	0	0	0	0	0	2.02167	0	0	0	0	0	0	0	0	1.77719	0	0	0	0	0	0	0	0	0	0.96992	0
ACTGTGATCTCGGGAC-9	H009	11	T/NK cells	0	0	0.975239	0.975239	0	0	0	0	0	0.975239	1.45945	0	0	0	0	0	0	0	0	0	0	0	0	0	0	0.975239	0	0	0	0	0	0	0	0	2.0291	0	0	0	0	0	0	0	0	0	0	0
AGCATCAAGTGCGACA-9	H009	11	T/NK cells	0	0	0	2.04621	0	0	0	0	0	2.67257	2.04621	0	0	0	0	0	0	0	0	0	0	0	0	0	0	0	0	2.04621	0	0	0	0	2.04621	0	0	0	0	0	0	0	0	0	0	0	0	0
AGCCAGCCAGCTGTTA-9	H009	11	T/NK cells	0.644986	0.644986	0.644986	1.03387	0	0	0	0	1.71015	0.644986	1.53123	0	0	0	0	1.03387	0	0	0	0	0	0	0	0	0	0	0	1.31315	0	0	0	0	0	0	2.47414	0	0	0.644986	0	0	0	0	0	0	0	0
AGGTGTTGTCATAACC-9	H009	11	T/NK cells	0	0.995758	0.995758	0.995758	0.995758	0	0	0	2.5609	0	0.995758	0	0	0	0	0.995758	0	0	0	0	0	0	0	0	0	1.81162	0	0	0.995758	0	0.995758	1.48468	0	0	1.48468	0	0	0.995758	0	0	0	0	0	0	0	0
AGTAACCAGGAGGGTG-9	H009	11	T/NK cells	0	1.08403	0	0	0	0	0	0	1.59191	1.59191	1.59191	0	0	0	0	0	0	0	0	0	0	0	0	1.08403	0	1.59191	0	0	0	1.08403	0	0	0	0	1.08403	0	0	0	0	0	0	0	0	0	0	0
ATCACGAGTGCTCTCT-9	H009	11	T/NK cells	3.03946	0	2.03226	2.65764	0	0	0	0	0	0	0	0	0	0	0	0	0	0	0	0	0	0	0	0	0	2.03226	0	0	0	0	0	0	0	0	0	0	0	0	0	0	0	0	0	0	0	0
ATGAGGGCACGGGTAA-9	H009	11	T/NK cells	1.64509	0	0	1.12841	0	0	0	0	2.43831	1.98406	0	0	0	0	1.12841	0	0	0	0	0	0	0	0	0	0	1.12841	0	0	0	0	0	1.64509	0	0	2.23676	0	0	0	0	0	0	0	0	0	0	0
ATGGGTTCAGGCAATG-9	H009	11	T/NK cells	1.06274	1.06274	0	1.56624	0	0	0	0	0	2.51493	0	0	0	0	0	0	0	0	1.06274	0	0	0	0	1.56624	0	1.06274	0	1.56624	1.06274	0	1.06274	0	0	0	0	0	0	0	1.06274	0	0	0	0	0	0	0
CACTGTCAGTTGTCGT-9	H009	11	T/NK cells	1.10926	0	0	1.95958	0	0	0	0	1.95958	0	2.41238	0	0	0	1.10926	0	0	1.6222	0	0	0	0	0	0	0	1.10926	0	0	0	0	0	0	0	0	0	0	0	0	1.10926	0	0	0	0	0	0	0
CACTGTCTCTGCATAG-9	H009	11	T/NK cells	0	0	0	1.9379	0	0	1.9379	0	1.09238	0	0	0	0	0	0	0	0	0	0	0	0	0	0	0	0	0	0	0	0	0	1.09238	2.93558	0	0	1.09238	0	0	0	0	0	0	0	0	0	0	0
CATAGACCAGTCAGCC-9	H009	11	T/NK cells	0	0	1.11639	0	0	0	0	0	0	2.22086	0	0	0	0	0	1.11639	1.11639	0	0	0	0	0	0	0	0	0	0	0	0	0	1.11639	0	0	0	0	0	0	0	0	0	0	0	0	0	0	0
CATTCCGTCCGCTTAC-9	H009	11	T/NK cells	0	0	0	1.11487	0	0	0	0	0	2.21885	1.11487	0	0	1.62892	0	0	0	0	0	0	0	0	0	0	0	0	1.11487	0	1.11487	0	0	0	0	0	1.62892	0	0	0	0	0	0	0	0	0	0	0
CATTGAGTCATTACTC-9	H009	11	T/NK cells	0	0	1.18452	1.71168	0	0	0	0	2.05507	2.5133	1.18452	0	0	0	0	0	0	0	0	0	0	0	0	1.18452	0	0	0	0	0	0	0	2.5133	0	0	0	0	0	0	0	0	0	0	0	0	0	0
CATTGCCGTCGTGGAA-9	H009	11	T/NK cells	0	0	0	0	1.10317	0	0	2.08541	0	0	1.39142	0	0	0	0.696565	0	0	0	0	0	0.696565	0	0	0	0	0.696565	0	0	0.696565	0	0.696565	0.696565	0	0	0	0	0	0	0	0.696565	0	0	0	0	0	0
CCCTAACTCTGGACTA-9	H009	11	T/NK cells	0	1.89505	0	1.56205	0	0	0	0	0	0	1.05928	0	0	0	0	0	0	1.05928	0	0	0	0	0	0	0	1.89505	0	0	0	0	0	0	0	0	0	0	0	0	0	0	0	0	0	0	0	0
CCTTCAGTCTGAGGTT-9	H009	11	T/NK cells	0.854835	0.854835	0	0.854835	0.854835	0	0	0	2.46877	0	0	0	0	0	0	0	0	0.854835	0	0	0	0	0	0	0	0	0	1.30887	0.854835	0	0	0	0	0	2.20892	0	0	1.30887	0	0	0	0	0	0	0	0
CGGAACCGTTCCGCAG-9	H009	11	T/NK cells	1.18279	0.756936	0	1.70963	0	0	0	0	1.18279	0	1.48051	1.18279	0	0	0.756936	0	0	0	0	0	0.756936	0	0	0	0	0.756936	0	0.756936	0.756936	0	0	0.756936	0	0	1.18279	0	0	0	0	0	0	0	0	0	0	0
CGTCAAAAGCGTGCTC-9	H009	11	T/NK cells	0	0	0	2.56255	0	0	1.94368	0	1.38435	0	0	0	0	0	0	0	0	0	0	0	0	0	0	0	0	0	0	0	0	1.38435	0	1.94368	0	0	2.77015	0	0	0	0	1.38435	0	0	0	0	0	0
CGTCCATGTAGCGCTC-9	H009	11	T/NK cells	1.7497	0	0	0	0	0	0	0	0	1.7497	0	0	0	0	0	0	0	0	0	0	0	0	1.7497	0	0	0	0	0	0	1.7497	0	0	0	0	0	0	0	0	0	0	0	0	0	0	0	0
CGTTGGGAGTGGTTGG-9	H009	11	T/NK cells	1.07238	1.57788	0	0	1.57788	0	0	0	1.07238	0	0	0	0	0	0	0	0	0	0	0	0	0	0	0	0	1.07238	0	1.07238	0	0	0	0	0	0	0	0	0	0	0	0	0	0	0	0	0	0
CTGCCTAGTGGAATGC-9	H009	11	T/NK cells	0	0	1.08338	2.17686	0	0	0	0	1.08338	0	0	0	0	0	1.08338	0	0	0	0	0	0	0	0	0	0	2.37707	0	0	0	0	1.08338	0	0	0	1.08338	0	0	0	1.59113	1.08338	0	0	0	0	0	0
CTGTATTAGCGCCTAC-9	H009	11	T/NK cells	0	1.60117	1.60117	0	0	0	0	0	0	0	1.09173	0	0	0	0	0	0	0	0	0	0	0	0	0	0	0	0	0	1.09173	1.60117	0	0	0	0	2.5554	0	0	1.09173	0	0	0	0	0	0	0	0
CTTCTAAGTACTCCCT-9	H009	11	T/NK cells	0	1.53564	0	0	0	0	0	0	0	0	0	0	0	0	0	0	0	0	2.74581	0	0	0	0	0	0	0	0	0	0	0	0	0	0	0	0	0	0	0	0	0	0	0	0	0	0	0
CTTTCAAAGTCACACT-9	H009	11	T/NK cells	0	1.13153	0	1.13153	0	0	0	0	0	0	1.13153	0	0	0	0	0	0	0	0	0	0	0	0	0	0	0	0	0	0	0	1.13153	0	0	0	1.13153	0	0	0	0	0	0	0	0	0	0	0
GAAACCTGTGTGTGTT-9	H009	11	T/NK cells	0	0	0	0	0	0	1.37699	0	0	0	0	0	0	0	0	0	0	0	0	0	0	0	0	1.37699	0	0	0	0	0	0	0	0	0	0	0	0	0	0	0	0	0	0	0	0	0	0
GAATAGATCCAATCTT-9	H009	11	T/NK cells	1.50032	0	0	2.43793	0	0	0	0	0	0	0	0	0	0	1.50032	0	1.50032	0	0	0	0	0	0	0	0	0	0	0	0	0	1.50032	0	0	0	2.07521	0	0	0	0	0	0	0	0	0	0	0
GAGCCTGGTTGCAACT-9	H009	11	T/NK cells	0	0	1.32385	0.866651	0	0	0	0	2.59603	2.22717	0.866651	0	0	0.866651	0	0	0	0	0	0	0	0	0	0	0	0	0	0	0	0	0	1.63643	0.866651	0	2.22717	0	0	0	0	0	0	0	0	0	0	0
GCATCGGAGCATCTTG-9	H009	11	T/NK cells	1.33262	0	0	1.33262	0	0	1.33262	1.88433	2.23782	0	0	0	0	0	1.33262	0	1.88433	0	0	0	0	0	0	0	0	0	0	0	0	0	0	1.33262	0	0	2.23782	0	0	0	0	0	0	0	0	0	0	0
GGTTAACGTCCTTGTC-9	H009	11	T/NK cells	0	1.77305	0	0	1.23675	0	1.23675	0	0	0	1.23675	0	0	0	0	0	0	0	1.23675	0	1.23675	0	0	0	0	1.23675	0	0	0	0	0	2.75151	0	0	2.37747	0	0	0	0	0	0	0	0	0	0	0
GTGCTTCTCCTCTCGA-9	H009	11	T/NK cells	1.48008	0.992007	1.80664	0	1.80664	0	0	0	0	0	1.48008	0	0	0	0	0	0	0	0	0	0	0	0.992007	0	0	0	0	0	0	0	0	0	0	0	2.0524	0	0	0	0	0	0	0	0	0	0	0
GTGTGGCAGGGCAACT-9	H009	11	T/NK cells	0.858657	1.4816	1.11185	3.18303	0.518791	1.31372	1.4816	0	1.4816	3.18303	0.858657	2.28645	1.4816	0	1.75093	0.518791	1.11185	0.518791	1.31372	0	0.518791	0	0	0	0	2.47485	0	2.41591	0.858657	0	0	0.518791	1.31372	0.518791	1.4816	0	0	0	0	0	0	0	0	0	0	0
TAACCAGAGAGCAGTC-9	H009	11	T/NK cells	1.02462	0	0	0	1.02462	0	0	0	0	0	0	0	0	0	0	0	0	0	0	0	0	0	0	0	0	0	0	0	0	0	0	0	0	0	2.46097	0	0	0	0	0	0	0	0	0	0	0
TAATCTCCATTCCTCG-9	H009	11	T/NK cells	1.4147	0	0	1.97831	1.4147	0	0	0	0	0	1.4147	0	0	0	0	0	0	0	0	0	0	0	0	0	0	0	0	0	0	1.97831	1.4147	0	0	0	0	0	0	0	0	0	0	0	0	0	0	0
TACCGGGCAAACGGCA-9	H009	11	T/NK cells	0	0.921603	0	0.921603	0.921603	0	0	0	0	0	0	0	0	0	0	0	0	0	0.921603	0	0	0	0	0	0	0	0	0	0.921603	0.921603	0.921603	0	0	0	0	0	0	0	0	0	0	0	0	0	0	0
TACTTGTGTACCTAAC-9	H009	11	T/NK cells	0	0	0	0	1.8654	0	0	0	0	0	1.8654	1.8654	0	0	0	0	0	0	0	0	0	0	0	0	0	1.8654	0	0	0	0	0	0	0	0	0	0	0	0	0	0	0	0	0	0	0	0
TCAAGACGTGAATAAC-9	H009	11	T/NK cells	0	0	1.25241	0.605909	0	0	0.980517	0	0	0	0	0	0	0	0.605909	0	0	0	0.605909	0	0	0	0	0	0	2.9173	0	0	0	0	0.605909	0	0	0	0.605909	0	0	0	0.605909	0	0	0	0	0	0	0
TCAGGGCCAAGGTCGA-9	H009	11	T/NK cells	1.4346	2.00093	0	1.4346	0	0	0	0	0	0	1.4346	0	0	0	0	1.4346	0	0	0	0	0	0	0	0	0	0	0	0	0	0	0	0	0	0	1.4346	0	0	0	0	0	0	0	0	0	0	0
TCCACGTCATCCTATT-9	H009	11	T/NK cells	1.67106	0	1.15022	1.15022	0	0	1.15022	0	2.63572	0	1.67106	0	0	0	1.67106	0	0	1.67106	0	0	0	0	0	0	0	1.15022	0	0	1.15022	1.67106	1.15022	2.63572	0	0	1.15022	0	0	0	0	0	0	0	0	0	0	0
TCGCACTTCTCCGATC-9	H009	11	T/NK cells	1.61281	1.10142	1.94952	0	0	0	0	0	0	1.61281	1.94952	1.10142	0	0	0	0	0	1.10142	0	0	0	0	0	0	0	0	0	0	0	1.61281	0	0	0	0	1.61281	0	0	0	0	0	0	0	0	0	0	0
TGACCCTAGTCACTGT-9	H009	11	T/NK cells	0	0	1.03892	1.86848	0	0	1.53736	0	0	0	0	0	0	0	0	0	0	0	0	0	0	0	0	0	0	1.03892	0	0	1.03892	1.03892	0	0	0	0	1.03892	0	0	0	0	0	0	0	0	0	0	0
TGCAGTAGTAGAGACC-9	H009	11	T/NK cells	0	0	0	1.12376	1.12376	0	0	0	1.12376	2.43204	0	1.12376	0	0	0	0	0	1.12376	0	0	0	0	0	0	0	1.97813	0	0	0	0	1.12376	0	0	0	0	0	0	0	0	0	0	0	0	0	0	0
TGGAACTCAGTATGAA-9	H009	11	T/NK cells	1.74266	1.21083	0	2.08801	0	0	0	0	1.74266	0	1.74266	0	0	0	0	0	0	0	0	0	0	0	0	0	0	0	0	0	0	0	0	1.21083	0	0	1.21083	0	0	0	0	0	0	0	0	0	0	0
TTACCATAGGAGAGGC-9	H009	11	T/NK cells	0	0	0	1.1584	0.738321	0	0	0	1.86595	0	1.1584	0	0	0	0	0	0	0	0.738321	0	0	0	0	0	0	0.738321	0	0	0	0.738321	0	0	0	0	0.738321	0	0	0	0	0	0	0	0	0	0	0
TTCAATCCATGCAGCC-9	H009	11	T/NK cells	2.23409	1.32954	0	0	0	0	2.49463	0	3.01824	2.70113	2.23409	1.32954	0	0	0	0	0	0	0	0	0	0	0	0	0	2.23409	0	1.32954	0	0	0	0	0	0	0	0	0	0	0	0	0	0	0	0	0	0
TTCTTCCCACCGCTGA-9	H009	11	T/NK cells	0	0	0	1.08858	0	0	0	0	0	0	1.08858	0	0	0	0	0	0	0	0	0	0	0	0	0	0	1.59739	0	0	0	0	0	2.55103	0	0	1.08858	0	0	0	0	0	0	0	0	0	0	0
TTGGGTATCCCAGCGA-9	H009	11	T/NK cells	0	0	0	1.64122	0	0	2.23248	0	2.60153	0	2.23248	0	0	1.64122	1.64122	0	0	2.23248	0	0	0	0	0	1.64122	0	0	0	0	0	0	0	0	0	0	0	0	0	0	0	0	0	1.64122	0	0	0	0
TTTAGTCGTCAACGCC-9	H009	11	T/NK cells	0	0	1.35781	1.91329	0	0	0	0	0	0	0	0	0	0	0	0	0	1.35781	0	0	0	0	0	0	0	0	0	0	0	0	0	0	0	0	0	0	0	0	1.35781	0	0	0	0	0	0	0
ACAAGCTTCCGAGATT-7	H007	9	Monocytes	0	1.95401	1.95401	1.95401	3.44313	2.95339	0	0	2.57367	2.95339	3.62011	0	0	0	2.57367	0	0	1.95401	0	0	0	0	0	0	0	0	0	0	0	0	0	0	0	0	2.57367	0	0	0	2.95339	0	0	0	0	0	0	0
AGATGAACAGATACCT-7	H007	9	Monocytes	2.61083	2.61083	0	0	2.61083	0	2.61083	0	2.61083	3.26655	3.26655	3.26655	0	0	0	2.61083	0	0	0	2.61083	2.61083	0	0	0	0	3.26655	0	0	0	0	0	0	0	0	0	0	0	2.61083	2.61083	3.26655	0	0	0	0	0	0
CATAGACCATCTCCCA-7	H007	9	Monocytes	0	0	0	3.12098	3.12098	0	3.79182	0	0	4.18974	3.12098	2.471	0	0	0	0	0	0	0	0	2.471	2.471	0	0	2.471	4.34172	0	2.471	2.471	0	0	0	0	0	0	0	0	0	2.471	0	0	0	0	0	0	0
TCGTGCTCAAACAGGC-7	H007	9	Monocytes	0	0	0	2.72558	0	3.38543	2.72558	0	3.38543	3.77954	2.72558	0	0	0	0	0	0	2.72558	0	0	0	0	0	0	0	0	0	0	0	0	0	0	0	0	2.72558	0	0	0	0	2.72558	0	0	0	0	0	0
TGGATCACAGGGCTTC-7	H007	9	Monocytes	3.2295	3.81748	3.98115	5.65647	1.6183	1.106	0	0	1.6183	1.106	2.40796	1.106	0	0	0	0	1.6183	1.6183	0	0	0	0	0	0	0	2.71838	1.106	0	1.106	0	0	1.106	0	0	2.57516	0	0	0	0	0	0	0	0	0	0	0
TTGACCCAGGATTCAA-7	H007	9	Monocytes	0	0	0	3.99514	2.66259	2.66259	3.32023	0	0	4.67904	0	2.66259	0	0	0	2.66259	0	0	0	0	0	0	0	0	0	4.21459	0	0	3.32023	0	0	0	0	0	0	0	0	0	0	0	0	0	0	0	0	0
GCTCAAATCGTTGCCT-4	H004	9	Monocytes	0	0	0	2.0527	2.0527	0	0	0	2.0527	4.56481	4.12874	0	0	0	2.0527	2.0527	0	3.06183	2.6795	0	0	2.0527	0	0	0	2.6795	0	0	0	0	0	0	0	0	0	0	0	0	3.06183	3.33774	0	2.0527	2.0527	0	0	0
ACACCAATCTGTGTGA-7	H007	9	Monocytes	0	0	0	2.61552	3.27141	0	2.61552	0	0	0	0	0	0	0	2.61552	0	0	0	0	0	0	0	0	0	0	2.61552	0	0	0	0	0	0	0	0	0	0	0	3.27141	0	0	0	0	0	0	0	0
CCTCAGTAGAGAGAAC-7	H007	9	Monocytes	2.75956	0	2.75956	2.75956	0	0	0	0	0	2.75956	2.75956	0	0	0	0	2.75956	0	2.75956	0	0	0	2.75956	0	0	0	3.81504	2.75956	0	2.75956	0	0	2.75956	0	0	3.81504	0	0	0	2.75956	2.75956	0	2.75956	0	0	0	0
GAACGTTTCAAAGAAC-7	H007	9	Monocytes	0	3.16174	0	3.55299	0	0	1.89505	1.89505	0	3.37638	0	0	0	2.88808	3.70304	3.16174	1.89505	3.37638	0	0	1.89505	1.89505	0	0	0	4.05229	0	0	1.89505	0	0	0	0	0	2.51007	1.89505	0	2.51007	0	1.89505	0	1.89505	0	0	0	0
GTTAGACGTATCGATC-7	H007	9	Monocytes	0	0	0	2.59577	0	0	0	0	0	2.59577	4.14369	0	0	0	0	0	0	2.59577	0	2.59577	0	0	0	0	0	3.64338	0	0	0	0	0	0	0	2.59577	0	0	0	0	0	2.59577	0	0	0	0	0	0
TAGATCGAGAGCCATG-7	H007	9	Monocytes	0	2.2058	0	3.22814	2.2058	0	3.22814	0	2.2058	3.22814	2.2058	0	0	0	2.2058	0	0	3.72298	2.84229	2.2058	0	2.2058	0	0	0	3.50586	2.2058	0	2.2058	0	2.2058	2.2058	0	0	0	0	0	0	0	0	0	0	2.2058	0	0	0
AGAAATGCAGAGACTG-3	H003	9	Monocytes	0	0.828984	0	2.80287	1.27592	0.828984	0	0	1.27592	2.00888	2.00888	2.42727	0	0	1.5837	0	0	1.5837	0	0	0	0	0	0	0	3.01381	0	2.80287	0.828984	0	0.828984	0	0	0	1.27592	0	0	0.828984	0	0	0	0	0	0	0	0
CAGATCATCTAGACCA-3	H003	9	Monocytes	2.60237	3.30055	3.76192	4.80851	2.31133	1.18539	1.8991	1.4834	1.4834	0	2.95364	1.8991	0	0	0	0	0	2.51445	0	0	0	0	0	0	0	2.75796	0	2.51445	0	0	0	0	0	0	1.18539	0	0	0.758924	0	0	0	0	0	0	0	0
CCTAAGATCGGTTGTA-3	H003	9	Monocytes	0	2.07247	0	0	0	0	2.43507	2.07247	0	3.08344	1.49789	0	0	1.49789	0	0	0	0	0	0	0	0	0	0	0	2.07247	0	2.91023	0	0	0	0	0	0	0	0	0	1.49789	0	0	0	0	0	0	0	0
CCTCACAAGGACATCG-3	H003	9	Monocytes	1.10668	1.61911	0	3.30746	2.20796	0	1.10668	1.61911	0	1.10668	3.05602	1.10668	0	0	0	0	0	1.10668	0	0	0	0	0	0	0	1.10668	0	2.20796	1.10668	0	0	0	0	0	0	0	0	0	0	0	0	0	0	0	0	0
CTCAAGATCTTTGCAT-3	H003	9	Monocytes	0	2.48126	1.73969	3.42552	1.73969	0	0.942033	1.98248	1.41837	0	2.48126	2.1777	0.942033	0	0	0	0	0.942033	1.41837	0	0	0	0.942033	0	0	2.81252	0	1.98248	0.942033	0	0	0	0	0	0	0	0	0	0	0	0	0	0	0	0	0
GAAGGACAGGAAGTCC-3	H003	9	Monocytes	0	0	0	2.80105	1.58217	0	0	0	0	2.16688	2.80105	1.58217	1.58217	0	0	0	0	0	1.07594	0	0	0	0	0	0	2.16688	0	2.80105	0	0	0	0	0	0	0	0	0	0	0	0	0	0	0	0	0	0
GAGAAATAGGTCATTC-3	H003	9	Monocytes	0	1.63073	1.11639	2.22086	1.63073	1.11639	0	1.96871	0	1.63073	0	1.11639	1.11639	0	0	0	1.11639	1.11639	1.11639	0	0	0	0	0	0	0	0	1.63073	0	0	0	0	0	0	0	0	0	0	0	0	0	0	0	0	0	0
GCCATTCGTCCTGGGT-3	H003	9	Monocytes	0	0	0	1.06886	1.57362	1.90749	1.06886	1.57362	1.90749	0	2.52351	2.15735	1.06886	0	1.06886	0	0	0	0	0	0	0	0	0	0	2.52351	0	2.66614	1.90749	0	0	0	0	0	1.06886	0	0	0	0	0	0	0	0	0	0	0
GTCTCACCAACTCCAA-3	H003	9	Monocytes	0	0	0	2.51685	2.51685	2.51685	0	0	0	4.05954	4.23898	0	0	0	0	0	0	2.51685	0	0	2.51685	0	0	0	0	0	0	0	0	0	0	0	0	2.51685	0	0	0	0	0	0	0	0	0	0	0	0
TATCAGGCACGCCACA-3	H003	9	Monocytes	0	0.943563	0	1.42027	1.42027	0.943563	0	1.98465	1.42027	1.42027	2.90473	2.90473	1.42027	0	0	0	0	1.42027	0	0	0.943563	0	0	0	0	1.42027	0	1.98465	0.943563	0	0.943563	0	0	0	0	0	0	1.42027	0	0	0	0	0	0	0	0
TCAAGACAGGGTCTTT-3	H003	9	Monocytes	0	0	0	1.26158	2.15095	1.80204	0	1.26158	2.40911	1.26158	2.92943	1.80204	1.26158	0	0	0	1.26158	1.80204	0	0	0	0	0	0	0	1.26158	0	2.40911	0	0	0	0	1.26158	0	2.15095	0	0	0	0	0	0	1.26158	0	0	0	0
TCCATGCTCAGCGGAA-3	H003	9	Monocytes	0	0	0	2.23583	0	0	0	0	0	1.88243	2.23583	0	0	0	0	0	0	2.87404	0	0	0	0	0	0	0	0	0	0	0	0	0	0	0	0	0	0	0	1.33098	0	0	0	0	0	0	0	0
AAAGAACCAGTTACCA-4	H004	9	Monocytes	0	0	0	0	2.68775	2.68775	0	0	0	3.34629	3.34629	0	0	0	0	0	2.68775	2.68775	0	0	0	0	0	0	3.34629	4.02168	0	0	3.34629	0	0	0	0	0	0	0	0	2.68775	2.68775	0	0	0	0	3.34629	0	0
AAAGGATAGGGCCCTT-4	H004	9	Monocytes	0	0	0	1.67704	1.67704	0	2.47438	0	0	2.64256	0	1.67704	0	0	0	0	0	3.02401	0	0	0	0	0	0	0	2.47438	0	1.67704	0	0	1.15526	0	0	0	0	0	0	0	1.15526	1.15526	1.15526	0	0	0	0	0
AACAACCTCCATGAGT-4	H004	9	Monocytes	0	0	0	1.20246	2.53698	2.07755	1.20246	0	0	2.85059	1.73282	1.20246	0	1.73282	0	0	2.07755	2.33342	0	0	0	0	0	1.20246	1.20246	2.70603	0	1.20246	0	0	1.20246	1.20246	0	0	0	0	0	0	1.73282	0	0	0	0	0	0	0
AACAAGAGTTAATCGC-4	H004	9	Monocytes	0	0	0	1.04581	0	1.04581	0	1.87749	0	0	0	1.87749	0	0	1.04581	0	0	2.32518	0	0	0	0	0	0	0	1.87749	0	2.96821	0	0	2.12618	1.87749	0	0	0	0	0	0	0	0	1.04581	1.54573	0	0	0	0
AACAAGAGTTTAAGGA-4	H004	9	Monocytes	0	0	1.04223	2.3202	0	0	0	0	0	0	1.04223	0	0	0	1.04223	1.04223	1.04223	2.75266	0	0	0	0	0	0	1.04223	2.48601	0	1.87282	1.04223	0	0	0	0	1.04223	0	0	0	0	1.04223	0	1.04223	0	0	0	0	0
AACCACATCGGCTTGG-4	H004	9	Monocytes	0	0	0	0	2.55415	0.991154	0.991154	0	0	2.24831	1.47903	0.991154	1.47903	0	0	0.991154	0	1.47903	0	0	0	0.991154	0	0	0	2.97745	0.991154	2.24831	0	0	0	0	0	0	0	0	0	0.991154	0	0.991154	0	0.991154	0	0	0	0
AACGTCAGTCTACTGA-4	H004	9	Monocytes	0	0	0	1.49252	1.49252	0	3.07684	0	1.49252	3.35292	2.42876	0	0	0	0	0	2.42876	2.06643	0	0	0	0	0	0	4.02843	3.35292	0	2.06643	1.49252	0	2.06643	1.49252	0	0	0	2.06643	0	0	2.42876	1.49252	0	2.42876	0	0	0	2.06643
AAGATAGGTGAGATTA-4	H004	9	Monocytes	0	0	0	0	0	0	0	0	0	0	0	0	1.25258	0	0	0	1.25258	2.39767	0	0	0	0	0	0	0	2.39767	0	2.13985	0	0	0	0	0	0	0	0	0	0	1.79155	0	0	0	1.25258	0	0	1.25258
AAGCGAGTCGAAGGAC-4	H004	9	Monocytes	0	0	0	0	0	0	0	0	0	0	1.40187	0	0	1.40187	1.40187	0	0	1.96369	1.40187	0	0	0	0	0	0	2.32125	0	1.40187	0	0	0	1.40187	0	0	0	0	0	0	0	1.40187	0	1.40187	0	1.40187	0	0
AAGGAATCAGTGGGTA-4	H004	9	Monocytes	1.1387	0	0	1.1387	1.1387	0	1.1387	0	0	1.1387	0	0	2.45216	0	0	1.1387	0	1.1387	1.1387	0	0	0	0	0	1.65735	2.25032	0	2.45216	0	0	1.65735	1.1387	0	0	0	0	0	1.1387	0	1.1387	0	0	0	0	0	0
AAGTCGTTCCGAAATC-4	H004	9	Monocytes	0	0	0	0	0	1.9894	0	0	0	2.61171	1.42445	1.42445	1.42445	0	0	0	0	0	0	0	0	0	0	0	1.42445	0	0	1.42445	1.42445	0	0	0	0	0	0	0	0	1.42445	0	1.42445	0	0	0	0	0	0
AATCGACGTAATACCC-4	H004	9	Monocytes	0	2.8972	0	0	0	0	0	0	0	3.56237	2.8972	0	0	0	2.8972	0	0	0	0	0	0	0	0	0	0	2.8972	0	2.8972	0	0	0	0	0	0	0	0	0	0	2.8972	0	0	0	0	2.8972	0	0
AATGAAGCAATCAGCT-4	H004	9	Monocytes	0	0	0	0	1.50958	2.71466	0	0	0	2.44881	2.08563	2.08563	2.44881	0	0	0	0	2.92446	1.50958	0	0	0	0	0	0	2.71466	0	2.44881	0	0	0	1.50958	0	0	0	0	0	0	1.50958	1.50958	0	0	1.50958	0	0	0
AATGCCAGTGTGTACT-4	H004	9	Monocytes	0	0	0	0	0	0	0	0	0	0	0	0	0	2.65272	0	0	0	2.65272	0	0	0	0	0	0	0	3.70322	0	2.65272	2.65272	0	0	0	0	0	0	0	0	0	2.65272	3.70322	2.65272	2.65272	0	0	0	2.65272
AATGGAAAGAGGCTGT-4	H004	9	Monocytes	0	0	0	0	2.02423	0	0	0	0	3.98085	3.3062	0	0	0	0	0	2.02423	0	0	0	0	0	0	0	3.3062	2.02423	0	0	0	0	2.02423	0	0	0	0	0	0	0	2.64905	2.64905	0	2.64905	0	0	0	2.64905
AATTTCCAGCAAGTGC-4	H004	9	Monocytes	0	0	0	1.43217	1.43217	2.82961	1.43217	1.43217	0	3.49279	1.43217	1.43217	1.43217	0	0	1.43217	0	2.82961	0	0	0	0	0	0	1.43217	1.43217	0	3.00204	0	0	0	0	0	0	0	0	0	0	2.35738	0	0	0	0	0	0	0
ACAACCACAAATCAGA-4	H004	9	Monocytes	0	0	0	0	1.44269	0	0	0	0	2.36989	2.01011	2.01011	0	0	0	1.44269	1.44269	2.63392	0	0	0	0	0	0	2.01011	1.44269	0	2.01011	0	0	1.44269	0	0	0	0	0	0	0	2.63392	2.36989	0	0	0	0	1.44269	0
ACACAGTTCATAGACC-4	H004	9	Monocytes	0	0	0	1.42063	1.42063	0	0	0	0	0	0	1.42063	1.42063	1.42063	0	0	1.42063	1.98505	1.42063	0	0	0	0	0	0	1.98505	0	1.98505	0	0	1.42063	0	0	0	0	0	0	0	0	0	1.42063	0	1.42063	0	0	0
ACACTGAAGAGCAACC-4	H004	9	Monocytes	0	0	0	2.48601	3.13664	0	2.48601	0	0	2.48601	3.13664	0	0	0	0	2.48601	0	2.48601	2.48601	0	0	0	0	0	3.13664	0	0	0	0	0	0	0	0	0	0	0	0	0	2.48601	3.13664	0	3.13664	0	0	0	0
ACACTGACAACCCGCA-4	H004	9	Monocytes	0	0	0	3.40775	0	0	0	0	0	0	0	0	0	0	0	0	0	0	0	0	0	0	0	0	2.74718	2.11617	0	2.11617	0	0	0	0	0	0	0	0	0	0	0	2.11617	2.74718	0	0	0	0	0
ACATCCCAGGATTTGA-4	H004	9	Monocytes	0	1.37148	1.37148	1.37148	1.37148	0	0	0	0	0	1.37148	0	0	0	0	2.28478	1.37148	2.54668	0	0	0	0	0	0	2.28478	3.59166	1.37148	2.75404	1.92896	0	0	0	0	0	0	0	0	0	2.75404	0	0	0	0	0	0	0
ACATGCAAGGGCCTCT-4	H004	9	Monocytes	0	0	3.6623	0	2.9945	0	0	0	0	2.9945	0	0	0	0	0	0	0	4.05917	0	0	0	0	0	0	3.6623	2.9945	0	0	0	0	0	0	0	0	0	0	0	0	2.9945	0	0	2.9945	0	0	0	0
ACCACAACAGTAGATA-4	H004	9	Monocytes	0	0	0	0	0	0	0	0	0	0	1.10115	1.61248	1.10115	0	0	1.10115	0	2.56846	0	0	0	0	0	0	0	1.94917	0	2.56846	0	0	0	1.94917	0	0	0	0	0	1.61248	1.61248	0	0	0	0	1.10115	0	0
ACCCTTGAGGTCGTCC-4	H004	9	Monocytes	1.44121	0	0	1.44121	1.44121	1.44121	0	0	0	2.00843	2.00843	1.44121	0	0	2.00843	0	0	2.00843	1.44121	0	0	0	0	0	1.44121	2.00843	0	0	1.44121	0	2.00843	0	0	0	0	0	0	1.44121	1.44121	1.44121	1.44121	0	0	0	0	0
ACCGTTCCAGAGTGTG-4	H004	9	Monocytes	0	1.20638	0	0	0	0	0	0	0	1.73743	2.08245	0	1.20638	0	1.20638	0	0	2.08245	0	0	1.20638	0	0	0	1.73743	1.20638	0	1.73743	1.20638	0	1.20638	0	0	0	0	0	0	0	2.08245	2.08245	0	0	1.20638	0	0	1.73743
ACCGTTCCAGGTGTGA-4	H004	9	Monocytes	0	0	0	1.04259	1.04259	0	0	0	0	1.54182	0	1.54182	0	0	0	0	0	1.87328	1.04259	0	0	0	0	0	1.04259	1.87328	0	1.04259	0	1.04259	1.54182	1.04259	0	0	0	0	0	0	2.75318	0	0	0	0	0	0	1.04259
ACCGTTCGTCACTAGT-4	H004	9	Monocytes	0	0	0	2.05804	1.31701	0	1.62892	0	1.31701	2.77429	1.62892	0	0	0	0	0	1.62892	0.861252	0	0	0	0	0.861252	0	1.62892	2.05804	0	1.86632	0	0	0	1.31701	0.861252	0	0	0	0	0	1.62892	0.861252	0.861252	0	0	0.861252	0	0
ACCGTTCGTTCGAACT-4	H004	9	Monocytes	0	0	0	1.79176	1.25276	1.25276	1.25276	0	0	1.79176	0	0	1.25276	0	0	0	0	2.77259	0	0	0	0	0	0	0	2.14007	0	2.14007	1.25276	1.25276	1.25276	1.25276	0	0	0	0	0	1.25276	2.14007	2.14007	0	0	0	1.25276	0	0
ACCTGAAAGGAGTACC-4	H004	9	Monocytes	0	1.3848	0	0	2.56311	1.9442	1.9442	0	0	3.52442	1.9442	1.3848	1.3848	0	0	0	1.3848	2.56311	0	0	0	0	0	0	0	1.3848	0	1.3848	1.3848	0	0	1.3848	0	0	0	0	0	0	2.56311	1.3848	1.9442	0	0	0	0	0
ACGGGTCCAGCAGACA-4	H004	9	Monocytes	0	0	0	1.5208	1.5208	0	0	0	0	0	1.02531	0	2.09824	0	0	0	1.02531	1.85063	0	0	0	0	0	0	0	1.85063	0	1.5208	1.02531	0	2.09824	1.02531	0	0	0	0	0	0	1.85063	0	1.02531	0	0	0	0	0
ACGGTCGAGAAGTGTT-4	H004	9	Monocytes	0	0	0	1.13884	0	0	0	0	0	1.65752	1.13884	0	0	0	0	0	1.65752	1.13884	0	0	0	0	0	0	1.13884	1.65752	0	0	0	0	0	0	0	0	0	0	0	1.13884	1.13884	3.90866	0	0	1.99734	0	0	0
ACGTACAGTCTTACTT-4	H004	9	Monocytes	1.89987	0	0	0	0	0	0	0	0	1.89987	2.51528	3.16717	0	0	0	0	0	0	0	0	0	0	0	0	1.89987	1.89987	0	0	0	0	0	0	0	0	0	0	0	0	0	1.89987	0	1.89987	0	0	0	1.89987
ACGTTCCGTATCGCAT-4	H004	9	Monocytes	0	0	0	1.4086	0	1.4086	0	0	0	1.97136	1.4086	1.4086	0	0	0	0	0	1.97136	0	0	0	0	0	0	1.97136	0	1.4086	2.97254	0	0	1.4086	0	0	0	0	0	0	0	1.4086	1.97136	0	0	0	0	0	0
ACTGCAAGTAACGTTC-4	H004	9	Monocytes	0	0	0	0	0	0	0	0	1.95245	0	2.57199	0	0	0	1.95245	0	0	0	1.95245	0	2.57199	0	0	0	2.95167	3.44137	1.95245	2.57199	1.95245	0	0	0	0	0	0	0	0	1.95245	0	0	1.95245	0	0	0	0	0
ACTTCCGTCAGCATTG-4	H004	9	Monocytes	0	0	0.65191	1.04324	0.65191	0	0.65191	0	0.65191	1.54262	2.00612	1.04324	0	0	0	0	1.04324	3.25109	0	0	0	0	0	0	0	2.62964	0	1.54262	1.87414	0	2.69382	1.04324	0	0	1.54262	0	0	1.04324	1.04324	0.65191	0	2.12269	0	0	0	2.75412
ACTTTGTCATAACGGG-4	H004	9	Monocytes	0	0	0	1.70594	0	0	1.17966	0	1.70594	2.94581	1.17966	1.70594	0	0	0	0	0	3.24983	0	0	0	0	0	0	2.04896	1.17966	0	2.30389	0	0	1.17966	0	0	0	0	1.70594	0	0	1.17966	0	0	1.70594	0	0	0	0
AGACAAAAGGCCCGTT-4	H004	9	Monocytes	0	0	0	1.84068	1.29484	0	0	0	0	3.10024	2.19179	1.29484	1.29484	0	0	0	1.29484	0	0	0	0	0	0	0	1.29484	2.45115	0	1.29484	0	0	0	0	0	0	0	0	0	0	0	0	0	0	0	0	1.29484	0
AGACCCGCATTCATCT-4	H004	9	Monocytes	0	0	0	1.39021	0	0	1.39021	0	0	1.39021	1.39021	0	1.39021	0	0	0	1.39021	0	0	0	0	0	0	0	0	1.39021	0	1.39021	0	0	0	0	0	0	1.39021	0	0	1.39021	1.39021	0	0	0	0	0	0	0
AGAGAATAGTTGTCAC-4	H004	9	Monocytes	1.40002	0	0	1.96159	1.96159	1.40002	3.23642	0	0	1.96159	2.31904	0	1.96159	0	0	0	1.40002	3.23642	0	0	0	0	0	0	0	2.78972	0	1.96159	0	0	0	1.40002	0	0	0	0	0	0	1.40002	1.40002	0	0	0	0	0	0
AGATAGAGTTCTCCTG-4	H004	9	Monocytes	0	0	0	0	0	0	0.992541	0	0	1.80734	1.48073	0.992541	0.992541	0	0	0.992541	0	2.25028	0	0	0	0	0	0	1.80734	2.55619	0	0.992541	0	0	0.992541	0	0	0	0	0	0	0	1.48073	1.80734	0.992541	0	0	0	0	0
AGATGCTAGTCCTGTA-4	H004	9	Monocytes	0	0	0	1.4093	1.4093	0	0	0	0	2.59319	0	1.4093	1.4093	0	0	0	1.97216	1.97216	0	0	0	0	0	0	0	1.4093	0	0	0	0	1.4093	1.4093	0	0	0	0	0	0	2.59319	1.97216	1.4093	0	0	1.4093	0	0
AGCGCCATCACCCTTG-4	H004	9	Monocytes	0	0	0	1.16732	0	0	0	0	0	0	2.03341	0	1.16732	0	0	0	2.03341	2.28782	1.16732	0	1.16732	0	0	0	1.16732	1.16732	0	2.28782	0	0	2.03341	0	0	0	0	0	0	0	2.28782	0	0	0	1.16732	0	0	0
AGCGTCGCATAACCCA-4	H004	9	Monocytes	0	0	0	1.70006	0	0	0	0	0	0	0	0	0	0	0	0	1.70006	0	0	0	1.70006	0	0	0	1.70006	0	0	2.66881	0	0	0	0	0	0	0	1.70006	0	1.70006	2.29743	1.70006	0	0	0	0	0	0
AGGATAAGTCGCCTAG-4	H004	9	Monocytes	0	0	0	0	1.05891	1.56161	0	0	0	1.89457	1.05891	1.89457	0	0	0	0	0	3.07803	0	0	0	0	0	0	1.05891	1.56161	1.05891	2.50955	0	0	0	1.05891	0	0	0	0	0	0	1.56161	2.34336	0	0	0	0	0	1.05891
AGGCATTCACGTGAGA-4	H004	9	Monocytes	0	0	0	1.18279	1.18279	1.18279	1.70963	0	0	3.06204	1.70963	1.18279	1.70963	0	0	0	0	2.05289	0	0	0	0	0	0	1.70963	1.70963	0	2.51101	0	0	0	1.70963	0	0	2.51101	0	0	1.18279	1.70963	1.18279	1.18279	0	1.18279	0	0	0
AGGCTGCCAAGCACCC-4	H004	9	Monocytes	0	1.28341	0	0	1.28341	0	0	0	0	1.82742	2.17779	2.17779	1.28341	0	0	0	0	2.17779	0	0	0	0	0	0	1.28341	2.17779	0	1.82742	0	0	0	0	0	0	0	0	0	1.28341	1.28341	1.82742	0	0	1.28341	0	0	0
AGGGCTCCAGTGCGCT-4	H004	9	Monocytes	1.062	0	1.062	0	1.062	1.062	0	0	0	0	1.89859	1.89859	0	0	0	0	1.062	1.56534	0	0	0	0	0	0	0	0	0	2.65641	0	0	1.062	1.062	0	0	0	0	0	0	1.56534	0	1.062	0	0	0	0	1.062
AGGTTGTTCTTACGTT-4	H004	9	Monocytes	1.52431	0	0	0	0	1.52431	0	0	1.52431	0	2.94232	0	0	0	0	0	1.52431	2.46605	1.52431	0	0	0	0	0	1.52431	2.10217	0	2.73228	1.52431	0	1.52431	0	0	0	0	0	0	0	1.52431	1.52431	0	0	0	0	0	0
AGTACTGAGCTGTGCC-4	H004	9	Monocytes	0	0	0	0	1.4065	1.96897	1.4065	0	0.932492	2.79779	0.932492	1.4065	0	0	0.932492	0	0.932492	2.69918	1.72678	0	0	0	0	0	1.4065	2.58977	0	2.1638	0	0	0.932492	1.4065	0	0	0	0	0	0	0.932492	1.4065	0	0	0	0	0	0
AGTAGCTAGATAACAC-4	H004	9	Monocytes	0	0	0.819994	0	0	0	0	0	0	0.819994	0	0.819994	0	0	0	0	1.2644	2.29187	0.819994	0	0	0	0	0	2.29187	1.2644	0	1.80532	0	0	1.2644	1.2644	0	0	0.819994	0	0	0	1.571	0.819994	0	1.80532	1.2644	0	0	0.819994
AGTAGCTAGCCAAGTG-4	H004	9	Monocytes	0	0	0	1.82386	0	0	0	0	0	0	0	1.005	0	0	0	0	0	2.07035	1.005	0	1.005	0	0	0	1.496	2.80863	0	2.07035	0	0	1.005	1.005	0	0	0	1.005	0	1.005	2.26794	4.47272	1.005	1.005	0	1.005	0	0
AGTAGTCCAACTGTGT-4	H004	9	Monocytes	0	0	0	0	1.43411	1.43411	0	2.00037	0	1.43411	0	1.43411	0	1.43411	1.43411	0	0	2.00037	0	0	1.43411	0	0	0	2.00037	0	0	3.15151	0	0	0	0	0	0	0	0	0	0	2.00037	0	0	2.00037	0	0	0	0
AGTCTCCGTGGGTTGA-4	H004	9	Monocytes	0	1.59991	1.09068	2.69692	1.59991	1.09068	0	0	0	1.59991	0	1.59991	1.93569	0	0	1.09068	1.09068	2.69692	0	0	1.09068	0	0	0	1.59991	1.93569	0	1.59991	0	0	0	0	0	0	0	0	0	0	1.09068	1.09068	0	0	0	0	0	0
AGTTCCCCAACCGATT-4	H004	9	Monocytes	1.27965	1.27965	2.01336	4.1879	1.82306	0	2.17318	0.831904	0	1.82306	1.82306	0	0.831904	0	0	0	0	2.17318	0	0	0	0.831904	0	0.831904	0	2.43199	0	3.38606	0.831904	0	2.31093	0.831904	0	0	0	0	0	0	1.27965	1.58782	0	0	0	0	0	0
ATAGACCAGTTTCGAC-4	H004	9	Monocytes	2.33996	2.98375	2.98375	4.73242	0	0	0	0	0	2.33996	2.33996	0	0	0	3.3722	0	2.33996	3.3722	0	0	0	0	0	0	3.3722	2.33996	2.33996	2.33996	0	0	0	2.33996	0	0	0	0	0	0	3.3722	3.3722	0	0	0	0	0	0
ATAGAGACAAGAATGT-4	H004	9	Monocytes	0	0	1.36212	0	0	0	0	0	0	1.36212	0	1.36212	1.36212	0	0	0	0	1.36212	0	0	0	0	0	0	1.91823	2.53511	0	2.74227	0	0	0	0	0	0	0	0	0	0	1.36212	1.91823	0	0	0	0	0	0
ATAGGCTAGTCGTCTA-4	H004	9	Monocytes	0	0	1.24725	0	0	1.78533	1.24725	1.78533	1.24725	2.76535	0	1.24725	2.13326	0	1.24725	0	0	2.59554	0	0	0	0	0	0	1.24725	2.13326	0	2.13326	1.24725	0	0	1.24725	0	0	0	0	0	0	1.24725	0	1.24725	0	0	0	0	0
ATCACTTGTGGTGATG-4	H004	9	Monocytes	0	0	0	0.916711	1.94651	0	2.30322	0	0	1.38682	1.38682	0.916711	0.916711	0	0	0	0	2.14068	0	0	0	0	0	0	0.916711	1.70532	0	0	0	0	0.916711	0	0	0	0	0	0	0.916711	1.70532	1.70532	0.916711	0.916711	0	0.916711	0	0
ATCAGGTCAGCCGGTT-4	H004	9	Monocytes	0	0	0.987123	1.47408	0	0	0	0	0.987123	0	2.04563	0	0	0	0	0	0	2.67194	0	0	0	0	0	0	1.47408	3.0541	0	2.54823	0	0	0.987123	0.987123	0	0	0	0	0	0	2.04563	1.80014	0.987123	0.987123	0	0.987123	0	0
ATCCCTGAGGTCTACT-4	H004	9	Monocytes	0	0	0	1.1575	1.1575	1.1575	0	0	0	2.91538	2.275	0	0	0	1.1575	0	0	2.47737	0	0	0	0	0	0	0	3.02712	0	1.1575	0	0	0	0	0	0	0	0	0	1.6797	2.02101	0	0	0	1.1575	0	0	0
ATCGGATAGTTTGGCT-4	H004	9	Monocytes	0	0	0	0	1.04187	1.04187	1.04187	0	1.04187	1.54096	1.87235	2.4855	0	0	0	0	0	1.04187	1.54096	0	0	0	1.04187	0	1.54096	1.04187	1.04187	1.54096	0	0	1.54096	1.04187	0	0	0	1.54096	0	1.04187	1.04187	2.12084	1.04187	0	0	0	0	0
ATCGGCGTCATCGACA-4	H004	9	Monocytes	0	0	0	0	2.63934	0	0	0	0	0	3.68917	2.63934	0	0	0	2.63934	0	2.63934	0	0	0	0	0	0	2.63934	2.63934	0	0	0	0	0	0	0	0	0	0	0	0	2.63934	0	0	0	0	0	0	0
ATGGGTTCAACGTTAC-4	H004	9	Monocytes	0	0	0	0	0	0	0	0	0	0	1.92545	1.36841	0	0	0	0	0	1.92545	0	0	0	0	0	0	1.36841	1.92545	0	1.92545	0	1.36841	0	0	0	0	1.36841	0	0	1.36841	1.36841	1.92545	0	1.36841	0	0	0	0
ATGGTTGCAGGACAGT-4	H004	9	Monocytes	0	0	1.2036	0	1.2036	0	0	0	0	1.73416	1.73416	0	0	0	0	0	2.70755	2.07898	0	0	0	0	0	0	0	2.33489	1.2036	0	0	0	0	0	0	0	0	0	0	0	1.73416	0	0	1.2036	1.2036	0	0	2.53848
ATGTCCCCAGTATACC-4	H004	9	Monocytes	1.20918	0	0	0	1.20918	0	0	0	2.34209	1.20918	2.34209	1.20918	0	0	0	0	1.20918	0	0	0	0	0	0	0	1.74072	2.08594	1.20918	0	1.74072	0	1.20918	0	0	0	0	1.74072	0	1.20918	1.20918	2.34209	0	1.20918	1.20918	0	0	0
ATTATCCCACGGGCTT-4	H004	9	Monocytes	0	0	0	0	1.29465	0	1.29465	0	1.29465	1.29465	2.19156	0	0	0	0	0	2.19156	2.19156	0	0	0	0	0	0	1.84046	0	0	0	0	0	1.84046	0	0	0	0	0	0	0	1.84046	1.29465	0	0	0	0	0	0
CAACAACCACGGCACT-4	H004	9	Monocytes	0	0	2.20293	0	3.50273	0	3.22504	0	2.20293	3.22504	2.83926	0	0	2.20293	2.20293	2.83926	0	0	0	0	0	0	0	0	2.83926	2.83926	0	2.20293	0	0	0	0	0	0	0	0	0	0	2.20293	0	0	0	0	0	0	0
CAACCAAAGCCATATC-4	H004	9	Monocytes	2.70712	0	2.70712	0	2.70712	0	0	0	0	4.04207	3.36633	0	0	0	0	0	0	2.70712	0	0	0	0	0	0	3.36633	2.70712	0	0	0	0	2.70712	2.70712	0	0	0	0	0	0	2.70712	3.36633	0	0	0	3.36633	0	0
CAACCAAGTTCTCCAC-4	H004	9	Monocytes	0	0	0	0.832932	2.31257	0	1.58927	0	0	2.31257	1.28096	0.832932	1.58927	0	0.832932	0	0.832932	2.31257	0	0	0	0	0	0	1.28096	1.82458	0	1.58927	0.832932	0	0.832932	0	0	0	0	0	0	0.832932	1.28096	0.832932	0	0	1.28096	0	0	0.832932
CAATGACGTACGTACT-4	H004	9	Monocytes	0	0	0	0	1.61643	0	1.61643	0	1.10445	2.49292	1.61643	2.205	0	0	0.697526	0	0.697526	1.79905	0	0	0	0	0	0	0.697526	2.49292	0	2.49292	0	0	0	0.697526	0	0	0	0	0	1.10445	1.10445	1.10445	0	1.39286	0	0	0	0
CACCAAAAGGTAGTCG-4	H004	9	Monocytes	0	0.866411	0	0	1.32355	0	1.32355	0	0.866411	1.87387	1.32355	0	0.866411	0	0	0	0.866411	0.866411	0	0	0.866411	0	0	0	4.09883	2.36542	0	2.36542	0	0	1.87387	0.866411	0	0	0.866411	0	0	0.866411	1.32355	0.866411	0.866411	0.866411	1.32355	0	0	2.2268
CACGGGTTCACGATCA-4	H004	9	Monocytes	0	1.26413	0	0	1.26413	0	0	0	0	2.78748	1.26413	1.80501	0	0	0	0	1.26413	2.41234	1.26413	0	0	0	0	0	1.80501	2.15409	0	2.41234	0	0	0	0	0	0	0	1.80501	0	0	0	2.41234	1.26413	0	0	0	0	0
CAGGCCAAGTACGTCT-4	H004	9	Monocytes	0	0	1.26285	0	0	0	1.26285	0	0	2.15252	0	0	0	0	1.26285	0	0	2.41072	0	0	0	0	0	0	1.26285	2.61575	0	2.15252	1.26285	0	1.26285	0	0	1.26285	0	0	0	0	1.80352	1.26285	0	0	0	0	0	0
CAGTGCGAGATAACAC-4	H004	9	Monocytes	0	0	0	2.87011	2.23211	0	3.2565	0	0	2.23211	2.23211	0	0	0	0	0	0	3.75179	0	0	2.23211	0	0	0	4.08153	2.87011	2.23211	0	0	0	2.23211	2.23211	0	0	0	2.23211	0	0	3.75179	2.87011	2.23211	0	2.23211	0	0	0
CATACTTCAAATGATG-4	H004	9	Monocytes	0	1.7876	0	2.13567	0	0	1.2492	1.2492	0	1.7876	2.13567	0	0	0	0	0	1.7876	1.2492	0	0	0	0	0	0	0	0	0	2.13567	0	0	1.2492	1.2492	0	0	0	0	0	0	1.2492	1.2492	1.2492	0	0	0	0	0
CATACTTGTAATTGGA-4	H004	9	Monocytes	1.02737	0	0	0	0	0	0	0	0	2.7311	1.02737	0	0	0	0	0	2.10107	1.52332	0	0	0	0	0	0	1.02737	1.52332	0	2.29944	1.02737	0	0	0	0	0	0	0	0	1.52332	1.52332	1.02737	0	0	0	0	0	0
CATCCACAGCACCGAA-4	H004	9	Monocytes	1.375	0	0	0	1.375	0	2.28902	0	0	2.55103	1.375	0	0	0	0	0	1.375	1.375	0	0	0	0	0	0	1.93299	1.375	0	0	0	0	0	1.375	0	0	0	0	0	0	1.93299	1.375	1.375	0	0	0	0	1.375
CATCGTCGTCATGACT-4	H004	9	Monocytes	0	1.33344	0	0	0	0	0	0	0	1.33344	0	0	0	1.33344	0	0	1.88527	1.88527	1.88527	0	0	0	0	0	1.33344	0	0	3.26372	0	0	0	0	0	0	0	0	0	0	2.49949	0	0	0	0	0	0	0
CATGCCTAGTATGTAG-4	H004	9	Monocytes	1.19309	0	0	1.19309	2.06582	0	2.69352	0	0	2.32132	0	1.19309	0	0	0	0	0	1.72179	0	0	0	0	0	0	2.32132	2.32132	0	2.52463	0	0	1.19309	0	0	0	0	0	0	0	1.72179	1.72179	0	0	0	0	0	0
CATGCGGTCTGCAGCG-4	H004	9	Monocytes	0	0	0	0.944331	0	0	0	0	0	0	0	0.944331	0	0	0	0	1.98573	1.74279	0	0	0	0	0	0.944331	0.944331	1.74279	0.944331	0.944331	1.42122	0	0.944331	0	0.944331	0	0	0	0	1.42122	1.42122	0.944331	0	0	0.944331	0	0	0
CATGGATTCCATTCAT-4	H004	9	Monocytes	0	0	0	0	1.93578	0	0	0	0	0	0	1.37744	1.93578	0	0	0	0	0	1.37744	0	0	0	0	1.37744	0	1.37744	1.37744	2.55403	0	0	0	1.37744	0	0	0	0	0	0	1.37744	1.93578	0	0	0	0	0	0
CCAAGCGAGAATCGAT-4	H004	9	Monocytes	0	0	0.770276	0.770276	1.20018	0.770276	0	0	1.20018	2.33048	2.33048	0	0.770276	0	1.73014	0	0.770276	2.77787	0.770276	0	0.770276	0	0	0	1.73014	2.53398	0	2.53398	0	0.770276	1.49987	0	0	0.770276	0	2.21075	0	1.20018	1.73014	1.20018	0.770276	0	0	0	0	0
CCCATTGGTTGGCCTG-4	H004	9	Monocytes	0	0	0	0	1.43937	0	0.958971	0	0	0.958971	1.43937	0	0	0	0	0	2.20222	2.73962	0	0	0	0	0	0.958971	3.89732	2.36594	0	1.76251	0	0	0.958971	0.958971	0	0	0	0	0	0	1.43937	1.76251	0.958971	0	0	0	0	2.00634
CCCTCAAAGAAGAACG-4	H004	9	Monocytes	0	0	0	0	0	0	1.04581	0	0	0	1.87749	0	0	1.04581	0	0	1.04581	1.87749	1.04581	0	1.54573	0	0	0	0	2.12618	0	2.49107	1.04581	0	0	0	0	0	0	0	0	0	1.54573	1.54573	0	0	0	0	0	0
CCGGACAAGCGAGGAG-4	H004	9	Monocytes	0	0	0	0	1.51041	1.51041	1.01678	0	0	0	1.01678	1.01678	0	0	1.01678	0	0	2.28457	0	0	0	0	0	0	1.01678	2.28457	0	1.83942	1.01678	0	0	0	0	0	0	0	0	0	1.51041	4.24574	0	0	0	0	0	2.08656
CCGGTGAAGCTAGCCC-4	H004	9	Monocytes	1.27424	0	0	0	2.16653	0	1.27424	0	0	2.42515	0	2.16653	0	0	0	0	0	2.42515	0	0	0	0	0	0	0	2.16653	0	1.81677	0	0	1.27424	0	0	0	0	0	0	0	1.81677	1.27424	0	0	0	0	0	0
CCTAAGAGTACATACC-4	H004	9	Monocytes	0	2.70842	0	0	0	0	0	0	0	5.58765	2.70842	0	0	0	0	0	0	0	0	0	0	0	0	0	0	0	0	0	0	0	0	3.36768	0	0	0	0	0	0	2.70842	3.76159	0	0	2.70842	0	0	2.70842
CCTACGTAGGTTGGAC-4	H004	9	Monocytes	0	0	0	1.60688	0	1.09648	0	0	0	2.83021	1.94317	1.09648	0	1.09648	1.09648	0	0	1.94317	0	0	0	0	0	0	0	2.562	0	2.39499	0	0	1.60688	0	0	0	0	0	0	0	2.19439	2.19439	0	2.562	0	0	0	0
CCTACGTCATTCTCCG-4	H004	9	Monocytes	0	1.07556	0	0	0	0	0	0	0	1.07556	1.91617	1.58171	1.58171	0	0	0	1.07556	2.53288	0	0	1.91617	0	0	0	1.91617	1.07556	0	2.36632	1.07556	0	1.91617	1.91617	0	1.07556	0	0	0	0	1.58171	1.07556	0	0	0	0	0	1.07556
CCTCAACCATGCCGGT-4	H004	9	Monocytes	0	0	0	1.81484	0	0	0	0	0	2.42304	1.81484	0	0	0	0	0	0	2.6283	0	0	1.27257	0	0	0	0	2.42304	0	3.07085	0	0	1.27257	0	0	0	0	0	0	0	1.81484	1.81484	0	1.27257	0	0	0	0
CCTCACAAGCTTACGT-4	H004	9	Monocytes	0	0	0	1.88338	2.70399	1.3318	3.53963	0	0	3.02115	2.23682	1.88338	0	0	1.3318	0	1.3318	2.49744	0	0	0	0	0	0	1.3318	1.88338	0	1.88338	0	0	1.88338	0	0	0	0	0	0	0	1.88338	1.3318	0	0	1.3318	1.3318	0	0
CCTCAGTAGATGCCGA-4	H004	9	Monocytes	0	3.17757	0	0	0	0	3.17757	0	0	0	3.17757	0	0	0	0	0	0	0	0	0	0	0	0	0	3.84966	3.17757	0	0	0	0	0	0	0	0	0	0	0	0	4.248	3.17757	0	0	0	3.17757	0	0
CCTCATGAGACGATAT-4	H004	9	Monocytes	0	0	0	0	1.19792	1.72747	1.19792	0	0	3.5081	2.32755	1.19792	1.19792	0	0	1.19792	0	1.19792	0	0	0	0	0	0	0	1.19792	0	0	1.72747	0	2.07187	0	0	0	0	0	0	0	0	1.19792	0	1.19792	0	0	0	0
CCTTTGGAGTACAGCG-4	H004	9	Monocytes	0	0	0	0	0	0	0	0	0	2.72825	1.35099	0	0	1.35099	1.35099	0	0	1.90545	0	0	0	0	0	0	1.90545	1.90545	0	2.26006	0	0	0	0	0	0	0	0	0	0	0	1.90545	0	1.35099	0	0	0	0
CGAGTGCCACTCCGAG-4	H004	9	Monocytes	0	0	0	1.79825	1.25833	0	2.14693	0	0	1.25833	2.14693	1.25833	2.40497	0	0	0	1.25833	1.25833	0	0	0	0	0	0	0	1.79825	0	2.40497	0	0	2.14693	0	0	0	0	0	0	0	1.25833	2.14693	0	1.25833	1.25833	0	0	0
CGAGTTAGTGTCCGGT-4	H004	9	Monocytes	0	0	0	0	1.40026	0	0	1.96185	0	2.31931	0	1.40026	0	0	1.40026	0	1.40026	2.31931	1.40026	0	0	0	0	0	0	2.31931	1.40026	2.31931	0	0	1.40026	0	0	0	0	0	0	0	1.40026	0	0	0	0	0	0	0
CGCCAGATCGAATGCT-4	H004	9	Monocytes	0	0	0	1.02622	2.93943	1.85184	2.83993	0	0	3.1129	0	1.85184	0	0	0	0	0	2.46326	0	0	0	0	0	0	0	2.72943	0	2.93943	0	0	0	0	0	0	1.02622	0	0	0	1.02622	1.85184	0	0	0	0	0	0
CGCGTGACAACCGATT-4	H004	9	Monocytes	0	0	0	0	1.37258	2.2861	3.41625	1.37258	0	3.20128	1.93022	0	0	0	0	0	2.2861	1.37258	1.37258	0	0	0	0	0	0	1.37258	0	0	1.37258	0	0	0	0	0	0	1.37258	0	0	1.37258	1.37258	0	0	0	1.37258	0	0
CGGAATTCACGCGTGT-4	H004	9	Monocytes	0	0	0	0	1.30906	1.30906	0	0	0	1.85714	0	1.30906	0	0	0	0	1.30906	1.30906	0	0	0	0	0	1.30906	1.30906	1.85714	0	1.30906	1.85714	0	0	0	0	0	0	0	0	0	1.85714	2.67508	0	0	0	0	0	0
CGGCAGTTCTGAGGTT-4	H004	9	Monocytes	0	0	0	0	0	0	1.42087	0	0	1.98532	1.98532	0	0	0	0	1.98532	1.98532	2.81562	0	0	0	0	0	0	2.34393	1.98532	0	1.98532	0	0	1.98532	0	0	0	0	0	0	0	0	1.42087	1.42087	0	0	0	0	0
CGTAGTAGTAGCCCTG-4	H004	9	Monocytes	0	0	1.48297	1.48297	0	0	1.48297	0	0	1.48297	0	0	0	0	0	0	0	2.41752	0	0	0	0	0	0	0	2.05566	0	2.41752	0	0	0	0	0	0	0	0	0	0	1.48297	1.48297	0	0	0	1.48297	0	0
CTCAACCAGACAACTA-4	H004	9	Monocytes	0	0	0	1.58586	3.19052	1.58586	3.77777	0	1.58586	4.36526	3.33877	0	0	0	0	0	0	1.58586	0	0	2.17099	0	0	0	3.01639	1.58586	0	0	0	0	0	0	0	0	0	1.58586	0	0	1.58586	1.58586	0	0	0	1.58586	0	2.5377
CTCAGGGGTCGAGCTC-4	H004	9	Monocytes	0	0	0	1.12153	1.12153	1.12153	0	0	1.12153	1.12153	0	0	1.12153	1.12153	0	0	0	2.86541	0	0	0	0	0	0	0	1.12153	0	0	0	0	0	0	0	0	0	0	0	1.12153	1.63687	0	0	0	0	0	0	0
CTCCAACCAACGATTC-4	H004	9	Monocytes	3.18033	2.6706	3.57184	5.16953	0	0	0	0	1.57742	1.57742	1.072	0	0	0	0	1.072	0	1.91157	0	0	0	0	0	0	0	2.79544	0	2.6706	1.072	0	1.91157	1.072	0	0	0	0	0	1.072	1.57742	1.072	0	0	1.072	0	0	0
CTCCTCCAGAAGATCT-4	H004	9	Monocytes	0	0	0	0	0	0	0	0	0	0	1.25887	1.79888	0	0	0	0	0	3.05265	0	0	0	0	0	0	1.25887	2.78059	0	1.25887	0	0	1.25887	0	0	0	0	1.25887	0	0	1.79888	1.79888	1.25887	0	1.25887	0	0	2.6106
CTCTGGTAGGGTTGCA-4	H004	9	Monocytes	1.39157	0	0	0	0	0	1.39157	0	0	1.95193	1.95193	1.39157	0	0	0	1.39157	0	3.33898	0	0	0	0	0	0	0	1.95193	0	1.39157	0	0	0	0	0	0	0	0	0	0	0	1.39157	0	0	0	0	0	0
CTGAATGCAATCACGT-4	H004	9	Monocytes	0	0	0	3.01639	4.08181	0	3.01639	0	0	4.58586	0	0	0	0	0	0	0	0	0	0	0	0	0	0	3.01639	3.68474	0	0	0	0	0	0	0	0	0	0	0	0	0	3.01639	3.01639	0	0	0	0	0
CTGAGCGAGCCGATAG-4	H004	9	Monocytes	0	0	0	1.46429	1.46429	0	0	0	0	2.03457	1.46429	2.03457	1.46429	2.03457	0	0	0	1.46429	0	0	0	0	0	0	0	0	0	1.46429	0	0	0	0	0	0	1.46429	0	0	1.46429	2.03457	2.66011	0	0	1.46429	1.46429	0	0
CTGAGCGGTCATTGCA-4	H004	9	Monocytes	0	0	0	0	0	0	2.94113	0	0	0	0	0	0	0	2.29944	0	2.29944	2.29944	0	0	3.32884	0	0	0	2.94113	3.32884	2.29944	0	0	0	0	0	0	0	0	0	0	0	2.94113	2.29944	0	0	0	0	2.29944	0
CTGCGAGGTACCTAAC-4	H004	9	Monocytes	0	0	0	2.43318	2.43318	0	0	0	0	3.96982	3.08145	0	0	0	0	0	2.43318	2.43318	0	0	0	0	0	0	0	3.08145	0	0	0	0	0	0	0	0	0	0	0	0	3.4715	3.08145	0	2.43318	0	0	0	2.43318
CTGCTCAGTCTCAAGT-4	H004	9	Monocytes	0	0	0	2.10122	0	0	0	0	0	0	2.10122	0	1.52346	0	0	0	0	0	0	0	1.52346	0	0	0	0	2.9413	0	1.52346	0	0	0	0	0	0	0	0	0	0	0	2.10122	0	0	0	0	0	0
CTTAGGAAGAAATTCG-4	H004	9	Monocytes	0	1.44442	0	0	2.01207	0	0	0	0	2.37194	0	1.44442	0	0	0	0	0	1.44442	1.44442	0	0	0	0	0	1.44442	2.63602	0	2.01207	0	0	1.44442	0	0	0	0	0	0	0	2.37194	0	0	0	0	0	0	0
CTTAGGATCGCAGTTA-4	H004	9	Monocytes	0	0	0	0	2.39926	0	2.774	0	0	3.58498	0	0	0	0	0	0	1.79301	2.39926	0	0	0	0	0	0	1.79301	2.39926	0	2.39926	0	0	0	0	0	0	0	0	0	0	2.39926	1.79301	0	0	0	0	0	0
CTTCCTTGTAAGCGGT-4	H004	9	Monocytes	0	1.5308	0	0	0	1.5308	1.5308	0	0	0	0	2.10946	1.5308	0	0	0	0	2.74003	0	0	0	0	0	0	2.10946	2.74003	0	0	0	0	0	0	1.5308	0	0	1.5308	0	0	0	1.5308	1.5308	0	0	0	0	0
CTTCTCTCACTATCCC-4	H004	9	Monocytes	1.06113	0	0	0	0	0	0	0	0	1.89746	1.56429	0	0	0	0	0	1.06113	1.06113	0	0	0	0	0	0	1.56429	2.51267	0	2.65518	1.06113	0	0	0	0	0	0	0	0	1.06113	1.06113	1.56429	1.06113	0	0	0	0	0
CTTTCGGAGGAGTATT-4	H004	9	Monocytes	1.49145	0	0	1.49145	0	0	2.90239	0	0	3.96372	1.49145	0	0	1.49145	0	0	0	2.06522	0	0	0	0	0	1.49145	0	2.42751	0	2.06522	0	0	1.49145	0	0	0	0	0	0	0	2.06522	0	1.49145	0	0	1.49145	0	0
CTTTCGGTCCGATCGG-4	H004	9	Monocytes	0	0	0	0	2.50386	0	2.24307	0	0	2.88169	1.33695	1.88931	0	0	0	0	1.33695	1.33695	0	0	0	0	0	0	0	1.88931	0	2.71052	1.33695	0	0	0	0	0	0	0	0	0	1.33695	0	0	0	1.33695	0	0	1.33695
GAAACCTGTGACTAAA-4	H004	9	Monocytes	0	0	0	1.58033	0	0.82659	0	0	0	0	0.82659	2.16482	0	0	0	0	0.82659	2.0052	0	0	0	0	0	0	2.79887	1.81516	0	2.42339	1.27285	0	1.81516	0	0	0	0	2.0052	0	1.27285	0.82659	0.82659	0	0.82659	0	0	0	0
GAATCACCACGAAGAC-4	H004	9	Monocytes	0	0	0	0	1.33447	0	1.33447	0	0	1.33447	2.24007	1.33447	0	1.33447	0	0	1.88646	1.88646	0	0	0	0	0	0	1.33447	1.33447	0	1.33447	0	0	0	1.33447	0	0	0	0	0	0	1.88646	1.33447	0	0	0	0	0	0
GACCAATAGCTTGTGT-4	H004	9	Monocytes	0	2.9963	0	2.9963	0	0	3.66415	0	0	4.06103	2.9963	0	0	0	0	0	0	0	0	0	0	0	0	0	0	0	0	0	2.9963	0	0	0	2.9963	0	0	0	0	0	2.9963	2.9963	2.9963	0	0	2.9963	0	0
GACCCAGTCCAGTGTA-4	H004	9	Monocytes	0	0	0	1.43875	0	1.43875	2.62913	0	0	0	1.43875	1.43875	0	1.43875	0	0	1.43875	2.00564	0	0	0	0	0	0	0	0	0	2.36521	0	0	0	1.43875	0	0	1.43875	0	0	0	1.43875	2.36521	1.43875	1.43875	0	0	0	0
GACTCAACAGGTGTGA-4	H004	9	Monocytes	0	0	0	0	2.68627	0	0	0	0	2.68627	0	0	0	0	0	0	1.18768	2.05903	1.18768	0	1.18768	0	0	0	2.05903	3.16946	0	1.7154	1.18768	0	0	0	0	0	0	0	0	1.18768	1.7154	2.51748	0	0	0	0	0	0
GACTCAATCTCCGATC-4	H004	9	Monocytes	0	0	2.51895	3.56237	3.17099	0	3.56237	0	0	4.06178	0	0	0	0	0	0	0	0	0	0	0	0	0	0	0	0	0	0	0	0	0	0	0	0	0	0	0	0	2.51895	3.17099	0	0	0	3.17099	0	0
GAGAAATTCTACCACC-4	H004	9	Monocytes	0	0	0	1.08209	1.58958	1.08209	0	0	0	2.17513	2.17513	1.92462	1.08209	0	0	0	0	2.80981	1.58958	0	0	0	0	0	0	1.92462	0	1.92462	0	0	1.92462	1.08209	0	0	0	0	0	0	1.58958	1.08209	1.08209	1.08209	0	0	0	0
GAGCTGCTCAGACCGC-4	H004	9	Monocytes	0	0	0	0	1.25258	0	0	0	0	2.13985	2.13985	1.25258	1.79155	0	1.25258	0	2.13985	1.79155	0	0	0	0	0	0	2.39767	2.60246	0	1.79155	1.25258	0	0	0	0	0	0	1.25258	0	0	2.13985	0	0	0	0	0	1.25258	0
GAGTCATGTCGAGCTC-4	H004	9	Monocytes	1.77501	2.52045	2.37961	4.2887	0	1.45089	0	0.968296	0	0	1.77501	1.45089	1.45089	0	0.968296	0	0	0.968296	0	0	0	0	0	0	0.968296	1.77501	0	2.52045	0	1.45089	2.37961	1.45089	0	0	0	0	0	0	1.77501	0.968296	0.968296	0	0	0	0	0
GAGTCTACAGGGAGAG-4	H004	9	Monocytes	0	0	2.88116	2.24257	0	0	2.24257	0	0	2.24257	0	2.24257	0	0	0	0	2.24257	0	0	0	0	0	0	0	0	2.24257	0	2.24257	0	0	0	0	0	0	0	0	0	0	2.24257	3.26776	3.26776	2.24257	2.24257	0	0	0
GAGTTGTGTGTACGCC-4	H004	9	Monocytes	0	0	0	0.99889	1.48852	0.99889	0.99889	0	0	2.56548	0.99889	0.99889	0.99889	0	0	0	0	2.06192	0	0	0	0	0	0	0	0	0	3.07191	0	0	1.48852	0.99889	0	0.99889	0	0	0	0.99889	0.99889	0	0	0	0	0	0	0
GATGCTAGTGCGTTTA-4	H004	9	Monocytes	0	1.36406	0	0	2.53752	0	0	0	0	3.06266	1.92046	1.36406	0	0	0	1.36406	1.36406	2.53752	0	0	0	0	0	0	1.92046	1.92046	1.36406	2.27585	0	0	0	0	0	0	1.36406	0	0	0	1.92046	1.92046	0	0	0	0	0	0
GATGTTGAGGTGGTTG-4	H004	9	Monocytes	2.3571	3.00174	3.00174	4.90411	0	0	0	0	2.3571	0	3.3905	0	0	0	3.00174	0	0	0	0	0	2.3571	0	0	0	2.3571	3.00174	0	0	0	0	0	0	0	0	2.3571	0	0	0	3.00174	2.3571	0	0	2.3571	0	0	0
GATTCTTCACTCAAGT-4	H004	9	Monocytes	1.19086	0	0	0	1.71915	1.71915	0	0	1.19086	2.06302	2.06302	0	1.19086	0	1.19086	0	0	2.52168	1.19086	0	0	0	0	0	0	2.9611	0	2.9611	0	0	0	0	0	0	0	0	0	0	1.71915	1.19086	0	0	0	0	0	0
GCAACCGTCGAGAACG-4	H004	9	Monocytes	0	1.02439	0	1.51969	0	1.02439	1.84943	0	1.51969	2.72675	0	3.0272	1.02439	1.02439	1.84943	1.02439	1.02439	1.51969	1.02439	0	0	0	0	0	0	1.51969	0	3.0272	1.02439	1.51969	2.09698	2.09698	0	0	0	0	0	0	1.51969	1.02439	0	0	0	0	0	0
GCAGCTGGTAGCTGCC-4	H004	9	Monocytes	0	1.0368	0	1.0368	0	0	1.0368	0	0	1.53479	1.0368	0	1.0368	0	0	0	1.53479	1.86571	0	0	0	0	0	0	2.31262	2.6204	0	1.53479	0	0	1.86571	0	0	0	0	1.0368	0	0	0	1.0368	0	0	0	0	0	1.86571
GCAGTTACACGATAGG-4	H004	9	Monocytes	0	0	0	1.75068	1.21765	1.21765	1.21765	1.21765	0	1.75068	0	0	0	1.21765	1.21765	0	1.21765	0	1.75068	0	0	0	0	0	1.21765	2.99743	0	3.30218	0	0	0	1.21765	0	0	0	1.21765	0	0	1.75068	1.75068	0	0	0	1.21765	0	0
GCATCGGCACCTGCAG-4	H004	9	Monocytes	0	0	0	0	0	0	0	0	0	0	1.8447	1.8447	0	0	0	0	0	2.19604	0	0	0	0	0	0	0	1.8447	1.29831	1.8447	1.29831	0	0	0	0	0	0	0	0	0	1.8447	1.29831	1.29831	0	0	0	0	0
GCATGATAGCGCCTAC-4	H004	9	Monocytes	0	0	0	0	0	0	0	0	0	2.34953	1.1336	1.42557	0	0	0.719501	0	0	1.8353	0	0	0	0	0	0	3.30818	1.1336	0.719501	1.1336	0.719501	0	1.1336	0	0	0	0	0	0	1.8353	1.99067	0.719501	0	1.8353	2.12511	0	0	0
GCATTAGTCTTCGTAT-4	H004	9	Monocytes	0	1.18169	0	0	2.30653	1.70834	0	0	0	2.05151	1.70834	1.18169	1.18169	0	0	0	0	2.05151	0	0	0	0	0	0	1.18169	2.67823	1.18169	2.67823	0	0	1.18169	0	0	0	2.67823	1.18169	0	1.18169	2.05151	1.18169	0	1.70834	0	0	0	0
GCGGAAAAGCATTGAA-4	H004	9	Monocytes	0	0	0	0	1.9711	1.40837	2.32902	0	0	2.80011	0	1.40837	1.9711	0	1.40837	0	2.32902	1.9711	0	0	0	0	0	0	1.40837	2.32902	0	1.40837	0	0	1.40837	0	0	0	0	0	0	0	0	1.40837	0	0	0	0	0	0
GCGTGCATCTTCGGAA-4	H004	9	Monocytes	0	1.28492	0	1.82918	0	0	1.28492	0	0	2.43865	1.82918	0	1.28492	0	0	0	1.28492	2.96014	0	0	1.28492	0	0	0	0	1.82918	0	1.82918	0	1.28492	0	0	0	0	0	0	0	0	1.28492	1.82918	0	0	0	0	0	0
GCTGGGTGTTGCGGAA-4	H004	9	Monocytes	1.05634	0	0	0	0	0	0	0	0	0	0	2.14045	1.05634	0	0	0	0	1.05634	0	0	0	0	0	0	1.89122	0	1.55849	1.55849	1.55849	0	1.05634	0	0	0	0	0	0	0	1.55849	1.55849	0	0	0	0	0	1.55849
GGAATGGAGGGACTGT-4	H004	9	Monocytes	0	0	0	0	1.28096	2.17479	2.95495	0	2.17479	2.17479	1.28096	0	1.28096	0	0	0	2.17479	1.82458	0	0	0	0	0	1.28096	1.28096	1.82458	0	2.63909	1.28096	0	0	0	0	0	0	0	0	1.28096	2.17479	1.82458	0	0	1.28096	0	0	0
GGAATGGCATTGAGGG-4	H004	9	Monocytes	0	0	0	1.73378	0	0	0	0	0	2.17134	0.937661	0	0.937661	0	0.937661	0.937661	0	1.41294	0	0	0	0	0	0	2.59764	2.17134	0	2.17134	1.73378	0	2.17134	0	0	0	1.41294	0	0	0	0	2.33447	0	0	0	0	0	1.9763
GGACGTCTCATTTGCT-4	H004	9	Monocytes	0	0	1.08145	3.53023	0	0	0	0	0	1.08145	1.08145	1.5888	0	0	0	0	0	2.17427	0	0	0	0	0	0	1.08145	0	0	2.37441	0	0	1.92378	0	0	0	1.08145	0	0	0	1.08145	1.08145	1.5888	0	0	0	0	0
GGCTTTCCAATCCAGT-4	H004	9	Monocytes	0	0	0	0	0	1.11888	0	0	0	1.63371	1.63371	1.63371	0	0	0	0	1.11888	1.11888	0	0	0	0	1.11888	0	2.42544	2.42544	0	2.59291	1.11888	0	1.63371	1.9719	1.11888	0	0	0	0	0	1.11888	1.63371	0	0	0	0	0	0
GGGACCTAGTCGAGGT-4	H004	9	Monocytes	0	1.36841	0	0	0	1.36841	0	0	0	0	1.36841	0	0	0	0	0	0	0	1.92545	0	0	0	0	0	1.92545	2.9218	0	1.36841	0	0	0	0	0	0	0	0	0	0	1.92545	1.36841	0	1.36841	0	0	0	0
GGGACCTCAAATTAGG-4	H004	9	Monocytes	0	0	0	0	2.76791	0	4.6585	0	0	3.82376	0	0	0	0	3.42916	0	0	2.76791	0	0	2.76791	2.76791	0	0	3.42916	2.76791	0	2.76791	0	0	0	0	0	0	0	0	0	0	2.76791	0	2.76791	2.76791	0	0	0	0
GGGAGATCAATACAGA-4	H004	9	Monocytes	0	0	0	0	0	0	0	0	0	1.02245	0	1.51732	0	0	0	0	1.02245	1.51732	0	0	0	0	0	0	1.51732	0	0	1.84688	0	0	2.09433	0	0	0	0	0	0	0	1.51732	3.73624	1.51732	1.02245	0	0	0	0
GGGCTCACATCATGAC-4	H004	9	Monocytes	0	0	0	0	0	0	0	0	0	2.9493	0	1.27666	0	0	1.27666	0	0	2.1695	1.27666	0	0	0	0	0	1.27666	2.9493	1.27666	1.27666	1.27666	0	0	1.81958	0	0	0	0	0	0	2.1695	0	1.27666	0	0	0	0	0
GGGTTTATCATGAAAG-4	H004	9	Monocytes	0	0.890424	0	0.890424	1.66931	0.890424	1.35386	0	0	2.10179	1.66931	1.66931	1.35386	0	0	0	0	1.66931	0	0	0	0	0	0	0.890424	1.35386	0	1.66931	0	0	0.890424	0.890424	0	0	0.890424	0	0	0.890424	1.66931	1.90875	0.890424	1.35386	0	0	0	1.35386
GGTGATTCAAATGCTC-4	H004	9	Monocytes	1.21732	0	1.75028	3.21009	0	1.21732	0	0	0	0	1.75028	0	0	0	0	0	1.21732	3.1092	0	0	0	0	0	0	0	2.35256	0	2.5565	0	0	1.75028	0	0	0	0	1.21732	0	0	0	1.21732	0	1.21732	0	0	0	0
GGTGGCTAGTCGGCAA-4	H004	9	Monocytes	0	0	0	0	0	0	0	0	0	3.1445	0	0	0	0	0	0	0	2.35307	1.42854	0	0	0	0	0	1.42854	2.35307	0	1.99404	1.42854	0	1.42854	1.42854	0	0	1.42854	0	0	0	1.99404	2.99751	0	0	0	0	0	0
GGTGGCTGTAACCAGG-4	H004	9	Monocytes	0	0	0	0	0	0	0	0	0	1.08286	0	0	0	0	0	0	1.59051	2.68593	0	0	0	0	0	0	0	0	0	1.59051	0	0	0	0	0	0	0	0	0	0	1.08286	1.92562	0	0	0	1.08286	0	1.08286
GGTTAACCAGAATTCC-4	H004	9	Monocytes	0	0	0	0	0	0	0	0	0	2.03891	2.03891	2.40002	2.03891	0	0	1.46813	2.03891	2.03891	0	0	0	0	0	0	0	0	0	1.46813	0	1.46813	0	0	0	0	0	0	0	0	2.40002	2.40002	1.46813	0	0	0	0	0
GTAGAAACAGTAGTGG-4	H004	9	Monocytes	0	0	1.42685	1.42685	0	0	0	0	0	1.99213	1.42685	1.42685	0	0	0	0	1.42685	2.61464	0	0	0	0	0	0	1.42685	1.42685	0	2.82303	1.99213	0	1.99213	0	0	0	0	0	0	0	1.42685	0	1.42685	0	0	0	0	0
GTAGGTTGTTGGGCCT-4	H004	9	Monocytes	0	0	0	1.16489	1.16489	0	1.68846	0	0	1.16489	1.16489	0	0	0	0	0	0	2.79965	0	0	0	0	0	0	0	0	0	1.68846	0	0	1.16489	1.16489	0	0	0	0	0	0	1.68846	2.03034	0	0	0	0	0	0
GTCAAACCAATGAAAC-4	H004	9	Monocytes	0	0	0	1.6975	0	0	0	0	0	0	1.6975	1.17253	1.17253	0	0	0	0	1.6975	0	0	0	0	0	0	1.17253	2.03998	0	1.6975	0	0	0	0	0	0	0	0	0	0	2.29461	1.6975	1.17253	0	0	0	0	0
GTCATCCGTTGCATTG-4	H004	9	Monocytes	0	0	0	1.40744	1.40744	0	0	1.40744	0	0	1.40744	2.79895	0	0	0	0	0	1.40744	0	0	0	0	0	0	1.97004	1.97004	1.40744	2.59091	0	0	1.40744	0	0	0	0	0	0	0	2.3279	0	0	0	0	0	0	0
GTCATGAAGGCATCAG-4	H004	9	Monocytes	0	0	0	0	1.48349	0	0	0	0	2.05625	1.48349	1.48349	1.48349	1.48349	0	0	1.48349	3.06572	0	0	0	0	0	0	1.48349	2.6833	1.48349	0	0	0	0	1.48349	0	0	0	0	0	0	2.6833	2.41814	0	1.48349	0	0	0	0
GTCATGACATCTAACG-4	H004	9	Monocytes	0	0	0	0	0	0	0.928585	0	0	1.40164	1.96343	2.15809	0.928585	0	0	0	0	0.928585	0	0	0	0	0	0	0.928585	2.15809	0	1.96343	1.40164	0	0.928585	0	0	0	1.40164	0	0	0	1.96343	0.928585	0	0	0	0	0	1.72148
GTCCACTCAGAATGTA-4	H004	9	Monocytes	0	0	0	0	1.80395	1.26322	0	0	0	2.61622	0	0	1.26322	0	0	0	0	1.26322	0	0	1.26322	0	0	0	2.41118	3.72782	0	2.15296	1.26322	0	0	0	0	0	0	0	0	1.26322	2.15296	0	0	0	0	0	0	0
GTCGTTCTCCCTCTTT-4	H004	9	Monocytes	0	0	0	1.77692	1.77692	0	0	0	1.24005	1.24005	2.58618	0	0	0	1.24005	0	0	1.77692	0	0	0	0	0	0	3.56618	1.24005	0	1.77692	0	0	1.24005	0	0	0	1.24005	0	0	0	0	1.24005	0	2.38169	0	0	1.24005	1.24005
GTCTGTCCATCAGCGC-4	H004	9	Monocytes	0	0	0	0	1.96422	0	1.40233	0	2.15891	1.96422	2.15891	1.72223	0	0	0	0	0	2.15891	0.929141	0	0	0	0	0	0.929141	0.929141	0	1.96422	1.72223	1.40233	1.40233	0	0	0	0	0	0	0.929141	1.40233	1.40233	0	0.929141	0	0	0	1.40233
GTGACGCCACGCGTGT-4	H004	9	Monocytes	0	0	0	0	0	0	0	0	0	0	1.81872	0	0	0	0	0	2.42727	2.94832	0	0	1.27592	0	0	0	1.27592	1.81872	1.27592	1.27592	1.81872	1.27592	1.27592	0	0	0	0	0	0	1.27592	1.27592	1.27592	0	0	0	0	0	0
GTGAGTTTCTAAGCCA-4	H004	9	Monocytes	0	0	0	0	2.55672	0	2.09631	0	2.09631	0	0	1.75048	0	0	1.21749	0	0	2.35278	0	0	0	0	0	0	2.09631	2.09631	0	2.09631	0	0	1.21749	0	0	0	0	0	0	0	2.09631	1.75048	0	0	0	0	0	0
GTGGCGTGTACGGCAA-4	H004	9	Monocytes	0	0	0	0	0	0	0	0	0	2.03514	0	0	0	0	0	0	0	2.66073	0	0	0	0	0	0	0	2.03514	0	1.4648	0	0	0	0	0	0	0	0	0	1.4648	1.4648	1.4648	0	2.03514	0	0	0	0
GTGTAACAGACTCAAA-4	H004	9	Monocytes	0	0	0	0	2.79099	1.15855	1.15855	0	0	1.15855	0	1.15855	1.15855	0	0	0	0	2.27637	0	0	0	0	0	0	1.15855	2.64702	0	2.27637	1.15855	0	1.15855	0	0	0	0	0	0	0	2.02233	2.27637	0	0	0	0	1.68095	0
GTGTCCTAGACCGTTT-4	H004	9	Monocytes	0	0	0	2.09777	2.72759	0	0	0	0	0	2.09777	2.09777	0	0	0	0	0	0	0	0	0	0	0	0	3.78164	2.09777	2.72759	0	0	0	2.09777	0	0	0	0	0	0	0	0	0	0	0	2.09777	0	0	2.09777
GTGTTAGGTATCCCTC-4	H004	9	Monocytes	3.7857	4.49985	4.24715	5.64321	1.35354	0	0	0	0	2.26314	1.90838	2.52448	0	0	1.35354	0	0	2.73147	0	0	0	0	0	0	1.35354	2.26314	0	2.73147	1.35354	0	1.90838	0	0	0	1.90838	0	0	0	2.26314	0	1.35354	2.90288	0	0	0	1.90838
GTTACGAGTCGTTGGC-4	H004	9	Monocytes	0	0	0	3.72931	0	0	0	0	0	4.12674	0	0	0	0	0	0	0	0	0	0	0	0	0	0	3.05989	0	0	3.05989	0	0	0	0	0	0	0	0	0	0	0	3.05989	0	3.05989	0	0	0	0
GTTCATTGTTTCGTTT-4	H004	9	Monocytes	0	0	0	2.18103	0	0	0	0	0	0	2.18103	0	0	0	0	0	3.20138	0	0	0	0	0	0	0	0	2.81606	0	0	0	0	0	0	0	0	0	0	0	0	2.81606	2.18103	0	0	0	0	0	0
GTTCGCTAGTGTCATC-4	H004	9	Monocytes	0	0	0.876438	0.876438	1.33623	1.33623	0	0	0.876438	2.24219	1.33623	1.33623	0	0	0	0	1.33623	3.02687	1.33623	0	0	0	0	0	3.46108	3.46108	0	2.50296	0.876438	0	1.33623	1.65	0	0	0	0	0	0	0	2.0809	0	1.33623	0	0	0	0
GTTGTGAGTTTCAGAC-4	H004	9	Monocytes	0	0	0	0	0	0	0	0	0	1.44059	0.959964	1.76384	0	0	0	0	0.959964	3.15965	0	0	0	0	0	0	4.86698	1.76384	0	2.00773	1.44059	0	0	1.44059	0	0	0	0	0	0	0	1.44059	0	0	0	0	0	2.50807
GTTTACTGTAAGTTGA-4	H004	9	Monocytes	0	0	0	2.10364	0	0	1.22338	0	0	0	0	0	0	0	0	0	0	1.22338	0	0	0	0	0	0	1.22338	1.75739	0	2.10364	0	0	1.75739	0	0	0	0	0	0	0	1.22338	1.22338	0	0	0	0	0	0
TAAGCCATCCGTATGA-4	H004	9	Monocytes	2.35278	3.38589	2.99721	5.03198	0	0	2.99721	0	2.35278	3.88308	3.66507	0	0	0	0	2.35278	0	0	0	0	0	0	0	0	2.99721	4.06197	0	0	2.99721	0	0	0	0	0	0	2.35278	0	0	2.99721	2.99721	0	0	0	0	0	2.35278
TAAGCGTAGTCATAGA-4	H004	9	Monocytes	0	0	0	0	0	0	0	0	0	0	0	1.74774	0	0	0	0	0	1.74774	0	0	0	0	0	0	2.34977	1.74774	1.74774	1.74774	0	0	0	0	0	0	0	0	0	0	1.74774	1.74774	0	0	1.74774	0	0	0
TACCCGTTCCACGTCT-4	H004	9	Monocytes	0	0	0.878161	1.3384	2.61434	0.878161	2.38373	0	0	2.61434	2.50567	2.08348	1.3384	0	0	0	0	1.3384	0	0	0.878161	0	0	0	0.878161	1.65238	0	2.95928	0	0.878161	1.3384	0	0	0.878161	0	0.878161	0	0	1.3384	0.878161	0	0	0	0	0	0
TACGGTATCATTTGCT-4	H004	9	Monocytes	2.68885	1.08494	1.92829	2.92495	0	0	0	0	1.08494	2.17895	1.08494	1.08494	1.08494	0	0	0	1.08494	2.54596	1.08494	0	0	0	0	0	0	2.92495	0	2.54596	0	0	0	1.08494	0	0	0	0	0	0	1.92829	1.08494	0	0	1.08494	0	0	0
TAGCACAAGATAACAC-4	H004	9	Monocytes	0	0	0	0.651733	1.72175	1.54233	0	0	0	1.32351	1.54233	1.043	0	0	0	1.043	0.651733	2.12237	0	0	0	0	0	0	2.12237	1.72175	0	1.72175	0	0	1.32351	0.651733	0	0	0	0.651733	0	0.651733	0.651733	1.043	0	1.043	1.043	0	0	1.043
TAGGTACTCTCTTAAC-4	H004	9	Monocytes	0	0	0	2.35386	2.35386	0	0	0	1.21833	0	0	0	0	0	0	1.21833	1.21833	2.72714	1.21833	0	0	0	0	0	1.75146	1.21833	1.21833	3.38704	0	0	0	1.21833	0	0	0	0	0	1.21833	1.21833	1.21833	0	0	0	0	0	0
TAGGTTGTCCGAACGC-4	H004	9	Monocytes	0	0	0	0	0	0	0	0	1.23918	2.12326	0	0	0.800382	0	0	0.800382	0	1.54312	0.800382	0	0	0.800382	0	0	1.7759	1.96459	0	1.23918	1.23918	0	2.12326	0	0	0	0	0.800382	0	1.23918	1.23918	0	0	3.41554	1.54312	0	0	0.800382
TATATCCTCAATCCGA-4	H004	9	Monocytes	0	0	0	0	2.92973	0	2.28862	0	2.28862	3.46619	3.71054	1.69206	0	0	0	1.69206	0	2.28862	0	0	0	0	0	0	0	0	0	1.69206	1.69206	0	0	0	0	0	0	0	0	0	2.28862	2.6597	0	1.69206	0	0	0	0
TCACAAGTCAAGCTTG-4	H004	9	Monocytes	0	0	0	0	0	0	0	0	0	0	0	0	0	0	0	1.28059	0	1.82415	0	0	0	0	0	0	0	2.80895	0	1.82415	0	0	1.28059	0	0	0	0	0	0	1.28059	1.82415	0	0	0	0	0	0	1.28059
TCACACCTCTGTGCGG-4	H004	9	Monocytes	0	2.54452	0	0	2.54452	0	0	0	2.54452	0	0	0	0	0	0	0	0	2.54452	0	0	0	0	0	0	2.54452	3.58937	2.54452	0	0	0	0	0	0	0	0	0	0	0	0	0	0	0	0	0	0	2.54452
TCACTATAGGGAGGCA-4	H004	9	Monocytes	0	0	0	1.62958	3.243	0	0	0	1.62958	2.85687	2.85687	0	0	0	2.21958	0	0	2.21958	0	0	0	0	0	0	1.62958	0	1.62958	1.62958	0	0	0	0	1.62958	0	1.62958	0	0	0	2.21958	2.58815	1.62958	0	2.58815	0	0	2.21958
TCAGCAAGTGTGGACA-4	H004	9	Monocytes	0	0	0	2.11617	1.53679	0	2.11617	0	0	3.40775	1.53679	2.48064	0	0	0	0	0	0	0	0	0	0	0	0	1.53679	2.48064	0	0	0	0	0	0	0	0	0	0	0	0	2.11617	2.11617	0	2.11617	0	0	0	0
TCAGCCTAGACCTTTG-4	H004	9	Monocytes	0	0	0	0	1.85396	1.85396	0	0	0	2.46556	1.85396	0	0	0	1.85396	0	2.46556	1.85396	0	0	0	0	0	0	1.85396	1.85396	0	0	0	0	1.85396	0	1.85396	0	0	0	0	0	2.46556	1.85396	0	0	0	0	0	0
TCAGGGCAGAGGCCAT-4	H004	9	Monocytes	0	0	0	0	2.17513	0	2.542	0	0	1.58958	0	0	1.58958	0	0	0	0	1.58958	0	0	0	0	0	0	0	2.542	0	2.17513	0	0	0	0	0	0	0	0	0	0	1.58958	1.58958	0	1.58958	0	2.17513	0	0
TCATCATGTATCGTTG-4	H004	9	Monocytes	0	0	1.37192	0	1.37192	0	0	0	1.37192	1.92946	0	1.37192	0	0	0	0	0	1.37192	0	0	0	0	0	0	1.37192	1.92946	0	1.37192	0	0	1.37192	0	0	0	0	0	0	0	1.37192	1.37192	0	0	0	0	0	1.37192
TCATGTTCAGCAATTC-4	H004	9	Monocytes	0	0	0	1.43533	1.43533	0	0	0	0	1.43533	0	1.43533	0	0	1.43533	0	0	2.36114	0	0	0	0	0	0	1.43533	0	0	0	0	0	0	0	0	0	0	0	0	1.43533	1.43533	0	2.36114	0	0	0	0	0
TCATGTTCATACACCA-4	H004	9	Monocytes	0	1.4072	0	0	0	0	0	1.4072	0	1.4072	1.4072	1.4072	1.4072	1.4072	1.4072	0	1.4072	2.32762	0	0	0	0	0	0	0	1.96977	0	3.11758	0	0	0	0	0	0	0	0	0	1.4072	1.4072	1.96977	2.32762	0	1.4072	0	0	1.4072
TCATTCAAGAATGTTG-4	H004	9	Monocytes	0	0	0	1.35524	1.91034	0	0	0	0	1.35524	1.91034	1.35524	0	0	0	0	0	2.2652	0	0	0	0	0	0	1.91034	0	0	0	0	0	0	0	0	0	0	0	0	1.35524	1.91034	1.35524	0	0	0	0	0	0
TCATTCAGTCGTCAGC-4	H004	9	Monocytes	0	0	0	0	1.62892	1.31701	1.31701	0	1.31701	2.58739	1.86632	0.861252	1.62892	0	0.861252	0	0.861252	2.47897	1.31701	0	0.861252	0	0	0	0.861252	0.861252	0.861252	2.05804	0	0	1.86632	0	0	0	0	0	0	0	1.31701	1.31701	0	0	0	0	0	0
TCCACCATCCTGTTAT-4	H004	9	Monocytes	1.83204	0	0	0	0	0	0	0	0	0	0	1.83204	0	0	0	1.83204	1.83204	2.44175	0	0	0	0	0	0	2.44175	0	0	0	1.83204	0	0	0	0	0	0	0	0	1.83204	1.83204	0	0	0	0	0	0	0
TCCCACAAGTAATTGG-4	H004	9	Monocytes	0	0	0	0	1.64678	0	1.98587	0	0	3.17998	1.64678	1.12983	1.12983	0	0	0	0	1.12983	0	0	0	0	0	0	1.98587	1.64678	1.12983	0	0	0	1.12983	0	0	0	0	1.12983	0	0	1.12983	1.12983	0	0	0	0	0	0
TCCGGGATCGGTAACT-4	H004	9	Monocytes	0	0	0	0	2.47472	0	0	0	0	0	2.47472	1.31362	0	0	0	0	0	0	1.31362	0	0	0	0	1.31362	1.31362	2.21472	1.31362	2.21472	1.31362	0	0	0	0	0	0	0	0	0	1.31362	2.47472	0	1.31362	0	1.31362	0	0
TCCTCGAAGGCTGGAT-4	H004	9	Monocytes	0	1.49412	0	1.49412	0	0	0	0	0	3.46882	1.49412	0	0	0	0	0	1.49412	1.49412	0	0	0	0	0	0	1.49412	0	0	1.49412	0	0	1.49412	1.49412	0	0	0	0	0	0	2.06824	0	0	0	0	0	0	0
TCCTCTTAGCGCCTCA-4	H004	9	Monocytes	0	0	0	0	1.78512	0	1.24708	0	0	1.24708	2.39065	0	2.13304	0	0	0	1.24708	2.76512	0	0	0	0	0	0	0	2.39065	0	1.24708	1.24708	0	1.78512	0	0	0	0	1.24708	0	0	1.78512	1.78512	0	0	0	0	0	0
TCGAAGTCAAGGAGTC-4	H004	9	Monocytes	0	0	0	0	1.53717	0	1.23381	0	1.23381	2.3737	1.53717	2.1166	1.76961	0	0	0	0.796217	2.74763	0	0	0	0	0	0	1.76961	2.25339	0	2.1166	0.796217	0	0	1.53717	0	0	0	0	0	0.796217	1.23381	0.796217	0.796217	1.23381	0	0.796217	0	0
TCGGGCATCACTGCTC-4	H004	9	Monocytes	0	0	0	0	0	0	0	0	0	2.47722	1.86471	0	1.86471	0	0	0	1.31561	2.68342	1.86471	0	0	1.31561	0	0	2.68342	2.21714	1.86471	1.31561	0	0	0	0	0	0	0	0	0	0	0	0	0	0	0	1.31561	0	0
TCTACCGCAGGTTCGC-4	H004	9	Monocytes	0	0	0	0	1.07939	0	0	0	0	0	1.07939	1.07939	1.07939	0	0	0	1.07939	2.53823	0	0	0	0	0	0	1.07939	1.58632	0	0	1.58632	0	1.07939	0	0	0	0	0	0	0	1.92113	1.92113	0	0	0	0	0	0
TCTCTGGGTTAGCGGA-4	H004	9	Monocytes	0	0	0	1.34718	1.90108	1.34718	0	0	0	1.90108	1.34718	2.25546	0	0	1.34718	1.90108	1.34718	2.72345	0	0	0	0	0	0	1.34718	0	0	1.90108	0	0	1.34718	1.34718	0	0	1.34718	0	0	0	1.34718	1.34718	1.34718	0	0	0	0	0
TGAACGTAGTCACTAC-4	H004	9	Monocytes	0	0	0	0	1.83535	0	0	0	0	2.18616	2.18616	1.29024	0	0	0	0	0	1.83535	0	0	1.29024	0	0	0	0	1.83535	0	1.83535	1.29024	0	2.18616	1.29024	0	0	0	0	0	0	0	1.83535	0	0	0	0	0	0
TGACTCCCATCACGGC-4	H004	9	Monocytes	2.86541	0	0	2.86541	3.25171	2.22766	0	2.22766	0	2.22766	4.07664	0	2.22766	0	0	2.22766	0	2.22766	0	0	0	0	0	0	2.22766	0	0	0	0	0	0	2.22766	0	0	0	0	0	0	2.86541	0	2.22766	0	0	0	0	0
TGATGGTTCGGAATTC-4	H004	9	Monocytes	0	0	0	1.32669	1.87749	0	1.32669	0	0	0	1.32669	2.49107	0	0	0	0	1.87749	1.32669	0	0	0	0	0	0	0	2.86854	0	1.87749	0	0	0	0	0	0	0	0	0	1.32669	1.87749	1.87749	0	0	0	0	0	0
TGCAGGCTCGTAGTCA-4	H004	9	Monocytes	0	0	0	1.04199	0	0	1.5411	0	1.5411	2.31987	1.87251	1.5411	1.87251	0	0	0	0	2.62785	1.04199	0	0	0	0	0	1.5411	1.87251	0	1.5411	1.04199	0	1.04199	0	0	0	0	1.04199	0	1.04199	0	2.31987	0	0	1.04199	0	0	0
TGCAGGCTCTAACGCA-4	H004	9	Monocytes	0	0	0	0	0	0	0	0	1.1713	2.03843	2.29301	0	0	0	0	0	1.1713	3.53784	0	0	1.1713	0	0	0	1.1713	1.69605	0	0	1.1713	0	0	1.1713	0	0	0	0	0	0	2.03843	2.29301	1.1713	0	0	1.1713	0	0
TGCGGCAAGCGCGTTC-4	H004	9	Monocytes	0	0	0	0	0	0	1.79218	0	0	0	0	0	0	0	1.79218	0	1.25312	1.25312	1.25312	0	0	0	0	0	1.79218	1.25312	0	2.14051	0	0	0	0	0	0	0	0	0	1.25312	1.25312	1.79218	0	0	0	0	0	0
TGCTCGTAGCTCTATG-4	H004	9	Monocytes	0	0	0	1.23657	2.37724	0	2.12003	0	0	2.37724	0	0	0	0	0	0	0	3.48949	0	0	0	1.77285	0	0	0	1.77285	0	1.77285	1.77285	0	0	0	0	0	0	0	0	1.23657	1.77285	1.77285	1.23657	0	0	0	0	0
TGCTTCGTCCCAAGTA-4	H004	9	Monocytes	0	0	0	0	0	0	1.67404	0	0	1.15274	0	1.67404	1.15274	0	0	0	1.67404	2.471	0	0	1.67404	1.15274	0	0	2.01498	1.15274	0	2.01498	1.15274	0	0	2.01498	0	0	0	0	0	0	2.26876	1.15274	1.15274	0	0	0	0	0
TGCTTGCCAAAGCGTG-4	H004	9	Monocytes	0	0	0	0.980517	1.46595	0	0.980517	0	0.980517	2.23315	1.46595	0.980517	0	0	0.980517	0	0	1.46595	0	0	0	0	0	0	3.48587	3.04405	0.980517	1.79134	0	0	0.980517	0	0	0	0	0	0	0	1.46595	1.46595	0	2.03645	2.23315	0	0	0.980517
TGCTTGCCAACTCGTA-4	H004	9	Monocytes	0	0	0	0	3.26655	0	0	0	0	4.49169	1.98858	0	0	0	1.98858	0	2.9915	0	0	0	0	0	0	0	0	0	0	0	1.98858	0	1.98858	0	0	0	0	0	0	0	2.9915	1.98858	0	0	1.98858	1.98858	0	0
TGCTTGCGTACAGTCT-4	H004	9	Monocytes	0	0	0	0	0	0	0	0	0	0	0.889072	0	0.889072	0	0	0	0	1.35215	1.66744	0	0	0	0	0	0	0	0	2.26147	0.889072	0	1.9068	0.889072	1.35215	0	0	1.66744	0	0	0	1.9068	0	0	0	0	0	0
TGGTACAAGACGTCGA-4	H004	9	Monocytes	0	0	0	0	2.50507	0	2.50507	0	0	3.30457	1.55775	0	1.55775	0	0	0	0	1.55775	2.13963	0	0	0	0	0	1.55775	2.13963	1.55775	0	0	0	1.55775	0	0	0	0	0	0	0	0	1.55775	0	1.55775	1.55775	0	0	0
TGTCAGAAGACCGTTT-4	H004	9	Monocytes	0	0	0	0.832785	1.28077	0	0	0	0	1.28077	1.28077	0.832785	0	0	0	0	0	1.58906	0.832785	0	0.832785	0	0	0	3.47175	1.58906	0	1.28077	1.28077	0	0	0	0	0	0	0	0	1.58906	0	0.832785	0.832785	0	0.832785	0	0	0
TGTCCACGTAATTGGA-4	H004	9	Monocytes	0	0	0	0	1.33385	0	2.87773	0	0	2.7066	1.33385	0	0	0	0	0	1.33385	2.23932	1.88575	0	0	0	0	0	0	1.33385	0	0	1.33385	1.33385	0	0	0	0	0	0	0	1.33385	1.88575	2.7066	1.88575	0	0	0	0	0
TGTCCCACAATGAACA-4	H004	9	Monocytes	0	0	0	0	2.09651	0	2.09651	0	0	2.72625	2.72625	0	0	0	0	0	0	3.38612	0	0	0	0	0	0	3.60247	2.09651	0	0	0	0	0	2.09651	2.09651	0	0	0	0	0	3.60247	3.10965	0	2.09651	0	0	0	0
TGTGATGTCCCATTCG-4	H004	9	Monocytes	0	0	0	0.936057	1.41094	0.573774	1.20143	0	0	0.936057	0.936057	0.936057	0	0	0.573774	0	1.20143	1.41094	0	0	0.573774	0	0	0	3.30866	1.73161	0	2.8033	0.936057	0	1.73161	0.573774	0	0	0	1.41094	0	1.20143	0.573774	1.20143	0	0.573774	2.47227	0	0	0
TGTTACTGTAGACACG-4	H004	9	Monocytes	0	0	0	0	0	0	0	0	0	2.06438	0	0	0.865454	0	0	0	0.865454	2.78111	0	0	0	0	0	0	1.32233	1.87247	0	0	0	0	0.865454	1.32233	0	0	0	0	0	0	0.865454	1.63476	0.865454	0	1.32233	0	0	0
TGTTCATGTTTGATCG-4	H004	9	Monocytes	0	0	1.34277	0	0	0	0	0	0	1.34277	0	1.34277	1.34277	1.34277	0	0	1.89602	2.88914	0	0	0	0	0	0	0	0	0	1.89602	0	0	1.89602	0	0	0	0	0	0	0	1.34277	1.34277	1.89602	0	0	0	0	0
TGTTCCGAGCGTCAAG-4	H004	9	Monocytes	2.95052	0	0	0	2.95052	0	2.95052	0	0	0	2.95052	0	0	0	0	0	0	2.95052	2.95052	0	0	0	0	0	2.95052	4.29679	0	0	2.95052	0	2.95052	0	0	0	0	0	0	0	2.95052	2.95052	0	0	0	0	0	0
TGTTGAGAGTACCATC-4	H004	9	Monocytes	0	1.52122	0	0	2.09871	1.52122	0	0	0	1.52122	2.46244	1.52122	0	0	0	0	0	0	0	0	0	0	0	0	1.52122	1.52122	0	0	0	0	0	0	0	0	0	0	0	0	1.52122	1.52122	1.52122	0	0	0	0	0
TTAGGCAGTTGCATGT-4	H004	9	Monocytes	0	0	0	2.11446	1.23208	1.23208	2.89029	0	0	2.5758	0	1.23208	0	0	0	0	0	2.3715	1.23208	0	0	0	0	0	1.76759	2.74536	0	1.76759	0	0	0	0	0	0	1.23208	0	0	0	2.3715	1.76759	1.23208	1.23208	0	0	0	0
TTAGTCTTCAGAATAG-4	H004	9	Monocytes	0	0	0	0	2.70105	0	0	0	1.72842	2.3286	3.18465	1.72842	0	0	0	0	0	2.70105	0	0	1.72842	0	0	0	0	1.72842	0	0	0	0	2.70105	0	0	0	0	0	0	0	2.70105	1.72842	0	2.3286	0	0	0	2.3286
TTCACCGGTGGAAATT-4	H004	9	Monocytes	0	1.10492	0	1.10492	0	1.95401	0	0	0	1.10492	0	0	0	0	0	0	2.20562	0	1.10492	0	0	0	0	0	1.617	1.10492	0	2.40648	1.10492	0	0	0	0	0	0	0	0	0	1.95401	1.95401	0	0	0	0	0	0
TTCGGTCTCCTCAGGG-4	H004	9	Monocytes	0	0	0	1.01052	1.01052	1.01052	0	0	0	0	2.27574	1.01052	1.01052	0	0	1.01052	0	1.01052	0	0	0	0	0	0	0	1.01052	0	1.50276	0	0	1.83115	0	0	0	0	0	0	0	1.01052	1.01052	0	0	0	0	0	0
TTCTGTAGTTTCGTGA-4	H004	9	Monocytes	0	0	0	0	1.5791	0	0	0	0	0	0	0	0	0	0	1.5791	1.5791	2.79743	0	0	0	0	0	0	0	1.5791	0	3.18236	0	0	2.79743	0	0	0	0	0	0	0	1.5791	1.5791	1.5791	0	0	0	0	0
TTGAACGCAGTAGATA-4	H004	9	Monocytes	0	0	0	1.1602	1.1602	0	2.02442	1.1602	0	2.27853	2.27853	1.6829	0	0	0	0	0	3.03087	0	0	0	0	0	0	1.1602	1.6829	0	2.48097	0	1.1602	1.1602	0	0	0	0	0	0	1.6829	0	1.1602	1.1602	0	1.1602	1.1602	0	0
TTGACCCCACCCTATC-4	H004	9	Monocytes	0	0	0	0	2.2076	1.61878	1.10641	0	0	1.10641	1.61878	1.61878	1.10641	0	1.10641	1.10641	1.10641	2.9555	0	0	0	0	0	0	1.61878	1.61878	0	2.8442	1.10641	0	1.61878	0	0	0	0	0	0	1.10641	0	0	0	0	0	0	0	0
TTGCGTCGTTTCGTTT-4	H004	9	Monocytes	0	0	0	0	1.76357	0	0	0	0	1.76357	1.76357	0	0	1.76357	0	0	0	1.76357	0	0	0	0	0	0	0	1.76357	0	3.2255	0	0	0	0	0	0	0	0	0	0	2.74082	1.76357	0	0	0	0	0	0
TTGTGTTTCTATTCGT-4	H004	9	Monocytes	0	0	0	1.99927	1.43314	0	0	0	0	2.35854	2.6223	1.43314	0	0	0	0	1.43314	2.35854	0	0	0	0	0	0	1.43314	3.15029	0	2.35854	0	0	0	0	0	0	0	0	0	0	0	1.99927	0	0	1.43314	0	0	0
TTGTTGTGTACAGAGC-4	H004	9	Monocytes	0	0	0	0	1.10276	0	0	0	0	0	0	1.10276	1.61442	0	0	0	1.10276	2.95033	0	0	0	0	0	1.10276	0	1.10276	0	1.95124	0	0	1.10276	0	0	0	0	0	0	0	0	0	1.95124	0	0	1.10276	0	0
TTTACCACAAACTAAG-4	H004	9	Monocytes	0	0	0	0	0	0	0	0	0	2.85609	2.02252	0	1.45365	0	0	1.45365	2.02252	2.38288	0	0	0	0	0	0	1.45365	2.02252	0	2.02252	1.45365	0	0	0	0	0	0	0	0	0	0	1.45365	1.45365	0	0	0	0	0
TTTCACAGTGAGTAGC-4	H004	9	Monocytes	0	0	0	0.655229	0	0	0	0	0	1.04773	1.04773	1.04773	0.655229	0	0	0	0.655229	0	0.655229	0	0	0	0	0	3.32654	1.04773	0	1.88	0.655229	0	1.88	0	0	0	0	0	0	0.655229	0	1.04773	0	1.04773	2.32785	0	0	1.04773
AAACCCATCGTGCTCT-7	H007	9	Monocytes	0	1.39361	1.95427	1.39361	2.14867	0	0	0	0	1.39361	2.14867	1.71273	0	2.45125	2.31136	1.71273	0	2.78173	1.71273	0	0.922151	1.39361	0	0.922151	0	3.10035	0	0	1.39361	0	0.922151	0	0	0	0	0	0	1.39361	0.922151	0.922151	0	0	0	0	0	0
AAACGCTAGAGTCTGG-7	H007	9	Monocytes	0	2.42094	0	3.06865	2.42094	0	0	0	0	2.42094	3.4585	2.42094	0	0	0	0	0	0	0	0	0	0	0	0	0	2.42094	0	0	0	0	0	0	0	0	0	0	0	0	2.42094	0	0	0	0	0	0	0
AAAGAACAGCAATAGT-7	H007	9	Monocytes	1.50113	0	0	2.07612	2.07612	1.50113	0	1.50113	0	0	2.07612	2.43888	0	0	0	0	1.50113	1.50113	0	0	0	0	0	0	1.50113	0	0	2.43888	0	0	0	0	0	0	0	0	0	0	0	1.50113	0	0	0	0	0	0
AAAGAACCACCCTATC-7	H007	9	Monocytes	1.2222	0	0	1.75601	2.87709	2.10217	1.75601	1.2222	0	2.73228	1.75601	0	1.2222	0	1.2222	0	1.75601	1.75601	0	0	1.2222	0	0	0	0	0	0	2.35883	0	0	1.75601	0	0	0	0	1.2222	0	0	1.75601	0	0	0	0	0	0	0
AAAGGGCAGAATAGTC-7	H007	9	Monocytes	0	0	0	1.19808	2.07207	0	0	0	0	0	1.72766	1.72766	1.72766	0	0	0	1.19808	1.19808	0	0	0	0	0	0	0	2.07207	0	1.72766	0	0	0	1.19808	0	0	0	0	0	0	0	1.19808	0	0	0	0	0	0
AAAGGGCTCAGCCCAG-7	H007	9	Monocytes	0	2.03341	0	2.65887	0	0	0	0	2.03341	3.53224	0	0	0	0	0	0	0	0	0	0	2.03341	0	0	0	4.21066	0	0	2.03341	0	0	0	0	0	2.03341	0	0	0	2.03341	2.65887	2.03341	0	0	0	2.03341	0	0
AAAGGTACACAATGAA-7	H007	9	Monocytes	0	0	0	1.26068	2.61294	1.80099	0	0	0	2.14983	1.26068	2.78296	1.80099	0	0	0	1.26068	1.26068	0	0	0	0	0	0	0	2.61294	0	2.14983	1.26068	0	1.26068	1.26068	0	0	0	0	0	0	0	1.26068	0	0	0	0	0	0
AACAAAGTCATATGGC-7	H007	9	Monocytes	0	0	0	1.34069	2.2476	1.65489	0	0	0.879973	3.27318	1.89361	1.89361	0	0	0	0.879973	0	1.34069	0	0	0.879973	0	0	0	0	1.89361	0	1.89361	0	0	0	0	0.879973	0	0	0	0	0.879973	0.879973	0	0	0	0	0	0	0
AACAAGACAGCTATTG-7	H007	9	Monocytes	0	0	0	1.99514	1.4295	0	0	0	0	2.49471	0	0.951005	1.4295	0	0	0	0	0.951005	0	0	0	0	0	0	0	1.75179	0	2.35422	0	0	0	0	0	0	0	0.951005	0	1.4295	0	0.951005	0	0	0	0	0	0
AACCACATCTCACCCA-7	H007	9	Monocytes	0	0	0	1.71915	1.19086	0	0	0	0	0	1.19086	1.71915	1.19086	0	0	0	0	2.69052	1.19086	0	1.19086	0	0	0	0	3.17384	0	2.52168	0	0	0	0	0	1.19086	2.52168	0	0	0	1.19086	0	0	0	0	0	0	0
AACCATGGTACATTGC-7	H007	9	Monocytes	0	0	0	1.46403	0	0	1.46403	0	0	2.03428	0	1.46403	0	0	0	0	2.03428	1.46403	0	0	1.46403	0	0	0	0	3.18897	0	0	0	0	0	0	1.46403	0	0	0	0	0	1.46403	0	0	0	0	0	0	0
AACCCAAAGAACGTGC-7	H007	9	Monocytes	0	2.93183	0	3.59797	2.93183	0	2.93183	2.93183	0	2.93183	0	0	0	0	2.93183	3.59797	0	2.93183	0	0	2.93183	0	0	0	0	4.96352	0	0	0	0	0	0	0	0	0	0	0	2.93183	0	0	0	2.93183	0	0	0	0
AAGCCATGTTCCGGTG-7	H007	9	Monocytes	0	0	0	1.53194	1.53194	0	0	1.03445	0	1.86264	2.30934	1.53194	0	0	1.03445	0	1.53194	2.30934	0	0	0	0	0	0	0	1.03445	0	1.86264	0	0	1.53194	0	0	0	0	0	0	0	1.03445	0	0	0	0	0	0	0
AAGGAATCACACCAGC-7	H007	9	Monocytes	0	0.589677	0	1.61284	0.958128	0	0	0	0.958128	1.76138	0.958128	1.61284	0	0.589677	1.22678	0	0	2.201	0.589677	0	0	0.589677	0	0	0	4.327	0	2.2862	0.589677	0	0	0.589677	0	0	1.89068	0	0	0	0	0	0	0	0	0	0	0.589677
AATGACCTCGCTGACG-7	H007	9	Monocytes	0	0	1.23346	2.37326	0	0	0	0	0	2.11617	1.23346	0	0	0	0	1.23346	0	0	1.23346	0	0	0	0	0	0	2.74718	0	2.11617	1.23346	0	0	0	0	0	0	0	0	0	0	0	0	0	0	0	0	0
AATGGAATCTGACGCG-7	H007	9	Monocytes	1.23037	1.23037	0	1.23037	0	0	0	0	0	1.23037	0	0	0	0	0	1.23037	1.76558	2.11233	2.11233	0	1.23037	1.23037	0	0	0	3.12686	0	1.23037	1.23037	0	0	0	0	0	0	0	0	1.23037	0	1.23037	0	0	0	0	0	0
ACAAAGACAGGCGTTC-7	H007	9	Monocytes	0	2.49209	2.49209	0	3.14299	2.49209	0	0	2.49209	3.53396	3.53396	2.49209	0	0	0	0	2.49209	2.49209	0	0	0	0	0	2.49209	0	3.53396	0	0	0	0	0	0	0	0	0	0	0	0	0	2.49209	0	0	0	0	0	2.49209
ACAAGCTGTGTATTGC-7	H007	9	Monocytes	0	0	0	2.18628	3.20705	1.59959	2.82162	0	0	3.9582	0	0	1.59959	0	0	0	0	1.59959	1.59959	0	0	0	0	0	0	1.59959	0	0	0	0	0	0	0	0	2.18628	0	0	0	1.59959	0	0	0	0	0	0	0
ACACCAACAATTGCTG-7	H007	9	Monocytes	0	0	1.05305	1.5545	0	1.05305	0	0	0	1.5545	1.5545	1.5545	0	0	1.05305	0	1.05305	2.87905	0	0	0	0	0	0	1.88693	2.33523	0	1.5545	0	0	0	1.05305	0	0	0	0	0	0	0	0	0	0	0	0	0	0
ACACGCGCACACAGCC-7	H007	9	Monocytes	0	0.946737	0	1.74604	0	0.946737	0.946737	0	0.946737	1.42421	2.61141	1.98913	0	0	0	0	1.74604	1.74604	0	0	0	0	0	0	0	0.946737	0	2.34791	1.42421	0	0	0	0	0	0	0	0	0	0	1.74604	0.946737	0	0	0	0	0
ACAGAAACACATGGTT-7	H007	9	Monocytes	0	0.933989	0	2.46916	1.9711	0.933989	0	0	0	1.9711	0.933989	2.46916	0.933989	0	0.933989	0.933989	1.40837	2.16599	0.933989	0	0	1.40837	0	0	0	2.16599	0	0.933989	0.933989	0	0.933989	0	0	0	0.933989	0	0	1.40837	0	0.933989	0	0	0	0	0	0
ACATCCCCAACCTATG-7	H007	9	Monocytes	0.592989	0.592989	0.592989	2.01158	2.01158	0.592989	0.592989	0	1.44399	0	2.2076	1.89698	0.962708	0	0	0.592989	0	1.44399	0.592989	0	0	0	0	0	1.44399	2.2076	0	2.01158	0.962708	0	0	0	0	0.592989	0	0	0	1.44399	0.592989	0.592989	0	1.44399	0	0	0	0
ACATCGAAGGCAATGC-7	H007	9	Monocytes	0	0	0	0	2.54279	0	0	0	0	2.98286	0	1.73801	0	0	0	0	1.73801	1.20687	0	0	0	0	0	0	0	0	0	0	0	0	0	1.20687	0	0	0	1.20687	0	0	0	0	0	0	0	0	0	0
ACATGCAAGATTGATG-7	H007	9	Monocytes	1.23381	0	0	1.23381	2.3737	1.23381	0	0	0	3.32421	0	0	0	0	0	1.23381	0	1.23381	1.76961	0	0	0	0	0	0	1.76961	0	0	0	0	0	1.23381	0	0	0	0	0	1.23381	0	0	1.23381	0	0	0	0	0
ACCACAAGTATGTCTG-7	H007	9	Monocytes	0	0	0	1.78968	2.39563	0	0	0	0	1.25098	1.78968	1.25098	0	1.25098	0	0	0	2.13786	0	0	1.25098	0	0	0	0	2.91541	0	1.25098	0	0	1.78968	0	0	0	0	0	0	1.78968	0	0	0	0	0	0	0	0
ACCATTTGTCAAAGAT-7	H007	9	Monocytes	1.04605	0	0	1.04605	1.04605	0	1.04605	0	0	2.12651	2.12651	1.87781	1.04605	0	0	0	0	0	1.04605	0	0	0	0	0	0	0	0	2.49141	0	0	0	0	0	1.04605	0	0	0	1.04605	0	0	0	0	0	0	0	0
ACCCTCAAGTCACGAG-7	H007	9	Monocytes	0	0	0	2.32735	0	0	0	0	0	2.32735	2.97049	0	0	0	2.32735	0	0	0	2.32735	0	2.32735	0	0	0	0	3.85553	0	2.32735	0	0	0	0	0	0	2.97049	0	0	0	0	0	0	0	0	0	0	0
ACCCTTGGTCCTTGTC-7	H007	9	Monocytes	0	0	0	2.06703	1.49305	1.00259	0	0	0	2.99466	2.80505	2.26453	0	0	0	0	1.00259	1.49305	0	0	0	0	0	0	0	0	0	0	0	0	0	1.49305	0	0	0	0	0	0	1.49305	1.49305	0	0	0	0	0	0
ACCTACCCAACCTAAC-7	H007	9	Monocytes	0	0	2.29141	2.93267	2.29141	0	2.29141	0	3.81649	3.32023	3.99514	2.29141	0	0	2.29141	2.29141	0	2.93267	0	0	0	0	2.29141	0	0	2.93267	2.29141	0	0	0	0	2.29141	0	0	0	0	0	0	2.29141	2.29141	0	0	0	0	2.29141	0
ACCTGAACAATACGCT-7	H007	9	Monocytes	0	1.27871	0	0	2.80651	0	1.82197	0	0	0	2.17203	2.43081	0	0	0	0	1.27871	1.82197	0	0	1.27871	0	0	0	0	0	0	1.27871	0	0	1.27871	0	0	0	0	0	0	0	1.27871	0	0	1.82197	0	0	0	0
ACCTGTCAGTATGGAT-7	H007	9	Monocytes	2.46212	2.46212	0	0	2.46212	0	0	2.46212	0	3.78233	3.1117	0	0	0	0	0	0	3.50221	0	0	0	0	0	0	0	0	0	0	0	0	0	0	0	0	0	0	0	0	0	0	0	0	0	0	0	0
ACGGTCGCATGGGTTT-7	H007	9	Monocytes	0	1.37478	0	1.37478	1.37478	1.37478	0	0	0	0	0	1.37478	1.93274	0	0	0	1.37478	1.93274	0	0	1.93274	0	1.37478	0	0	2.28875	0	1.37478	0	0	0	0	0	1.37478	0	0	0	0	0	1.93274	0	0	0	0	0	0
ACGGTTAAGGTTGGAC-7	H007	9	Monocytes	0	0	0	2.36492	0	1.22695	0	0	0	2.73857	1.76158	1.22695	1.22695	1.22695	1.22695	0	1.22695	2.56909	1.22695	0	0	0	0	0	0	3.00995	1.76158	1.76158	1.22695	0	0	1.22695	0	0	1.22695	0	0	0	0	0	0	0	0	0	0	1.76158
ACGTTCCAGCTGACCC-7	H007	9	Monocytes	0	0	0	2.04621	1.4746	0	0.987545	0	0	2.04621	2.24317	0.987545	0.987545	0	0	0.987545	0	2.04621	0	0	0	0	0	0	0	2.40765	0	2.04621	0	0	0	1.4746	0	0	0	0	0	0.987545	0	0	0	0	0	0	0	0.987545
ACGTTCCGTAGTGTGG-7	H007	9	Monocytes	0	0	1.10263	0	0	1.10263	0	0	0	1.10263	0	1.61426	0	0	0	0	0	2.71367	1.10263	0	0	0	0	0	0	1.10263	0	1.95107	0	0	1.61426	0	0	0	1.10263	0	0	0	1.61426	0	0	0	0	0	0	0
ACTATCTAGCGCAATG-7	H007	9	Monocytes	0	1.06974	0	1.06974	0	0	1.06974	0	0	0	2.15853	1.57468	0	0	0	1.06974	0	1.06974	0	0	1.06974	0	0	0	0	0	0	0	0	0	2.52474	0	0	0	0	0	0	0	0	0	0	0	0	0	0	0
ACTATCTTCCGATTAG-7	H007	9	Monocytes	0	0.966981	0	1.44927	0.966981	0	0	0	0	0.966981	1.77325	1.44927	0	0	3.46479	2.75174	2.37769	1.77325	1.44927	0	1.77325	1.77325	0.966981	0.966981	0.966981	3.73169	0	2.21375	1.44927	0	0.966981	0	0	1.77325	0	1.77325	0	0	0	0.966981	0	0	0.966981	0	0	0
ACTATCTTCTGCTCTG-7	H007	9	Monocytes	0	1.19454	0	2.52654	1.19454	0	0	0	0	1.19454	2.32318	0	0	0	0	1.19454	0	2.06763	0	0	0	0	0	0	0	2.06763	0	2.06763	0	0	2.06763	0	0	0	0	1.19454	0	0	1.72349	0	0	0	0	0	0	0
ACTATGGTCGATCCAA-7	H007	9	Monocytes	0	0	1.44392	0	2.01151	0	2.01151	0	0	2.37135	1.44392	2.01151	2.01151	0	0	2.01151	0	2.63542	0	0	0	0	0	0	0	1.44392	0	0	1.44392	0	0	1.44392	0	0	0	0	0	1.44392	0	2.01151	0	0	0	0	0	0
ACTGTCCGTATTTCCT-7	H007	9	Monocytes	1.17068	1.17068	0	2.66342	0	1.17068	0	0	0	2.80756	1.69532	2.03766	0	0	1.17068	0	1.69532	1.17068	0	0	0	0	0	0	0	1.17068	0	2.49494	1.17068	0	1.17068	1.17068	0	0	0	0	0	0	0	1.17068	0	0	0	0	0	1.17068
ACTTATCTCCGTGTCT-7	H007	9	Monocytes	0	0	0	2.01657	2.64085	2.01657	2.37665	0	2.84963	3.02226	1.44839	0	0	0	0	0	0	2.01657	0	0	0	0	0	0	0	2.37665	0	2.01657	1.44839	0	0	0	0	0	0	0	0	0	0	0	0	0	0	0	0	0
ACTTCGCGTTGATGTC-7	H007	9	Monocytes	0	2.44559	0	3.48469	3.09444	0	2.44559	0	3.09444	2.44559	2.44559	0	0	0	0	0	0	2.44559	0	0	0	0	0	0	0	0	0	0	0	0	0	0	0	0	2.44559	0	0	0	2.44559	0	0	0	0	0	0	0
ACTTCGCTCATTGCTT-7	H007	9	Monocytes	1.51068	0	1.51068	1.51068	1.51068	0	0	0	1.51068	1.51068	1.51068	0	0	1.51068	1.51068	0	1.51068	2.4501	0	0	0	0	0	0	0	3.24683	0	0	0	0	0	0	0	0	0	1.51068	0	1.51068	0	0	0	0	0	0	0	0
ACTTTGTCAGCATGCC-7	H007	9	Monocytes	0	0	0	0	0	0	0	0	0	2.49107	0	1.87749	0	0	0	0	0	3.01455	0	1.32669	0	0	0	0	0	2.23062	0	1.32669	0	0	1.32669	0	1.32669	0	0	0	0	0	1.32669	1.32669	0	0	0	0	0	0
AGAAATGAGAGTTGAT-7	H007	9	Monocytes	0	0	0	4.4598	2.89558	2.89558	0	0	2.89558	2.89558	2.89558	0	0	0	0	0	0	0	0	0	0	0	0	0	0	2.89558	0	2.89558	0	0	0	0	0	0	0	0	0	0	0	0	0	0	0	0	0	0
AGAACAAAGTCACACT-7	H007	9	Monocytes	0	0	0	1.10953	0	0	0	0	0	1.10953	2.21176	1.62253	1.62253	0	0	1.10953	0	1.62253	0	0	1.10953	0	0	0	0	1.10953	0	1.10953	0	0	1.95993	0	0	0	0	0	0	0	0	1.62253	0	0	0	0	0	0
AGAACAACACAACGAG-7	H007	9	Monocytes	3.01179	2.36667	2.36667	4.22877	0	0	0	0	0	3.40071	2.36667	0	0	0	2.36667	0	2.36667	0	0	0	0	0	0	0	0	3.01179	0	0	0	0	0	0	0	0	0	0	0	0	2.36667	2.36667	0	0	0	0	0	0
AGAACAATCCCTTGTG-7	H007	9	Monocytes	0	0	1.78823	2.39404	0	0	0	0	0	1.24974	1.24974	0	0	0	0	0	1.24974	2.59876	0	0	1.24974	0	0	0	0	3.04048	0	1.24974	1.24974	0	0	1.24974	0	0	1.24974	1.78823	0	1.78823	0	0	1.24974	0	0	0	0	0
AGAGAGCAGAATTGCA-7	H007	9	Monocytes	0	1.67598	0	1.67598	1.67598	0	1.67598	0	0	0	3.12326	0	0	0	2.2709	0	1.67598	2.2709	1.67598	0	0	0	0	0	0	3.12326	2.2709	0	0	0	0	0	0	0	0	0	0	0	1.67598	0	0	0	0	0	0	0
AGATCCACAGGAGGTT-7	H007	9	Monocytes	0	0	0	1.03015	1.03015	1.5267	0	0	0	1.03015	1.03015	1.03015	0	1.03015	0	1.03015	1.03015	1.5267	0	0	0	0	0	0	0	0	0	2.94522	1.03015	0	0	1.03015	0	0	0	0	0	0	1.03015	0	0	0	0	0	0	0
AGCATCAAGCGCCTCA-7	H007	9	Monocytes	1.1486	0	1.1486	0	0	0	0	0	0	2.26334	1.66913	1.1486	0	0	0	0	1.1486	2.00973	0	0	0	0	0	0	0	2.26334	0	1.66913	0	0	0	0	0	0	0	1.66913	0	0	1.1486	0	0	0	0	0	0	0
AGCGCTGTCCGCAGTG-7	H007	9	Monocytes	0	0	3.14724	3.14724	0	3.81867	3.14724	0	0	5.18836	3.14724	0	0	3.14724	0	3.14724	0	3.14724	0	0	0	0	0	0	0	4.50077	0	0	0	0	0	0	0	0	0	0	0	0	0	0	0	0	0	0	0	0
AGCGTATTCCTTGGAA-7	H007	9	Monocytes	2.31987	0	0	2.31987	2.96262	0	2.31987	0	0	4.62416	3.62959	0	0	2.31987	0	2.31987	0	2.96262	0	0	0	0	0	0	0	0	0	0	0	0	0	0	0	0	2.31987	0	0	0	2.31987	0	0	0	0	0	0	2.31987
AGCTTCCAGCGGGTTA-7	H007	9	Monocytes	0	0	0	1.45971	1.78457	0	0	0	0	0	0.975445	2.65456	0	0	0	0	0	0.975445	0	0	0	0	0	0	0	1.78457	0	2.86354	0	0	0	0	0	0	0	0	0	0.975445	0	0	0	0	0	0	0	0
AGCTTCCGTAGGACTG-7	H007	9	Monocytes	0	0	0	2.08966	2.08966	0	3.59486	0	0	2.71894	2.92881	0	0	0	0	0	0	0	0	0	0	0	0	0	0	2.45301	0	1.51316	0	0	0	0	0	0	0	2.45301	0	0	1.51316	1.51316	0	0	0	0	0	1.51316
AGGAAATAGGTAGTAT-7	H007	9	Monocytes	0	0	0	3.98214	2.65027	0	4.20155	2.65027	0	3.70065	0	0	0	0	0	2.65027	0	2.65027	0	0	0	0	0	0	0	0	0	0	0	0	2.65027	0	0	0	0	0	0	0	0	2.65027	0	2.65027	0	0	0	0
AGGCATTCAGGCATTT-7	H007	9	Monocytes	0	1.18736	1.18736	0	0	0	0	0	0	1.18736	0	0	0	0	1.71503	0	1.18736	3.16902	1.18736	0	1.18736	0	0	0	0	1.71503	0	1.71503	1.18736	0	0	1.71503	0	0	0	0	0	0	0	0	0	0	0	0	0	0
AGGCCACCAACGTATC-7	H007	9	Monocytes	0	0	0.924805	1.39693	0	0	0	0	0	0.924805	1.95805	1.95805	0.924805	0	0	0	0	1.39693	1.39693	0	0	0	0	0	0	2.78586	0	2.68733	0.924805	0	0	0	0	0	0	0	0	0	0.924805	0	0	0	0	0	0	0
AGGCCACCACTACGGC-7	H007	9	Monocytes	0	0	0	2.52	0	2.52	3.17208	0	0	3.56348	0	0	0	0	0	0	0	0	0	0	0	0	0	0	0	0	0	0	0	0	0	0	0	0	0	0	0	2.52	0	0	0	0	0	0	0	0
AGGGCCTAGCCTTCTC-7	H007	9	Monocytes	0	0	1.92295	3.40803	2.5402	0	2.91903	1.92295	0	3.19313	2.5402	0	0	0	0	0	0	0	0	0	0	0	0	0	1.92295	1.92295	0	0	0	0	1.92295	0	0	0	0	0	0	0	1.92295	1.92295	0	0	0	0	0	0
AGGGCCTCACACGTGC-7	H007	9	Monocytes	0	1.40884	0	0	1.40884	1.97163	0	0	0	0	1.72931	0.934364	0	0	0	0	0	2.80069	0	0	0	0	0	0	0	2.16653	0	0.934364	0.934364	0	0.934364	0.934364	0	0	1.97163	0	0	0	0	0.934364	0	0	0	0	0	0.934364
AGGGTGATCTGGTGGC-7	H007	9	Monocytes	0	0	2.18383	0	0	0	2.81902	0	2.18383	2.18383	2.81902	2.81902	0	0	0	0	0	2.18383	0	0	0	0	2.18383	0	0	2.18383	0	0	0	0	0	0	0	0	0	2.18383	0	0	0	0	0	0	0	0	0	2.18383
AGGGTTTCAGTGTACT-7	H007	9	Monocytes	0	0	0	3.34894	2.48399	0	2.48399	0	0	2.48399	1.87096	2.48399	1.87096	0	1.87096	0	0	1.87096	0	0	0	0	0	0	0	2.48399	1.87096	0	0	0	0	0	0	0	0	0	0	0	1.87096	0	0	0	0	0	0	0
AGGGTTTTCCTTGGAA-7	H007	9	Monocytes	0	1.83424	0	3.09293	0	0	0	0	0	2.44415	0	0	0	0	0	0	0	1.83424	0	0	2.44415	0	0	0	0	3.09293	0	2.82026	0	0	0	0	0	0	0	0	0	0	0	1.83424	0	0	0	0	0	0
AGGTTACAGATGGCAC-7	H007	9	Monocytes	4.27513	4.39612	4.08699	4.93947	0	0	0	0	1.40662	2.16394	1.7269	1.40662	1.40662	0	0	0.932585	0.932585	2.16394	0.932585	0	0	0	0	0	0	1.7269	0	2.46704	0.932585	0	0	0	0	0	0	0	0	1.40662	0	0	0	0	0	0	0	0
AGTAACCGTCCACGCA-7	H007	9	Monocytes	0.752398	0	0.752398	1.4739	1.17686	1.4739	0	0	0	0	0.752398	1.17686	0	0	0	0	0	1.70262	0	0	0	0	0	0	1.17686	1.70262	0.752398	1.4739	0	0.752398	0	0	0	0	0.752398	0	0	0.752398	0.752398	0.752398	0	0.752398	0	0	0	1.88865
AGTAACCGTCTTCTAT-7	H007	9	Monocytes	0	0	2.33658	0	3.36858	0	0	0	0	0	3.36858	0	0	0	3.86554	2.98019	2.33658	2.33658	0	0	0	0	0	0	0	2.33658	0	0	0	0	0	0	0	0	2.98019	0	0	0	0	0	0	0	0	0	0	0
AGTACTGGTAAGATAC-7	H007	9	Monocytes	3.78935	0	2.73497	0	2.73497	0	0	0	0	4.07136	2.73497	0	0	3.39513	0	0	0	0	0	0	2.73497	0	0	2.73497	0	3.39513	0	0	0	0	0	0	0	0	0	0	0	0	2.73497	0	0	0	0	0	0	0
AGTACTGGTCTGCGCA-7	H007	9	Monocytes	0	0	0	1.57544	1.57544	1.07036	1.07036	0	0	3.00392	2.35917	2.7931	0	0	0	0	0	1.07036	0	0	0	0	0	0	0	1.57544	0	1.90944	0	0	0	0	0	0	1.57544	0	0	1.07036	0	0	0	0	0	0	0	0
AGTAGCTTCTAACACG-7	H007	9	Monocytes	0	0	0	1.63322	1.97136	0	1.11847	0	0	2.73574	2.59234	1.11847	0	0	0	1.11847	0	0	0	0	0	0	0	0	0	1.63322	0	2.22361	1.11847	0	0	0	0	0	0	0	0	0	1.11847	1.11847	0	0	0	0	0	1.11847
AGTCAACGTATGCGGA-7	H007	9	Monocytes	0	0	0	2.47697	3.12721	2.47697	4.01684	0	0	4.34816	3.12721	2.47697	0	0	2.47697	0	2.47697	3.51795	0	0	0	0	0	0	0	3.51795	0	0	0	0	0	0	0	0	0	2.47697	0	0	2.47697	0	0	0	0	0	2.47697	0
AGTGACTTCGTTGTAG-7	H007	9	Monocytes	0	2.8036	2.8036	2.8036	0	0	2.8036	0	2.8036	0	0	0	0	0	2.8036	0	0	0	0	0	0	0	0	0	0	0	0	2.8036	0	0	0	0	0	0	0	0	0	0	0	0	0	0	0	0	2.8036	0
AGTGTTGAGGCAGCTA-7	H007	9	Monocytes	0	0	0	3.28163	1.14261	0	0	0	0	1.14261	1.662	2.25546	1.14261	0	0	0	0	2.62536	1.14261	0	0	0	0	0	0	0	0	1.14261	0	0	0	0	0	0	0	0	0	1.14261	1.14261	0	1.14261	0	0	0	0	2.25546
AGTGTTGGTACTCCCT-7	H007	9	Monocytes	0	1.13855	0	1.99697	0	0	0	0	0	1.13855	1.65718	0	0	0	0	0	0	1.13855	1.65718	0	1.65718	1.13855	0	0	0	3.19231	0	1.13855	1.13855	0	0	0	0	0	0	0	0	1.65718	0	3.66869	0	0	0	0	0	1.13855
AGTTAGCCAAGATGGC-7	H007	9	Monocytes	1.03119	0	0	1.85836	0	0	0	0	0	1.03119	1.03119	1.52797	1.03119	0	0	0	1.03119	2.47034	0	0	1.03119	0	0	0	0	3.45552	1.03119	1.03119	1.03119	0	0	0	0	0	1.03119	0	0	1.85836	1.52797	1.03119	0	0	0	0	0	1.52797
AGTTCGAGTAGCGTAG-7	H007	9	Monocytes	0	0	0.970123	1.77746	2.02196	0	0	0	0	0	0.970123	1.45314	0	0	0	0.970123	0	0	0	0	0.970123	0	0	0	0	2.38228	0	1.45314	0.970123	0	0.970123	0	0	0	0	0	0	1.45314	0.970123	0	0	0.970123	0	0	0	0
AGTTCGATCTCATGGA-7	H007	9	Monocytes	0.980309	1.4657	0.980309	0.980309	0	0.980309	0.980309	0	0	0	0.980309	1.4657	0	0	0	0	0	0.980309	0	0	0	0	0	0	0	2.23285	0	2.53821	0	0	1.4657	0	0.980309	0	2.23285	0	0	1.4657	0.980309	1.4657	0	0	0	0	0	0
ATACCGAAGATACTGA-7	H007	9	Monocytes	0	1.08093	0	2.54038	0	0	1.08093	0	0	0	1.92312	2.17358	0	0	0	0	0	2.80816	0	0	0	0	0	0	0	2.17358	0	1.92312	0	0	1.08093	0	0	0	0	0	0	0	1.08093	0	0	0	0	0	0	0
ATACCGATCACTCGAA-7	H007	9	Monocytes	0.853904	1.30768	0	0	0	0	0	0	0.853904	1.30768	0	0	0	0	1.30768	0.853904	0.853904	2.76234	0.853904	0	0.853904	0.853904	0	0	0.853904	2.04692	0	2.04692	0	0	0	0	0	0	1.30768	0	0	0	0.853904	0.853904	0	0	0	0	0	0
ATACCGATCGCTACGG-7	H007	9	Monocytes	0	0	0	2.36143	0	0	0	0	0	0	0	2.00203	0	0	0	0	1.43557	2.36143	0	0	1.43557	0	0	1.43557	0	2.36143	0	2.62526	1.43557	0	0	0	0	0	0	0	0	0	1.43557	1.43557	0	0	0	0	0	0
ATAGACCGTATTTCGG-7	H007	9	Monocytes	0	0	2.55212	2.55212	0	0	0	0	2.55212	3.20553	3.59739	0	0	0	0	0	0	3.20553	0	0	0	0	0	0	2.55212	3.20553	0	0	0	0	0	0	0	0	0	0	0	0	0	0	0	0	0	0	2.55212	0
ATAGACCGTTCTCCCA-7	H007	9	Monocytes	0	1.19792	0	2.84447	1.72747	0	0	0	0	1.72747	1.19792	1.72747	0	0	0	0	0	2.07187	0	0	0	0	0	0	0	0	0	2.07187	0	0	1.72747	0	0	0	0	0	0	0	1.19792	1.72747	0	0	0	0	0	0
ATAGAGATCCAGCACG-7	H007	9	Monocytes	0	1.02893	0.641347	2.20732	0	0.641347	0	0	1.02893	0.641347	1.02893	2.20732	1.02893	0.641347	1.02893	0	1.02893	2.54062	1.52522	0.641347	0.641347	0.641347	0	0	1.70387	2.8439	0.641347	2.30162	1.02893	0	1.70387	1.02893	0	0	2.38779	1.02893	0	1.02893	1.02893	0	0	0	0.641347	0	0	0
ATAGGCTTCGCAATTG-7	H007	9	Monocytes	0	1.21866	0	1.75186	0	1.21866	1.21866	0	0	2.72759	2.09777	1.75186	0	0	0	0	0	2.55826	0	0	0	0	0	0	0	1.75186	0	2.09777	0	0	0	0	0	0	0	0	0	1.21866	0	0	0	0	0	0	0	1.21866
ATATCCTGTCGGTGTC-7	H007	9	Monocytes	0	1.23243	0	2.37194	1.23243	0	1.23243	1.23243	0	2.57625	1.23243	0	0	0	0	0	1.23243	2.11488	0	0	0	0	0	1.76799	0	2.11488	0	3.23062	1.23243	0	0	1.23243	0	0	0	0	0	0	1.23243	1.23243	0	0	0	0	0	0
ATCACGACAGAGGGTT-7	H007	9	Monocytes	0.840874	0	0	2.3252	0.840874	0.840874	0	0	0	1.60043	0.840874	2.55455	0	0.840874	1.2911	1.60043	0	1.2911	0.840874	0	0.840874	0	0	1.2911	0	3.82484	0.840874	2.89807	0.840874	0	1.2911	0	0	0	0.840874	0	0	0.840874	0.840874	0	0	0	0	0	0	0
ATCATTCGTAGATTAG-7	H007	9	Monocytes	0	1.21515	1.74774	3.29875	1.74774	0	0	0	1.21515	0	1.21515	1.74774	0	0	0	2.09339	0	1.74774	0	0	0	0	0	1.21515	0	2.55365	0	1.21515	0	0	0	0	0	0	0	0	0	0	0	0	0	0	0	0	0	0
ATCATTCTCCCGATCT-7	H007	9	Monocytes	2.68139	2.68139	0	0	0	0	2.68139	0	0	2.68139	3.73329	0	0	0	0	0	0	2.68139	0	0	0	0	0	0	0	0	0	2.68139	3.33971	0	0	0	0	0	0	0	0	0	0	0	0	0	0	0	0	0
ATCCGTCGTCGTGATT-7	H007	9	Monocytes	0	2.98911	0	0	0	0	2.98911	0	2.98911	4.05359	3.65677	0	0	0	0	0	0	0	0	0	0	0	0	0	0	0	0	0	0	0	0	0	0	0	0	0	0	0	0	0	0	0	0	0	0	0
ATCCTATTCCCATGGG-7	H007	9	Monocytes	0	0	2.12003	1.54024	0	0	0	0	0	2.12003	1.54024	2.12003	1.54024	0	0	0	0	2.48466	1.54024	0	0	0	0	0	0	3.13524	0	2.48466	0	0	1.54024	0	0	0	0	0	0	0	1.54024	0	0	0	0	0	0	0
ATCGATGAGCCTCCAG-7	H007	9	Monocytes	0	0	0	1.29561	0	0	1.29561	0	0	0	2.19273	1.29561	1.29561	0	0	0	0	1.84157	0	0	0	0	0	0	0	2.65789	0	1.84157	0	0	2.19273	0	0	0	1.29561	0	0	0	0	1.29561	0	0	0	0	0	0
ATCTCTATCGGCTGGT-7	H007	9	Monocytes	0	0	0	2.89859	0	1.23831	0	1.23831	1.77488	1.77488	0	2.37946	0	0	0	0	0	2.75358	0	0	0	0	0	0	0	2.58391	0	1.77488	1.23831	0	0	0	0	0	2.58391	0	0	1.23831	0	0	0	0	0	0	0	0
ATCTTCACAAAGCTCT-7	H007	9	Monocytes	0	0	0	0	1.9735	1.41047	3.64217	1.9735	0	2.33153	1.9735	1.41047	0	0	0	0	1.41047	1.9735	0	0	0	0	0	0	0	3.24972	0	2.33153	1.41047	0	0	0	0	0	0	0	0	0	1.41047	0	0	1.41047	0	0	0	0
ATGATCGTCAAGCCTA-7	H007	9	Monocytes	0	0	1.76558	1.76558	2.3693	0	0	0	1.76558	1.76558	2.74309	1.76558	0	0	0	0	1.76558	0	0	0	2.3693	0	0	0	0	2.74309	0	1.76558	0	0	0	0	0	0	0	0	0	0	0	0	0	0	0	0	0	0
ATGCCTCGTCTGTTAG-7	H007	9	Monocytes	0	0	0	1.87328	0	0	0	0	0	1.87328	1.32304	1.32304	1.32304	0	0	0	1.32304	1.32304	0	0	0	0	0	0	0	0	0	1.32304	0	0	2.22619	0	0	0	1.87328	0	0	0	1.32304	0	0	0	0	0	0	0
ATGCGATTCATAGAGA-7	H007	9	Monocytes	0	0	0	0	0	0	1.79245	0	0	0	0.98135	1.79245	0	0	0	0	0	2.03761	0	0.98135	0	0	0	0	0	2.66336	0	1.79245	0	0	1.46698	0.98135	0	0	0	0	0	0	0	0	0	0	0	0	0	0
ATGGAGGTCAACTACG-7	H007	9	Monocytes	1.38114	0	0	0.689715	1.78603	0	1.09403	0	0	1.60394	1.38114	2.07343	0	0.689715	0	0	0	1.09403	0	0	0	0	0	0	0	0.689715	0	2.2964	0.689715	0	0.689715	0	0	0	0	0	0	0.689715	0.689715	1.09403	0	0.689715	0.689715	0	0	0.689715
ATGGGAGCATGTGGCC-7	H007	9	Monocytes	2.79634	0	0	3.4585	3.4585	2.79634	3.4585	0	2.79634	3.85342	0	0	0	0	0	2.79634	0	0	0	0	0	0	0	0	0	2.79634	0	0	0	0	0	0	0	0	0	0	0	0	0	0	0	0	0	0	0	0
ATGGGAGGTCATTGCA-7	H007	9	Monocytes	0	0	0	2.26934	1.00599	0	0	0	0	1.82516	2.26934	2.26934	0	0	1.00599	0	0	1.82516	1.49721	0	0	0	0	0	0	2.07171	0	1.00599	0	0	0	0	0	0	0	0	0	0	0	0	0	0	0	0	0	0
ATGGGTTAGTTGGCGA-7	H007	9	Monocytes	0	0	0	1.2735	1.2735	0	1.2735	0	0	2.16562	1.2735	2.42422	0	0	0	0	0	1.2735	1.2735	0	0	0	0	0	0	1.2735	1.2735	2.42422	0	0	1.81591	1.2735	0	0	0	0	0	0	1.2735	0	0	0	0	0	0	0
ATTACCTTCGGAGTAG-7	H007	9	Monocytes	0	0	0	0.992862	0	0	0.992862	0	0.992862	0	1.48113	1.80777	0	0	0	0	0	0.992862	0	0	0	0	0	0	0	1.80777	0	2.25074	0	0	1.80777	0	0	0	0	0	0	2.05358	0.992862	0	0	0	0	0	0	0
ATTACTCGTCAGACTT-7	H007	9	Monocytes	1.76078	0	2.36405	1.76078	0	0	0	0	0	2.36405	2.36405	1.76078	0	0	2.36405	1.76078	1.76078	1.76078	0	0	1.76078	0	0	0	0	3.39792	0	0	1.76078	0	0	2.36405	0	0	0	0	0	1.76078	0	0	0	0	0	0	0	0
ATTCACTAGCAAACAT-7	H007	9	Monocytes	0.839601	1.28948	0	2.8205	0.839601	0	1.28948	0	0	0.839601	1.59865	1.28948	0	0	0	1.28948	0	1.59865	0	0	0	0	0	0	0	1.59865	0	1.28948	0.839601	0	1.28948	0	0	0	0	0	0	0	0	0	0	0	0	0	0	0
ATTCATCTCTCCCAAC-7	H007	9	Monocytes	2.84509	3.23099	3.78891	4.89279	1.85646	1.85646	0	0	0	2.20844	2.67433	1.85646	0	0	0	0	1.30847	2.46827	0	0	0	0	0	0	1.30847	1.30847	0	1.85646	1.30847	0	2.20844	1.85646	0	1.30847	2.67433	1.30847	0	0	1.30847	1.30847	0	0	0	0	0	0
ATTCCCGTCGTTCCCA-7	H007	9	Monocytes	0.708231	0	0	0.708231	0	0	0	0	1.11867	1.81677	0.708231	1.63346	0	0	0	0	0.708231	1.11867	1.11867	0	0	0	0	0	0	0.708231	0	2.42515	0	0	0	0	0	0	0	0	0	0.708231	0.708231	1.11867	0	2.91868	0	0	0	0
ATTCCTAAGCGCTGAA-7	H007	9	Monocytes	0	2.90044	0	0	0	0	2.90044	0	0	0	0	0	0	0	0	0	0	2.90044	0	0	0	0	0	0	0	4.24461	2.90044	2.90044	0	0	0	0	0	0	0	0	0	0	2.90044	0	0	0	0	0	0	0
ATTCGTTCACCGGCTA-7	H007	9	Monocytes	0	0	0	2.62023	1.13884	0	1.13884	0	0	2.25051	0	1.99734	1.13884	0	0	0	1.13884	1.99734	0	0	0	0	1.13884	0	0	2.25051	0	1.65752	0	0	1.13884	0	0	0	0	0	0	0	1.13884	0	0	0	0	0	0	0
ATTCTACAGACGGATC-7	H007	9	Monocytes	0	0	0	2.58891	3.03035	1.24215	1.24215	1.77937	1.77937	2.12694	1.24215	1.77937	0	0	0	0	0	1.24215	0	0	0	1.24215	0	0	0	1.24215	0	2.58891	1.24215	0	0	0	1.24215	0	0	0	0	0	0	1.24215	0	0	0	0	0	0
ATTCTACTCAGCCCAG-7	H007	9	Monocytes	0.801871	1.96691	2.75725	4.17354	0	1.2411	0	0	0	0.801871	1.96691	0	0	0	0	0.801871	0	2.9023	0	0	0	0	0	0.801871	0	3.02894	0	2.12564	1.2411	0	0.801871	0	0	0.801871	1.96691	0	0	1.2411	0	0	0	0	0	0	0	1.54525
ATTGGGTCAATTGAAG-7	H007	9	Monocytes	0	0	0.951005	1.4295	1.4295	0	0.951005	0	0	2.35422	0.951005	0	0	0	1.4295	0	0.951005	0	0	0	0	0	0	0	0	0.951005	0	0.951005	1.4295	0	0	0	0	0	1.4295	0	0	0	0	0	0	0	0	0	0	0
ATTGGGTCATTCCTAT-7	H007	9	Monocytes	0	0	0	0	0	1.40441	0	0	0	1.96659	0	1.40441	0	0	0	0	1.96659	1.96659	0	0	0	0	0	0	0	0	0	1.96659	1.40441	0	1.40441	0	0	0	0	0	0	0	1.96659	0	0	1.40441	0	0	0	0
ATTGGGTTCCTACACC-7	H007	9	Monocytes	0	0	0	2.59305	2.32999	2.32999	0	0	1.7297	2.97327	1.40919	1.40919	0	0	0.934646	0	0.934646	1.40919	0	0	0	0	0	0	0.934646	0.934646	0	2.16694	0	0	1.40919	0.934646	0	0	0	0	0	0.934646	0	0	0	0	0	0	0	0
ATTGGGTTCCTCATAT-7	H007	9	Monocytes	0	1.3576	0	0	1.3576	1.3576	0	1.3576	0	1.91304	1.3576	1.3576	0	0	0	0	0	2.90805	0	0	0	0	0	0	0	1.91304	0	2.26805	0	0	0	0	0	0	0	0	0	0	0	0	0	1.3576	0	0	0	0
CAACAACAGCACCGTC-7	H007	9	Monocytes	1.37951	2.55659	1.09258	4.11822	1.09258	0	0	0	0.688628	1.09258	0.688628	1.78422	0	0	0	0.688628	0	1.6022	0.688628	0	0.688628	0	0	0	0.688628	2.6996	0.688628	2.18918	1.09258	0	0.688628	1.37951	0	0	0	0	0	0	1.09258	0	0	0	0	0	0	0
CAACAGTCAGAGTCAG-7	H007	9	Monocytes	2.43128	2.43128	0	2.43128	0	1.82241	0	0	0	3.07947	3.07947	0	0	0	0	0	1.82241	1.82241	0	0	1.82241	0	0	0	0	3.07947	0	0	0	0	1.82241	0	0	0	1.82241	0	0	0	0	0	0	0	0	0	0	0
CAACAGTTCCTACGAA-7	H007	9	Monocytes	0	1.00106	1.00106	2.06492	1.49118	0	0	0	1.00106	1.00106	2.06492	2.42719	1.00106	0	0	0	1.00106	0	0	0	0	0	0	0	0	1.00106	0	1.00106	1.00106	0	0	1.49118	0	0	0	0	0	0	0	0	0	0	0	0	0	0
CAACGATCAATTCTCT-7	H007	9	Monocytes	1.11763	0	0	1.9703	0	1.63222	0	1.11763	0	2.42375	1.11763	1.63222	0	0	0	0	0	2.22251	1.11763	0	0	0	0	0	0	0	0	2.59119	0	0	0	1.11763	0	0	0	0	0	0	1.11763	0	0	0	1.11763	0	0	0
CAACGGCTCCATCGTC-7	H007	9	Monocytes	0	1.49278	0	2.26422	0	0	1.00237	0	0	1.00237	1.00237	0	0	0	0	1.00237	0	2.06673	1.00237	0	0	0	0	0	0	1.82038	0	2.69448	0	0	2.06673	1.00237	0	0	1.49278	0	0	1.49278	0	0	0	0	0	0	0	0
CAAGAGGGTATCTCGA-7	H007	9	Monocytes	0	0	0	0.863308	2.48223	0.863308	0	0	0	1.31961	1.86933	2.06114	0.863308	0	0	0	0	2.48223	1.31961	0	0	0	0	0	0	2.22202	0	1.63178	0	0	0	0.863308	0	0	1.31961	0	0	0	1.31961	0	0	0	0	0	0	0
CACAACAAGGCACCAA-7	H007	9	Monocytes	0	0	0	0	0	2.60269	0	0	0	3.2581	2.60269	0	0	0	0	2.60269	0	0	0	0	0	0	0	0	0	3.93183	0	0	0	0	0	0	0	0	3.2581	0	0	2.60269	2.60269	0	0	0	0	0	0	0
CACATGATCCTTCAGC-7	H007	9	Monocytes	1.64577	0	0	2.87582	1.12898	2.87582	1.12898	1.12898	0	2.60675	1.12898	1.98478	1.12898	1.12898	0	0	1.12898	2.23751	2.60675	0	0	0	0	0	0	0	1.12898	1.64577	1.12898	0	1.64577	0	0	0	0	0	0	0	0	0	0	0	0	0	0	0
CACATGATCGACGTCG-7	H007	9	Monocytes	0	1.29388	0	1.83957	2.44994	3.09898	1.83957	0	0	2.82621	0	2.65567	1.29388	0	0	0	0	2.82621	0	0	0	0	0	0	0	0	0	2.44994	0	0	1.29388	0	0	0	2.19061	0	0	0	1.29388	0	0	0	0	0	0	0
CACCGTTTCCGTTTCG-7	H007	9	Monocytes	0	0	1.16915	0	2.4929	0	0	1.16915	1.16915	2.29021	2.03572	1.16915	1.16915	0	0	0	0	2.03572	1.69351	0	0	0	0	1.16915	0	0	0	0	1.16915	0	1.16915	1.69351	1.16915	0	0	0	0	1.16915	0	0	0	0	0	0	0	0
CACGTGGTCAGCCTCT-7	H007	9	Monocytes	2.4663	0.853285	2.34482	4.70171	0.853285	1.3069	0	0	0	2.5746	1.3069	0.853285	0	0	0	0	0.853285	0.853285	0	0	0.853285	0	0	0	0	3.05448	0	2.34482	0	0	1.85464	0	0	0	2.04598	0	0	0	0	0.853285	0	0	0	0	0	0
CACTGTCAGCGAGGAG-7	H007	9	Monocytes	0	0	1.21332	2.99157	0	1.21332	1.21332	0	0	1.74558	0	0	0	0	0	1.74558	0	1.74558	0	0	0	0	0	0	0	3.29624	0	1.74558	0	0	1.21332	0	0	0	0	0	0	1.74558	0	0	0	0	0	0	0	0
CACTGTCTCGGCATCG-7	H007	9	Monocytes	0	0	0	0	0	0	1.74539	0	0	1.74539	2.72027	2.72027	0	0	0	0	0	1.74539	0	0	0	0	0	0	0	1.74539	0	1.74539	0	0	0	1.74539	0	0	0	0	0	0	0	0	0	0	0	0	0	0
CACTTCGAGCCAAGCA-7	H007	9	Monocytes	0	1.41	0	1.97296	1.41	0	0	0	0	1.41	1.41	1.41	0	0	0	0	1.41	2.33097	1.41	0	0	0	0	0	0	0	0	2.59405	0	0	0	0	0	0	0	1.41	0	0	0	1.41	0	0	0	0	0	0
CAGATTGTCATGAGGG-7	H007	9	Monocytes	0	0.72959	0	2.00759	0	0	1.14691	0	1.14691	1.66712	1.66712	1.44047	0	0	0	0.72959	0	1.14691	0	0	0	0.72959	0	0	0	1.66712	0	2.26112	0.72959	0	1.14691	0	0	0	0	0	0	0	0	0	0	0	0	0	0	0
CAGCGTGCATTGCAAC-7	H007	9	Monocytes	0	1.2634	1.2634	4.70147	1.2634	0	0	0	0	1.2634	0	1.2634	0	1.2634	0	1.2634	1.2634	2.41141	0	0	0	0	0	0	1.2634	2.78653	0	2.61646	0	1.2634	2.41141	0	0	0	0	0	0	0	0	0	0	0	0	0	0	0
CAGGGCTGTAATGCGG-7	H007	9	Monocytes	1.19776	1.19776	1.19776	2.32735	0	0	0	0	1.19776	1.72728	0	1.72728	0	0	0	0	0	1.19776	1.72728	0	0	0	0	0	3.63766	2.07166	0	1.19776	0	0	2.07166	0	1.19776	0	0	0	0	0	0	1.19776	0	0	1.19776	0	0	0
CAGTGCGAGGAGGGTG-7	H007	9	Monocytes	0	1.14845	0	2.63332	0	1.14845	0	0	0	1.14845	0	0	1.14845	0	0	0	0	2.00955	0	0	0	0	0	0	0	2.63332	0	2.00955	0	0	1.14845	0	0	0	0	0	0	0	0	0	0	0	0	0	0	0
CATACAGCACCACTGG-7	H007	9	Monocytes	0	0	0	0	1.81333	1.27128	0	0	0	1.27128	1.27128	0	0	0	0	0	1.27128	2.42141	0	0	0	0	0	0	0	1.81333	0	2.42141	0	0	1.27128	1.27128	0	0	0	0	0	0	1.27128	0	0	0	0	0	0	0
CATACCCGTACACGCC-7	H007	9	Monocytes	0	1.46187	0	0	0	0	0	0	0	2.53362	2.2284	0.977198	0	1.78691	0	0	0	2.03183	0	0	1.46187	0.977198	0	0	0	3.18627	0	2.03183	0	0	0	0	0	0	0.977198	0	0	0.977198	0.977198	0	0	0	0	0	0	0.977198
CATACTTGTAACATGA-7	H007	9	Monocytes	0	0.963459	0	3.40696	2.37253	1.44491	2.37253	0.963459	0	3.23125	2.20868	2.20868	0	0	0	0	0	1.44491	0	0	0	0	0	0	0	2.51327	0	1.44491	0.963459	0	0	0.963459	0	0	1.44491	0	0	0.963459	0	0	0	0	0	0	0	0
CATACTTTCACCTGTC-7	H007	9	Monocytes	0	0	0	0	0	0	4.1997	0	0	2.98375	4.04804	0	0	0	0	0	0	2.33996	0	0	0	0	0	0	0	2.33996	0	0	0	0	0	0	0	0	0	0	0	0	0	0	0	0	0	0	0	0
CATAGACAGGTCGTCC-7	H007	9	Monocytes	0	0	2.2471	3.55079	2.88594	2.2471	0	0	0	2.2471	2.2471	2.2471	0	0	0	0	0	2.2471	0	0	0	0	0	0	0	0	0	0	0	0	0	0	0	0	2.2471	0	0	0	2.88594	0	0	0	0	0	0	0
CATCCACAGCTCGACC-7	H007	9	Monocytes	1.04271	1.04271	1.04271	1.87344	3.13735	1.87344	1.54197	0	0	2.12197	2.48668	1.87344	1.54197	0	0	0	0	1.04271	0	0	0	0	0	0	0	1.04271	0	2.12197	1.04271	0	0	0	0	0	0	1.04271	0	0	0	1.04271	0	0	0	0	0	0
CATCCACGTTGTCCCT-7	H007	9	Monocytes	1.34466	0	0	1.34466	0	0	0	0	0	0	0	1.34466	0	1.34466	1.89818	0	1.34466	2.51346	0	0	2.51346	0	0	0	1.34466	3.03775	0	1.89818	1.34466	0	0	0	0	0	2.25241	0	0	1.34466	0	1.34466	0	0	0	0	0	0
CATCCCAAGCGTACAG-7	H007	9	Monocytes	0	0	0	2.8972	2.8972	0	0	0	0	3.56237	3.95833	0	0	0	2.8972	0	0	2.8972	0	0	0	0	0	0	0	2.8972	0	0	0	0	0	0	0	0	0	0	0	0	0	2.8972	0	0	0	0	0	0
CATCGGGTCCGCGATG-7	H007	9	Monocytes	0	0	0	2.19936	1.61136	0	0	0	0	0	0	1.61136	1.61136	0	0	0	0	1.94797	0	0	1.10021	0	0	0	0	1.61136	0	1.94797	0	0	0	0	0	0	0	0	0	0	1.10021	0	0	0	0	0	0	1.10021
CATGAGTTCGTTCAGA-7	H007	9	Monocytes	0	0	0	3.09343	0	0	2.44463	0	2.44463	3.98214	2.44463	0	0	0	0	0	0	0	0	0	0	0	0	0	0	3.09343	0	0	0	0	0	0	0	0	0	0	0	0	2.44463	0	0	0	0	0	0	0
CATTCCGAGCAGAAAG-7	H007	9	Monocytes	1.1193	0	0	0	2.22471	0	0	1.63421	0	0	0	2.426	1.1193	0	0	1.1193	0	0	1.1193	0	0	0	0	0	0	1.1193	0	2.8623	0	0	1.1193	0	0	0	0	1.1193	0	1.1193	0	0	0	0	0	0	0	0
CATTGAGAGCCTTTCC-7	H007	9	Monocytes	0	0	1.39248	0	0	0	0	0	0	0	0.921239	1.71149	0	0	0	0	0	1.71149	0	0	0	0	0	0	0	1.95297	0	2.78031	0	0	0	0	0	0	0	0	0	0	0.921239	2.78031	0	0	0	0	0	1.71149
CCACCATAGCGTTCCG-7	H007	9	Monocytes	0	0	0	1.22678	2.10787	1.22678	3.61505	0	2.10787	1.76138	1.76138	0	1.76138	0	0	0	0	1.76138	1.22678	0	0	1.22678	0	1.22678	0	2.10787	0	2.10787	0	0	1.22678	0	0	0	0	0	0	0	0	0	0	0	0	0	0	2.3647
CCACTTGGTCACATTG-7	H007	9	Monocytes	1.97136	1.97136	2.59234	4.66408	1.97136	0	3.46268	0	0	3.79016	3.24734	1.97136	0	1.97136	1.97136	0	0	0	0	0	0	0	0	0	0	3.24734	1.97136	1.97136	0	0	0	0	0	0	0	0	0	0	0	0	0	1.97136	0	0	0	0
CCACTTGTCTCTGGTC-7	H007	9	Monocytes	0	1.12657	0	1.98172	1.98172	0	1.6429	0	0	1.12657	0	2.23434	1.6429	0	0	0	0	0	0	0	0	0	0	0	0	1.12657	0	1.98172	0	0	0	0	0	0	0	1.12657	0	0	0	0	0	0	0	0	0	0
CCATCACAGATGTAGT-7	H007	9	Monocytes	1.3529	0	0	1.3529	1.3529	0	1.3529	0	0	2.26237	1.3529	1.90765	0	0	0	0	1.3529	1.3529	0	0	0	0	0	0	0	1.3529	0	1.90765	0	0	0	0	0	0	0	0	0	0	0	0	0	0	0	0	0	0
CCCATTGGTGCTGTCG-7	H007	9	Monocytes	0	0	0	0	0	0	0	0	0	1.36017	1.36017	2.27116	0	0	0	0	1.36017	2.73983	0	0	0	0	0	0	0	0	0	1.916	0	0	0	0	0	0	1.36017	0	0	0	0	0	0	0	0	0	0	0
CCCGAAGCATTAGGAA-7	H007	9	Monocytes	1.92896	0	0	1.37148	0	0	0	0	0	0	0	1.37148	1.37148	0	1.37148	1.37148	0	2.75404	0	0	0	0	0	0	0	2.28478	0	0	0	0	0	1.37148	0	0	0	0	0	0	0	0	0	0	0	0	0	0
CCCGAAGTCTGTCGCT-7	H007	9	Monocytes	0	0	1.18185	3.06075	0	0	0	0	0	1.18185	2.05171	0	0	0	0	1.70852	1.18185	1.18185	0	0	0	0	0	0	0	2.67844	0	2.30674	1.18185	0	1.18185	1.18185	0	0	0	0	0	0	0	0	0	0	0	0	0	0
CCCTAACGTTGTGCAT-7	H007	9	Monocytes	1.18248	0	1.18248	2.51059	1.18248	0	0	0	0	0	1.18248	0	0	0	0	0	0	1.18248	0	0	0	0	0	0	0	1.18248	0	2.51059	0	0	0	2.0525	0	0	0	1.18248	0	1.18248	0	0	0	0	0	0	0	0
CCCTCAAAGAGTGACC-7	H007	9	Monocytes	0.951103	0	0	1.99528	1.42962	0	0	0	0	0	1.42962	2.19085	0.951103	0	0	0	0	2.19085	0	0	0	0	0	0	0	2.19085	0	2.35436	0	0	0.951103	0	0	0	0	0	0	0	0	0	0	0	0	0	0	0
CCCTCAACACCTGTCT-7	H007	9	Monocytes	0	0	1.59457	0	1.59457	0	0	0	0	1.59457	2.18069	1.59457	0	0	0	0	0	2.18069	0	0	0	0	0	0	0	1.59457	0	2.18069	1.59457	0	0	1.59457	0	0	1.59457	0	0	0	0	1.59457	0	0	0	0	0	2.18069
CCCTCTCAGGTCATAA-7	H007	9	Monocytes	0	0	0	1.26431	2.41257	0	1.26431	0	0	2.15431	0	2.15431	1.26431	0	1.26431	2.15431	1.26431	1.26431	0	0	1.80522	0	0	1.26431	0	2.93303	0	0	1.80522	0	0	0	0	0	0	1.26431	0	1.26431	0	0	0	0	0	0	0	0
CCCTCTCCACTGGCCA-7	H007	9	Monocytes	0	2.0984	2.0984	2.72825	0	0	0	0	2.0984	3.1117	3.93323	0	0	0	2.0984	0	0	2.0984	0	0	0	2.0984	0	0	0	2.0984	0	0	0	0	0	0	0	0	0	0	0	0	2.0984	2.72825	0	0	0	0	0	0
CCCTCTCGTTCCGCTT-7	H007	9	Monocytes	4.17525	3.66636	3.93714	5.08478	2.11595	0	0.593787	0.593787	0.96381	0.593787	0.96381	2.11595	1.23329	0	0.593787	0	0	1.769	0.96381	0	0	0.593787	0	0	4.29271	3.98349	0	3.05734	0.593787	1.62021	0.593787	0	0.593787	0	0	0.96381	0	0.593787	0	0.593787	0	0	0	0	0	0
CCCTTAGTCAACGAGG-7	H007	9	Monocytes	0	2.17964	0	2.81459	0	2.81459	4.15489	0	2.17964	3.47731	3.47731	0	2.17964	0	3.19987	0	0	0	0	0	0	0	0	0	0	0	0	0	0	0	0	0	0	0	0	0	0	2.81459	0	0	0	0	0	0	0	0
CCGAACGTCACCATCC-7	H007	9	Monocytes	0	2.75404	0	2.75404	2.75404	3.41483	3.41483	0	2.75404	3.80927	2.75404	0	0	0	2.75404	0	0	0	0	0	0	2.75404	0	0	0	2.75404	0	0	0	0	0	0	0	0	0	0	0	0	0	0	0	0	0	0	0	0
CCGTGAGGTCGCTTGG-7	H007	9	Monocytes	0	0	0	1.06535	1.56939	0	0	0	0	0	1.90294	1.90294	0	0	0	0	0	1.06535	0	0	0	0	0	0	0	1.56939	0	2.89684	1.06535	0	0	1.06535	0	0	0	0	0	1.06535	0	0	0	0	0	0	0	0
CCGTTCACATATCTGG-7	H007	9	Monocytes	1.27036	1.27036	0	1.81226	0	1.27036	1.27036	0	1.27036	1.27036	1.81226	1.27036	1.27036	0	1.27036	1.27036	0	2.42024	0	0	0	0	2.16176	1.27036	1.27036	3.3736	2.16176	1.27036	0	0	0	1.27036	0	0	0	1.81226	0	0	0	0	0	0	0	0	0	0
CCTAAGAAGCATATGA-7	H007	9	Monocytes	0	0	0	2.74282	0	2.27402	0	0	0	2.27402	1.36255	1.91872	1.36255	0	0	1.36255	0	3.18838	0	0	0	0	0	0	0	1.36255	0	1.36255	1.36255	0	0	0	0	0	0	0	0	0	0	0	0	0	0	0	0	0
CCTCAACGTAGACACG-7	H007	9	Monocytes	0	0	0	0	2.91903	1.92295	1.92295	0	0	1.92295	2.5402	1.92295	0	1.92295	2.5402	1.92295	0	1.92295	1.92295	0	0	0	0	0	0	2.5402	0	1.92295	0	0	0	0	0	0	1.92295	0	0	1.92295	0	0	0	0	0	0	0	0
CCTCAACTCGATTTCT-7	H007	9	Monocytes	0	0	0	1.60275	3.70541	0	3.21085	0	1.60275	2.18979	0	0	0	0	1.60275	0	0	2.18979	0	0	0	0	0	0	0	1.60275	0	0	0	0	0	0	0	0	0	2.55723	0	0	0	0	0	0	0	0	0	1.60275
CCTCTAGCAACCCTAA-7	H007	9	Monocytes	1.27984	2.43223	1.27984	2.80798	0	0	0	0	0	0	1.82328	1.82328	0	0	0	0	1.27984	2.63765	0	0	1.27984	0	0	0	0	1.82328	0	1.27984	0	0	0	0	0	0	0	0	0	0	0	0	0	0	0	0	0	0
CCTCTAGGTCTCGGGT-7	H007	9	Monocytes	0	0.996728	0	0.996728	0	1.48587	0	0	1.48587	0	1.8129	1.8129	0	0	0.996728	0	0	0.996728	1.48587	0	0	0	0	0	0.996728	3.34464	0	2.42094	0	0	0.996728	0.996728	0	0	0	0	0	0	0.996728	0	0	0	0	0	0	1.48587
CCTCTAGGTTGACTGT-7	H007	9	Monocytes	0	0	0	2.58982	0	0	0	0	0	0.80323	1.96903	1.54718	0.80323	0	0.80323	0	0	1.78019	0	0	0	0	0	0	0	2.12781	0	2.2648	1.24285	0	0	1.24285	0	0	0	0	0	0	0.80323	0.80323	0	0	0	0	0	0
CGACAGCGTACGTACT-7	H007	9	Monocytes	0	0	0	1.81865	1.00106	0	0	0	0	0	1.49118	2.26237	0	0	0	0	1.81865	1.49118	0	0	0	0	0	0	0	2.26237	0	1.00106	1.81865	0	0	0	0	0	0	0	0	1.49118	0	1.00106	0	0	1.00106	0	0	0
CGACAGCTCAGAGCGA-7	H007	9	Monocytes	0	0	2.85147	0	0	0	2.85147	0	2.85147	0	0	0	0	0	0	0	0	0	0	0	0	0	0	0	0	2.85147	0	2.85147	0	0	0	0	0	0	3.91082	0	0	0	0	0	0	0	0	0	0	2.85147
CGAGGCTAGGACAACC-7	H007	9	Monocytes	0	0	1.01543	0	0	0	0	0	0	1.50876	1.50876	2.08471	1.83764	1.01543	0	0	1.50876	1.50876	0	0	0	1.01543	0	0	0	0	0	1.01543	0	0	1.01543	1.01543	0	0	0	1.01543	0	0	2.92346	2.44784	1.83764	0	0	0	0	0
CGAGGCTCATCGAAGG-7	H007	9	Monocytes	1.02945	0	0	0	2.10391	1.02945	0	0	0	2.60983	0	2.30235	1.52585	0	0	0	1.02945	2.10391	0	0	0	0	0	1.02945	0	2.46786	0	2.30235	1.02945	0	1.52585	0	0	0	0	0	0	1.02945	0	0	0	0	0	0	0	0
CGCAGGTGTCTAGATC-7	H007	9	Monocytes	0.920511	0	1.39157	2.14627	0.920511	1.7105	0.920511	0	0	1.39157	1.7105	0	0	0	0	0	0.920511	2.57144	1.7105	0	0	0	0	0	0	2.30891	0	2.30891	1.39157	0	0	0.920511	0	0	0	0	0	0.920511	0	0.920511	0	0	0	0	0	0
CGCGTGAAGAATACAC-7	H007	9	Monocytes	2.99435	2.61361	2.91188	4.71557	1.748	0	0.948188	0	0	1.99117	1.42601	0	0.948188	0	0	0.948188	0	0.948188	0	0	0	0	0	0	0	1.42601	0	1.42601	0	0	0.948188	0	0	0	0	0	0	0.948188	0	0	0	0	0	0	0	1.42601
CGGAACCCACGCTATA-7	H007	9	Monocytes	0	0	0	1.08584	1.08584	0	0	0	0	1.08584	0	1.5941	1.08584	0	0	0	0	2.18016	0	0	0	0	0	0	0	0	0	2.38044	0	0	1.5941	2.18016	0	0	1.08584	1.08584	0	0	0	0	0	0	0	0	0	0
CGGAACCGTCACTCAA-7	H007	9	Monocytes	1.35578	0	0.891951	3.17964	1.91095	0	0	0	0	1.35578	1.91095	2.10406	1.91095	0	0	0	0	2.40507	0	0	0	0	0	0	0	1.91095	0	2.26585	1.35578	0	0	1.67141	0	0	0	0	0	0	0.891951	0	0	0	0	0	0	0
CGGAACCTCAGACCGC-7	H007	9	Monocytes	0.96931	0	0	1.77637	1.77637	2.02082	0.96931	0	0	2.52195	0	0.96931	0.96931	0	0	0	0	0.96931	0.96931	0.96931	0	0.96931	0	0	0	1.77637	0	2.52195	0.96931	0	0.96931	0	0	0	0	0	0	0.96931	0.96931	0	0	0	0	0	0	0
CGGAGAACATTGAAGA-7	H007	9	Monocytes	0	0	0.953057	0.953057	1.43204	0	0	0	1.75456	0	1.99803	1.75456	1.99803	0	0	0	0	1.43204	0	0	0	0	0	0	0	0	0	2.35724	0.953057	0	0.953057	0	0	0	0	0.953057	0	1.43204	0.953057	0.953057	0	0	0.953057	0	0	0
CGGCAGTTCTCTCTTC-7	H007	9	Monocytes	3.36858	0	0	2.98019	2.98019	0	0	0	0	4.32765	3.86554	0	0	0	0	2.33658	0	2.33658	0	0	0	0	0	0	0	2.33658	0	0	0	0	0	0	0	0	0	0	0	0	2.33658	2.33658	0	0	0	0	0	0
CGGGCATAGATCACCT-7	H007	9	Monocytes	0	0	0	1.79134	1.79134	0	2.13963	1.25241	0	2.13963	0	1.25241	0	0	0	1.25241	0	2.77212	0	0	0	0	0	0	0	2.13963	0	2.60223	1.25241	0	0	1.25241	0	0	0	0	0	0	0	1.25241	0	1.25241	0	0	0	0
CGGGTGTAGCCAACCC-7	H007	9	Monocytes	0	0	1.37854	2.76289	0	0	0	0	0	0	0	0	0	0	0	0	1.37854	1.93705	0	0	0	1.37854	0	0	0	0	0	1.93705	1.37854	0	0	0	0	0	0	0	0	0	0	0	0	0	0	0	0	0
CGTAGTATCGTTCTGC-7	H007	9	Monocytes	1.48666	0	1.48666	2.89655	2.05983	0	2.42187	0	0	3.65443	2.42187	0	0	0	0	0	1.48666	1.48666	0	0	0	0	0	0	0	2.05983	0	1.48666	0	0	0	0	0	0	0	0	0	0	0	0	1.48666	0	0	0	0	0
CGTCAAAGTCGAACGA-7	H007	9	Monocytes	0	0	0	4.15104	0	0	0	0	0	0	0	0	2.43507	0	2.43507	0	0	0	0	0	0	0	0	0	0	0	0	2.43507	0	0	0	0	0	0	0	0	0	0	0	2.43507	0	0	0	0	0	0
CGTCAAAGTTGGTAGG-7	H007	9	Monocytes	0	0	0	0.851587	1.30474	0	1.30474	0.851587	2.20389	2.57187	2.0434	2.46359	0	0	0	0	0.851587	2.46359	0	0	0	0	0	0	0	1.61544	0	1.85214	0.851587	0	1.85214	0.851587	0	0	0.851587	0	0	0.851587	0.851587	0	0	0	0	0.851587	0	0
CGTCCATGTGAGCCAA-7	H007	9	Monocytes	0	0	0	2.3571	3.00174	0	2.3571	0	3.66972	3.88775	3.00174	0	0	0	0	0	0	0	0	0	0	0	0	0	0	3.00174	0	0	0	0	0	0	0	0	2.3571	0	0	0	0	3.00174	0	0	0	0	0	0
CGTGATACACTGTGTA-7	H007	9	Monocytes	0	0	0	0	0	0	0	0	1.40095	1.40095	0	2.32014	0	0	0	0	0	1.40095	0	0	0	0	0	0	0	1.96264	0	1.96264	1.96264	0	0	1.40095	0	0	0	0	0	0	1.40095	1.40095	0	1.40095	0	0	0	0
CGTGTCTAGGAGAATG-7	H007	9	Monocytes	0	1.99514	0	1.99514	0	0	0	2.61787	0	0	1.99514	0	0	0	0	0	0	0	0	0	0	0	0	0	0	0	0	1.99514	0	0	0	0	0	0	0	0	0	0	0	0	0	0	0	0	0	0
CGTGTCTAGTGAATAC-7	H007	9	Monocytes	0	1.46608	1.46608	2.03659	0	0	0	0	0	1.46608	0	2.03659	0	0	0	0	0	1.46608	0	0	0	0	0	0	0	2.66228	0	2.03659	0	0	0	0	0	0	0	0	0	0	1.46608	0	0	0	0	0	0	1.46608
CGTTGGGAGAGAGCCT-7	H007	9	Monocytes	0	0	0	2.96611	3.35426	0	0	0	0	2.96611	2.96611	0	0	0	0	0	0	2.32318	0	0	0	0	0	0	0	0	0	2.96611	0	0	0	0	0	0	0	0	0	2.32318	0	0	0	2.32318	0	0	0	0
CGTTGGGCAATTTCGG-7	H007	9	Monocytes	0	0	0	0.954921	0	0.954921	0	0	0	0	1.75706	1.43435	0	0	0.954921	0	0	2.00065	0	0	0	0	0	0	0	2.19637	0	0.954921	0	0	0.954921	0	0	0	0	0	0	1.43435	0	0	0	0	0	0	0	0.954921
CTAAGTGCAAAGGATT-7	H007	9	Monocytes	0	0	0	2.74854	3.40916	4.08563	3.40916	0	0	0	3.80354	0	0	0	2.74854	0	0	2.74854	0	0	0	0	0	0	0	2.74854	0	0	0	0	0	0	0	0	0	0	0	0	0	2.74854	0	0	0	0	0	0
CTACCTGCAGAACGCA-7	H007	9	Monocytes	0	2.04548	2.78186	4.24867	0	0	0	0	0	0	0.987017	2.24242	0	0	0	0	0	2.40688	0.987017	0	0	0	0	0	0	2.78186	0	2.04548	1.47395	0	0	0.987017	0	0	0	0	0	0	0	1.47395	0	0	0	0	0	0.987017
CTACGGGCAAATTGGA-7	H007	9	Monocytes	1.23831	0	0	2.12218	0	1.77488	0	0	0	2.58391	0	2.12218	0	0	0	0	2.12218	2.58391	1.23831	0	0	0	0	0	0	2.12218	0	2.58391	0	0	0	0	0	0	0	0	0	1.23831	0	0	0	0	0	0	0	0
CTACTATAGGTAAACT-7	H007	9	Monocytes	0	0	0	1.11008	2.21248	0	0	0	0	1.11008	1.96062	0	1.11008	0	0	0	0	1.62318	0	0	0	0	0	0	0	0	0	2.21248	0	0	1.11008	0	0	0	0	0	0	1.11008	0	0	0	0	0	0	0	0
CTAGGTATCTACGGGC-7	H007	9	Monocytes	1.50821	0	0	0	0	0	0	0	0	0	1.50821	2.71301	0	0	0	2.08409	1.50821	0	0	0	0	0	0	0	0	0	0	2.9228	0	0	0	0	0	0	0	0	0	0	0	0	0	0	0	0	0	0
CTATAGGGTCAAAGTA-7	H007	9	Monocytes	1.48297	1.48297	0	1.48297	1.48297	0	0	0	0	2.05566	0	1.48297	0	0	0	0	1.48297	2.68266	0	0	1.48297	0	0	0	0	2.41752	0	0	0	0	0	0	0	0	0	0	0	0	0	0	0	0	0	0	0	0
CTCAAGATCTCGGTCT-7	H007	9	Monocytes	0	0	1.36973	2.28267	1.92695	1.36973	1.36973	0	0	1.92695	1.36973	1.36973	0	0	0	0	0	2.92346	1.36973	0	0	0	0	0	0	1.36973	0	1.92695	0	0	1.92695	0	0	0	0	0	0	0	0	1.36973	0	0	0	0	0	0
CTCAGGGAGGACTATA-7	H007	9	Monocytes	0	0	0	0	2.51748	0	3.06876	2.05903	0	2.51748	2.68627	1.18768	0	0	0	0	0	2.05903	1.7154	0	0	0	0	0	0	1.18768	0	1.18768	0	0	1.18768	0	0	0	0	0	0	0	1.18768	1.18768	0	0	0	0	0	0
CTCAGTCTCGGTAGGA-7	H007	9	Monocytes	1.29696	2.19439	0	1.29696	1.29696	0	0	0	0	0	0	2.65962	0	0	1.84314	1.84314	1.29696	2.45382	1.29696	0	0	0	0	0	0	3.71046	1.29696	1.29696	0	0	0	0	0	0	0	0	0	1.29696	0	0	0	0	0	0	0	0
CTCATGCGTTGTAGCT-7	H007	9	Monocytes	0	1.17966	1.17966	4.12452	1.70594	0	0	0	0	0	0	2.50686	0	0	1.70594	1.17966	1.17966	2.6755	0	0	0	0	0	0	0	2.81976	0	2.04896	0	0	0	0	0	0	1.70594	1.17966	0	0	0	0	0	0	0	0	0	0
CTCATTAAGGGTGAAA-7	H007	9	Monocytes	0.912408	1.38144	1.38144	2.9383	0.912408	0.912408	0.912408	0	0	0.912408	1.38144	0.912408	0	0	0	0	0	1.38144	0	0	0.912408	0	0	0	0	0	0	0.912408	0.912408	0	0	0	0	0	0	0	0	0	0	0.912408	0	0	0	0	0	0.912408
CTCCACAGTAGTTAGA-7	H007	9	Monocytes	0	1.9384	0	2.18944	0	0	0	0	0	1.9384	1.9384	1.9384	0	0	0	0	0	1.09278	0	0	0	0	0	0	0	2.69988	0	1.09278	1.09278	0	0	0	0	0	0	0	0	0	1.09278	1.60243	0	0	0	0	0	0
CTCCACAGTGAGAACC-7	H007	9	Monocytes	0	1.4625	0	0	2.65795	0	2.03255	0	0	2.86698	2.03255	1.4625	0	0	0	0	1.4625	2.03255	0	0	0	0	0	0	0	0	0	1.4625	0	0	0	0	0	0	1.4625	1.4625	0	0	0	0	0	0	0	0	0	0
CTCCACAGTGCTCTCT-7	H007	9	Monocytes	0	0	0.992327	3.45173	1.48047	1.80706	0	0	0	2.41458	2.41458	2.41458	0	0	0	0	0	2.41458	0	0	0	0	0	0	0	2.41458	0	1.48047	0	0	0	0	0	0	2.05284	0	0	0	0.992327	0	0	0	0	0.992327	0	0
CTCCTCCCAGAGATTA-7	H007	9	Monocytes	0	0	0	1.79232	0	0	0.981246	0	0	0	0	0	0	0	0	0	0	2.53959	0	0	0	0	0	0	0	0.981246	0	2.3985	0	0	1.46685	0.981246	0	0	0	0	0	0.981246	0	0	0.981246	0	0	0	0	0
CTCGAGGAGCTTCGTA-7	H007	9	Monocytes	0	0	0	1.29948	2.83346	1.29948	2.19746	0	0	1.84605	0	2.19746	0	0	0	0	1.84605	1.84605	0	0	0	0	0	0	0	0	0	0	0	0	0	1.29948	0	0	1.29948	0	0	1.29948	0	0	0	0	0	0	0	0
CTCTGGTAGACCATTC-7	H007	9	Monocytes	0	0	0	2.55349	1.37699	2.29141	1.37699	1.37699	0	1.37699	2.29141	1.93527	1.37699	0	0	0	0	1.37699	1.37699	0	0	0	0	0	0	1.93527	0	2.55349	0	0	0	0	0	0	0	0	0	0	0	0	0	1.37699	0	0	0	0
CTGAGGCTCCACCTGT-7	H007	9	Monocytes	0	1.71289	0	2.51466	0	0.759045	1.18554	0	1.18554	3.06583	1.18554	1.48358	0.759045	1.48358	0	1.48358	2.51466	2.41824	2.19206	0.759045	1.48358	1.18554	0	0.759045	0.759045	2.82774	1.18554	1.48358	0	0	1.89929	1.18554	0	0	0	0	0	0	0	1.18554	0	0.759045	0	0	0	0.759045
CTGATCCGTCCCGCAA-7	H007	9	Monocytes	0	0	0	2.03341	0	0	0	0	0	2.65887	3.31638	0	0	0	0	2.03341	0	0	0	0	0	0	0	0	0	2.03341	0	2.03341	0	0	0	0	0	0	0	0	0	0	3.04072	2.03341	0	0	0	0	0	0
CTGCATCCAGATCCTA-7	H007	9	Monocytes	0	0	0	0	0	0	0	0	0	1.383	1.383	1.94215	0	0	0	0	1.94215	1.383	0	0	0	0	0	0	0	0	0	1.94215	1.383	0	0	0	0	0	0	0	0	0	0	1.383	0	0	0	0	0	0
CTGCCATGTGGACTAG-7	H007	9	Monocytes	0	0.646411	0.646411	2.55045	0.646411	0.646411	1.53357	0	0.646411	1.71261	2.39748	0	0.646411	0	0	0	0.646411	1.31534	0	0	0.646411	0	0	0	0	2.47689	1.0358	2.39748	0.646411	0	1.71261	0.646411	0	0	0	0	0	1.0358	0.646411	0.646411	0	0	0	0	0	0
CTGCGAGAGTGCGTCC-7	H007	9	Monocytes	0	0	0	2.45236	0	0	0	0	0	3.10151	3.10151	0	0	0	0	0	0	0	2.45236	0	0	0	0	0	0	0	0	0	0	0	0	0	0	0	0	0	0	0	0	3.49186	0	0	0	0	0	0
CTGGACGCAACTCGTA-7	H007	9	Monocytes	0	0	0	3.66291	0	0	0	0	0	2.61434	0	0	0	0	2.61434	0	0	2.61434	0	0	0	0	0	0	0	3.66291	0	2.61434	0	0	0	0	0	0	3.66291	0	0	0	0	0	0	0	0	0	2.61434	0
CTGTATTGTCACCCTT-7	H007	9	Monocytes	0	2.612	0	0	0	0	0	0	0	0	0	0	0	0	0	0	0	0	0	0	0	0	2.612	0	0	0	0	3.94168	0	0	0	0	0	0	4.16093	0	0	0	0	0	0	0	0	0	0	3.66045
CTGTCGTTCATGAAAG-7	H007	9	Monocytes	0	0	1.127	0	2.60404	0	0	0	0	3.08483	1.127	2.60404	0	0	0	0	0	1.127	1.6434	0	1.127	0	0	0	0	2.43641	0	1.6434	1.127	0	3.2595	0	0	0	0	2.2349	0	1.127	0	1.127	0	0	0	0	0	1.6434
CTTCAATAGGAACGTC-7	H007	9	Monocytes	0	0	0	0	1.00172	0	1.00172	0	0	0	0	1.00172	0	0	0	0	0	1.00172	0	0	0	0	0	0	1.00172	2.2633	0	1.81951	0	0	0	0	0	0	1.00172	0	0	1.81951	0	0	0	0	0	0	0	1.00172
CTTCGGTCATTGGATC-7	H007	9	Monocytes	0	0	0	1.62695	1.11322	0	0	0	0	2.41777	1.96466	1.96466	1.62695	0	0	0	0	1.11322	1.11322	0	0	0	0	1.11322	0	0	0	2.21666	0	0	1.11322	0	0	0	0	0	0	1.62695	0	0	0	0	0	0	0	0
CTTCTCTGTGCATTTG-7	H007	9	Monocytes	0	0	0	3.13875	0	2.48803	4.36007	0	0	3.52967	0	0	0	0	0	0	2.48803	2.48803	0	0	0	0	0	0	3.13875	3.80999	0	0	0	0	0	0	0	0	0	0	0	0	0	0	0	0	0	0	0	0
CTTGATTGTTTGGAGG-7	H007	9	Monocytes	0	2.64783	0	2.64783	3.30493	0	2.02309	0	3.30493	3.30493	3.84869	2.02309	0	0	3.84869	2.02309	0	0	0	0	2.02309	0	0	0	0	2.02309	0	0	2.02309	0	0	0	0	0	0	0	0	0	0	2.02309	0	0	0	0	0	0
CTTTCAAGTGTAGCAG-7	H007	9	Monocytes	0	0	0	2.45236	0	0	0	0	0	0	3.77191	0	0	0	0	0	0	0	2.45236	0	0	0	0	0	0	0	0	0	0	0	0	0	0	0	2.45236	0	0	0	0	0	0	0	3.49186	0	0	2.45236
CTTTCAAGTTCGCGTG-7	H007	9	Monocytes	0	0	0	2.54236	0	0	1.92495	0	1.92495	2.54236	2.54236	0	0	0	1.92495	1.92495	0	0	0	0	2.54236	1.92495	0	0	0	3.41029	1.92495	0	0	0	0	0	0	0	3.19537	0	0	0	2.92125	0	0	0	0	0	0	0
CTTTCGGAGACCATGG-7	H007	9	Monocytes	0	0	0	0	0	0	0	0	0	2.77541	0	1.79426	0	0	0	1.79426	2.77541	1.79426	0	0	0	0	0	0	0	2.40063	1.79426	2.40063	0	0	0	2.40063	0	0	0	0	0	0	0	0	0	0	0	0	0	0
CTTTCGGGTCCTGGGT-7	H007	9	Monocytes	0	2.47897	3.1293	2.47897	2.47897	0	0	0	0	3.52007	3.52007	0	0	0	0	3.52007	2.47897	0	0	2.47897	0	0	0	0	0	0	0	0	0	0	0	0	0	0	0	0	0	2.47897	2.47897	2.47897	0	0	0	0	0	0
GAAATGAAGCGCTGCT-7	H007	9	Monocytes	0	1.13927	0	0	0	0	0	0	0	1.13927	0	1.13927	0	0	0	0	0	2.45294	0	0	0	0	0	0	0	1.13927	0	1.65804	1.13927	0	0	0	0	0	0	0	0	0	0	1.13927	0	0	0	0	0	2.25108
GAAGCGAAGCATTTGC-7	H007	9	Monocytes	0	0	0	1.21265	1.21265	1.21265	0	0	0	1.7448	1.21265	2.34656	1.7448	0	1.21265	1.21265	0	1.21265	1.21265	0	0	1.21265	0	0	0	2.09028	0	2.09028	0	0	1.7448	0	0	0	0	0	0	0	0	0	0	0	0	0	0	0
GAAGGGTGTGTGTTTG-7	H007	9	Monocytes	0	0	1.19582	0	0	0	1.725	0	0	0	2.32484	0	0	0	0	0	1.19582	3.07991	0	0	1.19582	0	0	0	0	1.19582	0	2.06924	0	0	1.19582	0	0	0	0	0	0	0	0	1.19582	0	0	0	0	0	1.725
GAATAGAGTCGGCTAC-7	H007	9	Monocytes	0	0	0	0	0	0	3.31128	0	0	3.31128	2.65395	0	0	0	2.65395	0	0	0	0	0	2.65395	0	0	0	0	2.65395	0	0	0	0	0	0	0	0	2.65395	0	0	0	2.65395	0	0	0	0	0	0	0
GAATCGTTCTACTCAT-7	H007	9	Monocytes	0	0	0	0	1.43484	1.43484	3.15243	0	0	2.83291	2.62437	1.43484	0	0	0	0	1.43484	2.0012	0	0	0	0	0	0	0	2.0012	0	2.0012	0	0	0	0	0	0	0	0	0	1.43484	0	0	1.43484	0	0	0	0	0
GACACGCGTTACCTGA-7	H007	9	Monocytes	0	0	0.925631	0	1.39796	0	0	0	0	0.925631	0.925631	1.39796	0	0.925631	0	1.95923	1.39796	2.31656	1.39796	0	0.925631	0.925631	0.925631	0	0	2.57928	1.39796	1.95923	0.925631	0	0	0	0	0	0	0	0	0	0	0	0	0	0	0	0	0
GACCTTCCACATAACC-7	H007	9	Monocytes	0	0	0	1.3475	1.3475	0	0	0	0	1.66235	2.09426	0	0	0	0	0	0.885375	0.885375	0.885375	0	0.885375	0	0	0	0	0	0	2.09426	0	0	1.3475	0	0	0	0	0	0	0.885375	1.3475	0	0	0	0	0	0	0
GACGTTACATGACCCG-7	H007	9	Monocytes	0	1.19792	1.19792	1.72747	0	1.19792	0	0	0	1.19792	1.19792	2.32755	1.72747	0	0	0	1.19792	0	1.19792	0	0	1.19792	0	0	0	3.08278	0	1.72747	0	0	0	1.19792	0	0	0	0	0	0	0	0	0	0	0	0	0	0
GACGTTATCTCAAAGC-7	H007	9	Monocytes	1.33819	1.89074	0	1.33819	1.33819	0	0	0	0	0	1.33819	0	0	0	1.33819	1.33819	0	2.50541	0	0	1.33819	0	0	0	0	1.89074	0	1.89074	0	0	0	0	0	0	2.50541	0	0	0	0	0	0	0	0	0	0	0
GACTATGCAAACTGCT-7	H007	9	Monocytes	0	0	0.769342	1.72871	0.769342	0	0	0	0	0.769342	1.72871	0	0	0	0	0	0.769342	1.91571	0	0	0.769342	0	0	0	0.769342	1.49851	0	2.53238	1.19897	0	0.769342	0	0	0	1.19897	0	0	1.91571	0	0.769342	0	0.769342	0	0	0	1.19897
GAGAAATTCGTTGTTT-7	H007	9	Monocytes	0	0	0	1.3275	0	0	0	0	1.3275	2.23161	0	2.23161	1.3275	0	0	0	0	2.49209	1.3275	0	0	0	0	0	0	2.86959	0	2.86959	0	0	0	0	0	0	0	0	0	0	0	0	0	0	0	0	0	0
GAGACTTTCCCGTGTT-7	H007	9	Monocytes	3.88737	3.72404	4.24292	5.51045	1.77508	0.799842	1.54235	0	0	1.23848	0.799842	2.1224	0	0.799842	0	0	0.799842	0	0	0	0	0	0	0	0	0.799842	0	2.1224	0	0	1.77508	0	0	0	1.77508	0	0	0.799842	0.799842	0.799842	0	0	0.799842	0	0	0.799842
GAGATGGCACCAAAGG-7	H007	9	Monocytes	0.926921	0	0	0	1.39956	0	0	0	0	0.926921	0	2.45848	0	0	1.96106	1.39956	1.39956	1.96106	1.71922	0.926921	1.39956	0	0.926921	0.926921	0	3.6281	0.926921	1.39956	0	0	1.39956	0	0	0	0	0	0	0	0	0	0	0	0.926921	0	0	0
GAGCCTGGTCGGCACT-7	H007	9	Monocytes	0	1.13467	0	1.65255	2.44675	0	2.75818	0	1.13467	3.41911	1.65255	1.65255	0	0	0	0	0	2.44675	0	0	1.13467	0	0	0	0	0	0	2.44675	1.13467	0	0	0	0	0	1.13467	0	0	1.13467	1.13467	1.13467	0	0	0	0	0	0
GAGGCAAAGGCATGCA-7	H007	9	Monocytes	0	1.05867	0	2.1436	0	0	0	0	0	1.05867	1.05867	1.89425	0	0	0	0	0	2.50921	0	0	0	0	0	0	0	2.1436	0	2.34302	0	0	0	0	0	0	0	1.05867	0	0	0	0	1.05867	0	0	0	0	0
GAGGCAAAGGGCTTCC-7	H007	9	Monocytes	0	1.22474	0	1.75898	2.73564	0	2.36209	0	0	2.56621	2.73564	1.22474	0	0	0	0	1.22474	1.22474	0	0	0	0	0	0	3.00698	3.11925	0	1.22474	1.22474	0	0	0	0	0	1.22474	0	0	0	0	1.22474	0	0	1.22474	0	0	2.36209
GAGTGTTAGGTAAACT-7	H007	9	Monocytes	0	0	0	2.25394	2.25394	0	2.62378	2.25394	0	3.10516	2.25394	0	0	0	0	1.66062	1.66062	3.10516	0	0	0	0	0	0	0	2.62378	0	0	0	0	0	1.66062	0	0	2.25394	0	0	0	0	0	0	0	0	0	0	0
GATCACAGTCACTTAG-7	H007	9	Monocytes	0	0.916621	0	0.916621	0	0	0	0	0	1.38671	0.916621	0	0.916621	0	0	0	0.916621	1.94638	0	0	0	0	0	0	0	1.7052	0	2.56546	0	0	0	0	0	0	0	0.916621	0	0	0	0	0	0	0	0	0	0
GATCACAGTCATGCAT-7	H007	9	Monocytes	1.34697	0	0	0	1.90084	0	1.34697	0	1.90084	0	1.34697	1.34697	0	0	0	0	0	1.34697	0	0	0	0	0	0	0	2.51633	0	2.51633	0	0	1.34697	0	0	0	0	0	0	1.34697	0	0	0	0	0	0	0	0
GATCAGTGTCCGTTTC-7	H007	9	Monocytes	1.13971	0	0	0	1.13971	0	1.13971	0	0	0	0	1.13971	0	0	0	0	0	1.65855	1.65855	0	1.13971	0	0	0	0	2.25165	0	2.45352	1.13971	0	0	1.13971	0	0	0	0	0	0	1.99844	3.42628	0	0	0	0	0	0
GATCATGTCATAGGCT-7	H007	9	Monocytes	0	1.60736	0	0	0	1.09688	1.09688	1.09688	0	2.19492	2.56255	1.60736	0	0	1.09688	0	0	1.94368	0	0	0	0	1.09688	0	0	1.09688	0	2.56255	1.60736	0	0	1.60736	0	0	0	0	0	0	1.09688	0	0	0	0	0	0	0
GATGATCAGCGTGTCC-7	H007	9	Monocytes	0	1.27778	1.27778	3.46773	1.82089	0	0	0	0	3.29163	1.82089	2.635	2.17088	0	1.27778	0	0	1.27778	1.27778	0	0	0	0	0	0	0	1.27778	1.27778	0	0	0	0	0	0	0	0	0	0	1.82089	0	0	0	0	0	0	0
GATGCTAGTATGGTTC-7	H007	9	Monocytes	2.04856	0	2.04856	2.04856	3.87738	0	3.05731	0	2.04856	3.54915	3.33317	0	0	0	0	0	0	0	0	0	0	0	0	0	0	2.67508	0	0	0	0	2.04856	0	2.04856	0	0	0	0	0	0	0	2.04856	0	0	2.04856	0	0
GATTCGACAAGCCTGC-7	H007	9	Monocytes	0	0	0	2.36545	1.58094	0	0	1.58094	0	0	1.07492	1.91534	0	0	0	1.07492	0	1.91534	0	0	0	1.07492	0	0	0	1.58094	0	3.10132	0	0	0	0	0	0	1.07492	0	0	1.07492	0	0	0	0	0	0	0	0
GATTTCTTCTGGCCGA-7	H007	9	Monocytes	0	0	0	1.21866	2.09777	0	0	0	0	1.75186	1.21866	2.35429	0	0	0	0	1.21866	1.75186	0	0	0	0	0	0	1.75186	2.55826	0	1.75186	0	0	0	0	0	0	0	0	0	0	0	1.21866	0	0	0	0	0	0
GCAACATAGCGGATCA-7	H007	9	Monocytes	1.76398	0	1.76398	2.36755	1.76398	0	0	0	0	1.76398	0	1.76398	0	0	0	1.76398	1.76398	2.36755	1.76398	0	2.36755	0	0	0	0	3.55103	1.76398	1.76398	1.76398	0	0	0	0	0	0	0	0	0	1.76398	0	0	0	1.76398	0	0	0
GCACATAGTAGACAAT-7	H007	9	Monocytes	0	1.53279	1.03515	1.53279	1.86356	0	2.31033	0	0	1.86356	0	1.53279	0	0	1.86356	1.86356	2.11169	1.53279	0	0	1.53279	2.11169	0	1.03515	0	3.40282	0	1.03515	0	0	1.03515	1.53279	0	0	1.03515	0	0	1.03515	1.03515	0	0	0	0	0	0	0
GCACGGTCAGAGGAAA-7	H007	9	Monocytes	0	0	1.41353	1.97697	0	1.41353	0	0	0	0	0	1.41353	0	0	0	0	1.41353	0	0	0	0	0	0	0	0	0	0	3.36708	0	0	0	0	0	0	0	0	0	0	0	0	0	0	0	0	0	0
GCACGGTTCCCGAGTG-7	H007	9	Monocytes	1.33016	0	0	0	2.70191	1.33016	1.33016	1.88149	0	3.14644	0	1.88149	1.33016	0	1.33016	0	0	1.88149	0	0	0	0	0	1.33016	0	3.14644	0	2.87299	0	0	2.23483	0	0	0	0	0	0	0	0	0	0	0	0	0	0	0
GCACTAAAGGGCAATC-7	H007	9	Monocytes	0	1.26577	0	1.26577	0	0	0	0	1.80692	0	2.15611	0	1.26577	0	0	0	0	2.93496	0	0	0	0	0	0	0	2.93496	0	2.15611	0	0	0	0	1.26577	0	0	0	0	0	0	1.26577	0	0	0	0	0	0
GCACTAACATACTGAC-7	H007	9	Monocytes	0	1.03445	1.03445	1.86264	2.11073	0	0	0	0	1.86264	1.86264	2.11073	1.53194	0	0	1.53194	1.53194	1.86264	0	0	0	0	0	1.53194	1.03445	2.95155	0	2.61703	0	0	0	0	0	0	0	0	0	1.03445	1.03445	1.03445	0	0	0	0	0	0
GCAGCCAGTAGCTGCC-7	H007	9	Monocytes	1.05695	0	0	1.55923	2.14128	1.89202	1.89202	0	0	2.50679	1.05695	2.34064	1.05695	0	0	0	1.05695	1.05695	0	0	1.05695	0	0	0	0	1.55923	0	2.50679	0	0	1.05695	0	0	0	0	0	0	1.55923	0	0	1.05695	1.05695	0	0	0	0
GCAGGCTGTCCTGTCT-7	H007	9	Monocytes	2.52118	3.43523	3.84531	4.95004	0.88806	2.52118	1.66605	0	1.90533	2.09827	1.90533	1.35088	0	0.88806	0.88806	0.88806	0	2.52118	0.88806	0	0	0.88806	0	0.88806	0	2.62999	0	1.90533	0	0	0.88806	0	0	0	1.35088	0	0	1.35088	1.35088	1.35088	0	0	0	0	0	0
GCCAACGTCGACCTAA-7	H007	9	Monocytes	1.26944	0	0	1.26944	1.81119	0	0	1.26944	0	2.41907	1.81119	2.16063	0	0	1.26944	0	1.81119	1.81119	1.26944	0	0	0	0	0	0	3.0667	0	2.16063	0	0	0	0	0	0	0	0	0	1.26944	1.26944	0	0	0	0	0	0	0
GCCAGGTAGAGGTTTA-7	H007	9	Monocytes	0	0	0	1.65443	0	0	0	0	0	1.13625	0	1.13625	0	0	1.13625	0	1.13625	1.13625	0	0	0	0	0	0	0	2.44887	0	2.44887	1.13625	0	0	1.13625	0	0	0	0	0	0	0	0	0	0	0	0	0	0
GCCAGTGTCTTCGGTC-7	H007	9	Monocytes	0	1.7972	1.7972	3.26437	1.7972	0	0	0	0	0	3.26437	1.7972	0	0	0	1.7972	0	0	2.7787	0	1.7972	0	0	0	0	3.26437	0	1.7972	0	0	0	0	0	0	1.7972	0	0	0	0	0	0	0	0	0	0	0
GCCATGGAGCATTTGC-7	H007	9	Monocytes	0	0	0	2.09386	1.5169	1.02211	0	0	1.5169	2.45739	2.09386	1.84643	0	0	0	0	1.02211	2.72342	0	0	0	0	0	0	0	1.5169	0	2.09386	0	0	1.84643	1.02211	0	0	1.84643	0	0	0	0	0	0	0	0	0	0	0
GCCGATGAGTGAGTGC-7	H007	9	Monocytes	0	0	0	2.04504	0.9867	0	0.9867	0	0	1.79958	1.47356	0.9867	0	0	0.9867	0	0.9867	0	0.9867	0	0	0	0	0	0	1.47356	0	1.47356	0	0	0	0	0	0	0	0	0	0	0	0.9867	0	0	0	0	0	0
GCGATCGAGAGTTGAT-7	H007	9	Monocytes	0	1.59613	0	0	0	0	0	0	0	0	0	0	0	0	0	0	1.59613	2.18243	1.59613	0	1.59613	0	0	0	0	0	0	1.59613	0	0	2.18243	0	0	0	0	1.59613	0	0	0	0	0	0	0	0	0	0
GCGGAAACACGGTGCT-7	H007	9	Monocytes	3.13717	4.66045	3.52806	5.94323	0	0	2.48651	1.87328	1.87328	3.13717	2.48651	0	0	0	0	0	0	2.48651	0	0	1.87328	0	0	0	0	0	0	0	0	0	0	1.87328	1.87328	0	3.13717	0	0	0	0	2.86385	0	0	0	0	0	0
GCGGATCTCATCTATC-7	H007	9	Monocytes	1.4363	0	0	1.4363	0	0	0	0	0	2.3623	2.00287	2.3623	0	0	1.4363	0	0	2.3623	0	0	0	0	0	0	0	0	0	0	0	0	1.4363	0	0	0	0	1.4363	0	0	1.4363	0	0	0	0	0	0	0
GCTCAAACACTACCGG-7	H007	9	Monocytes	1.02761	0	0	1.02761	1.5236	0	1.02761	0	0	0	1.02761	1.5236	0	1.5236	0	1.02761	1.02761	2.60717	1.02761	0	1.02761	1.02761	0	0	0	3.03197	0	2.46523	0	0	2.10138	1.5236	1.02761	1.02761	1.02761	0	0	1.02761	0	1.02761	0	0	0	0	0	0
GGAATCTTCGCAGTGC-7	H007	9	Monocytes	0	0	0	0	1.08519	0	0	0	1.08519	1.59331	1.08519	1.92863	1.08519	0	0	1.08519	1.08519	1.08519	0	0	0	0	0	0	0	2.17929	0	0	0	0	0	1.59331	0	0	0	0	0	0	0	0	0	0	0	0	0	0
GGAGATGTCCAAAGGG-7	H007	9	Monocytes	1.14261	0	1.662	1.14261	0	0	0	0	0	0	1.14261	1.662	0	0	0	1.14261	0	1.14261	0	0	1.14261	1.14261	0	0	0	2.62536	0	1.662	1.14261	0	1.662	0	0	0	0	0	0	0	0	0	0	0	0	0	0	0
GGAGATGTCCTGTAAG-7	H007	9	Monocytes	0	0	0	0.948381	0	1.74826	0	0	1.99144	1.99144	0	1.42625	1.42625	0	0	0	0.948381	2.91218	0	0	0	0	0	0	0	2.49078	0	2.72351	1.42625	0	0	0	0	0	2.18691	0	0	0.948381	0	0	0	0.948381	0	0	0	0
GGAGGTAAGCTAAGTA-7	H007	9	Monocytes	0	0	0	0	1.41376	0	0	0	0	2.33546	1.41376	0	0	0	1.41376	0	0	2.33546	1.41376	0	0	0	0	0	0	1.97724	0	0	1.41376	0	0	0	0	0	0	0	0	1.41376	1.41376	0	0	0	0	0	0	0
GGATCTATCCGTATAG-7	H007	9	Monocytes	0	1.49533	1.00445	2.06959	0	2.06959	0	0	0	2.57359	1.49533	0	0	0	0	0	0	1.49533	1.49533	0	0	0	0	0	0	1.82313	0	2.06959	0	0	1.00445	1.00445	0	0	0	0	0	0	1.00445	0	0	0	0	0	0	1.49533
GGCACGTAGCATAGGC-7	H007	9	Monocytes	0	0.954037	0	0.954037	0.954037	0.954037	0	0	0.954037	0	0.954037	1.99941	0	0	0.954037	0	0	1.99941	0	0	0.954037	0	0	0	1.43326	2.92089	0.954037	1.99941	0	0	0	0	0	0	1.75587	0.954037	0	0	0	0	0	0	0.954037	0	0	1.75587
GGCAGTCCAGCAGAAC-7	H007	9	Monocytes	0	0	0	0.893398	0.893398	0.893398	0	0	0	1.3576	0.893398	0.893398	0	0	0.893398	0.893398	1.3576	1.6734	0.893398	0	0	0.893398	0	0	0	1.3576	0	1.91304	0.893398	0	0.893398	1.3576	0	0	0	0	0	0.893398	0	0	0	0	0	0	0	0
GGCTGTGGTTTCTTAC-7	H007	9	Monocytes	1.08145	1.5888	0	1.08145	1.92378	1.08145	0	0	1.5888	1.92378	1.08145	1.08145	0	0	0	0	0	1.5888	0	0	0	0	0	0	1.08145	2.5411	0	1.92378	0	0	0	0	0	0	0	0	0	0	0	0	1.08145	0	0	0	0	0
GGGACAACACTGGACC-7	H007	9	Monocytes	0	0	0	1.08649	1.08649	0	0	0	0	1.08649	1.9303	2.18103	0	0	0	0	0	2.69104	0	0	0	0	0	0	1.08649	1.59488	0	1.08649	0	0	1.59488	1.08649	0	0	0	0	0	1.08649	0	0	0	0	0	0	0	0
GGGACTCTCGTTAGAC-7	H007	9	Monocytes	0	0	0	2.31673	0	0	1.03974	0	1.53837	2.48248	1.86956	1.86956	1.03974	0	1.03974	0	0	1.03974	0	0	0	0	0	0	0	1.53837	0	0	1.03974	0	1.03974	1.03974	0	0	1.03974	0	0	0	0	0	0	0	0	0	0	0
GGGAGTATCAGTGGGA-7	H007	9	Monocytes	1.74292	0	2.60791	4.39615	1.42134	0	0	0	0	0	1.42134	2.3445	0	0	0	0	0.944427	1.74292	0	0	0	0.944427	0	0	0	2.81621	0	2.71748	0	0	2.3445	0	0	0	0	0	0	0.944427	0.944427	0.944427	0	0	0	0	0	0
GGGTAGAAGATTCGCT-7	H007	9	Monocytes	0	1.30142	1.30142	1.30142	2.19984	1.30142	1.30142	0	0	1.30142	1.30142	2.45942	0	0	1.30142	1.8483	1.30142	1.8483	1.30142	0	0	1.30142	0	0	0	3.41509	0	2.19984	0	0	0	0	0	0	0	0	0	0	0	0	1.30142	0	0	0	1.30142	0
GGGTCACTCACCTGTC-7	H007	9	Monocytes	0	0	1.20458	1.20458	2.53977	0	1.73532	0	2.85345	3.19268	3.09187	2.85345	1.73532	0	0	1.20458	0	2.70886	0	0	0	0	0	0	0	0	0	2.0802	0	0	0	0	0	0	3.09187	0	0	0	1.20458	0	0	0	0	0	0	2.0802
GGGTCACTCCTGTAAG-7	H007	9	Monocytes	0	0	0	1.73339	2.07816	0	0	0	0	1.20295	1.73339	0	0	0	0	0	1.73339	1.73339	0	0	0	0	0	0	0	1.20295	0	2.53762	0	0	1.20295	0	0	0	0	0	0	0	0	0	0	0	0	0	0	0
GGGTGTCAGGTTACAA-7	H007	9	Monocytes	2.9933	2.61258	3.09363	4.60485	1.83486	0.719231	0	0	0	2.12465	1.83486	1.65085	1.42517	1.13324	1.99022	0.719231	1.99022	1.65085	0	0	1.13324	1.13324	0	0	0	2.93908	0	2.53222	0.719231	0.719231	0	1.42517	0	0	0	0	0	0.719231	0	0.719231	0	0	0	0	0	0
GGGTTATAGTCCTACA-7	H007	9	Monocytes	1.68118	1.36471	2.41601	3.54148	2.41601	2.11463	2.9171	0.899064	1.36471	2.64729	1.92121	1.36471	0	0	1.68118	0	0	1.36471	0	0	0	0	0	0.899064	1.36471	2.11463	0	3.06349	0.899064	2.11463	2.11463	1.68118	2.11463	0	0.899064	0	0	0	0	0.899064	0	1.36471	0	0	0	0
GGTAGAGAGTTCATCG-7	H007	9	Monocytes	2.9218	0	3.58766	2.9218	0	0	0	0	0	3.98386	0	0	0	0	0	0	2.9218	2.9218	0	0	0	0	2.9218	0	2.9218	2.9218	0	0	0	0	0	0	0	0	0	0	0	0	2.9218	0	0	0	0	0	0	0
GGTAGAGGTGAGATAT-7	H007	9	Monocytes	1.61765	1.10546	1.10546	1.61765	0	1.61765	0	0	0	1.10546	1.10546	1.10546	2.20634	0	2.20634	1.61765	1.9547	3.05429	1.10546	1.10546	0	0	0	0	1.10546	3.3772	1.61765	1.61765	0	0	0	1.9547	0	0	1.61765	0	0	1.10546	1.61765	0	0	0	0	0	0	1.10546
GGTAGAGTCCGTGTGG-7	H007	9	Monocytes	0.971244	0	0	2.21987	1.45453	1.77896	0	0	0	2.21987	1.77896	2.02352	0	0	0	0.971244	0	1.77896	0.971244	0	0	0	0	0	1.45453	1.45453	0	2.21987	0	0	0	0	0	0	0	0.971244	0	0.971244	0	0.971244	0	0	0	0	0	0
GGTGGCTGTAGTAAGT-7	H007	9	Monocytes	0	1.4072	0	0	1.96977	0	1.96977	0	0	2.32762	1.4072	1.96977	0	0	0	0	1.4072	1.4072	1.4072	0	0	0	0	0	0	2.32762	0	1.96977	0	0	0	0	0	0	2.32762	0	0	1.4072	1.4072	0	0	0	0	0	0	0
GGTGTTACATCCTATT-7	H007	9	Monocytes	0	0	0.95443	2.73272	1.99996	0.95443	0	0	0	1.7564	1.99996	2.19566	0	0	0	0.95443	0	0.95443	0.95443	0	0.95443	0.95443	0	0	0	2.49982	0	2.35926	0	0	0	0	1.43375	0	0	0	0	0	0.95443	0.95443	0.95443	0	0	0	0	0
GGTTCTCAGAGTCCGA-7	H007	9	Monocytes	0	0	0	0	1.23675	0	1.23675	0	1.77305	2.58188	1.77305	1.23675	1.23675	0	0	0	0	1.77305	1.23675	0	0	0	0	0	0	0	0	1.77305	0	0	2.12024	0	0	0	0	0	0	0	0	0	0	0	0	0	0	0
GGTTCTCGTGGTTTGT-7	H007	9	Monocytes	0	0	0	0	2.9963	0	2.9963	0	0	4.06103	2.9963	0	0	0	0	0	2.9963	0	0	0	0	0	0	0	0	0	0	0	0	0	0	0	0	0	0	0	0	0	0	2.9963	0	0	0	0	0	0
GGTTGTAAGTATGCAA-7	H007	9	Monocytes	0	0	1.46878	1.7944	0	0	0	0	0.982813	0	0.982813	0.982813	0	0	0	0	0	1.7944	0.982813	0	0	0	0	0	0	1.46878	0	0	0	0	0	0	0	0	0	0	0	0.982813	0	1.46878	0	0.982813	0	0	0	0
GGTTGTAAGTGGATTA-7	H007	9	Monocytes	2.24332	2.7828	2.67272	4.50315	0.987651	0.987651	0	0	0	1.47473	1.80084	2.4078	1.47473	0	0	0	0	2.04636	0	0	0	0.987651	0	0	0	1.80084	0	2.4078	0.987651	0	2.24332	0	0	0	0	0	0	0	0	0.987651	0	0	0	0	0	0
GTAATCGAGGCACGAT-7	H007	9	Monocytes	0.992862	0	0	1.48113	2.41535	0	1.48113	0	0	2.55666	2.25074	2.25074	0.992862	0	0	0	0	2.25074	0	0	0	0	0	0	0	2.55666	0	3.0628	0	0	0	0.992862	0	0	0	1.48113	0.992862	0.992862	0	0	0.992862	0	0	0	0.992862	0
GTACAACAGGATCACG-7	H007	9	Monocytes	0	1.46123	0	1.46123	1.46123	2.39186	0	0	0	1.46123	2.39186	2.39186	0	0	0	1.46123	0	2.03111	1.46123	0	0	0	0	0	0	0	0	0	0	0	0	1.46123	0	0	0	0	0	0	1.46123	0	0	1.46123	0	0	0	0
GTACAACCATTGAAGA-7	H007	9	Monocytes	0	0	0	3.27141	2.61552	0	0	0	0	4.3444	2.61552	0	0	0	3.27141	0	0	0	2.61552	0	0	2.61552	0	0	0	0	0	0	0	0	0	0	0	0	3.27141	2.61552	0	0	3.27141	3.27141	0	0	0	0	0	0
GTAGAAAAGATAGTGT-7	H007	9	Monocytes	3.06865	2.42094	0	0	0	0	0	2.42094	2.42094	3.06865	0	2.42094	0	2.42094	2.42094	0	0	0	0	0	2.42094	0	0	3.06865	0	4.8209	2.42094	0	0	0	0	0	0	0	0	0	0	0	2.42094	0	0	0	0	0	0	2.42094
GTAGAAAAGGGAACAA-7	H007	9	Monocytes	0	0	0	1.28134	1.82502	0	1.28134	0	0	1.82502	1.28134	1.82502	0	1.28134	2.43412	1.28134	1.82502	2.43412	1.28134	0	1.82502	0	0	1.28134	0	3.38832	0	1.82502	1.28134	0	0	0	0	0	0	0	0	1.28134	0	2.17525	0	0	0	0	0	0
GTAGAGGAGGATGTTA-7	H007	9	Monocytes	0	0	0	3.12872	1.76719	0	1.23174	1.23174	0	0	1.23174	1.23174	1.23174	0	0	0	0	1.23174	0	0	0	0	0	0	0	1.23174	0	2.11403	0	0	2.11403	0	0	0	0	0	0	0	0	1.23174	0	0	0	0	0	0
GTAGAGGCAGACCCGT-7	H007	9	Monocytes	0	0	0.76214	1.48808	0	0	0	0	0	2.31677	1.71765	1.71765	1.18958	0	0.76214	0.76214	1.18958	1.48808	0	0	1.18958	0	0	0	0	2.31677	0	1.90424	0	0	0.76214	0	0	0	1.48808	0	0	0.76214	1.18958	0	0	0	0	0	0	1.48808
GTAGGTTTCTATTCGT-7	H007	9	Monocytes	1.02714	0	1.02714	2.29912	0	0	0	1.02714	0	0	1.52304	2.29912	0	0	0	0	0	1.02714	0	0	0	0	0	0	0	0	0	2.6065	0	0	0	1.02714	0	0	0	0	0	0	0	0	0	0	0	0	0	1.02714
GTATTGGAGCTAATGA-7	H007	9	Monocytes	0	0	0	2.06013	0	0	0	0	0	0	0	2.06013	0	1.48693	0	0	0	2.06013	0	0	0	0	0	0	0	1.48693	0	0	0	0	1.48693	0	0	0	0	0	0	1.48693	1.48693	0	0	0	0	0	0	0
GTCAAACCAGGCGTTC-7	H007	9	Monocytes	0	0	0	1.28929	0	0	1.28929	0	0	3.09293	1.28929	1.83424	0	0	0	1.83424	0	2.18499	0	0	1.28929	0	0	0	0	2.82026	0	2.18499	0	0	0	0	0	0	1.28929	0	0	0	0	0	0	0	0	0	0	1.28929
GTCAAGTTCGCAAGAG-7	H007	9	Monocytes	0	0.853131	0	0	2.34458	2.34458	0.853131	0	0.853131	3.22866	2.20628	1.61759	0	0	0	0.853131	0	2.34458	0.853131	0	1.3067	0	0	0.853131	2.57435	1.61759	0	2.57435	0.853131	0.853131	0.853131	1.61759	0	0	2.57435	0	0	0	0	0	0	0	1.3067	0	1.3067	2.04574
GTCACGGTCGTGGACC-7	H007	9	Monocytes	0	0	0	2.37253	1.44491	0	0	0	1.44491	1.44491	0	0	2.01263	0	0	1.44491	0	1.44491	1.44491	0	0	0	0	0	0	2.63662	0	2.63662	0	0	2.37253	0	0	0	2.01263	0	0	0	0	1.44491	0	0	0	0	0	0
GTCAGCGGTGTTATCG-7	H007	9	Monocytes	0	0	0	1.24514	0	0	0	0	0	0	1.78286	0	0	0	0	1.78286	2.38818	1.78286	1.24514	0	1.24514	0	0	0	0	2.13064	0	2.13064	0	0	1.24514	1.24514	0	0	0	1.78286	0	0	1.78286	0	0	0	0	0	0	0
GTCAGCGTCGCGAAGA-7	H007	9	Monocytes	0	0	0	2.60153	2.60153	0	0	0	0	2.60153	1.97992	2.60153	0	0	0	0	1.97992	0	0	0	0	0	0	0	0	1.97992	0	2.60153	0	0	0	1.97992	0	0	1.97992	0	0	0	0	0	0	0	0	0	0	0
GTCATTTAGAGGTATT-7	H007	9	Monocytes	1.1429	0	1.1429	0	1.1429	0	0	0	0	1.1429	2.0025	1.66235	0	0	0	1.1429	1.1429	1.1429	0	0	0	0	0	0	0	3.1072	0	1.66235	0	0	1.1429	1.1429	0	0	0	0	0	0	0	0	0	0	0	0	0	0
GTCCTCAGTGATACTC-7	H007	9	Monocytes	0	0	0	2.66881	0	0	0	0	2.66881	2.66881	0	0	0	0	0	0	0	2.66881	2.66881	0	2.66881	0	0	0	0	0	0	3.32668	0	0	2.66881	0	0	0	3.32668	0	0	0	2.66881	0	0	0	0	0	2.66881	0
GTCGAATAGGATATGT-7	H007	9	Monocytes	2.31673	2.11793	1.03974	3.52379	0	1.53837	0	0	0	1.53837	2.31673	1.53837	1.03974	2.11793	2.85971	2.11793	1.03974	2.62463	1.53837	0	1.03974	1.86956	0	0	0	1.86956	0	1.86956	0	0	2.11793	0	0	1.03974	0	0	0	0	1.03974	0	0	0	0	0	0	0
GTCTACCTCATGCCCT-7	H007	9	Monocytes	0	0.940127	0	1.73711	1.73711	0	1.73711	0	0	2.33813	1.73711	1.416	0.940127	0	0	0	0.940127	1.416	0	0	0	0	0	0	0.940127	1.97979	0	2.7109	0	0	0	0	0	0	1.73711	0	0	0.940127	0.940127	0	0	0	0	0	0	0
GTCTAGAGTTCTGAGT-7	H007	9	Monocytes	0	0	1.13396	0	0	0	0	0	0	0	1.13396	1.6517	0	0	1.13396	0	0	1.6517	1.13396	0	1.13396	0	0	0	0	1.13396	0	1.99113	0	0	1.13396	0	0	0	1.13396	0	0	1.13396	0	0	0	0	0	0	0	0
GTCTAGATCGCTATTT-7	H007	9	Monocytes	0	0	0	0	0	1.21565	1.21565	0	0	0	1.21565	1.21565	0	0	0	0	0	2.86832	1.21565	0	0	0	0	0	0	1.74832	0	1.21565	1.21565	0	1.21565	0	0	0	0	0	0	1.21565	1.21565	1.21565	0	0	0	0	0	0
GTCTCACGTACTAAGA-7	H007	9	Monocytes	0	0	1.03049	1.85745	1.85745	0	1.52712	0	1.03049	2.30381	2.30381	1.03049	0	0	0	1.03049	0	2.73564	1.03049	0	0	0	0	0	0	0	0	2.94573	1.03049	0	0	0	0	0	1.03049	0	0	0	1.03049	0	0	0	0	0	0	0
GTCTGTCCAAGTGGGT-7	H007	9	Monocytes	0	0	1.08754	3.20289	0	0	1.08754	0	0	0	0	0	1.08754	0	0	0	0	1.59613	0	0	0	0	0	0	0	2.38276	0	1.93165	1.08754	0	1.08754	0	0	1.08754	0	0	0	0	1.08754	0	0	0	0	0	0	0
GTGACGCCATGCCGGT-7	H007	9	Monocytes	0	1.60529	1.09516	2.39318	1.09516	0	0	0	0	2.70321	1.09516	1.60529	1.09516	0	1.09516	1.60529	1.94147	2.39318	1.09516	0	0	0	0	1.09516	0	2.82833	0	1.09516	0	0	1.09516	0	0	0	0	1.09516	0	0	0	1.09516	1.09516	0	0	0	0	0
GTGACGCGTATCCCTC-7	H007	9	Monocytes	0	0	2.08225	3.37039	2.71104	0	2.71104	0	0	0	2.71104	0	0	0	2.08225	2.08225	0	2.08225	0	0	0	0	0	0	0	3.37039	0	0	0	0	0	0	0	0	0	0	0	0	2.08225	0	0	0	0	0	0	0
GTGAGGAAGGGATGTC-7	H007	9	Monocytes	1.16519	0	0	2.28504	2.92597	2.03072	3.13833	1.68882	0	2.656	1.16519	1.68882	1.16519	0	0	0	0	0	0	0	1.16519	0	0	0	0	1.16519	0	1.68882	0	0	0	0	0	0	0	1.16519	0	0	0	0	0	0	0	0	0	0
GTGGAAGAGTGCCGAA-7	H007	9	Monocytes	0	0	0	2.40337	0	2.40337	0	0	3.05025	3.05025	2.40337	0	0	0	3.05025	0	0	0	0	0	0	0	0	0	0	0	0	0	0	0	0	0	0	0	0	2.40337	0	0	2.40337	2.40337	0	0	0	0	0	0
GTGTAACAGCTGACTT-7	H007	9	Monocytes	0	0	1.49546	2.43223	1.49546	0	0	0	0	0	2.43223	2.06975	0	0	1.49546	1.49546	0	1.49546	0	0	0	0	0	0	0	0	0	2.06975	0	0	0	0	0	0	0	0	0	1.49546	0	1.49546	0	0	0	0	0	0
GTGTCCTCATCAGTGT-7	H007	9	Monocytes	0	0	0	0	1.71897	0	0	0	0	0	2.31821	0	0	0	0	1.71897	0	0	0	0	0	0	0	0	0	1.71897	0	2.31821	0	0	1.71897	1.71897	0	0	0	0	0	0	0	0	0	0	0	0	0	0
GTGTGGCAGGTTAGTA-7	H007	9	Monocytes	2.02824	2.65333	3.44563	4.61838	0	0	0	0	0	0.841624	0	1.29206	0	0	1.29206	0.841624	0	2.65333	0	0	0.841624	0	0	0	0	2.44764	0	2.55577	0	0	1.29206	0.841624	0	0	0.841624	0.841624	0	0.841624	0	0.841624	0	2.18838	0	0	0	0
GTGTTCCTCGCTGTTC-7	H007	9	Monocytes	0	0	0	2.68235	1.18476	0	0	0	0	0.758441	1.4827	1.18476	0.758441	0	0	0	1.4827	0	0	0	0	0	0	0	0	2.68235	0	2.95278	0	0	0	0	0	0	0	0.758441	0	0.758441	0	0.758441	0	1.4827	0	0	0	0
GTTAGACAGGCTCAAG-7	H007	9	Monocytes	0	0	0	2.59922	0	0	0	0	0	0	2.59922	3.2545	2.59922	0	0	0	2.59922	0	2.59922	0	0	0	0	0	0	0	0	0	0	0	0	0	0	0	0	0	0	0	0	0	0	0	0	0	0	0
GTTCGCTGTGATTCTG-7	H007	9	Monocytes	0	0	1.00864	2.91336	1.50045	2.27308	2.07536	0	0	4.06871	1.50045	1.82867	1.00864	0	0	0	0	1.82867	0	0	0	0	0	0	0	2.27308	0	2.07536	1.00864	0	0	0	0	0	1.82867	0	0	0	0	1.82867	0	1.00864	0	0	0	0
GTTCGCTGTGTGTACT-7	H007	9	Monocytes	0	0	0	1.61281	2.20097	0	1.10142	0	0	2.20097	1.10142	1.61281	1.10142	0	0	0	0	1.94952	1.10142	0	0	0	0	0	0	1.10142	0	1.61281	0	0	0	1.10142	0	0	0	0	0	1.10142	0	0	0	0	0	0	0	0
GTTGCGGAGCACTTTG-7	H007	9	Monocytes	0	0	1.14728	0	0	1.14728	0	0	1.14728	1.66756	1.66756	1.66756	1.14728	0	0	0	1.14728	1.66756	0	0	0	0	0	0	0	0	0	2.46369	1.14728	0	1.14728	0	0	0	1.14728	0	0	0	1.14728	0	0	0	0	0	0	0
GTTGCTCCACGGAAGT-7	H007	9	Monocytes	2.31757	3.57151	3.54251	4.80399	0	1.10973	0	0	0	1.3988	0	1.10973	0.701501	0	0	0	0	2.58032	0.701501	0	0	0	0	0	0	2.58032	0	1.80564	0	0	0.701501	1.10973	0	0	0.701501	0.701501	0	0.701501	0.701501	0	0.701501	0	0	0	0	0
GTTGTCCGTATGAGAT-7	H007	9	Monocytes	0	0	0	0	1.21298	1.21298	0	0	0	2.09069	1.21298	2.34699	0	0	0	0	0	0	0	0	0	0	0	0	0	1.21298	0	1.21298	0	0	0	1.21298	0	0	0	0	0	0	0	0	0	0	0	0	0	0
GTTTACTGTTGCGTAT-7	H007	9	Monocytes	0	0	0	1.59802	1.59802	1.59802	1.59802	1.59802	0	2.55176	2.18453	1.59802	0	0	0	0	0	2.18453	0	0	0	0	0	0	0	1.59802	0	3.35349	0	0	1.59802	0	1.59802	0	0	1.59802	0	0	0	0	0	0	0	0	0	0
TAACACGAGTGCTCAT-7	H007	9	Monocytes	3.58577	4.45357	4.21168	5.3454	1.04605	0	1.04605	0	0	1.04605	0	0	1.04605	1.04605	0	0	0	1.54602	1.54602	0	0	0	0	0	0	2.12651	0	2.49141	1.04605	0	1.04605	0	0	0	0	0	0	0	1.04605	0	0	0	0	0	0	0
TAACCAGAGCTACGTT-7	H007	9	Monocytes	0	0	1.03399	2.61636	1.86202	0	1.03399	0	0	2.61636	1.53137	2.11009	0	0	0	0	0	1.53137	0	0	0	0	0	0	0	1.53137	0	2.11009	0	0	0	0	0	0	0	1.03399	0	0	1.03399	0	0	0	0	0	0	0
TAAGCCAAGCTTTCTT-7	H007	9	Monocytes	0	0	0	1.37544	0	1.37544	0	0	0	0	0	3.41996	0	0	0	0	0	2.28955	0	0	0	0	1.37544	0	0	2.93071	0	1.37544	0	0	0	0	0	0	0	0	0	0	0	1.37544	0	0	0	0	0	0
TACATTCTCTGAGGCC-7	H007	9	Monocytes	0	0	0	1.9193	0	1.07798	0	0	1.58463	2.36965	2.80396	1.07798	1.07798	0	0	0	0	2.53627	0	0	0	0	0	0	0	1.58463	0	1.07798	0	0	0	0	0	0	0	0	0	1.9193	1.58463	1.07798	0	0	0	0	0	0
TACCCACGTGATTGGG-7	H007	9	Monocytes	0	0	0	3.05313	1.61668	1.10465	0	0	0	0	1.10465	1.95366	1.10465	0	0	0	0	1.10465	0	0	0	1.10465	0	0	0	1.61668	0	1.10465	1.10465	0	1.10465	0	0	0	0	0	0	0	0	0	0	0	0	0	0	0
TACCGAAGTATAGCTC-7	H007	9	Monocytes	0	0.9919	0.9919	1.80649	0	0.9919	0	0	0.9919	1.47995	0.9919	1.47995	1.47995	0	0	0	0.9919	0.9919	0	0	0	0.9919	0	0	0	0.9919	0	1.47995	0	0	1.47995	0	0	0	0	0	0	0.9919	0	0	0	0	0	0	0	0
TACCGAATCCATCCGT-7	H007	9	Monocytes	0	0	0	0	1.64932	0	0.875947	0	0	1.64932	1.33561	2.79805	0	0	0	0.875947	0.875947	0.875947	0	0	0	0	0	0	0	1.33561	0	2.24144	0	0	0	0	0	0	0	0	0	0.875947	0	0	0	0	0	0	0	0
TACGGTATCGGCACTG-7	H007	9	Monocytes	0	0	0	0	2.97564	1.29677	2.97564	0	0	2.45357	1.29677	1.29677	0	0	0	0	2.19415	1.84291	0	1.29677	1.29677	0	0	0	0	2.65937	0	1.29677	0	0	1.29677	0	0	0	0	0	0	0	0	0	0	0	0	0	0	0
TACTTCAGTGAATAAC-7	H007	9	Monocytes	0	0	0	2.25968	1.66582	1.66582	2.46172	1.14581	0	3.01087	1.66582	1.66582	1.66582	0	0	0	0	1.14581	0	0	0	0	0	0	0	2.0062	0	1.14581	1.14581	0	0	0	0	0	0	0	0	0	0	0	0	0	0	0	0	0
TACTTCAGTGGATACG-7	H007	9	Monocytes	0	1.31084	0	1.8592	2.21133	0	0	0	0	2.47124	0	2.21133	2.21133	0	0	0	1.8592	1.31084	0	0	0	0	0	0	0	0	0	2.47124	0	0	1.8592	0	0	0	0	0	0	0	0	0	0	0	0	0	0	0
TAGACCAGTTCGTACA-7	H007	9	Monocytes	0	0	0	0	2.16517	0	2.16517	0	1.81548	2.42375	2.79924	1.27313	0	0	0	1.27313	0	2.62901	1.27313	0	1.81548	1.27313	0	0	0	3.46148	0	1.81548	0	0	0	0	0	0	0	1.27313	0	0	1.27313	0	1.27313	0	0	0	0	0
TAGACCATCCGCCTAT-7	H007	9	Monocytes	1.4346	0.955118	0.955118	3.3387	1.75733	0	0	0	1.75733	3.00507	2.00093	2.19666	1.4346	0	0	0	0	1.4346	0	0	0	0	0	0	0	0.955118	0	2.00093	0	0	0	0.955118	0	0	0	0	0	0	0	0	0	0	0	0	0	0
TAGACCATCTTTGGAG-7	H007	9	Monocytes	0	1.18626	0	2.05725	1.18626	0	0	0	0	3.34277	1.18626	0	0	0	1.18626	0	1.71372	1.71372	0	0	1.18626	1.18626	0	0	0	1.18626	0	1.71372	0	0	0	0	0	0	0	0	0	0	0	0	0	0	0	0	0	0
TAGATCGAGGTTCTTG-7	H007	9	Monocytes	0.890678	0.890678	0	1.66966	0.890678	0	0.890678	0	1.35417	0.890678	1.35417	1.35417	0	0	0	0	0	2.52527	0.890678	0	0	0	0	0	0	3.52771	0	1.90912	0	0	0.890678	0	0	0	1.35417	0	0	0.890678	0.890678	0	0	0	0	0	0	1.66966
TAGGGTTAGACTTCAC-7	H007	9	Monocytes	0	0	1.24443	3.70218	2.38728	0	1.78203	0	0	2.38728	0	1.78203	2.12977	0	1.24443	0	0	1.78203	1.24443	0	0	0	0	0	0	2.38728	0	2.12977	0	0	0	1.24443	0	0	1.24443	0	0	1.24443	1.24443	1.24443	0	0	1.24443	0	0	0
TAGTGCACACATGGTT-7	H007	9	Monocytes	0	1.34655	0	0	2.2547	0	0	0	0	0	0	2.5158	0	0	0	0	1.34655	1.34655	0	0	0	0	0	0	0	1.90036	0	1.34655	1.34655	0	1.90036	0	0	0	0	0	0	0	0	0	0	0	0	0	0	0
TATATCCTCGGTAGGA-7	H007	9	Monocytes	2.76931	0	3.43061	4.32729	0	0	3.43061	0	2.76931	4.5074	2.76931	0	0	0	0	0	0	2.76931	0	0	0	0	0	0	0	4.65998	0	0	0	0	0	0	0	0	0	0	0	0	2.76931	0	0	0	0	0	0	0
TATCAGGCACATATCG-7	H007	9	Monocytes	0	0	0	2.0248	0	0	0	0	0	2.85857	0	2.0248	0	0	0	0	1.45566	2.0248	1.45566	0	0	0	0	0	1.45566	2.0248	0	1.45566	0	0	0	0	0	0	0	0	0	0	0	0	0	0	0	0	0	0
TATTGCTAGTGCTAGG-7	H007	9	Monocytes	0	0	1.229	0	0	0	0	0	0	1.229	0	0	0	0	0	0	0	3.01271	0	1.229	1.229	0	1.229	0	0	2.11062	1.229	1.229	0	0	0	1.229	0	0	0	0	0	1.229	0	0	0	0	0	0	0	1.76398
TATTTCGCACGGGTAA-7	H007	9	Monocytes	1.06735	0	1.06735	1.57181	2.78879	0	1.90554	0	1.06735	1.57181	1.90554	2.78879	1.57181	0	1.06735	0	1.06735	1.57181	0	0	0	0	0	0	0	1.06735	0	2.5214	1.57181	0	0	0	0	0	0	0	0	0	0	1.57181	0	0	0	0	0	0
TCAAGCATCCGCATAA-7	H007	9	Monocytes	0.924621	0.924621	0	2.31505	1.3967	0	1.3967	0	0	2.15229	2.15229	1.3967	0	0	0	0.924621	0.924621	1.71609	0.924621	0	0	0	0	0	0	1.3967	0	1.71609	0.924621	0	0.924621	0.924621	0	0	0.924621	0	0	0	0.924621	0.924621	0	0	0	0	0	0
TCACACCGTCTTCTAT-7	H007	9	Monocytes	0	1.03282	0	3.1227	0	1.03282	0	0	0	1.52995	1.8605	1.8605	1.03282	0	0	0	0	2.94915	0	0	0	0	0	0	0	1.52995	0	1.52995	1.52995	0	1.03282	0	0	0	1.52995	0	0	1.03282	0	1.03282	0	0	0	0	0	2.1085
TCACTCGGTGATCGTT-7	H007	9	Monocytes	0	1.30788	0	2.46753	2.46753	0	0	0	1.30788	0	1.30788	0	0	0	0	0	0	1.85578	1.30788	0	0	0	0	0	0	1.30788	0	2.46753	0	0	0	0	0	0	0	0	0	0	0	0	0	0	0	0	0	0
TCAGCAATCTCGACCT-7	H007	9	Monocytes	1.03821	0	0	0	1.5365	1.03821	0	0	0	1.03821	1.86756	0	0	0	0	1.03821	0	1.5365	1.03821	0	0	0	0	0	0	2.11585	0	2.31459	1.03821	0	0	0	0	0	0	0	0	0	1.03821	0	0	0	0	0	0	0
TCAGGGCCAACCACAT-7	H007	9	Monocytes	0	1.28416	0	3.89824	1.28416	2.31656	0	0	0	0	1.8283	2.31656	0	0	0.835438	1.28416	0	0.835438	0	0	0	0	0	0	0	2.43769	0	2.31656	0.835438	0	0.835438	0	0	0	0	0	0	0	0	0	0	1.28416	0	0	0	0
TCATACTCAGGTACGA-7	H007	9	Monocytes	2.69692	1.59991	2.55394	4.951	0	0	0	1.59991	1.09068	1.93569	1.59991	1.93569	1.09068	0	1.09068	0	0	2.38706	0	0	0	0	0	0	0	3.12409	1.09068	2.69692	0	0	0	1.93569	0	0	0	0	0	0	0	1.09068	0	1.09068	0	0	0	0
TCATGTTGTTCGGTCG-7	H007	9	Monocytes	0	0	0	1.24956	0	0	1.24956	0	0	2.39381	2.13611	1.24956	0	0	0	0	1.78802	1.24956	0	0	0	0	0	0	0	0	0	2.13611	1.24956	0	1.24956	0	0	0	0	0	0	0	1.24956	0	0	0	0	0	0	0
TCATTACTCTCGACCT-7	H007	9	Monocytes	0	1.41282	0	0	1.41282	0	1.41282	0	0	1.41282	1.41282	0	0	0	0	0	0	0	0	0	0	1.41282	0	0	0	0	0	0	1.41282	0	0	1.41282	0	0	1.41282	0	0	0	0	0	0	1.41282	0	0	0	0
TCATTGTTCTAGCCAA-7	H007	9	Monocytes	0	0	1.54777	1.04749	1.04749	0	0	0	0	3.0613	1.04749	1.04749	1.04749	0	0	0	0	2.12846	1.04749	0	0	0	0	0	0	1.04749	0	1.04749	1.04749	0	0	0	0	0	0	0	0	1.04749	0	0	0	0	0	0	0	0
TCCAGAAAGTTGAATG-7	H007	9	Monocytes	2.89397	2.89397	0	2.89397	0	0	2.89397	0	0	4.23786	4.23786	0	0	0	0	2.89397	0	0	0	0	0	0	0	0	0	3.95498	0	3.55905	0	0	0	0	0	0	0	0	0	0	0	0	0	0	0	0	0	0
TCCAGAAGTAGCTGAG-7	H007	9	Monocytes	0	0	0	2.43318	2.69867	1.49627	1.49627	0	1.49627	1.49627	0	0	1.49627	0	0	0	0	1.49627	0	0	0	0	0	0	0	1.49627	0	1.49627	1.49627	0	0	0	0	0	0	0	0	0	0	1.49627	0	0	0	0	0	0
TCCATCGTCGCTTTAT-7	H007	9	Monocytes	0	2.47597	2.47597	2.47597	3.12617	0	2.47597	0	0	0	0	0	0	0	0	0	0	0	0	0	0	0	0	0	0	0	0	2.47597	0	0	0	0	0	0	0	0	0	0	2.47597	0	0	0	0	0	0	0
TCCCACACAGGTTCGC-7	H007	9	Monocytes	1.22712	3.01018	2.10829	3.73751	1.22712	0	0	1.76177	0	2.36514	2.10829	2.56932	0	0	0	0	0	1.76177	0	0	0	0	0	0	0	2.10829	0	2.10829	0	0	0	1.22712	0	0	2.10829	0	0	1.22712	0	0	0	0	0	0	0	0
TCCGAAATCGTGCTCT-7	H007	9	Monocytes	1.1186	1.63338	1.1186	1.63338	2.59253	1.63338	1.63338	0	0	1.63338	1.1186	1.1186	0	0	1.1186	1.63338	0	1.1186	1.97154	0	1.1186	1.1186	0	0	0	3.24754	1.1186	0	1.63338	0	0	0	0	0	0	0	0	1.1186	0	0	0	0	0	0	0	0
TCCTAATAGAGTTGAT-7	H007	9	Monocytes	0	0	0	1.20868	1.20868	0	0	0	0	1.74014	2.71433	1.20868	0	0	0	0	1.20868	2.08533	0	0	0	0	0	0	0	1.20868	0	1.20868	0	0	0	0	0	0	1.20868	0	0	0	1.74014	0	0	0	0	0	0	1.20868
TCCTCCCCAATGAACA-7	H007	9	Monocytes	1.11667	0	1.11667	0	1.11667	0	0	1.11667	0	0	1.96906	2.58986	1.63106	0	0	0	0	2.22122	0	0	1.11667	0	0	0	0	3.68984	0	2.58986	0	0	0	0	0	0	0	0	0	0	0	0	0	0	0	0	0	0
TCCTGCAAGAATAACC-7	H007	9	Monocytes	0	0	0	0	0	0	0	0	0	1.1781	1.70409	2.30187	0	0	1.1781	1.1781	0	0	1.1781	0	0	0	0	0	0	2.047	0	2.30187	0	0	0	0	0	0	0	0	0	0	0	0	0	0	0	0	0	0
TCCTTTCTCCCTGTTG-7	H007	9	Monocytes	0	1.03375	1.03375	0	1.53108	1.03375	0	0	0	2.30837	1.03375	2.30837	1.03375	1.03375	0	0	1.53108	2.30837	1.03375	0	0	0	0	0	0	2.10977	0	1.53108	0	0	0	0	0	0	0	1.03375	0	1.03375	0	0	0	0	0	0	0	0
TCGAAGTCAATAGTGA-7	H007	9	Monocytes	0	3.67221	3.27937	4.69708	0	0	0	0	0	2.62319	2.0001	0	0	0	2.0001	0	0	0	0	0	0	0	0	0	0	3.67221	0	0	0	0	0	0	0	0	2.62319	0	0	0	2.0001	0	0	0	0	0	0	0
TCGATTTGTATCTCGA-7	H007	9	Monocytes	2.53805	2.68085	3.19089	4.87632	1.07926	1.58617	0	0	0	0	1.92096	2.17134	1.07926	0	0	1.07926	1.58617	1.92096	1.07926	0	0	0	0	0	0	2.68085	0	2.17134	1.58617	0	0	1.07926	0	0	2.17134	0	0	0	0	1.07926	0	0	0	0	0	0
TCGCTCAGTCTACATG-7	H007	9	Monocytes	0	0	0	0	0	0	1.35717	0	0	0	1.91255	1.35717	0	0	0	0	0	0	0	0	0	0	0	0	0	1.35717	0	1.91255	0	0	0	0	0	0	0	1.35717	0	0	0	0	0	0	0	0	0	1.35717
TCGCTCATCCACGGAC-7	H007	9	Monocytes	0	0	0	0	3.72239	0	0	0	3.94069	3.94069	0	0	0	0	2.40612	0	0	2.40612	0	0	0	0	0	0	0	3.05313	0	0	0	0	0	0	0	0	3.05313	0	0	0	2.40612	0	0	0	2.40612	0	3.05313	2.40612
TCGGGCAAGAGCCTGA-7	H007	9	Monocytes	0	0	0	1.76177	1.22712	1.22712	0	0	0	0	1.22712	1.22712	0	1.22712	0	0	1.22712	1.76177	0	0	0	0	0	0	0	2.36514	0	0	0	0	1.22712	1.22712	0	0	0	0	0	0	1.22712	1.22712	0	0	0	0	0	0
TCGGGTGAGCACCTGC-7	H007	9	Monocytes	0	2.0878	0	0	2.0878	0	2.0878	0	0	0	2.0878	0	0	0	0	0	0	2.0878	0	0	0	0	0	0	0	0	0	3.10016	0	0	0	0	0	0	0	0	0	0	0	0	0	0	0	0	0	0
TCGGGTGGTTCTCCCA-7	H007	9	Monocytes	2.48601	2.48601	0	2.48601	0	0	3.13664	0	0	4.02653	4.20588	2.48601	0	0	2.48601	2.48601	0	3.13664	0	0	0	0	0	0	0	0	0	0	0	0	0	0	0	0	2.48601	0	2.48601	2.48601	0	0	0	0	0	0	0	0
TCGTAGATCCCTGGTT-7	H007	9	Monocytes	0	0	0	1.75186	1.75186	0	0	0	1.21866	1.75186	1.21866	2.35429	1.21866	0	0	0	1.21866	1.75186	0	0	0	0	0	0	0	1.21866	0	2.09777	0	0	0	0	0	0	1.21866	0	0	0	0	0	0	0	0	0	0	0
TCGTAGATCGCATTGA-7	H007	9	Monocytes	0	0	0	1.71316	1.18578	0	0	0	0	2.05665	0	2.05665	0	0	0	0	0	1.18578	0	0	0	0	0	0	0	0	0	2.51497	1.18578	0	0	0	1.18578	0	0	0	0	0	1.18578	1.18578	0	0	0	0	0	0
TCGTCCATCTCCTGCA-7	H007	9	Monocytes	0	0	0	1.94574	0	1.38614	1.38614	0	1.94574	2.7724	2.30241	1.38614	0	0	0	0	1.38614	1.38614	0	0	0	0	0	0	0	1.94574	0	1.94574	1.94574	0	1.38614	0	0	0	0	0	0	0	1.38614	0	0	0	0	0	0	0
TCTAACTTCATTCTTG-7	H007	9	Monocytes	0	0	0	2.12781	0	2.75956	3.81504	0	2.75956	2.12781	4.0972	0	0	0	3.42054	0	0	0	0	0	0	2.12781	0	0	3.81504	2.75956	0	0	2.12781	0	0	0	0	0	2.75956	0	0	0	2.75956	2.12781	0	0	0	0	3.14369	0
TCTACATAGGGCTTCC-7	H007	9	Monocytes	0	0	0	1.68594	0	0	1.16277	0	0	1.16277	1.16277	2.02766	0	0	0	0	1.68594	3.13496	1.16277	0	0	0	0	0	0	0	0	2.28188	0	0	1.16277	0	0	0	1.68594	0	0	1.16277	1.16277	1.16277	0	0	0	0	0	0
TCTACCGCAGTGACCC-7	H007	9	Monocytes	1.127	0	0	1.127	1.127	0	0	0	0	0	1.6434	2.60404	0	0	1.127	0	0	2.2349	0	0	0	0	0	0	0	2.2349	0	0	0	0	0	0	0	0	0	0	0	1.127	0	0	0	0	0	0	0	0
TCTACCGGTTACCGTA-7	H007	9	Monocytes	0	1.85555	0	0	0	0	1.30768	0	0	2.20748	2.67332	1.85555	1.30768	0	0	0	0	1.85555	0	0	0	0	0	0	0	0	0	2.20748	0	0	1.30768	0	0	0	2.46729	0	0	0	0	0	1.30768	0	0	0	0	0
TCTATCACAGCAGGAT-7	H007	9	Monocytes	0	0	0	0	1.87656	0	2.49006	0	1.32588	3.01349	1.32588	1.32588	1.32588	0	0	0	0	1.32588	0	0	1.32588	0	0	0	0	1.32588	0	2.22963	1.32588	0	0	0	0	0	0	0	0	0	0	0	0	0	0	0	0	0
TCTATCACATGAAGGC-7	H007	9	Monocytes	0	0	0	3.32797	0	0	2.67006	0	2.67006	2.67006	0	0	0	0	0	2.67006	2.67006	3.32797	0	0	0	0	0	0	0	2.67006	0	0	0	0	0	2.67006	0	0	2.67006	0	0	0	2.67006	0	0	0	0	0	0	0
TCTCAGCAGAGGCGTT-7	H007	9	Monocytes	0	0	0	1.78533	0	0	0	0	0	0	1.24725	2.39088	0	0	0	0	0	2.59554	0	0	1.24725	0	0	0	1.24725	1.24725	0	1.24725	0	0	0	0	0	0	0	0	0	1.24725	0	1.24725	0	1.24725	0	0	0	0
TCTGTCGTCACGTCCT-7	H007	9	Monocytes	0	2.31987	0	2.31987	2.96262	2.31987	3.62959	0	2.31987	3.84741	3.62959	0	0	2.31987	0	2.31987	0	0	0	0	0	0	0	0	0	0	0	0	0	0	0	0	0	0	3.35071	0	0	2.96262	0	3.35071	0	2.31987	0	0	0	0
TCTTAGTCAATGTCAC-7	H007	9	Monocytes	0	0	0	2.12164	1.54168	0	0	0	0	2.48634	1.54168	2.12164	0	0	0	0	0	1.54168	0	0	0	0	0	0	0	0	0	0	0	0	0	0	0	0	0	0	0	0	0	0	0	0	0	0	0	0
TGAACGTAGGCACAAC-7	H007	9	Monocytes	0	1.13654	0	1.13654	0	0	1.13654	0	0	1.99441	1.99441	0	1.13654	0	1.65478	0	1.13654	2.24748	1.65478	0	0	0	0	1.13654	0	2.24748	0	1.65478	0	1.13654	1.13654	0	0	0	0	0	0	0	0	1.13654	0	0	0	0	0	0
TGACCCTCATCAGTGT-7	H007	9	Monocytes	0	0	0	2.04241	0	0	0	0	1.47123	0	1.47123	1.47123	0	0	0	1.47123	1.47123	3.32635	1.47123	0	0	0	0	0	0	2.40367	0	0	0	0	1.47123	1.47123	0	0	0	0	0	0	0	0	0	0	0	0	0	0
TGACCCTGTGAGATAT-7	H007	9	Monocytes	0	0	0	2.83714	2.00509	0	0	0	0	0	2.00509	0	0	0	1.43826	0	0	2.62854	0	0	0	0	0	0	1.43826	2.00509	0	1.43826	0	0	0	0	0	0	2.62854	0	0	2.00509	1.43826	0	0	1.43826	0	0	0	0
TGACCCTTCTAGACCA-7	H007	9	Monocytes	0	2.02566	2.38616	3.77911	1.45642	2.65058	2.38616	0	0	2.38616	2.65058	0	0	0	2.65058	0	0	1.45642	0	0	0	0	0	0	0	3.03223	0	1.45642	0	0	0	0	0	0	3.30778	0	0	0	1.45642	0	0	0	0	0	0	0
TGAGACTAGGATGAGA-7	H007	9	Monocytes	0	1.22542	0	1.75978	1.22542	1.22542	2.56709	0	1.22542	3.39675	1.22542	1.22542	0	1.22542	2.10617	1.22542	1.75978	2.36296	2.10617	0	1.75978	0	1.75978	0	0	3.31278	0	2.88139	0	0	1.22542	1.75978	0	0	0	0	0	0	0	0	0	0	0	0	0	0
TGAGGAGAGTATAGGT-7	H007	9	Monocytes	0	0	2.03053	0	2.03053	2.03053	2.65579	0	0	3.85708	3.31319	0	0	0	2.03053	0	2.65579	0	0	0	0	0	0	0	3.70644	2.65579	0	0	0	0	0	0	0	0	2.65579	0	0	0	2.65579	0	0	0	2.03053	0	2.03053	0
TGATCAGCAATATCCG-7	H007	9	Monocytes	1.05207	2.33388	2.76687	4.92029	1.05207	0	0	0	0	0	1.05207	1.55333	1.55333	0	0	0	0	1.88567	0	0	0	0	0	0	0	2.13468	0	1.05207	0	0	0	0	0	0	1.88567	0	0	1.05207	0	0	0	0	0	0	0	0
TGATGCAAGCGAATGC-7	H007	9	Monocytes	0	0.999432	0.999432	1.81649	0.999432	0.999432	0	0	0	1.81649	0	1.81649	0	0	0	0	0.999432	2.26006	0	0	0	0	0	0	0	0	0	0.999432	0	0	0.999432	0	0	0	0	0	0	2.06267	0	0	0	0	0	0	0	0
TGATGCAGTACCCAGC-7	H007	9	Monocytes	0	2.79779	0	0	0	0	2.79779	0	0	5.04396	2.79779	0	0	0	2.79779	0	0	0	0	0	0	0	0	0	0	0	0	0	0	0	0	0	0	0	0	0	0	0	0	0	0	0	0	0	0	0
TGCAGGCAGCTGTGCC-7	H007	9	Monocytes	3.18335	3.28455	4.02978	5.28616	1.27248	0.826301	0	0	0	0	1.57992	1.27248	0	0	0	0	0	1.81473	0	0	0	0.826301	0	0	0	3.37645	0	3.00928	0	0	2.30198	0	0	0	0	0	0	0	0	0.826301	0	0	0	0	0	0
TGCATCCCAGACATCT-7	H007	9	Monocytes	0	1.35205	0	1.35205	1.90667	1.90667	0	0	0	0	2.26135	1.35205	0	0	0	0	0	0	0	0	0	0	0	0	0	0	0	2.26135	1.35205	0	0	0	0	0	1.35205	0	0	1.35205	0	0	0	0	0	0	0	0
TGCATGAAGACCTGGA-7	H007	9	Monocytes	2.40063	3.43689	0	5.48779	3.04738	0	3.43689	0	2.40063	2.40063	3.7165	0	0	2.40063	0	0	0	2.40063	0	0	0	0	0	0	0	0	0	0	0	0	0	0	0	0	2.40063	0	0	0	2.40063	0	2.40063	0	0	0	0	0
TGCATGAAGCAGCCCT-7	H007	9	Monocytes	0.921057	0	0	1.71124	0.921057	0	0	0	0	1.95271	1.95271	2.30973	0	0	0	0.921057	0.921057	1.95271	0	0	0	0	0	0	0.921057	2.78003	0	1.39225	0	0	0	0	0	0	0	2.44959	0	0	0	1.71124	0	0	0	0	0	0
TGCGACGCACACGTGC-7	H007	9	Monocytes	0	0	0	1.84358	0	0	0	0	0	0	1.29735	1.29735	1.84358	0	0	0	0	1.29735	0	0	0	0	0	0	0	1.84358	0	2.66011	0	0	0	1.29735	0	0	0	0	0	0	1.29735	0	0	0	0	0	0	0
TGCTCCACATGTGGCC-7	H007	9	Monocytes	0	0	0	0	1.37236	0	2.54777	0	0	3.50829	1.37236	1.92997	1.37236	0	1.37236	0	1.37236	2.28584	1.37236	0	0	0	0	0	0	2.28584	0	2.54777	0	0	1.37236	1.37236	0	0	0	0	0	0	0	0	0	0	0	0	0	0
TGCTCCATCTAGAGCT-7	H007	9	Monocytes	1.29369	1.29369	1.29369	1.29369	2.19038	1.29369	1.29369	0	0	2.97161	1.83934	3.09872	0	0	1.29369	0	1.83934	2.19038	0	0	0	0	0	0	0	1.29369	0	2.19038	0	0	0	0	0	0	2.82596	0	0	1.29369	0	0	0	1.29369	0	0	0	0
TGCTTCGTCGACCACG-7	H007	9	Monocytes	0	0	0.989983	2.24664	0	0	0	0	0.989983	2.04959	0.989983	2.24664	0	1.47759	1.47759	1.47759	0	1.80395	1.80395	0	1.80395	0.989983	0.989983	0	0.989983	3.05844	0	2.04959	0	0	1.47759	0.989983	0	1.80395	0	2.04959	0	0	0	0	0	0	0	0	0	0
TGGAACTCATCCTAAG-7	H007	9	Monocytes	0	0	0	1.17222	1.69714	0	0	0	0	0	0	0	1.17222	0	0	0	0	2.49698	1.17222	0	0	0	0	0	0	1.69714	0	1.17222	0	0	0	0	0	0	0	0	0	0	0	0	0	0	0	0	0	0
TGGAGGATCCCTCAAC-7	H007	9	Monocytes	1.13182	1.64915	0	1.13182	1.13182	1.13182	0	0	1.13182	2.24125	1.13182	2.24125	1.13182	0	1.13182	1.13182	0	2.87977	1.13182	0	0	0	0	0	0	0	0	2.75423	0	0	0	1.64915	0	0	1.64915	0	0	0	1.13182	1.13182	0	0	0	0	0	0
TGGATCAGTTTGAACC-7	H007	9	Monocytes	1.25348	1.79259	0	0	0	0	0	0	0	1.79259	2.14095	1.25348	0	0	0	0	0	1.25348	0	0	0	0	0	0	0	2.60362	0	1.79259	0	0	0	1.25348	0	0	0	0	0	0	0	1.25348	0	0	0	0	0	0
TGGGAGACATGCGTGC-7	H007	9	Monocytes	0	0	0	0	0	0	0	0	0	2.82199	2.18663	0	0	0	0	2.18663	2.18663	2.18663	0	0	0	0	0	0	2.18663	3.48494	0	0	0	0	2.18663	0	0	0	0	0	0	0	0	0	0	0	0	0	0	0
TGGGAGATCCCATAAG-7	H007	9	Monocytes	0	0	0	0	1.88765	1.3355	0	0	0	1.3355	2.24132	2.24132	0	0	0	0	1.3355	1.3355	0	0	0	0	0	0	0	2.70869	1.3355	1.3355	0	0	1.3355	0	0	0	0	0	0	0	0	1.3355	0	0	0	0	0	0
TGGGATTCATGTAACC-7	H007	9	Monocytes	0	0	1.44765	1.44765	0	0	2.37577	0	0	2.01573	2.01573	2.01573	1.44765	0	0	0	2.01573	2.01573	1.44765	0	0	0	0	0	0	2.63994	0	2.37577	0	0	1.44765	0	0	0	0	0	0	1.44765	0	0	0	0	0	0	0	0
TGGGCTGTCGTCTACC-7	H007	9	Monocytes	0	0	0	1.59425	0	1.92963	0	0	0	1.59425	1.08597	1.92963	0	0	0	0	0	0	0	0	0	0	0	0	0	1.59425	0	1.59425	0	0	0	1.59425	0	0	0	0	0	0	0	1.59425	0	0	0	0	0	0
TGGGTTAAGCACTGGA-7	H007	9	Monocytes	1.20083	0	0	2.07551	1.20083	1.20083	0	0	0	1.20083	1.7309	0	0	0	1.20083	0	1.7309	1.7309	0	0	0	0	0	0	0	0	0	1.7309	0	0	1.20083	1.7309	0	0	0	0	0	0	0	0	0	0	0	0	0	0
TGGGTTAAGCGAAACC-7	H007	9	Monocytes	0	0	0	0.956991	0.956991	0	0.956991	0	0	0.956991	0.956991	2.00356	1.75985	0	0	0	0	0.956991	0	0	0	0.956991	0	0	0	1.75985	0	2.36303	0.956991	0	0	0	0	0	1.43692	0	0	0.956991	0	0	0	0	0	0	0	0
TGGGTTAAGTCGAATA-7	H007	9	Monocytes	1.90594	0.888481	2.63066	3.90538	1.66663	0	0.888481	0	0	1.35141	1.90594	1.66663	0	0	0.888481	0	0	2.63066	0	0	0	0	0	0.888481	0	1.35141	0	1.90594	0	0	0	0.888481	0.888481	0	0	0	0	0	1.90594	0	0	0	0	0	0	0
TGGGTTAGTCTTGCGG-7	H007	9	Monocytes	0	0	2.0012	1.43484	0	0	0	0	0	2.36056	2.0012	2.62437	0	0	0	0	0	2.0012	0	0	0	0	0	0	0	2.36056	0	2.0012	0	0	1.43484	0	0	0	0	0	0	0	0	0	0	0	0	0	0	0
TGGTACATCAAAGAAC-7	H007	9	Monocytes	0	0	0	2.85609	0	0	0	0	0	1.11487	1.11487	2.21885	0	0	0	0	1.62892	1.96677	0	0	0	0	0	0	0	1.96677	0	2.21885	0	0	0	0	0	0	0	1.62892	0	0	1.96677	0	0	0	0	0	0	0
TGGTAGTTCCATGCAA-7	H007	9	Monocytes	2.55431	0	0	2.55431	0	0	2.55431	0	0	3.20781	2.55431	0	0	0	0	2.55431	0	2.55431	0	0	0	0	0	0	0	3.5997	0	0	0	0	2.55431	0	0	0	0	0	0	0	2.55431	0	0	0	0	0	0	0
TGGTTAGCACCCTAGG-7	H007	9	Monocytes	0	0	0	2.60038	0	0	0	0	0	2.60038	3.92938	0	0	2.60038	2.60038	0	0	0	0	0	0	0	0	0	0	2.60038	0	0	0	0	0	0	0	0	0	0	0	0	0	0	0	0	0	0	0	0
TGTAACGGTTGAGTCT-7	H007	9	Monocytes	3.09948	3.09948	0	0	0	3.09948	0	0	0	3.76983	0	0	0	0	0	0	0	0	0	0	0	0	0	0	0	0	0	0	0	0	0	0	0	0	0	0	0	0	0	0	0	0	0	0	0	0
TGTCCACTCCTCACTG-7	H007	9	Monocytes	0	0	2.07065	1.49627	0	0	0	0	0	1.49627	0	0	0	0	0	0	1.49627	2.07065	2.07065	0	1.49627	0	0	0	0	3.22903	1.49627	2.43318	0	0	2.07065	0	0	0	0	0	0	0	0	2.43318	0	0	0	0	0	2.07065
TGTCCCAAGCTCCATA-7	H007	9	Monocytes	1.67551	0	1.91526	3.82565	1.35953	0	0	0	0	0.894936	1.35953	1.35953	0	0	0	0	0	2.40967	0	0	0	0	0	0	0	0.894936	0	2.73902	0	0	1.35953	0	0	0	0	0.894936	0	1.35953	1.91526	0.894936	0	0	0	0	0	0
TGTCCCAGTCATTGCA-7	H007	9	Monocytes	1.34908	0	0	1.90327	0	0	0	0	0	0	0	0	0	0	0	0	0	3.2841	0	0	0	0	0	0	0	1.34908	0	1.90327	0	0	0	0	0	0	0	0	0	1.34908	0	1.34908	0	0	0	0	0	0
TGTGATGCAAGAGTTA-7	H007	9	Monocytes	0	0	0	0	0	0	0	0	0	3.50187	1.52066	1.52066	0	0	1.52066	0	1.52066	2.09808	0	0	0	0	0	0	0	0	1.52066	2.09808	0	0	1.52066	1.52066	0	0	0	0	0	0	0	1.52066	0	0	0	0	0	0
TGTGCGGTCATTGAGC-7	H007	9	Monocytes	0.998673	0.998673	0	1.48825	1.48825	0	0.998673	0	0	0.998673	0.998673	1.81548	0.998673	0	0	0.998673	0	1.48825	0	0	0	0	0	0	0	1.48825	0	2.56516	0	0	1.48825	0	0	0	0	0	0	0	0	0	0	0	0	0	0	0
TGTGGCGAGGACATCG-7	H007	9	Monocytes	0	2.63092	2.63092	2.63092	0	0	0	0	0	3.68034	2.63092	0	0	0	3.68034	0	0	0	2.63092	0	0	0	0	0	0	2.63092	0	0	0	0	0	0	0	0	0	0	0	0	2.63092	0	0	0	0	0	0	0
TGTGGCGCAAATAAGC-7	H007	9	Monocytes	0	1.07747	0	1.07747	0	0	0	0	0	1.58401	0	1.07747	1.58401	0	0	1.07747	1.07747	1.91864	0	0	0	1.07747	0	0	0	1.07747	0	1.91864	1.07747	0	0	0	0	0	0	0	0	0	1.58401	0	0	0	0	0	0	0
TGTTGAGGTGATTCTG-7	H007	9	Monocytes	1.59222	0	1.92745	2.54506	1.08429	1.59222	0	0	1.08429	2.68794	1.59222	1.08429	1.08429	0	0	0	0	1.08429	0	0	0	0	0	0	0	1.59222	0	1.59222	0	0	1.59222	0	0	0	0	0	0	0	0	0	0	0	0	0	0	0
TGTTTGTGTCCTGTCT-7	H007	9	Monocytes	0	0	0	0	2.62925	0	1.8157	1.27332	0	1.27332	0	2.16539	1.27332	0	0	0	0	1.27332	0	0	0	1.27332	1.27332	0	0	0	0	2.62925	0	0	0	0	0	0	0	0	0	0	0	1.8157	0	0	0	0	0	0
TGTTTGTGTTATCTTC-7	H007	9	Monocytes	1.74357	0.944907	0.944907	1.74357	0.944907	0	0	0	0	0	0.944907	2.48557	0.944907	0	0	0	0.944907	1.98654	0.944907	0	0.944907	0	0	0	0	0.944907	0	1.74357	0	0	0.944907	0	0	0	0	0	0	0	0	0	0	0	0	0	0	0
TTACGTTGTGGGCTCT-7	H007	9	Monocytes	1.36104	0	0	1.91699	2.91243	0	0	0	0	1.36104	2.53377	1.36104	0	0	0	0	1.91699	2.53377	1.91699	0	1.36104	1.36104	0	0	0	2.53377	0	1.91699	1.36104	0	1.36104	1.36104	0	0	0	0	0	0	0	0	0	0	0	0	0	0
TTAGGGTAGGTAGGCT-7	H007	9	Monocytes	1.8483	0	1.30142	1.30142	1.8483	1.30142	0	0	0	1.30142	2.19984	2.66532	0	0	0	0	0	0	0	0	0	0	0	0	0	1.30142	1.30142	2.98171	0	0	0	1.30142	0	0	0	0	0	0	0	0	0	0	0	0	0	0
TTCATGTAGATGGTCG-7	H007	9	Monocytes	0	0	2.40017	4.02781	0	0	0	0	0	0	0	1.79385	0	0	0	0	0	1.79385	0	0	0	0	0	0	0	2.77494	0	0	0	0	1.79385	0	0	0	0	0	0	0	0	0	0	0	0	0	0	0
TTCCAATAGTGGTTCT-7	H007	9	Monocytes	0	2.14294	1.05818	2.34234	0	1.05818	0	0	0	1.89361	1.89361	2.14294	0	0	0	0	0	1.05818	0	0	0	0	0	1.05818	0	0	0	2.14294	0	0	1.56072	0	0	0	0	0	0	1.05818	0	0	0	0	0	0	0	0
TTCCACGCACACCTAA-7	H007	9	Monocytes	1.48244	0	0	2.05507	0	0	0	0	0	2.05507	2.05507	2.05507	1.48244	0	0	0	0	2.4169	0	0	0	0	0	0	0	1.48244	0	0	0	0	0	0	0	0	2.05507	0	0	1.48244	0	0	0	0	0	0	0	0
TTCCGGTGTTGATCGT-7	H007	9	Monocytes	0	0	1.25797	1.79783	2.92466	0	1.79783	0	0	0	1.25797	0	1.25797	0	0	0	0	1.79783	1.25797	0	0	0	0	0	0	1.25797	0	2.77941	0	0	0	0	0	0	0	0	0	1.25797	0	0	0	1.25797	0	0	0	0
TTCCGTGGTAGTCGGA-7	H007	9	Monocytes	0	0	0	1.1907	1.1907	1.1907	0	0	0	1.71897	1.71897	2.52147	1.1907	0	1.1907	0	1.71897	1.1907	1.71897	0	0	0	0	0	0	2.31821	0	1.1907	0	0	0	0	0	0	0	0	0	0	0	1.1907	1.1907	0	0	0	0	0
TTCCGTGTCTGGTGGC-7	H007	9	Monocytes	0	2.16482	1.58033	3.33205	1.07441	0	0	0	1.58033	3.18384	1.07441	2.16482	0	1.07441	1.58033	2.36475	1.91469	2.36475	1.07441	1.07441	1.07441	0	0	0	1.07441	3.39866	1.07441	1.07441	1.07441	0	1.91469	1.07441	0	0	0	1.07441	0	1.07441	1.07441	0	0	0	0	0	0	0
TTCCTAACAGAAATCA-7	H007	9	Monocytes	0	0	0	0	1.31621	0	0	0	0	1.31621	1.8654	1.8654	1.8654	0	0	1.31621	0	1.8654	1.8654	0	1.31621	0	0	0	0	2.68419	0	1.8654	2.21787	0	0	0	0	0	0	0	0	1.31621	0	0	0	1.31621	0	0	0	0
TTCCTTCAGCGCTTCG-7	H007	9	Monocytes	1.25062	1.25062	0	2.91494	1.78926	1.25062	0	0	0	0	1.25062	2.13742	0	0	0	1.25062	1.78926	1.25062	0	0	0	0	0	0	0	1.78926	1.25062	0	0	0	0	0	0	0	0	0	0	1.25062	0	0	0	0	0	0	0	0
TTCGCTGGTCTAGGTT-7	H007	9	Monocytes	0	0	0	1.748	1.99117	0	0	0	0	2.61361	0	1.99117	0	0	0.948188	0	0.948188	1.42601	0.948188	0	0	0	0	0	0	1.42601	0	1.748	0.948188	0	1.42601	0	0	0	0	0	0	0	0	0.948188	0	0	0	0	0	0
TTCTGTATCTTTGCGC-7	H007	9	Monocytes	0	1.39635	0	2.57731	1.39635	0	0	0	0	2.31464	0	1.9574	0	0	0	0	1.9574	2.57731	0	0	0	0	0	0	0	0	0	1.39635	0	0	1.39635	1.9574	0	0	2.57731	0	0	0	0	0	0	1.39635	0	0	0	0
TTGCCTGAGGCGTTAG-7	H007	9	Monocytes	0	1.32365	0	0	1.87398	0	0	0	1.32365	2.22692	1.32365	1.32365	0	0	0	1.32365	0	1.87398	0	0	0	1.32365	0	0	0	3.44452	0	1.32365	1.32365	0	0	0	0	0	0	0	0	2.22692	1.32365	0	0	0	0	0	0	0
TTGGGATCAAGATGTA-7	H007	9	Monocytes	0	0	0	3.13244	0	0	3.13244	0	0	4.80085	3.13244	0	0	0	0	0	0	0	0	0	0	0	0	0	0	2.48198	0	0	0	0	0	0	0	0	0	0	0	0	0	2.48198	0	0	0	0	0	0
TTGGGATGTTAGGCTT-7	H007	9	Monocytes	0	0	2.78344	2.78344	0	0	2.78344	0	0	2.78344	0	0	0	0	0	0	0	0	2.78344	0	0	0	0	0	0	3.44518	2.78344	0	2.78344	0	0	0	0	0	0	0	0	0	0	0	0	0	0	0	0	0
TTGTGTTTCTATCGTT-7	H007	9	Monocytes	0	0	0	0	0	0	0	0	0	1.99076	1.99076	1.99076	1.42565	0	0	0	1.42565	0	1.42565	0	0	0	0	0	0	0	0	1.42565	1.42565	0	1.99076	0	0	0	0	0	0	0	0	0	0	0	0	0	0	0
TTGTTCACAAACGAGC-7	H007	9	Monocytes	0	0	0	1.0808	1.0808	1.0808	0	0	0	1.58803	1.0808	0	0	0	0	0	1.0808	1.58803	0	0	0	0	0	1.58803	0	3.01898	0	1.0808	0	0	0	1.0808	0	0	0	0	0	0	1.58803	0	0	0	0	0	0	0
TTTACGTCACCAATTG-7	H007	9	Monocytes	0	0	1.61415	0.850664	0.850664	2.20246	0	0	0	1.30357	1.30357	1.85078	0	0	0.850664	1.30357	0	2.57038	0.850664	0	0	0	0	0	2.66806	2.83875	0	1.61415	0	0.850664	0.850664	0	0	0	1.61415	0	0	0	0	0	0	0.850664	0	0	0	0.850664
TTTAGTCAGCTAGTTC-7	H007	9	Monocytes	0	0	0	1.16322	1.16322	1.16322	0	0	1.16322	1.68648	2.65333	2.02824	0	0	0	0	0	2.485	1.16322	0	0	0	0	0	0	0	0	2.02824	1.16322	0	0	0	0	0	0	0	0	0	1.16322	1.16322	0	0	0	0	0	1.16322
TTTAGTCGTATTGGCT-7	H007	9	Monocytes	0	0.966577	0.966577	0.966577	0.966577	0.966577	0	0	0	1.44877	0.966577	0.966577	0	0	0	0	0	0	0	0	0	0	0.966577	0	0	3.29816	0	1.44877	0.966577	0	0	0	0	0	0	0	0	0	0.966577	1.44877	0	0	0	0	0	0
TTTCACAGTATCGGTT-7	H007	9	Monocytes	0	0	0	2.58891	0	2.58891	3.24378	0	0	0	3.24378	0	0	0	0	0	0	2.58891	2.58891	0	0	0	0	0	0	3.24378	0	2.58891	0	0	0	0	0	0	0	0	0	0	0	0	0	0	0	0	0	0
TTTCGATAGAGTCAGC-7	H007	9	Monocytes	0	0	0	1.23501	0	0	0	0	1.77102	2.1181	1.77102	2.74923	1.23501	0	0	0	0	2.1181	0	0	0	0	0	0	0	1.23501	0	2.57962	0	0	0	1.77102	0	0	0	0	0	0	1.23501	0	0	0	0	0	0	0
TTTGGTTCAATTGCTG-7	H007	9	Monocytes	1.44072	0	0	0	2.36755	0	0	0	0	1.44072	1.44072	0	0	0	0	0	0	0	0	0	0	0	0	0	0	2.63152	0	1.44072	0	0	0	1.44072	0	0	0	0	0	0	0	0	0	0	0	0	0	0
AAACGCTCAATTGAGA-9	H009	9	Monocytes	1.20393	0	0	1.73455	1.73455	0	0	0	0	1.20393	1.20393	2.07938	0	0	0	2.07938	0	1.73455	1.20393	0	0	0	0	0	0	0	0	2.33531	0	0	1.20393	0	0	0	0	0	0	0	0	0	0	0	0	0	0	0
AACCATGTCAGGTAAA-9	H009	9	Monocytes	0	1.42565	1.42565	2.82154	0	1.99076	0	1.99076	0	2.61317	2.34963	1.42565	0	0	0	0	1.42565	2.34963	0	0	0	0	0	0	0	2.82154	0	2.34963	0	0	0	0	0	0	0	0	0	0	0	0	0	0	0	0	0	0
AACCCAACATCGCTGG-9	H009	9	Monocytes	0	3.35248	0	4.42748	0	2.96436	0	2.32152	2.32152	3.63137	2.96436	0	0	0	2.96436	0	0	0	0	0	0	0	0	0	0	3.35248	0	2.32152	0	0	0	2.32152	0	0	2.32152	0	0	0	0	2.32152	0	0	0	0	0	0
AAGAACAGTTCGTAAC-9	H009	9	Monocytes	0	0	1.87679	2.22988	1.32608	0	1.87679	1.32608	0	1.32608	2.22988	1.32608	1.32608	0	0	0	0	1.32608	0	0	0	0	0	0	0	2.22988	0	1.32608	0	0	1.32608	1.32608	0	0	0	0	0	0	0	0	0	0	0	0	0	0
AAGGAATAGGCGAACT-9	H009	9	Monocytes	0	2.62615	0	4.44986	1.27091	1.27091	0	1.27091	0	2.42094	1.27091	1.8129	0	0	0	0	0	1.27091	1.27091	0	0	0	0	0	0	1.8129	0	3.18125	0	0	0	1.27091	0	0	0	0	0	1.8129	0	1.27091	0	0	0	0	0	0
ACGTAACCAGGCATGA-9	H009	9	Monocytes	0	0	0	3.51478	0	0	0	0	0	0	0	0	0	0	0	2.47398	0	2.47398	0	0	0	0	0	0	0	0	0	0	0	0	0	0	0	0	0	0	0	0	0	0	0	0	0	0	0	0
AGATGAAGTACACGCC-9	H009	9	Monocytes	0	1.65057	1.33674	1.65057	1.65057	0.876848	0.876848	0	0	0	1.88907	1.65057	0	0	0	0	0	1.88907	0	0	0	0	0	0	0	1.65057	0	2.88143	0	0	0	0.876848	0	0	1.65057	0	0	0	0.876848	0	0	0	0	0	0	0
AGATGCTCAAAGCGTG-9	H009	9	Monocytes	0	1.16793	0	4.10782	0	0	1.16793	1.16793	0	1.69206	2.03418	1.16793	0	0	0	0	0	1.69206	0	0	0	0	0	0	0	1.69206	0	1.69206	0	0	1.16793	0	0	0	1.16793	0	0	0	0	0	0	0	0	0	0	0
AGGACTTAGTTTCGAC-9	H009	9	Monocytes	1.61878	1.10641	1.10641	2.8442	2.57572	1.61878	3.67493	1.61878	0	0	2.40851	1.95592	0	0	0	0	0	1.95592	0	0	0	0	0	0	0	1.10641	0	1.10641	0	0	0	0	0	0	1.61878	0	0	1.10641	0	0	0	0	0	0	0	0
AGTAGCTCAACAGTGG-9	H009	9	Monocytes	0	0	0	2.79779	1.68684	0	0	1.16352	0	1.16352	2.28287	0	0	0	0	0	1.16352	2.28287	0	0	0	0	0	0	0	1.68684	0	2.65374	0	0	0	0	0	0	0	0	0	0	1.68684	0	0	0	0	0	0	0
ATCTCTAGTATTCCGA-9	H009	9	Monocytes	3.48483	3.9903	3.61452	5.09051	0.755736	0	0	0.755736	0	0	2.59682	0	0	0	0.755736	0	0	3.05989	0.755736	0	0	0	0	0	0	0	0.755736	2.05092	0	0	0	0	1.18122	0	0.755736	0	0	0	0	0	0	0	0	0	0	0.755736
CACGAATGTGTACATC-9	H009	9	Monocytes	0	1.90749	1.57362	1.90749	1.06886	2.15735	0	0	1.06886	0	2.15735	1.06886	0	0	0	0	0	2.52351	0	0	0	0	0	0	0	0	0	1.90749	0	0	1.06886	1.06886	0	0	2.15735	0	0	0	0	0	0	0	0	0	0	0
CAGGTATAGGTAGTCG-9	H009	9	Monocytes	0	0	0	3.74028	0	0	0	0	2.42281	0	0	2.42281	0	0	0	0	0	0	0	0	0	0	0	0	0	2.42281	0	3.46049	0	0	0	0	0	0	3.46049	0	0	2.42281	0	0	0	0	0	0	0	0
CATCCCACACTCAAGT-9	H009	9	Monocytes	1.51234	1.01836	1.8415	2.08873	2.92781	1.8415	2.82837	0	1.01836	1.51234	3.68664	2.08873	1.01836	0	0	0	0	1.01836	0	0	0	0	0	0	0	2.08873	0	3.31527	1.8415	0	0	1.51234	0	0	0	2.71795	0	0	0	0	0	0	0	0	0	0
CATCCCACAGACAAGC-9	H009	9	Monocytes	0	1.0505	1.0505	2.3317	1.55142	1.55142	0	0	1.0505	0	1.55142	1.88362	1.0505	0	0	0	0	0	0	0	0	0	0	0	0	0	0	3.22558	0	0	0	0	0	0	0	0	0	0	0	0	0	0	0	0	0	1.0505
CATTGTTTCGTCTAAG-9	H009	9	Monocytes	3.80261	3.80261	4.29375	5.32729	2.22893	1.51575	2.22893	0	0.781283	1.21448	2.09256	0	0	0	0	0	0	0	0.781283	0	1.21448	0	0	0	0	2.09256	0	2.22893	0	0	1.74695	0	0	0	0	0	0	0	0	0	0	0	0	0	0	0
CCAATTTCATCCTTGC-9	H009	9	Monocytes	0	0	0	2.552	1.59823	0	0	0	0	2.02469	1.59823	2.02469	0	0	0	0	0	0	1.2891	0	0	0	0	0	0	1.2891	0	2.32271	0.839302	0	0	0	0	0	1.2891	0	0	0	0.839302	0	0	0	0	0	0	0
CCCATTGAGAGTGGCT-9	H009	9	Monocytes	0	0	0	2.50252	2.81532	1.70207	0	0	0	3.05324	3.60774	0	0	0	0	0	0	2.50252	0	0	0	0	0	0	0	1.70207	0	2.6711	0	0	0	1.17639	0	0	1.17639	0	0	0	0	0	0	0	0	0	0	0
CCTACGTAGCGCATCC-9	H009	9	Monocytes	0	0	0	2.81459	3.19987	2.17964	0	0	3.19987	3.87243	4.0236	0	0	0	2.17964	0	0	0	0	0	0	0	0	0	0	0	0	0	2.17964	0	0	0	0	0	0	0	0	2.81459	0	0	0	0	0	0	3.19987	0
CGAGTGCAGCCTTGAT-9	H009	9	Monocytes	0	0	0	2.9669	1.47045	0	0	0	0	0.984175	2.04153	1.47045	0.984175	0	0	0	0.984175	2.23837	0	0	0	0	0	0	0	2.23837	0	2.7776	0	0	0	0.984175	0	0	0	0	0	0	0	0	0	0	0	0	0	0
CGAGTTAGTAGGCTCC-9	H009	9	Monocytes	0	0	0	3.26443	0	1.98668	0	0	1.98668	0	1.98668	0	1.42206	0	0	0	2.34535	0	0	0	0	0	0	0	0	0	0	1.98668	1.42206	0	0	0	0	0	0	0	0	0	0	0	0	0	0	0	0	0
CGGACACTCATGCATG-9	H009	9	Monocytes	0	0	0	3.46373	0	0	0	0	0	3.8587	3.18643	0	0	0	0	0	2.16722	2.16722	0	0	0	0	0	0	0	0	0	0	0	0	0	2.16722	0	0	0	0	0	0	0	0	0	0	0	0	0	0
CTACGGGGTAAGGCTG-9	H009	9	Monocytes	1.18768	1.18768	0	0	2.3143	0	1.18768	0	0	2.05903	2.05903	2.05903	2.05903	0	0	0	0	2.05903	0	0	0	0	0	0	0	1.7154	0	2.05903	0	0	0	0	0	0	0	0	0	0	0	1.18768	0	0	0	0	0	0
CTCTGGTGTAGGACTG-9	H009	9	Monocytes	2.89008	3.37843	3.77246	5.3227	0.882208	0	0	0	0	1.34351	1.89686	1.34351	0.882208	0	0	0	0.882208	1.34351	0	0	0	0	0	0	0	2.80811	0	3.22191	0	0	1.34351	0	0	0	1.34351	0	0	1.34351	0	0	0	0	0	0	0	0
GACCTTCCAACCCTCT-9	H009	9	Monocytes	0	0	1.20442	2.70864	0	1.73512	0	0	0	1.73512	2.85323	1.73512	0	0	0	0	0	2.33595	1.20442	0	0	0	0	0	0	1.20442	0	2.08	0	1.20442	0	0	0	0	0	0	0	1.20442	0	0	0	0	0	0	0	0
GACTCTCGTCACTAGT-9	H009	9	Monocytes	0	1.30827	0	0	1.85623	2.2082	1.85623	0	0	3.23073	1.30827	1.30827	1.30827	0	0	0	0	2.99064	1.85623	0	0	0	0	0	0	1.30827	0	0	0	0	0	1.30827	0	0	0	0	0	0	0	0	0	0	0	0	0	0
GATGTTGTCTATGTGG-9	H009	9	Monocytes	4.10725	4.35251	4.69008	6.00748	0	0	0	0.832711	0.832711	0	1.28068	0.832711	0	0	1.28068	0	0	0	0.832711	0	0	0	0	0	0	1.28068	0	3.1395	0.832711	0	1.58896	0.832711	0	0	2.17444	0	0	0	0	0	0	0	0	0	0	0
GCGAGAAAGCAACAAT-9	H009	9	Monocytes	0	0	0	1.73359	2.97776	0	0	0	0	1.20311	2.07836	0	0	0	0	0	0	1.20311	0	0	0	0	0	0	0	0	0	2.33426	0	0	0	0	0	0	1.20311	0	0	0	0	0	0	0	0	0	0	0
GCGTGCATCTCGAGTA-9	H009	9	Monocytes	0	0	0	0	2.06844	0	0	0	0	2.52739	2.06844	0	1.19518	0	0	0	0	2.52739	0	0	0	0	0	0	0	0	0	2.06844	0	0	1.19518	0	0	0	1.72425	0	0	0	0	0	0	0	0	0	0	0
GCTACAACAAACACGG-9	H009	9	Monocytes	0	0.856079	0	3.69544	1.31045	0	0	1.31045	0	0	2.99347	2.05021	0	0	0.856079	0	0	1.31045	0	0	0	0	0	0	0	2.5791	0	2.47075	0	0	1.31045	0	0	0	0	0	0	0.856079	0	0	0	0	0	0	1.31045	0
GGAATGGTCCTTGGAA-9	H009	9	Monocytes	0	0	1.16641	1.16641	1.69026	0	0	0	0	0	1.87581	1.69026	0	0	0	0.744418	0	1.69026	0	0	0	0	0	0	0	1.46225	0	2.98511	0	0	0	0	0	0.744418	0	0	0	0.744418	0	0	0	0	0	0	0	0
GGGACAAAGCGTGAAC-9	H009	9	Monocytes	0	0	0	3.07434	3.16544	0	2.73728	2.42638	0	0	1.63454	1.11958	1.11958	0	0	0	0	1.63454	1.11958	0	1.63454	0	0	0	0	0	0	2.59386	0	0	1.11958	0	0	0	1.11958	0	0	0	0	0	0	0	0	0	0	0
GGGATGATCAAGTCGT-9	H009	9	Monocytes	1.38211	0	0	3.21352	3.08571	0	2.5598	1.38211	2.93915	3.21352	0	1.38211	0	0	0	0	0	0	0	0	0	0	0	0	0	0	0	2.29756	0	0	0	0	0	0	1.38211	0	0	1.94113	0	0	0	0	0	0	0	0
GGTAATCGTACGACAG-9	H009	9	Monocytes	1.14963	1.14963	0	2.26469	0	0	0	0	0	2.26469	1.67036	1.14963	0	0	0	0	0	1.14963	0	0	0	0	0	0	0	1.67036	0	2.63492	0	0	0	1.14963	0	0	0	0	0	0	0	0	0	0	0	0	0	0
GTACAACCAATCTCTT-9	H009	9	Monocytes	0	0	1.11722	3.24556	2.97078	1.11722	3.78835	0	2.59062	1.11722	3.24556	0	0	0	0	0	1.11722	1.96977	0	0	0	0	0	0	0	0	0	2.59062	1.11722	0	0	0	1.11722	0	0	1.11722	0	1.63173	0	0	0	0	0	0	0	0
GTAGGTTTCAAAGGTA-9	H009	9	Monocytes	0	1.9442	1.3848	4.36748	0	0	0	0	0	2.30079	1.9442	2.56311	1.9442	1.3848	0	1.3848	0	0	0	0	0	0	0	0	0	0	0	2.77072	0	0	0	0	0	0	0	0	0	0	0	1.3848	0	0	0	0	0	0
GTGGTTACACCATTCC-9	H009	9	Monocytes	0	1.97101	0	2.4245	2.22324	0	2.73535	1.11819	1.11819	2.59195	3.24695	2.4245	0	0	1.11819	0	0	2.22324	0	0	0	0	0	0	0	0	0	2.97214	1.11819	0	1.11819	0	0	0	0	0	0	0	0	0	0	0	0	0	0	0
GTTGCTCGTATCGCAT-9	H009	9	Monocytes	1.31521	1.31521	1.31521	2.68292	2.47672	0	2.21666	2.21666	2.68292	1.31521	3.73488	1.86425	0	0	0	0	1.86425	0	0	0	0	0	0	0	0	0	0	1.86425	0	0	0	0	0	0	0	0	0	0	1.86425	0	0	1.31521	0	0	0	0
TAACTTCTCGCAGTGC-9	H009	9	Monocytes	0	0	0	1.27722	0	1.27722	0	1.27722	0	0	0	1.82023	0	1.82023	0	0	1.27722	1.27722	0	0	0	0	0	0	0	2.17019	0	2.63428	1.27722	0	0	0	0	0	1.27722	0	0	0	1.82023	0	0	0	0	0	0	0
TCACGGGCAATCGCCG-9	H009	9	Monocytes	0	1.22917	0	2.57199	0	0	0	0	0	0	1.76418	1.76418	0	0	0	0	0	0	1.76418	0	0	0	0	0	0	2.8864	0	2.11084	2.11084	0	0	0	1.76418	0	0	0	0	1.22917	0	0	0	0	0	0	0	0
TCCTCGAAGGGTGGGA-9	H009	9	Monocytes	0	2.2015	4.17912	3.89653	0	2.2015	0	0	3.89653	3.50117	4.57947	0	0	0	0	0	0	2.2015	0	0	2.2015	0	0	0	0	3.2235	0	0	0	0	0	0	0	0	3.50117	0	0	0	0	0	0	0	0	0	0	0
TCCTCTTCAGATCCTA-9	H009	9	Monocytes	0	1.96448	0	1.96448	0	0	0	0	2.96494	0	3.91302	0	0	0	0	0	0	0	0	0	0	0	0	0	0	0	0	2.58493	0	0	0	0	0	0	3.23965	0	0	1.96448	0	0	0	0	0	0	0	2.58493
TCGCTTGTCTTACGGA-9	H009	9	Monocytes	0	1.29638	0	2.03341	1.84247	0	2.03341	0.845019	2.03341	3.31638	2.19368	2.03341	0.845019	1.29638	0.845019	0	0.845019	2.45309	0.845019	0	0	0	0	0	0	2.90495	0	2.19368	0	0	0	1.29638	0	0	1.60625	0	0	0	0	0	0	0	0	0	0	0
TCGTGCTCACGTACAT-9	H009	9	Monocytes	3.30746	3.76365	3.09343	5.24951	0	0	0	0	0	0	0	0	0	0	0	0	0	0	0	0	0	0	0	0	0	0	0	0	0	0	0	0	0	0	0	1.83468	0	0	0	0	0	0	0	0	0	0
TCTTAGTCAAATGAGT-9	H009	9	Monocytes	1.58401	2.16893	0	0	0	1.58401	0	0	0	0	1.58401	2.16893	0	0	0	0	0	0	0	0	0	0	0	0	0	2.80323	0	1.58401	0	0	1.58401	0	0	0	0	2.16893	0	1.58401	0	0	0	0	0	0	0	0
TGAATGCAGGGCGAGA-9	H009	9	Monocytes	3.08742	0	3.47756	3.7575	0	0	3.08742	3.08742	0	0	0	0	0	0	0	0	3.08742	0	0	0	0	0	0	0	0	0	0	2.43888	0	0	0	0	0	0	0	0	0	0	0	0	0	0	0	0	0	0
TGAGGGATCTGATTCT-9	H009	9	Monocytes	0	0	0.976166	2.86463	1.78554	0	0	0	0	0	2.22692	2.03039	0	0	0	0	0	1.78554	0	0	0	0	0	0	0	3.70628	0	2.86463	0	0	0	0	0	0	1.46059	0	0	0.976166	0	0	0	0	0	0	0	1.46059
TGCATGAAGAACTCCT-9	H009	9	Monocytes	0	0	0	2.43431	0	0	0	0	0	1.12545	0	0	0	0	0	0	0	1.64156	0	0	0	0	0	0	0	3.7526	0	1.12545	0	0	0	0	0	0	0	0	0	0	0	1.12545	0	0	0	0	0	1.12545
TGCTGAAAGGTCTACT-9	H009	9	Monocytes	0	0	2.99811	0	2.35364	2.99811	0	0	2.35364	0	3.88402	2.35364	0	0	0	0	2.35364	0	0	0	0	0	0	0	0	0	0	2.99811	0	0	0	2.35364	0	0	0	0	0	2.35364	0	0	0	0	0	0	0	2.35364
TTACCGCCACGACGAA-9	H009	9	Monocytes	1.24023	2.38191	1.24023	4.34573	1.24023	0	0	1.24023	0	2.38191	0	1.24023	0	0	1.24023	0	1.77712	1.77712	0	0	0	0	0	0	0	1.24023	0	2.90114	0	0	0	0	0	0	2.38191	0	0	0	0	1.24023	0	0	0	0	0	0
TTACGCCCATCCGAGC-9	H009	9	Monocytes	0	2.44849	0	4.44929	0	2.44849	0	0	0	0	3.09746	3.09746	0	0	0	0	0	0	0	0	0	0	0	2.44849	0	0	0	3.09746	0	0	2.44849	0	0	0	2.44849	0	0	0	0	0	0	0	0	0	0	0
TTCACGCGTAAGAACT-9	H009	9	Monocytes	0.849207	1.61211	0.849207	3.16727	0.849207	0	0	0	0	0	2.83636	1.30171	0	0	0	0	0	2.45979	0	0	0	0	0	0	0	2.75466	0.849207	2.03979	1.30171	0	1.30171	0	0	0	0	0	0	1.30171	0	0.849207	0	0	0	0	0	0
TTCCGGTTCAAAGCCT-9	H009	9	Monocytes	0	1.25923	0	1.7993	2.61106	0	2.40612	1.25923	0	3.26679	3.16566	1.25923	0	0	0	0	0	1.25923	1.25923	0	0	0	0	0	0	3.05313	1.25923	1.7993	1.25923	0	0	0	0	0	0	0	0	0	0	0	0	0	0	0	0	0
TTGCTGCCAAGCGCAA-9	H009	9	Monocytes	0	0	0	1.92745	0	1.59222	0	1.59222	0	2.54506	3.11488	1.08429	1.08429	0	0	0	0	2.81293	0	0	0	0	0	0	0	1.08429	0	2.68794	1.08429	0	1.08429	1.08429	0	0	1.92745	0	0	0	0	0	0	0	0	0	0	0
TCATCCGGTACAAGTA-7	H007	9	Monocytes	0	2.26083	2.26083	2.90044	0	0	2.26083	0	0	2.90044	2.26083	0	0	0	0	2.26083	0	0	2.26083	0	2.26083	0	0	0	4.72459	2.26083	0	0	0	2.26083	0	0	0	0	0	0	0	0	2.26083	2.26083	0	0	0	0	0	0
AGGAATACACATGTTG-9	H009	9	Monocytes	3.22157	2.56754	2.56754	3.22157	0	3.61365	0	0	3.22157	0	3.61365	0	0	0	0	0	0	0	0	0	0	0	0	0	0	0	0	0	0	0	0	0	0	0	0	0	0	0	4.69413	4.69413	0	3.22157	0	0	3.22157	2.56754
GATTCTTTCCGGTTCT-9	H009	9	Monocytes	3.22853	0	0	0	3.6207	0	2.57423	0	2.57423	0	3.6207	0	0	0	0	3.22853	2.57423	0	0	0	0	0	0	0	3.90167	2.57423	0	0	0	0	0	0	0	0	2.57423	0	0	0	0	0	0	0	0	0	0	0
GAACACTTCCTTACCG-4	H004	9	Monocytes	0	0	2.37415	1.77001	0	0	2.37415	0	0	2.74809	0	0	0	0	0	1.77001	1.77001	3.23296	0	0	3.40869	1.77001	0	0	3.23296	2.37415	0	0	0	0	0	0	0	0	0	0	0	0	1.77001	3.23296	0	0	0	0	0	1.77001
TATGTTCAGACGACTG-4	H004	9	Monocytes	0	0.633033	0	2.08772	2.08772	0.633033	1.01763	0	1.01763	1.51144	1.01763	1.84053	1.29471	0	1.29471	1.01763	1.29471	1.51144	0	0	0	0.633033	0	0	0	2.92672	0	1.01763	1.01763	0	1.01763	1.97174	1.29471	1.29471	0	1.01763	0	0	1.51144	2.45099	0	0	0	0	0	1.01763
AAGCATCGTAACCCTA-7	H007	9	Monocytes	0	0	2.0468	0	3.33122	0	2.67319	0	0	3.33122	2.0468	0	0	0	0	0	0	3.33122	2.0468	0	0	0	2.67319	0	0	3.05538	0	0	0	0	0	0	0	0	3.05538	0	0	0	2.0468	0	0	0	0	0	0	0
AGGGTGATCTGAGAAA-7	H007	9	Monocytes	2.59692	0	0	0	0	2.59692	0	0	0	3.25211	2.59692	0	0	0	0	0	0	0	0	0	0	0	0	0	0	2.59692	0	0	0	0	0	0	0	0	2.59692	0	0	0	2.59692	2.59692	0	0	0	0	0	0
AGGTGTTAGGACAAGA-7	H007	9	Monocytes	3.28989	3.28989	2.63332	4.86906	0	3.28989	3.68285	0	2.63332	2.63332	0	0	0	2.63332	0	0	0	3.28989	0	0	0	0	0	0	0	0	0	0	0	0	0	0	0	0	0	0	0	0	0	0	0	0	0	0	0	0
ATCTCTACACCAAATC-7	H007	9	Monocytes	4.46727	4.51058	4.64273	5.25348	0	1.58022	0	0	0.826518	1.58022	1.81505	2.62854	1.58022	0	0	0	0.826518	2.62854	0	0	0	0.826518	0	0	0	2.42328	0	1.81505	0	0	0	0.826518	0.826518	0.826518	1.58022	0	0	0	0.826518	0	0.826518	0.826518	0	0	0	0
ATGCGATTCAGTAGGG-7	H007	9	Monocytes	1.15111	1.15111	1.15111	2.01291	1.67211	0	0	0	0	0	1.15111	0	0	1.15111	1.15111	2.7808	1.67211	2.63692	0	0	1.67211	1.15111	0	1.67211	0	3.29362	0	1.67211	0	0	1.15111	1.67211	0	0	0	0	0	0	0	1.15111	0	0	0	0	0	0
ATTCCCGCAATGGCAG-7	H007	9	Monocytes	2.38348	0	2.38348	3.02941	0	2.38348	3.41863	0	3.02941	4.37877	3.02941	0	0	0	3.02941	0	0	2.38348	0	0	0	0	0	0	0	0	0	2.38348	0	0	0	0	0	0	0	0	0	0	3.02941	0	0	0	0	0	0	0
CTGCATCTCCATTGTT-7	H007	9	Monocytes	0	1.98046	1.98046	1.98046	0	0	0	0	0	3.65005	1.98046	1.98046	0	0	0	1.98046	0	1.98046	0	1.98046	3.2575	1.98046	0	0	5.09619	1.98046	0	0	0	0	0	1.98046	0	0	0	0	0	0	0	0	0	0	0	0	0	0
CTTCGGTAGCGCTGAA-7	H007	9	Monocytes	0	0	0	2.37946	3.33033	1.23831	0	1.23831	0	0	1.77488	2.37946	0	0	0	0	1.23831	1.77488	1.23831	0	0	0	0	0	0	2.12218	0	0	0	0	0	1.23831	0	0	0	0	0	0	0	0	1.23831	0	0	0	0	0
GACACGCTCATTGAGC-7	H007	9	Monocytes	2.42187	0	0	0	0	0	3.28344	0	3.28344	4.64121	1.81376	0	0	0	0	0	0	2.42187	0	0	2.42187	0	0	0	4.42047	1.81376	0	0	1.81376	0	0	0	0	0	0	0	0	0	0	1.81376	0	0	0	0	0	1.81376
GAGGGATAGAGCAGTC-7	H007	9	Monocytes	0	0	0	0	2.22177	0	2.85919	0	3.24536	4.31766	2.22177	0	0	0	2.85919	2.22177	0	0	0	0	0	0	0	0	0	3.52326	0	0	0	0	0	0	0	0	3.24536	0	0	0	0	0	0	0	0	0	0	0
GTAATCGTCTTACTGT-7	H007	9	Monocytes	0	0	0	1.44368	0	0	0	0	3.29175	2.01123	0	2.01123	1.44368	0	0	0	1.44368	2.01123	0	0	0	0	0	0	0	1.44368	0	0	0	0	0	0	0	0	0	0	0	0	0	0	0	0	0	0	0	0
GTCGTTCTCCTGTAAG-7	H007	9	Monocytes	1.93198	0	0	2.92903	2.92903	0	1.93198	0	0	1.93198	1.93198	0	0	0	0	0	0	0	0	0	3.20326	0	0	0	4.77966	3.41825	0	0	0	0	0	1.93198	0	0	0	0	0	0	2.54994	0	0	0	0	0	0	2.54994
GTTGAACCATCAGCGC-7	H007	9	Monocytes	0	0	0	2.37106	1.76719	0	1.76719	0	1.76719	0	2.37106	0	0	0	0	0	0	2.7449	0	0	0	0	0	0	0	0	0	2.37106	0	0	0	1.76719	0	0	0	0	0	0	0	0	1.76719	0	0	0	0	0
TACATTCGTGGATCGA-7	H007	9	Monocytes	0	0	0	0	2.52898	0	2.9075	0	0	3.39624	1.91255	0	0	0	0	0	0	2.9075	1.91255	1.91255	0	0	0	0	0	2.9075	0	0	0	0	1.91255	0	0	0	0	0	0	0	1.91255	0	0	0	0	0	0	0
TCTGCCACATTGAAGA-7	H007	9	Monocytes	3.88768	3.1567	4.11057	5.13952	0.661247	1.73801	1.5579	0	1.33805	2.13979	1.73801	1.33805	1.5579	2.13979	1.89059	1.33805	2.02293	2.24441	0	0	0.661247	1.05585	0	2.02293	0	3.23346	0	2.13979	0	0.661247	0	1.5579	0	0	0	0	0	0.661247	0	0	0	0	0	0	0	1.33805
TTGTTCATCCCATACC-7	H007	9	Monocytes	1.50384	2.44207	3.09076	3.83916	1.50384	0	1.01141	1.01141	1.50384	0	1.01141	1.83233	2.44207	0	0	0	1.01141	1.01141	0	0	1.50384	0	0	0	0	2.07918	0	1.01141	1.01141	1.01141	0	1.01141	1.50384	0	0	1.01141	0	0	1.83233	0	0	0	0	0	0	0
ATGCGATGTTCCAAAC-9	H009	9	Monocytes	0	0	0.642712	1.85783	1.52747	1.03078	2.54327	0	2.61175	2.20989	2.39041	1.70623	1.30966	0	2.73606	2.20989	2.39041	1.30966	1.30966	0	1.98944	0.642712	0	1.03078	0	2.10573	2.10573	2.54327	1.52747	0.642712	0	0.642712	0	0	0	0	0	0	0	0	0	0	0	0	0	0
TTCTCTCGTTTCAGAC-4	H004	9	Monocytes	0	0	0	1.53937	1.53937	0	3.72034	0	2.75026	4.86104	0	0	0	0	1.53937	0	0	4.44522	0	0	0	0	0	0	0	0	0	0	0	0	0	0	1.53937	0	0	0	0	0	1.53937	1.53937	1.53937	4.35536	0	0	2.96054	0
CAATGACCAGACCCGT-3	H003	8	Monocytes	3.28419	3.52553	3.34006	4.78625	2.067	1.65198	2.72034	1.30393	1.72289	2.7696	2.28422	1.7891	1.19403	2.55607	2.86139	2.42936	1.96491	2.55607	0.765549	0.765549	1.30393	1.57566	1.49302	1.40294	0	2.11438	0	1.57566	0.929628	0.765549	0.56916	1.07054	1.30393	1.65198	0	0	0	0.324538	0	0	0	0	0	0	0	0
AGTACCAAGGAGATAG-7	H007	8	Monocytes	4.63237	4.3774	4.03431	5.56076	2.32735	0	1.72728	0	0	2.32735	1.72728	2.32735	0	1.72728	0	1.72728	1.72728	2.32735	0	0	0	0	0	0	0	2.32735	0	1.72728	0	2.32735	0	0	0	1.72728	1.72728	0	0	0	0	0	0	1.72728	0	0	0	0
CCCTCAAGTATCCCAA-7	H007	8	Monocytes	2.92597	2.92597	3.46234	4.44086	2.12287	2.54696	3.25838	1.3717	2.84382	3.00188	2.54696	0	0	2.12287	2.75431	2.54696	2.12287	2.75431	2.656	0.904631	2.12287	0	0.904631	1.68882	0	3.07243	0	0	0.904631	0	1.3717	0.904631	0.904631	0	0.904631	0	0	0.904631	0.904631	0	0	0	0	0	0	0
GAGGCAAAGTCTTCGA-7	H007	8	Monocytes	3.55282	3.13578	3.8691	4.76359	1.03098	0.543212	1.67319	1.15202	0.543212	2.19018	0.893249	1.6031	1.03098	2.10599	2.55763	2.10599	2.37403	2.66363	1.6031	1.15202	1.15202	2.14897	0.893249	0.308046	0	2.5001	0	2.22975	0.893249	1.03098	0	1.7387	0.733468	0.308046	1.44618	0	0	1.03098	0.308046	0.543212	0.308046	0	0	0	0	0
GCATGATCATTATGCG-7	H007	8	Monocytes	4.07496	3.55141	3.78495	5.05116	0.880015	1.13668	1.34074	1.13668	1.34074	2.50858	0	2.08625	1.51013	0	2.08625	1.13668	1.51013	2.38661	0.533839	0	0.533839	1.13668	0.533839	0	0	2.84641	0	2.17021	1.51013	1.13668	1.34074	1.51013	1.13668	0.880015	0	0	0	0	1.13668	0	0	0	0	0	0	0
GTAACACAGCGACTTT-7	H007	8	Monocytes	3.51441	3.2303	3.27962	4.8128	1.26879	0.823422	2.41826	0.823422	1.57585	2.66875	0.494172	1.70001	1.0707	2.57594	3.63943	2.47363	2.66875	2.93895	2.08325	1.26879	1.0707	2.62342	0.823422	0	0	3.39321	0	1.81044	1.70001	1.26879	0	1.26879	1.0707	0.494172	0	0	0	0	0	0	0	0	0	0	0	0
GTCTACCCATCAGCAT-7	H007	8	Monocytes	2.22593	1.92162	1.76815	3.43824	1.68158	1.58679	2.37212	0.39609	1.07977	2.61272	1.68158	1.76815	1.23256	2.41646	2.61272	2.61272	2.64774	2.7143	1.76815	0	2.11506	1.92162	0.39609	0.899352	0.899352	2.7143	0	1.84783	1.07977	0.899352	0.39609	2.05464	0.679051	0.679051	0.39609	0	0	0.679051	0.899352	0.39609	0	0	0	0	0	0
TGAGCATTCACCCATC-7	H007	8	Monocytes	4.5763	4.44671	4.6754	5.77304	2.18293	2.4582	2.94411	0.446161	0.988392	3.29086	1.70446	1.70446	0.753587	0.753587	2.67382	0.988392	1.80183	2.18293	0	1.17841	0.988392	0.988392	0.446161	0.753587	0	2.91406	0	1.97204	0.446161	0	0	0.988392	1.17841	0	0	1.59658	0	0.988392	0.446161	0.446161	0	0	0	0	0	0
ACTATTCAGGAATGTT-9	H009	8	Monocytes	3.68464	3.42272	4.00108	4.58935	2.24836	1.89433	0.53416	1.89433	2.45016	2.88728	1.99526	2.50929	1.51074	0	1.99526	0	1.78206	1.51074	0	0	0	0.53416	0	0	0	2.32025	2.76167	2.1709	1.34131	1.51074	0	2.1709	2.24836	2.1709	0	0	0	0	0.53416	0	0	0	0	0	0	0
GATCACACACCTGCGA-9	H009	8	Monocytes	4.01154	4.15023	4.15023	4.89869	2.30644	2.81014	3.42038	0.599766	0	2.12766	2.81014	2.38512	0.97206	0	2.02466	1.24274	0.599766	0.599766	0	0	0.599766	1.24274	0	0	0	2.52602	0	2.52602	0.97206	0.599766	0	1.24274	0.599766	0.599766	0	0.97206	0	0	0	0	0	0	0	0	0	0
TGAGGGACAGTAGTGG-9	H009	8	Monocytes	3.22504	3.58419	3.52669	4.57278	2.15744	0.791965	2.57088	1.22831	1.89252	2.50733	1.89252	2.05972	0.791965	1.95142	3.31673	2.47398	1.95142	2.15744	1.53108	0.590645	1.1029	1.69163	0.338311	2.15744	0	3.3872	0	2.63063	1.53108	0.338311	0.338311	1.53108	0.959467	0.590645	0	0	0	0	0	0	0	0	0	0	0	0
AACAGGGTCCGAGGCT-7	H007	8	Monocytes	2.67557	2.72601	2.9846	4.11238	0.56027	1.17971	2.14141	0.56027	0.917207	2.94588	1.706	0.917207	1.83386	1.94722	3.2499	2.22598	2.56636	2.22598	1.706	0	1.17971	1.706	0	0.917207	0.917207	3.22034	0	2.04902	0.917207	0.56027	0	0	1.17971	0	0	0	0	0.917207	0	0.56027	0	0	0.917207	0	0	0
ACGTCCTAGGGTAGCT-7	H007	8	Monocytes	2.12776	2.68473	2.72282	3.62197	1.34668	0.450391	1.18653	0	0.759801	2.05759	0.759801	1.81162	0.450391	3.23726	3.69526	2.89413	2.51596	3.06718	1.71405	0.450391	2.12776	1.98213	1.18653	1.34668	0	2.75951	0	2.31281	1.48468	0	0.450391	1.18653	0.759801	1.18653	2.05759	0	0	0.759801	0.759801	0	0	0	0	0	0	0
AGATCGTTCCCTTGGT-7	H007	8	Monocytes	0.632909	1.01746	0	2.1914	1.29452	0	1.01746	0	1.84031	3.24751	1.01746	1.51123	1.01746	1.01746	2.28552	1.84031	2.08749	2.52413	2.77336	0	1.84031	2.28552	1.51123	0.632909	0	2.82704	0	1.51123	1.01746	0	0	0.632909	0.632909	0.632909	0	0	0	0	0	0	0	0.632909	0	0	0	0
AGGGTCCTCTATACGG-7	H007	8	Monocytes	0.366118	0.366118	0.633531	1.29548	1.16647	2.48933	2.14196	0.633531	1.90919	2.87924	1.51227	0	0	3.01816	3.21385	2.9963	2.80181	3.59375	2.03234	1.16647	2.28671	2.24075	0	1.29548	0	4.46329	1.76873	2.03234	1.29548	0.366118	0.366118	0	0	0.844312	0	0	0	0.844312	0	0	0	0	0	0	0	0
AGTACTGAGCTTAAGA-7	H007	8	Monocytes	0.819426	1.06602	0	1.80448	1.69418	0	1.42863	0	1.26367	1.90381	1.69418	1.06602	0.819426	2.56935	2.8978	3.1716	3.24841	4.04032	2.15353	0.491397	1.5702	2.07701	2.15353	0.491397	0	4.08401	0	2.07701	1.26367	0	0.491397	0.491397	0.819426	0	0	0	0	0	0.491397	0	0	0.819426	0	0	0	0.491397
CATTGTTAGCGCTGAA-7	H007	8	Monocytes	3.1727	3.31532	3.11349	4.24953	1.79704	1.43557	2.36143	0.376678	1.79704	3.13362	1.5389	1.32032	1.04019	2.31735	3.3318	2.8862	2.65785	3.3318	1.43557	1.04019	2.40366	2.27123	0.863863	1.32032	0.64965	4.06353	0	1.87014	1.5389	0	0.376678	0.64965	0.64965	1.04019	0	0	0	0.64965	0	0.376678	0	0.376678	0	0	0	0.376678
CCCGAAGCAGCAGTGA-7	H007	8	Monocytes	0.528139	1.00775	1.00775	2.37405	0.714742	0.528139	1.00775	0	0.528139	2.65463	0.87194	1.8275	1.33054	3.0024	3.32458	2.55164	2.52415	3.10104	2.27183	0.714742	1.70884	2.11693	0.528139	1.57417	0	3.53797	0.298538	2.77003	1.1273	0.298538	0.714742	1.1273	0	1.1273	0.528139	0	0	0.87194	0	0.528139	0	0	0	0	0	0
CGCATAACATATACCG-7	H007	8	Monocytes	0	1.44146	0	2.00871	1.14779	0.730258	0	0.730258	1.44146	2.90196	1.14779	0	1.14779	3.01363	3.53643	3.0651	2.46438	2.84108	2.00871	1.14779	0.730258	2.46438	0.730258	1.85287	1.66817	2.55192	0	1.44146	1.66817	0	0	2.00871	0.730258	0	0.730258	0	0	0	1.14779	0	0.730258	0	0	0	0	0
CTATCCGCAGTCACGC-7	H007	8	Monocytes	0	0	0	0.522925	0.864538	0.864538	1.97166	1.1187	1.32117	2.2956	1.87113	1.48948	0	2.73606	3.1928	3.16419	2.42519	3.83598	2.2956	1.87113	2.53989	1.63349	0.522925	1.97166	0	3.70974	0	2.14669	1.1187	0	0.522925	0.522925	0	0	0	0	0	0.864538	0.522925	0	0.522925	0	0	0	0	0
CTTACCGAGATTACCC-7	H007	8	Monocytes	0.581736	1.42469	0	1.42469	1.21415	0.947124	1.21415	1.42469	1.21415	2.55234	0.581736	1.74656	0	1.59852	2.86631	2.42115	2.6683	3.13966	2.42115	0.947124	2.34849	2.18509	1.21415	1.42469	0	2.72159	0.947124	1.74656	0.581736	0.581736	1.42469	0.947124	1.21415	0.947124	0	0	0	0.581736	0	0.947124	0	0	0	0	0	0
GAAGGGTCAACTTCTT-7	H007	8	Monocytes	3.99566	4.15202	4.39724	4.95287	1.75512	1.46143	3.139	0.551598	1.61902	2.86566	1.75512	0.313359	1.27427	1.46143	3.02065	2.28567	2.65665	3.03844	1.68938	0.313359	1.27427	1.54332	0.905048	0	0	2.9653	0	2.07847	1.16567	0.743858	0	1.68938	1.16567	0	0.313359	0	0	0.551598	0.905048	0.743858	0.313359	0.551598	0.313359	0	0	0.313359
GAGGGTACAGCTACCG-7	H007	8	Monocytes	0	0	1.30016	1.30016	1.6104	2.19829	3.22003	2.19829	0.847984	2.90986	1.6104	1.84684	0.847984	2.75266	3.77776	2.03793	1.30016	2.45783	2.03793	1.30016	2.6637	2.33646	2.03793	1.30016	0	2.03793	0	2.03793	1.30016	0.847984	0	0	0	0	0	0	0	0	0	0	0	0.847984	0	0	0	0
GATTGGTTCCAAATGC-7	H007	8	Monocytes	4.39967	4.39967	4.05231	5.2275	1.20331	0.772683	0.772683	0	1.36454	2.74532	1.20331	1.36454	0	2.91688	2.62621	1.50335	2.07862	3.9896	1.73383	1.011	2.27642	1.50335	0	0.459186	0	3.67538	0	1.83179	1.36454	0.772683	0	1.011	1.011	0	2.27642	0	0	1.011	0.459186	0	0	0	0	0	0	0
GGTGGCTGTAGTCTGT-7	H007	8	Monocytes	3.35123	2.93352	3.3948	4.2732	0.613733	0.99126	2.58671	0.353229	1.26468	2.24846	0.99126	1.73346	1.47916	2.45027	3.30567	3.06037	2.58671	2.95581	2.24846	0.99126	2.29221	1.93603	0	0.99126	1.47916	4.51811	2.20271	2.24846	1.26468	1.47916	0.353229	1.65567	1.5713	1.13728	0	0	0	0.820208	1.13728	0.353229	0	0	0	0	0	0
TACGTCCCAGCTCGGT-7	H007	8	Monocytes	3.75446	3.84764	3.99448	4.83366	1.44555	0.380801	2.45612	1.32992	1.19915	2.92377	1.54919	0.380801	1.19915	2.32914	3.04112	2.53262	1.88122	3.25912	2.56878	0.380801	0.871448	1.44555	2.53262	1.32992	0	4.31334	0.655919	1.19915	1.44555	0.380801	2.41556	1.32992	1.04866	1.04866	0	0.380801	0.655919	1.04866	0.871448	0.655919	0	0.380801	0	0	0	0
TCTTCCTTCTCCACTG-7	H007	8	Monocytes	2.75626	3.04607	3.1804	4.11247	0.757959	0.921034	1.64049	1.39222	1.56438	2.93198	1.18413	0.921034	1.29358	0.320613	2.44956	1.71121	1.06121	1.482	1.18413	0.320613	0.563006	1.89756	0.320613	0.563006	0.320613	3.21134	1.18413	1.482	0.563006	0.320613	0.320613	0.757959	0.921034	0.921034	0.320613	0	0	0.563006	0.757959	0.320613	0	0	0	0	0	0
TGGAGAGAGAACTTCC-7	H007	8	Monocytes	1.28059	2.43318	2.63861	3.54915	2.43318	1.28059	3.4715	0	2.17433	2.80895	3.08145	1.28059	0	1.28059	4.01771	1.28059	2.43318	2.17433	2.17433	1.28059	2.17433	2.17433	2.17433	0	0	1.28059	0	0	0	0	0	0	0	0	1.28059	0	0	0	1.82415	1.28059	0	0	0	0	0	0
AACGGGACAAAGCAAT-9	H009	8	Monocytes	2.7982	3.31149	3.7575	4.59508	1.87263	1.6872	3.42521	0	1.87263	3.46042	3.22779	1.16382	0	2.28326	3.38872	2.86313	2.65415	3.35085	0	1.16382	1.87263	2.029	1.45937	0	0	2.38965	0	2.38965	0	0	0	0	0	0	1.16382	0	0	0	0.742451	0	0	0	0	0	0	0
ACACAGTTCTTCCCAG-9	H009	8	Monocytes	2.34563	2.04676	2.38779	3.92093	1.02893	1.98695	3.37826	0.641347	2.04676	3.4802	2.73337	0.853801	0.371232	3.07629	4.1293	2.15661	2.79016	3.49395	1.8554	1.4223	2.25558	2.04676	0.371232	1.4223	0	2.96683	0	2.15661	1.30755	0	0.371232	1.30755	0.641347	1.02893	0.641347	0	0	0.371232	0.641347	0.371232	0	0	0	0	0	0
AACTTCTGTCATAAAG-3	H003	8	Monocytes	2.45857	2.98083	3.49845	4.7527	0	2.03862	0	1.30074	1.30074	0	2.199	1.61104	0	0	2.75341	0.848442	0	2.199	0.848442	0	0	0.848442	0	0	0	3.68246	0	3.27276	0.848442	0	0	1.61104	0	0	2.33718	0.848442	0	0.848442	0	0	0	0	0	0	0	0
ACTTCGCGTGTCTTGA-3	H003	8	Monocytes	0	0.78522	0	1.75294	0.78522	0	0	0	0	0	1.94082	0.78522	0	0	3.00004	0	0	2.64772	0	0	0	0	0	0	0	1.52141	0	2.35547	1.21958	0	0	0.78522	0	0	3.11227	0	0	1.21958	0	0	0	0	0	0	0	0
AGAGCCCTCATTTCGT-3	H003	8	Monocytes	0	0	0	1.90229	0.760923	0	1.188	0	1.48631	3.21668	2.05943	0	0	0	2.31471	0.760923	0	1.188	2.31471	0	0	0	0	0	0	2.1952	0	1.48631	1.90229	0	0.760923	0.760923	2.60585	0	1.188	0.760923	0	0	0	0	0	0	0	0	0	0
ATCGCCTAGCAACAAT-3	H003	8	Monocytes	0.715899	1.12883	0	0.715899	1.8294	2.34317	2.52623	0	1.6456	2.43888	1.6456	2.11892	0	0	2.34317	0	0.715899	2.68091	0.715899	0	0	0	0	0	0	3.17858	0	2.98712	0	0	0	0.715899	0	0	2.87562	1.6456	0	0.715899	0	0	0	0	0	0	0	0
ATTCCCGGTTCCGTTC-3	H003	8	Monocytes	0	0	0.765016	2.61296	0	2.32163	0	0	0	0	2.06613	0	0	0.765016	1.19333	0	0.765016	0.765016	2.32163	0	0	0	0.765016	0	0	2.69384	0	2.76867	0.765016	0	0	0	0	0	2.20201	1.90882	0	1.72207	0	0	0	0	0	0	0	0
CCCATTGTCGGCATAT-3	H003	8	Monocytes	0.756275	0.756275	1.18193	1.70861	0	1.18193	0	0.756275	0.756275	1.18193	3.06086	0	0	0	1.70861	0	0	2.05181	0	0	0	0	0	0	0	2.50986	0	3.37616	1.18193	0	0	0	0	0	2.41349	0	0	0.756275	0	0	0	0	0	0	0	0
CGATGGCTCAGACCGC-3	H003	8	Monocytes	0.636407	0	0.636407	0	2.37829	2.09401	0	1.29993	1.29993	1.97793	2.59939	1.51704	0	0	1.97793	0	0	2.78034	0	0	0	0	0	0	0	3.62372	0	3.18353	1.02222	0	0	0.636407	0	0	2.37829	2.19802	0	1.29993	0	0	0	0	0	0	1.02222	0
CTCATCGTCCTCACCA-3	H003	8	Monocytes	0	1.14312	0	2.70052	2.5456	1.14312	1.14312	1.43622	0.726709	1.14312	2.36221	0	0	0	0.726709	0	0	3.19875	1.66261	0	0	0	0	0	0	2.89548	0	2.25613	1.14312	0	0	1.84709	0	0	3.28235	2.36221	0	1.43622	0	0	0	0	0	0	0	0
CTCCTCCCAATAAGGT-3	H003	8	Monocytes	0	0.874967	0	0.874967	0.874967	1.88634	0.874967	0	1.33437	1.64796	1.33437	1.88634	0	0	2.87839	0	0	1.64796	0	0	0	0	0	0	0	3.9388	0	2.50065	0.874967	0	0	0	0	0	3.09022	0	0	2.37877	0	0	0	0	0	0	0	0
CTTGAGACACTGGATT-3	H003	8	Monocytes	0	0	0	1.69532	1.17068	1.46702	0	0.747683	2.29221	2.29221	2.17301	0	0	0	0	0	0	2.03766	1.88107	0	0	0	0	0	0	2.58272	0	1.88107	2.03766	0	1.69532	1.17068	2.03766	0	1.69532	0.747683	0	0	0	0	0	0	0	0	0	0
GAGACCCTCTCCGAGG-3	H003	8	Monocytes	4.17679	4.35851	4.4338	5.29621	1.71965	0.567452	0.567452	0.567452	1.39997	1.39997	0.567452	0.927244	0.927244	0	0	0	0.567452	1.39997	0	0	0	0	0	0	0	1.57253	0	2.39142	0.927244	0	0	0	0	0	2.31897	0	0	0	0	0	0	0	0	0	0	0
GAGTGAGTCTTGCAGA-3	H003	8	Monocytes	0	0.755796	0.755796	0	0.755796	2.41267	1.47885	0	0.755796	1.70787	0.755796	0.755796	0	0	1.47885	0	0	2.05102	0.755796	0	0	0	0	0	0	1.1813	0	2.94806	0.755796	0	0	0.755796	0	0	3.25211	0	0	0.755796	0	0	0	0	0	0	0	0.755796
GCGATCGCAGAGGTAC-3	H003	8	Monocytes	0	0	0	2.80479	3.37501	1.89385	3.09867	0.880138	0	2.50878	1.65512	1.65512	0	0	1.3409	0	0	1.65512	0.880138	0	0	0	0	0	0	2.50878	0	2.88674	0	0	0	0	0	0	1.65512	0	0	1.3409	0	0	0	0	0	0	0	0
GGTGATTTCCACACCT-3	H003	8	Monocytes	0.620533	0.620533	0.620533	1.2753	1.818	0.620533	0	0	1.00057	1.2753	1.00057	1.49058	0	0	2.9475	0	1.00057	2.56793	1.2753	0	0	0	0	0	0	0	0	3.11343	0.620533	0	0	1.00057	0	0	2.69183	0	0	0.620533	0	0	0	0	0	0	0	0
TATACCTAGATGCCGA-3	H003	8	Monocytes	0	0	0	0	0.851203	2.34154	0	0.851203	1.10317	1.10317	1.47159	2.20329	0	0	2.79961	0	0.513561	1.6149	0	0	0	0.513561	0	0	0	3.59937	0	2.51858	0.851203	0.513561	0	0	0.513561	1.30425	2.20329	0	0	1.30425	0	0	0	0.513561	0	0	0	0
TCTTGCGAGCATCCCG-3	H003	8	Monocytes	0	1.23553	0	2.11874	2.5803	1.23553	0	0	0	3.41057	3.02148	1.77163	0	0	1.77163	0	1.77163	1.77163	1.77163	1.23553	1.77163	1.23553	1.23553	1.77163	0	1.23553	0	3.02148	0	0	0	1.23553	1.23553	0	1.23553	0	0	0	0	0	0	1.23553	0	0	0	0
TGGGAGAAGACTTAAG-3	H003	8	Monocytes	0	0	0.811347	3.61838	0.811347	1.55874	2.14073	1.2533	0	3.51227	2.14073	0	0	0	0.811347	0	0.811347	0.811347	1.2533	0	0.811347	0	0	0	0.811347	1.79238	0	0	0	0	0	0	1.2533	0	0	0	0	1.2533	0	0	0	0	0	0	0	0
AAACGAACATAAGCAA-4	H004	8	Monocytes	0.661746	0.661746	0.661746	1.55871	0.661746	1.05652	2.1407	0	1.55871	2.24533	0	1.05652	0	0	1.55871	0	0	2.50619	1.05652	0	0	0	0	0	3.49341	0	0	3.15769	0	0	0	0	0	0	1.73886	0	0	1.55871	1.05652	2.1407	0.661746	2.34005	2.24533	0.661746	0	0
AAAGGTATCATCTGTT-4	H004	8	Monocytes	0	0	0	0	0	0	2.73362	0	2.73362	2.73362	2.10343	2.10343	0	0	0	0	0	0	0	0	0	2.10343	0	0	3.11719	0	0	3.39374	2.10343	0	0	2.10343	0	0	0	0	0	0	0	3.11719	0	0	2.73362	0	0	3.11719
AAAGTGACAAACGGCA-4	H004	8	Monocytes	0.361528	0	0	0.361528	0.835759	0	1.00872	0	0.626496	0.626496	0.626496	1.15613	0	1.59325	2.43821	1.59325	0.361528	1.89639	1.89639	0	0	1.00872	0	0	4.47852	2.7605	0	2.51151	1.50055	0	2.17922	2.2732	1.67807	1.00872	0	0.626496	0	0.835759	1.00872	3.06663	0	1.00872	2.3591	0	0	0.361528
AACCATGGTCTTTCTA-4	H004	8	Monocytes	0	0	0	0	2.02515	1.59865	2.32318	0	1.28948	0.839601	1.59865	1.83446	0	0	0	0	0	3.20591	0.839601	0	0	0	0	0	1.83446	1.83446	0	2.44439	0	0	1.28948	0	0	0	1.59865	0.839601	0	0.839601	0.839601	1.83446	0	1.83446	1.28948	0	0	0.839601
AAGAACACAACTACGT-4	H004	8	Monocytes	0	0	0	1.06856	0.821597	0	2.22806	0.492905	0	2.29444	0.492905	0	0.492905	1.90711	2.57293	1.69735	1.69735	2.70908	1.06856	0	1.80772	1.06856	0	0	5.62347	3.87417	0	2.86583	0.492905	0	1.57327	0	0	0	0	0	0	0.492905	1.06856	0.821597	0.821597	4.02155	1.57327	0	0	1.26646
AAGAACAGTATGCTTG-4	H004	8	Monocytes	0.386054	1.45819	1.05941	1.82177	0.881076	1.2107	1.89521	0	0.386054	2.51025	0.386054	0	0	0	0	0	0.663888	3.03442	1.5622	0	2.96401	0	1.05941	0.386054	4.18997	0.881076	0.386054	0	1.2107	0	0	1.89521	0	1.05941	0	0	0	0.386054	1.05941	1.45819	0	0.386054	0.386054	0	0.663888	1.96363
AAGGTAACATGGCTAT-4	H004	8	Monocytes	0	0	0	0.582782	0.948575	0.582782	0.582782	0	1.21582	1.74852	0.948575	0	0	0	1.74852	0	0	2.18719	1.42649	0	0	0	0	0	4.04589	1.42649	0	2.6142	0.582782	0.582782	0.948575	0	0	0	1.74852	0	0	1.42649	5.21344	5.08007	1.21582	3.74082	4.49528	0	0	2.35063
AAGTACCGTTAGAGAT-4	H004	8	Monocytes	4.56279	5.28562	4.96478	5.95889	0	0	0	0	2.05092	2.6776	3.33578	2.05092	0	0	2.05092	0	0	2.05092	0	0	0	0	0	0	2.05092	2.6776	0	2.05092	0	0	2.05092	0	0	0	0	3.33578	0	0	2.6776	0	0	0	2.05092	2.05092	2.05092	0
AATTCCTGTGGTCAAG-4	H004	8	Monocytes	0	0.635947	0	1.51628	0	0	0	0	1.02159	1.02159	0	1.29922	0	0	1.51628	0	0	2.29133	0	0	0	0	0	0	1.84575	1.02159	0	2.29133	1.02159	0	0.635947	0	0	0	1.84575	0.635947	0	0.635947	1.29922	1.69452	0.635947	2.19715	1.02159	0.635947	0	0
AATTTCCTCTCCAATT-4	H004	8	Monocytes	0	0	0	0	0.672882	0.672882	0.672882	0	0	0.672882	2.44743	0	0	0	0	0	0.672882	2.16091	0	0	0.672882	0	0	0	1.91091	1.57681	0	2.0437	1.35574	0	0	0	0	0	0	0	0	0.672882	1.35574	2.85174	0	2.0437	2.95687	0	0	1.57681
ACACGCGCACCTCAGG-4	H004	8	Monocytes	0	0	0	0	0	1.24338	0.600174	0	1.24338	0.600174	1.24338	0	0	0	2.70681	0	0	1.7808	0.600174	0	0	0	0	0	4.57703	1.45623	0	2.90532	0.972623	0	0	0	0	0	2.38594	0	0	0.972623	5.04211	5.76608	0	3.21288	3.96677	0.600174	0.972623	2.22185
ACCAAACGTCGCGTCA-4	H004	8	Monocytes	0	0	0	1.40821	1.40821	1.81608	1.11812	0.707813	1.81608	1.81608	0.707813	0.707813	0	0.707813	0	0	0	1.6328	0.707813	0	0	0	0	0	2.97205	2.4244	0	1.97092	1.81608	0	0.707813	0	0.707813	0	1.81608	1.11812	0	0.707813	1.40821	1.97092	0.707813	2.9179	2.10497	0	0	1.40821
ACCAACAGTAATTAGG-4	H004	8	Monocytes	0	0.629983	0	0	0.629983	0	0.629983	0	0	0	1.01347	0	0	0	2.08202	0	0	0	1.50637	0	0.629983	0	0	0	3.39987	1.01347	0.629983	2.18585	0	0	0	0	0	0	1.83505	0	0	1.01347	5.59018	5.93119	0	4.3818	3.82333	0	0	2.44503
ACCCTCAAGAGAGCAA-4	H004	8	Monocytes	3.37552	3.66393	3.48117	5.16353	0	1.44889	0	1.44889	0.735311	1.44889	0	0.735311	0	0	0	0.735311	0.735311	1.86108	0	0	0	0	0	0	0	0	0	1.44889	0.735311	0	1.44889	1.86108	0.735311	0	1.15444	2.01714	0	0.735311	0	0	0.735311	4.77324	0	0	0	0
ACGGGTCGTCGGTGAA-4	H004	8	Monocytes	0	0	0	0	0	0	2.68266	0	0	0	0	0	0	0	2.05566	0	0	3.06507	2.05566	0	0	0	0	0	2.05566	2.68266	0	0	2.05566	0	0	0	0	0	3.34102	0	0	2.05566	2.05566	2.05566	2.05566	0	0	0	0	0
ACGTACAAGAGCATCG-4	H004	8	Monocytes	0.651733	0	0	0	0	1.043	1.32351	0	0	1.043	0.651733	0	0	0	1.87383	0	0	1.043	1.54233	0	0	0	0	0	4.05992	1.54233	0	2.86446	0.651733	0	0	0	0	0	0.651733	0.651733	0	0.651733	4.47019	4.99734	0.651733	3.72401	3.95998	0	0	2.12237
ACTTCCGCAAACCGGA-4	H004	8	Monocytes	1.4391	1.81597	1.4391	3.55817	0	0.827133	0.827133	0	0	0.496753	0.827133	1.27355	0	0	1.07505	0	0	3.50161	0.496753	0	0	0	0	0	3.857	1.91551	0	2.58204	0.496753	0.496753	0.496753	0.496753	2.30331	0.496753	0.496753	1.4391	0	0	0.827133	0.496753	0	1.70541	0	0	0	1.81597
AGCCAATGTTCCATTT-4	H004	8	Monocytes	0	0	0	0.604662	0	0	0.604662	0	1.46384	0.604662	0.978803	0	0	0	2.46795	0	0	2.86862	0	0	0	0	0	0	3.37559	1.63961	0	2.31619	0.978803	0	0	0	0.604662	0	2.31619	0	0	1.91904	4.64438	5.3565	0.604662	0	3.3171	0	0	2.1372
AGCGTATAGACTACCT-4	H004	8	Monocytes	0	0	0	0	0	0.917071	1.70581	0	1.38727	1.94703	1.38727	0	0	0	1.70581	0	0	2.14121	0.917071	0	0	0	0	0	4.08726	3.09228	0	1.70581	1.38727	0	0.917071	0	0	0	0.917071	0	0	0	1.94703	3.22012	0	4.13645	2.67536	0	0	3.09228
AGGAAATGTACAATAG-4	H004	8	Monocytes	0	0	0	1.16554	0	0.904938	1.54318	0	0.904938	1.37208	0.55152	1.16554	0.55152	0	1.68923	0	0	1.37208	0.904938	0	0	0	0	0	4.46705	1.54318	0	2.4881	0.55152	0	1.16554	0.904938	0	0	1.81665	0	0	0.904938	0	2.96513	0	2.60344	2.2077	0	0	2.65648
AGGCATTGTCGCTTGG-4	H004	8	Monocytes	0	0	0	0.600137	0.972572	0.972572	0	0.972572	0.600137	2.12839	1.91052	1.45616	0.600137	2.22177	3.10824	1.91052	0.972572	2.12839	1.45616	0	1.78073	1.24332	0	0	3.44769	3.47352	0	2.59043	1.78073	0.972572	0.972572	1.45616	0	1.24332	1.24332	0	0	0.600137	0.972572	0.972572	0	0	1.24332	0	0	0.600137
AGGGTGAGTGTGATGG-4	H004	8	Monocytes	0	0	0	0	2.06262	0	2.52126	0	0	0	2.06262	1.19054	0	0	1.19054	0	0	2.06262	1.19054	0	0	0	1.19054	0	2.6901	1.19054	1.19054	1.19054	0	0	0	0	0	0	0	0	0	1.19054	0	3.2649	1.19054	2.6901	0	0	0	0
AGGTAGGGTTGCAACT-4	H004	8	Monocytes	0	0	0	0	0.393062	1.07365	1.47489	0	1.84001	2.21764	0.393062	0	0	2.21764	2.60412	2.10689	2.26874	3.33094	2.45042	0	1.07365	1.67402	0	0.674484	3.16256	3.09948	0	1.98233	1.07365	0	0.674484	0.893853	0	0	1.67402	0	0	1.67402	2.70563	4.29356	0.393062	3.00867	3.16256	0	0	1.47489
AGTCTCCTCTTGTTAC-4	H004	8	Monocytes	0	0.516435	0.516435	0.516435	1.10794	0	2.04904	0	0.855301	2.92193	0.855301	0	0	0	0.855301	1.95789	1.4771	4.30423	2.13256	0	3.20524	0	0	0	3.38078	2.62791	0	1.30946	0.855301	0	0	1.10794	0.516435	0	0	0	0	0.855301	1.62062	0.516435	0	0	0	0	0	2.04904
AGTGATCAGTCATAGA-4	H004	8	Monocytes	0	0	0	0.743781	1.87478	2.39196	2.57586	1.16557	1.87478	3.13886	2.39196	0.743781	0	0.743781	1.87478	1.16557	0	2.28554	2.0312	0	0.743781	0	0	0	4.40162	0	0	2.16644	0.743781	0	0.743781	0	0	0	2.28554	0	0	0	3.13886	4.1225	0	2.39196	2.86552	0.743781	0	1.16557
AGTGCCGGTATGGAAT-4	H004	8	Monocytes	0	0	0	0.62365	1.82364	0.62365	1.28015	0.62365	2.07012	3.26217	1.00483	1.4958	0	0	2.50589	0	0	1.95446	0.62365	0	0	0	0	0	1.28015	2.69811	0	3.19354	0	0	0	0	0	0	2.35356	0	0	1.00483	0.62365	0.62365	1.00483	2.17379	1.82364	0	0	0
ATAGACCTCGGAGCAA-4	H004	8	Monocytes	0	0	0.612028	1.47629	1.65266	1.93285	2.61466	0	1.26201	2.67461	0	0	0	0	1.26201	0	0.612028	4.26361	1.26201	0	2.55088	0	0.988922	0	3.41923	0.612028	0	2.7847	0.988922	0	0	1.26201	1.26201	0	2.24513	0	0	1.80253	0.612028	0.988922	0	0	0	0	0	2.24513
ATATCCTTCATTATCC-4	H004	8	Monocytes	0.861646	3.29487	2.58803	4.76388	1.31751	0	2.4796	0	2.4796	2.93235	0	1.31751	0	0	0.861646	0	0	1.62947	0.861646	0	0	0	0	0	1.31751	1.31751	0	2.05864	0.861646	0	0	0.861646	0	0	1.31751	0	0	1.31751	1.31751	1.8669	0.861646	0	1.31751	0	0	0
ATCACGAGTGTCCACG-4	H004	8	Monocytes	0	0	0	0.600211	0.600211	2.22192	1.24344	0	0	0.600211	0	0.600211	0	0	1.63169	0	0.972674	2.12853	0.972674	0	0	0	0	0	4.74778	1.63169	0	2.9916	0.972674	0	0	0	0	0	2.02552	0	0	0.972674	0.600211	2.59058	0	3.07096	2.59058	0.600211	0	1.45629
ATCCACCTCACGGGCT-4	H004	8	Monocytes	0	0	0	0.660432	0	0.660432	0	0	1.33681	0.660432	0	0	0	0	0	0	0	2.64609	1.73662	0	0	0	0	0	4.12416	2.50369	1.05475	2.42409	0.660432	0	0.660432	0.660432	0	0	1.55657	0	0	0.660432	1.33681	2.1383	0.660432	1.88915	2.50369	0	0.660432	1.05475
ATCCATTCAACTACGT-4	H004	8	Monocytes	0	1.02795	0	0	1.52402	1.52402	2.46572	0	1.02795	1.85411	1.02795	1.02795	0	0	0	1.02795	1.02795	1.02795	1.02795	0	0	0	0	0	1.85411	2.30025	1.02795	0	0	0	0	0	0	0	0	0	0	0	1.02795	4.58444	0	1.85411	1.02795	1.02795	0	1.02795
ATCCTATGTACGATTC-4	H004	8	Monocytes	0.667566	0	0	2.25606	1.56819	1.56819	2.35089	0	0	2.25606	1.56819	1.06436	0.667566	0	0	0	0	2.15129	0	0	0	0	0	0	1.06436	3.08597	0	2.65976	0.667566	0	1.06436	0	0	0	0	0	0	0.667566	0.667566	1.34767	0	0.667566	1.56819	0.667566	0	1.34767
ATCGGATTCGAATCCA-4	H004	8	Monocytes	0	0.64719	0	0.64719	0.64719	0	0.64719	0	0	0.64719	1.03686	0	0.64719	0	0.64719	0	0	1.71395	0	0	0	0	0	0	4.71886	0	0.64719	1.86578	1.53486	0	2.39897	0	0	0	0	0.64719	0	1.03686	1.53486	1.86578	0	1.31654	1.53486	0	0	0.64719
ATCGGCGTCCCGAATA-4	H004	8	Monocytes	0.608074	0	0	0	0	0	0	0	0.983493	0	0.608074	0.983493	1.25581	0	0.608074	0.983493	0.608074	2.8757	0.608074	0	0.983493	0	0	0	5.841	3.35401	0	0.608074	0.983493	0	0.608074	0	0	0	0	0	0	0	1.46961	4.4682	0	1.64566	2.14383	0	0	2.2374
ATCGTGACAGAACATA-4	H004	8	Monocytes	0	1.13553	0	2.69011	1.42773	1.65358	1.13553	0	1.42773	1.42773	0.720963	1.42773	0	0	2.24615	0	0	3.69106	2.12762	0	0	0	1.13553	0	2.24615	3.6087	0	3.42033	0.720963	0	0	0	0.720963	0	2.61571	0.720963	0	0	1.13553	1.42773	0	1.13553	1.8377	0	0	0
ATGCGATAGGTCATAA-4	H004	8	Monocytes	0	0	0.495522	1.27128	0	0.495522	0	0	0	1.27128	0.495522	0.825363	0.495522	0.495522	1.07297	0	1.07297	4.02814	0.825363	0	2.16289	0	0	0	4.07281	0.825363	0.495522	2.00331	1.27128	0	2.42141	1.57859	0.825363	0	1.07297	0	0	0.825363	1.4367	0	0.495522	0.495522	0	0	0	2.00331
ATGGGTTAGGTCACCC-4	H004	8	Monocytes	0	0	0	0.666966	1.34676	0	1.9006	0	0.666966	1.56721	1.74774	0.666966	0	0	1.34676	0	0	1.9006	1.06355	0	0.666966	0	0	0	3.28108	0.666966	0.666966	2.99405	0.666966	0	0	0	0	0	0	0	0	1.06355	4.79155	4.8818	0	3.04045	4.16724	0	0	3.04045
ATTCACTAGTCCGCCA-4	H004	8	Monocytes	0	0	0	0	1.33709	1.88947	0	0	1.73693	3.02798	2.71069	0	0	0	1.05499	0	0	3.64908	1.73693	0	3.33731	0	0	0	6.41552	0.660613	0	2.50403	1.33709	0	0.660613	1.05499	0	0	0	0.660613	0	1.05499	0.660613	1.33709	1.05499	0	0.660613	0.660613	0	1.55686
ATTGTTCAGATGGTAT-4	H004	8	Monocytes	0	0	0	1.59494	1.59494	0	0	0	2.08821	3.16896	1.21099	0.944379	0	0	2.08821	0	0.579759	0.944379	0.579759	0	0	0	0	0	1.9858	0	0.579759	2.5482	0.579759	0	1.21099	0	0	0	2.2661	0	0	0	1.21099	0.579759	0.944379	2.41706	0.944379	0	0	1.9858
CAACCAAGTGTCCCTT-4	H004	8	Monocytes	0	0	0	0	0	0.834847	0.834847	0	1.28341	2.01787	1.59196	0	0	0	2.31562	0	0	0	0.834847	0	0	0	0	0	3.14311	1.59196	0	3.29914	1.28341	0	0	0	0	0	2.01787	0	0	2.17779	5.64461	5.81784	0	1.28341	3.39108	0	0	2.17779
CAAGAGGGTCCTGGGT-4	H004	8	Monocytes	0	0	0	0.519093	0	0	0	0	0	1.31426	0.519093	0	0	0	1.86315	0	0.859088	2.68171	1.31426	0	2.85256	0	0	0	7.00986	1.31426	0	1.96354	1.48218	0	1.96354	1.11235	0	0	0	0.859088	0	0.859088	1.31426	1.62591	0.519093	0.859088	0	0.859088	0	2.13836
CAATTTCCACGACAGA-4	H004	8	Monocytes	0	0	0	0	0	0.667335	0	0	0	0.667335	1.74836	0	0	0	0	0	0	3.7775	1.90124	0	0	0	0	0.667335	2.51676	2.03382	0	1.06405	1.90124	0.667335	1.06405	0	0.667335	0	0.667335	0.667335	0	1.06405	2.03382	1.34732	0	2.25563	1.34732	0	0	0.667335
CACTGGGAGCTGCCTG-4	H004	8	Monocytes	0	0	0	1.55586	0	0	0.558376	0	0	0.914554	1.38412	0.558376	0	0	0	0	0	1.94343	0.914554	0	0	0	0	0	5.6157	3.56672	0.558376	2.72187	1.38412	0	1.94343	1.55586	0	0	0	0.558376	0	0.914554	0.914554	0	0	1.70238	2.81568	0	0	2.37228
CAGTTCCGTATCAGGG-4	H004	8	Monocytes	1.80905	0	1.80905	2.05492	1.48231	0	1.80905	0	0	0.993825	1.48231	0	0	0	0.993825	0.993825	0.993825	1.48231	0	0	0	0	0	0	3.73378	1.80905	0	0.993825	0.993825	0.993825	1.48231	0	0.993825	0	0	0	0	0.993825	0	0.993825	0	2.41674	0.993825	0	0	2.25211
CATTGCCAGCCGCACT-4	H004	8	Monocytes	0	0.701501	0	0	1.10973	0.701501	1.3988	0	1.3988	0.701501	0	0	0	0	1.80564	0	0	1.96019	0	0	0	0	0	0	4.67992	2.58032	0	2.84888	0	0	0	0	0	0	1.10973	0	0	1.10973	4.83679	5.12853	0.701501	3.86643	3.45009	0	0	1.10973
CATTGTTCATGACGAG-4	H004	8	Monocytes	3.48733	3.34455	3.66136	4.70403	0.483378	1.55377	1.78714	0	0.807852	2.91252	1.05244	2.05885	1.05244	0.483378	2.33439	1.78714	2.05885	2.55017	1.55377	0	1.05244	1.41287	1.05244	0.483378	1.05244	2.27229	0	2.50043	0.483378	0	0.807852	0.807852	0.483378	0	0	0	0	0	0.807852	0	0	0	0.483378	0.807852	0	0
CCACAAAGTGTTCCTC-4	H004	8	Monocytes	0	0	0	0.768597	0	0	2.07197	0	0.768597	1.49744	1.198	1.198	0	0	0.768597	0	0	2.70008	0	0	0	0	0	0	1.198	2.97081	0	2.5311	0	0	0.768597	0	0	0	0	0	0	1.49744	0.768597	1.49744	1.49744	1.49744	1.198	0	0	1.49744
CCACTTGTCCATCTGC-4	H004	8	Monocytes	0	0	0.420152	1.28398	2.71464	0.942574	2.43745	1.28398	1.90867	1.98325	1.82808	1.28398	0.715098	0	2.05265	0	0.715098	1.53802	1.12777	0	0	0	0	0	4.41234	2.56575	0	2.05265	1.64433	0.420152	1.12777	0.420152	0	0.715098	0.420152	0	0	0.715098	4.54277	5.07359	0	2.74864	2.98563	0	0	1.28398
CCCGAAGAGGAAGTCC-4	H004	8	Monocytes	0	0	0	0.385076	1.89262	0.385076	2.34128	0	0	2.02501	1.45584	0	0	0	0	0	0.662406	4.60629	1.45584	0	2.91126	0	0.385076	0	4.35716	2.71415	0	0.662406	0.662406	0	0	1.33982	0	0	1.55979	0	0	0.385076	0.662406	0.879286	0.662406	0.385076	0.662406	0	0.385076	2.58119
CCCTAACTCGCAGATT-4	H004	8	Monocytes	0	0	0.657372	1.05062	0.657372	0	1.7314	0	1.88377	0.657372	1.33214	0	0	0	0.657372	0	0.657372	1.7314	0	0	0	0	0	0	4.33476	0	0.657372	2.76477	0.657372	0	0	0	0	0	1.7314	0	0	0.657372	5.31196	5.7938	0	5.01518	4.21862	0	0	2.97524
CCGGACAAGACCTCAT-4	H004	8	Monocytes	0	0	0	0	0	1.31851	1.11625	0	0.521447	1.11625	0.521447	0	0	0	1.86806	0.521447	0	2.22068	0.862436	0	0	0	0	0	2.53654	0.521447	0	3.03733	0.862436	0	0	1.63057	0	0	2.22068	0	0	1.63057	1.31851	0.521447	0	1.63057	2.89655	0	0	1.96853
CCGGACATCGTTCATT-4	H004	8	Monocytes	2.89724	2.79248	3.41086	4.16027	1.30936	0.372	1.62052	0.372	1.42418	2.1588	1.42418	0.855223	0.372	0	2.50682	0.855223	0.372	2.1588	0	0	0	0	0	0	4.5699	0.372	0	2.34787	0.64252	1.42418	0.372	0.64252	1.17963	1.03052	1.52716	1.17963	0	0.855223	1.30936	1.17963	0	1.62052	1.92545	0	0	1.62052
CCTCAACAGTTGCTGT-4	H004	8	Monocytes	0	0	0	0.972623	0.972623	0.972623	0	0	0.972623	1.45623	0	0.600174	0.600174	0	2.02545	0	0.600174	1.45623	1.45623	0	0	0	0.600174	0	5.16682	0.600174	0	2.85927	0.600174	0	0	0	0	0	1.63163	0	0	0.972623	3.93513	5.20365	0	2.65035	2.94935	0	0	1.91059
CCTCATGCACAGTCGC-4	H004	8	Monocytes	0	0	0	0	1.89794	0	1.34445	0	0	0.665446	1.0615	0	0	0.665446	0.665446	0	0	1.0615	0	0	0	0	0	0	4.64481	2.25216	0	3.08181	0.665446	0	1.34445	0	0	0	0.665446	0	0	1.0615	1.34445	1.0615	0.665446	1.56474	2.14743	0	0	2.58699
CCTCATGGTCTGTGAT-4	H004	8	Monocytes	0	0	0	1.1079	1.62057	0	1.62057	0	0	2.57778	0	0	0	0	0	1.1079	0	2.41054	1.62057	0	1.1079	1.1079	0	0	0	2.41054	0	2.20959	1.95783	0	0	0	1.62057	0	0	0	0	0	1.62057	0	0	0	0	0	0	1.1079
CCTCATGGTTAACCTG-4	H004	8	Monocytes	0.598693	0.598693	0	1.45371	1.24104	1.45371	0.970581	0	0.970581	0.598693	2.0226	0.970581	0	1.45371	2.3043	1.77807	0.970581	3.14126	0.598693	0.598693	0.970581	1.45371	0.598693	0	2.12557	2.90222	0.598693	2.52383	1.24104	0	1.45371	1.24104	0.598693	0	0.970581	0	0	1.24104	2.0226	1.62898	0	3.56753	0.970581	0	0	2.3043
CCTCTAGAGACCCGCT-4	H004	8	Monocytes	0	0	0.855301	0	1.30946	0	0	0	0	2.348	0.855301	0.855301	0	0	0.855301	0	0.855301	2.92193	1.30946	0	0	0	0	0	3.28427	1.62062	0	1.30946	0	0.855301	1.62062	0	0	0	0	0	0	1.30946	1.8576	3.51005	0	3.05783	2.20965	0	0	1.62062
CCTGTTGAGCGACAGT-4	H004	8	Monocytes	4.09579	4.07573	4.19049	5.48944	2.09949	1.02622	0.785578	0.468025	1.02622	0	1.22005	0	0	0	1.38233	0	0	4.21724	0	0	1.02622	0	0.468025	0.468025	0	1.52192	0	0.468025	0	0	0	1.22005	1.02622	0	0.468025	1.52192	0	0	0	0.785578	0.468025	0.468025	0.468025	0	0	0.468025
CCTTTGGGTGAATTAG-4	H004	8	Monocytes	3.53936	4.08645	3.99842	5.46716	0.982917	0.982917	1.46891	0	1.46891	1.79454	1.46891	1.46891	0	0	0.982917	0	0	1.79454	0	0	0	0	0	0	0	3.67533	0	2.66569	0	0	0	0	0	0	0.982917	0	0	1.46891	0	1.79454	0.982917	1.46891	0	0	0	0.982917
CGGGACTCAATGGGTG-4	H004	8	Monocytes	0	0	0	0	0.588606	0.956645	1.75938	0	0	0	1.22508	0	0	0	0.588606	0	0	3.98708	0	0	0	0.588606	0	0	2.36252	1.22508	0	2.73609	0.956645	0	1.22508	0.588606	0.956645	0	2.28404	0	0	0.588606	1.75938	3.22064	0	0.588606	2.88094	0	0	2.28404
CGGGCATAGCAGCAGT-4	H004	8	Monocytes	0	0	0	0.510399	0.510399	1.29851	1.46552	1.0979	0.846689	0.846689	1.0979	1.60859	0.846689	0	1.945	1.60859	1.84493	2.11933	0.846689	0	1.29851	1.0979	0.510399	0	4.44941	3.10506	0	3.01125	0.846689	0.510399	1.46552	0.510399	1.29851	0.846689	1.73372	0	0	0.846689	1.0979	1.0979	0.510399	3.55431	1.46552	0	0	0.846689
CGTAAGTCATAAGCGG-4	H004	8	Monocytes	0	0	0	0.551738	1.1659	0	1.54359	0	0.551738	2.03162	0.905245	0	0	0	2.70732	0	0	2.03162	0.551738	0	0	0	0.551738	0	2.84479	3.00286	0	2.20816	0.905245	0	0	0	0	0	1.1659	0	0	0.551738	0.551738	3.8583	0.551738	3.07341	3.70766	0	0	1.1659
CGTAATGAGGCTCACC-4	H004	8	Monocytes	0	0	0	1.31911	0	0	1.31911	0	0	1.86875	1.31911	0	0	0	2.06055	0	0	1.86875	0	0	0	0	0	0	4.66809	1.63123	0.862911	2.35994	0	0	0	0	0	0	0	0	0	0	5.90483	5.64141	0	4.61526	4.42128	0	0.862911	2.8588
CGTCAAATCTCGGCTT-4	H004	8	Monocytes	0	1.00385	0	0	1.00385	1.27903	2.06876	0	1.00385	3.22695	2.26631	0	0	0	1.49459	0	0	2.6366	0	0	0	0	0	0	2.17241	1.82233	0	2.50446	1.00385	0	0	1.27903	0	0.622928	1.00385	0	0	0.622928	0.622928	1.00385	0	1.00385	1.00385	0	0	1.95312
CTAAGTGTCCAAATGC-4	H004	8	Monocytes	4.08806	4.13851	4.33852	5.3986	1.81522	1.63197	0.93324	0	1.40744	2.16489	0.414917	0.707291	0	1.11743	0.93324	0.707291	1.52599	1.97004	0.414917	0	0	0	0.414917	0	2.37682	2.10406	0	2.42346	0	0.707291	0.707291	2.46803	0.93324	1.89562	1.27291	0.707291	2.70033	0.707291	0.707291	2.16489	0.414917	2.37682	1.40744	0	0	1.11743
CTAGACATCCGTGACG-4	H004	8	Monocytes	0	0	0.936198	0	0	0.936198	1.20159	0	1.41112	0.573876	1.7318	0	0	0	1.20159	0	0	1.86034	0.936198	0	0	0	0	0	4.07982	1.20159	0	2.40485	0.573876	0	0	0	0	0	2.70487	0	0	0.573876	0	1.41112	0	3.0518	2.53584	0	0	1.41112
CTATAGGCATCGAAGG-4	H004	8	Monocytes	0	0	0.300363	1.01223	0.300363	0.531038	0.300363	0.300363	0.87605	1.42386	0.87605	0	0	2.27816	3.43817	2.47324	2.89961	4.00009	2.12314	0.87605	2.58492	1.83342	0	0.87605	5.22378	2.75459	0.531038	1.83342	0.87605	0	1.13208	1.42386	0	0.300363	0.71835	0	0	1.01223	1.33573	2.3475	0.300363	2.95585	2.55815	0	0.300363	1.33573
CTATCTATCTAAACGC-4	H004	8	Monocytes	0.720096	0	0	0	1.42645	0	2.68854	0	0	2.24464	1.99167	0	0	0	0.720096	1.83628	0	4.21126	1.65221	0	2.24464	0	0	0	4.50693	1.13438	0.720096	2.12614	0.720096	0	0	0	0	0	1.65221	0	0	0.720096	1.13438	1.42645	1.42645	0	0.720096	0.720096	0	2.12614
CTCACTGGTTAAGGAT-4	H004	8	Monocytes	0.454136	0	0.454136	0.454136	0.454136	0	2.26407	0	0.765293	1.3543	1.61416	0.765293	1.00226	0	1.7225	1.49265	1.00226	2.26407	1.00226	0	0	0	0	0.454136	2.06658	1.82023	0	2.20247	0.765293	0	0	1.61416	0.454136	0	0.765293	0.765293	0	0.765293	4.24817	4.44849	0.454136	1.90926	3.35309	0	0	2.26407
CTCAGGGGTTCGTTCC-4	H004	8	Monocytes	0	0	0	1.24814	0.807336	1.24814	0	0	0	0	1.24814	1.24814	0	0	1.24814	0	0	1.55303	1.24814	0	0.807336	0	0	0	4.34065	1.97542	0	2.6852	0.807336	0	1.24814	0	0	0	2.59669	0	0	0	0	1.24814	0.807336	0.807336	1.55303	0	0	1.97542
CTCATGCAGTCAAGCG-4	H004	8	Monocytes	0	0.767049	0	0	0	0.767049	1.91206	0	1.19598	0	0	0	0	0.767049	1.91206	0	0.767049	2.06944	0	0	0	0	0	0	3.63519	2.06944	0	2.84186	1.4952	0	0	0	0	0	2.20539	0	0	0.767049	5.11161	5.35693	0	2.77223	3.87721	0	0	2.43191
CTCCTCCAGGCATGCA-4	H004	8	Monocytes	0	0	0	0.902361	1.36885	1.6857	0	0	0	2.42107	1.92595	0.902361	0	0	1.36885	0	0	2.65245	0.902361	0	0.902361	0	0	0.902361	2.92235	1.36885	0	2.84022	0	0	0	0	0	0	0	0.902361	0	0.902361	0.902361	1.6857	0.902361	3.8379	1.92595	0	0	2.28162
CTGCGAGTCAGTGCGC-4	H004	8	Monocytes	1.60349	2.03042	1.60349	3.28867	1.29388	1.60349	2.11372	0	1.29388	2.03042	1.60349	0	1.09366	0	1.09366	0	1.09366	1.29388	0.507857	0	0	0	0	0	3.72244	1.09366	0	2.82621	0.843054	1.83957	0.507857	2.11372	1.46062	0	0.843054	0	0	0.507857	2.03042	2.78623	0.843054	2.03042	1.60349	0.507857	0	2.11372
CTGTGGGCAAGTCCAT-4	H004	8	Monocytes	0	0	0	0	1.79972	0	0.986806	0	0.986806	1.79972	1.47369	0	0	0	0.610486	0	0	2.32772	1.25959	0	0.610486	0	0	0	4.87829	0.610486	0.610486	1.47369	0.986806	0	0	0	0	0	0	0.610486	0	0.610486	5.38091	5.58672	0	3.97335	3.85594	0	0.610486	1.47369
CTTCAATCAAGAAACT-4	H004	8	Monocytes	0.761714	0	0.761714	0.761714	1.717	0	2.42281	0	1.48746	1.48746	1.18903	0	0	0.761714	0.761714	0	0	3.21811	1.18903	0	1.717	0	0	0.761714	2.31605	2.68807	0	2.06073	0	0	0	0	0	0	0.761714	0	0	0.761714	2.06073	2.89752	0.761714	3.89104	3.59458	0	0	2.06073
CTTCCGACACCACATA-4	H004	8	Monocytes	0	0	0	1.45642	0	1.45642	2.65058	0	0	2.38616	2.38616	0	0	0	3.17947	0	0	2.02566	0	2.02566	0	0	0	0	2.02566	2.38616	1.45642	2.38616	0	0	2.02566	0	0	0	2.02566	0	0	1.45642	1.45642	0	1.45642	0	1.45642	0	0	0
GAAGGGTGTCAACCAT-4	H004	8	Monocytes	0.630763	0	0	1.40528	0	0	1.2912	0	0.364311	2.51992	0.840949	0.630763	0.364311	1.50767	2.48391	1.83646	1.2912	1.96757	1.76383	0	1.50767	2.28141	0	0.630763	4.34429	2.18733	0.630763	2.40776	1.1624	0	0.630763	1.40528	0.630763	0.364311	0.364311	0	0	0.364311	0.840949	3.13445	0	2.44656	2.58826	0.364311	0	2.44656
GAATAGAAGCTAGAGC-4	H004	8	Monocytes	0	0	0	0	0	0	0.803911	0	0.803911	0	0	0	0	0	1.54816	0	0.803911	2.67944	2.2659	0	0	0	0	0	3.63832	1.24373	0	2.97113	0.803911	0	0	0	0	0	1.97009	0	0	1.78121	4.76235	5.21315	0	4.23243	3.81625	0	0	3.14487
GAATAGACACATGGTT-4	H004	8	Monocytes	0.529728	0	0	0	0	1.12992	0.874193	0	0.874193	1.64689	0.529728	0	1.50238	0	0.874193	0	1.64689	2.44035	0	0	1.50238	0.529728	0	0	4.01603	3.08895	0	1.33339	0.874193	0	0.874193	1.12992	0.874193	0.874193	1.33339	0	0	0.529728	0.874193	1.12992	0	1.33339	0.874193	0	0	2.55521
GAATCACCACTGGCGT-4	H004	8	Monocytes	3.62294	3.1575	3.82915	4.88925	1.3029	0.429176	1.55855	0	0.958574	2.73902	0.429176	0	0.429176	1.76197	2.46128	1.43888	0.728506	2.506	1.3029	0	0	0.958574	0	0	4.62268	2.70376	0	2.46128	1.66543	0	0.728506	0	0	0	1.3029	0	0	1.14549	4.67401	5.20785	0.429176	3.84073	4.00002	0	0.429176	2.58985
GACTATGAGTATAACG-4	H004	8	Monocytes	0	0	0	0	0.877668	0	0.877668	0	0	1.33778	1.6517	0	0	0	0	0	0	2.95848	0	0	0	0	0	0	1.33778	2.61356	0	1.89027	0.877668	0	0	0.877668	0	0	0	0	0	0.877668	2.24408	4.71865	0.877668	2.71157	2.08274	0	0	2.61356
GAGACTTGTCACTCAA-4	H004	8	Monocytes	2.25216	2.25216	2.51319	4.32343	1.89794	2.09065	2.45404	1.34445	0	2.39117	0.535919	1.14009	0	0	0.882956	0.535919	1.14009	1.65901	1.7856	0	0	0	0	0	4.05563	1.14009	0	2.39117	1.34445	1.51405	1.14009	1.14009	2.09065	0	1.65901	0	0	0.882956	1.14009	0.535919	0.535919	1.14009	0	0.535919	0	0.882956
GAGTGTTGTATGGTAA-4	H004	8	Monocytes	0	0	0	0.811938	0	0.811938	0	0	0.486206	0.486206	0	0.486206	0.811938	0	1.79327	0.486206	0	0.811938	1.79327	0	0	0	0	0	4.28192	1.41844	0	2.2789	0.811938	0	1.41844	0	0	0	0	0	0	0	5.47355	5.55186	0	3.94579	4.06007	0.486206	0	1.05724
GATCATGTCTTCGTAT-4	H004	8	Monocytes	0	0.674484	0	0.674484	0	1.57941	1.57941	0	1.07365	1.35817	1.35817	0	0	0	1.35817	0	0	1.35817	1.07365	0	0.674484	0	0	0	2.79779	2.04655	0	2.53022	1.35817	0	1.07365	1.35817	0	0	1.76046	0	0	1.07365	2.90878	3.65216	1.07365	2.45042	2.3637	0	0.674484	2.90878
GATGATCAGCCATATC-4	H004	8	Monocytes	0	0	0	0.607427	1.46852	0.607427	1.92424	0.607427	0	1.46852	0.982604	0.607427	0	0	2.47352	0.982604	0.982604	1.79412	0.607427	0	0	0	0	0	0.607427	3.00673	0	3.00673	0	0	0	0	0	0	2.60532	0.607427	0	0.607427	1.46852	1.25479	0	0	0.982604	0	0	2.32167
GATGGAGCATTCAGCA-4	H004	8	Monocytes	0	0	0.667428	0.667428	0	1.56796	0.667428	0	0.667428	1.56796	0	0.667428	0	0	1.06417	0	0	2.94629	1.06417	0	0	0	0	0	1.90141	1.06417	0	2.72381	1.34746	0	1.06417	0	0	0	1.06417	0	0	0	1.34746	1.06417	0.667428	0	1.34746	0	0	2.2558
GCAACATAGTAAGGGA-4	H004	8	Monocytes	4.06047	4.41568	4.6364	5.88671	0.730202	0.730202	1.66808	0	0.730202	2.90186	1.44137	1.14772	0	0	0	0	1.44137	2.14341	0	0	0	0	0	0	0.730202	2.77614	0.730202	1.85278	0	0	1.44137	0	0	0	0	0	0	0	1.44137	0	0	0.730202	0.730202	0	0	1.14772
GCACGTGAGACCGCCT-4	H004	8	Monocytes	0.715845	1.42015	0	1.12876	0	0.715845	0	0	1.42015	1.12876	0.715845	1.64551	0	0	1.12876	0	1.42015	2.11883	0	0	1.12876	0	0	0	4.91209	0.715845	0	2.52613	0.715845	0	1.64551	0	0	0	0	1.42015	0	0.715845	1.12876	1.64551	0	2.23723	3.03843	0	0	0
GCATTAGAGCTCAGAG-4	H004	8	Monocytes	0	0	0	1.30445	0	0	0	0	0	0	1.8518	1.30445	0	0	0.851356	0	1.61512	1.61512	0.851356	0	0	0	0	0	2.04305	1.30445	0.851356	1.61512	0.851356	0	1.61512	0	0	0	0.851356	0	0	0.851356	1.8518	3.05128	0	2.20353	1.30445	0	0	1.61512
GCCAACGTCAGATTGC-4	H004	8	Monocytes	0	0	0	0.822133	0	0	0	0	0	0.822133	0	0	0	0	1.26714	0	0.822133	2.41616	1.26714	0	0	0	0	0	4.62254	0.822133	0	2.1578	1.26714	0	0	0	0	0	0.822133	0	0	0	6.8138	6.53253	0	4.48862	4.35055	0	0	2.70997
GCGTGCATCAGCGCAC-4	H004	8	Monocytes	0.616387	1.81047	0	2.25363	1.26883	0	2.41829	0	1.26883	2.89284	1.48362	0	0	0	0	1.48362	1.66034	4.00168	0.616387	0	2.33935	0	0	0	5.37021	1.48362	0	1.81047	0.616387	0.616387	0	0.616387	0	0	0.616387	0	0	0	0	0.994898	0.616387	0	0	0	0	0
GCTTCACAGCGTGAAC-4	H004	8	Monocytes	0	0	0	0.777069	1.92796	0.777069	1.50968	0	0	2.08574	1.92796	0.777069	0	0	1.20901	0	0	2.63376	0.777069	0	0	0	0	0	5.49816	2.7897	0	2.5456	1.50968	0	0.777069	0	0	0	1.74053	0.777069	0	0.777069	2.08574	2.08574	0	3.37424	2.34187	0	0	3.41369
GCTTGGGAGGTAAGGA-4	H004	8	Monocytes	0	1.14993	0	0	0	0	2.01142	0	0	1.67071	1.14993	0	0	0	0.731878	0.731878	0	0	1.14993	0	0	0	0	0	4.56383	0	0	1.8555	0	0	0.731878	0	0	0	0	0	0	1.14993	5.68888	5.65924	0	4.33767	4.06365	0	1.14993	0.731878
GGCTTTCGTCTCACGG-4	H004	8	Monocytes	0	0	0	0.60241	0	0.975702	1.2469	0	0	0.975702	1.46002	0	0	0	1.9148	0.60241	0	2.31171	1.9148	0	0	0.60241	0	0	4.69385	0.60241	0	2.13282	1.2469	0	0	0	0	0	0	0	0	0.975702	6.44306	6.36654	0.60241	4.81482	4.50273	0	0	2.81563
GGGAGATCAACGGCTC-4	H004	8	Monocytes	0	0	0	1.17639	1.17639	0.752042	0	0	0	1.47339	1.47339	1.70207	0	0	0	0	0	1.70207	0	0	0	0	0	0	5.76662	0.752042	0.752042	1.88807	0.752042	0	1.17639	0	0.752042	0	0	0	0	1.70207	1.88807	4.65666	0	4.80487	2.29964	0	0.752042	1.88807
GGGCTCACACAAGTGG-4	H004	8	Monocytes	0	0	0	0	0	0.673588	2.36204	0	1.2247	1.67254	0.673588	0	0	0	2.3157	0	0.392468	1.91214	0.892773	0	0.892773	0	0	0	0.892773	1.47348	0	2.44875	1.47348	0	1.75894	1.57796	0	0	2.16218	0	0	0.392468	0.673588	0.392468	0.392468	0.673588	1.67254	0	0	2.21602
GGTGATTAGATCGCTT-4	H004	8	Monocytes	0	0	0	1.22672	1.61277	1.22672	2.83714	0	1.43826	2.92711	2.36463	0	0	0	1.22672	0	0	1.76131	1.22672	0	0	0	0	0	5.07053	2.96923	0	2.73827	1.43826	0	0.589642	1.43826	0	0	2.73827	0	0	1.89061	0.589642	1.43826	0	1.76131	1.61277	0	0	2.28613
GGTGGCTCACTACACA-4	H004	8	Monocytes	0	0.69606	0	1.10249	0	0	0	0	0	0.69606	1.79661	1.10249	0	0	0	0	0	2.30782	0	0	0	0	0	0	3.18363	0.69606	0	2.30782	0	0	1.39066	0	0	0	1.9509	0	0	1.10249	2.2024	2.49024	0	3.91772	2.57032	0	0	3.05006
GGTTCTCTCGCTCTCA-4	H004	8	Monocytes	0	0	0	1.41659	1.12559	1.12559	1.12559	0	1.12559	1.98046	1.28164	0.419044	0.419044	0.940602	1.41659	0	1.12559	1.41659	1.12559	0	0	0.419044	0	0	3.40613	2.63996	0.419044	1.98046	1.64172	0.713448	0	1.12559	1.53548	0.940602	0.713448	0.713448	0	0.940602	3.76494	4.25913	0	2.84117	2.56277	0	0	0.419044
GTAATCGGTGTGCTTA-4	H004	8	Monocytes	0.743318	0	0	1.46064	0.743318	0	1.46064	0	1.46064	0	0	1.16496	0	0	0	0	0	2.28475	1.46064	0	0	0	0	0	5.23319	0.743318	0	2.79975	0.743318	0	0.743318	0	0	0	0.743318	0	0	1.68855	4.85073	5.81466	0.743318	3.78449	3.85697	0	0.743318	0
GTACAACAGTTACGAA-4	H004	8	Monocytes	0	0	0	2.49727	0.619303	0.99889	2.06192	1.66547	1.9464	2.34507	1.27338	0.99889	0	0.619303	1.27338	0	0	2.16547	1.27338	0	0	0	0	0	0.99889	3.07191	0	1.48852	0	0	0	0	0.619303	0	1.48852	0	0	0.619303	1.66547	0.619303	0	0.619303	0.619303	0	0	0.619303
GTAGCTACATGTGCCG-4	H004	8	Monocytes	0	0	0	0.551052	0.551052	0.904281	0	0	1.37126	0.551052	0.904281	0	0	0	1.92871	0	0	1.68834	0.551052	0	0	0	0	0	2.42401	2.12235	0	2.75376	1.37126	0	0.551052	0	0.551052	0	1.92871	0	0	0	5.22703	5.76379	0	0.904281	4.1391	0	0.551052	2.42401
GTAGGAGCAAGCTGTT-4	H004	8	Monocytes	0.388867	0	0	0.886212	1.46491	1.6635	1.97116	0.388867	1.56913	2.51829	1.56913	1.06514	0.886212	1.82912	2.35196	1.82912	2.15233	2.2061	1.46491	0	0	1.21685	0	0.388867	4.90555	1.6635	5.2554	2.30567	1.21685	1.21685	1.46491	1.82912	1.82912	0.668145	1.21685	0.388867	0	1.21685	4.90906	4.93332	0	3.74601	3.24711	0	0	1.97116
GTCATGAGTAATGCTC-4	H004	8	Monocytes	0	1.19126	0	1.48994	0	0	0	0	0	2.06352	1.48994	0.763422	0.763422	0	1.71962	1.19126	1.90628	0.763422	1.90628	0	0.763422	1.48994	0.763422	0.763422	1.48994	3.49884	0.763422	2.19936	1.48994	0	0	0	0.763422	0.763422	0	0	0	0	0	0.763422	0.763422	0.763422	0	0	0	0
GTGGAAGTCATCTATC-4	H004	8	Monocytes	0	0	0	0.537394	1.90096	0.537394	0.537394	0.537394	2.25534	0.88504	0	0.537394	0	0.88504	0	0	1.66189	3.84028	1.66189	0	3.35864	0	0	0	5.49567	1.14251	0.537394	1.66189	1.14251	0	0.88504	1.78855	0	0	0	0	0	0.88504	1.66189	0.537394	0	0	0.88504	0	0	2.32728
GTGGCGTGTGGACCAA-4	H004	8	Monocytes	0	0	0	1.99022	0	0	1.42517	0	0	1.99022	0	0	0	0	1.99022	0	0	0	1.42517	0	0	0	0	0	1.99022	3.26837	0	2.61258	0	0	0	1.42517	0	0	1.99022	0	0	0	2.34906	1.42517	0	0	1.42517	0	0	0
GTGGGAATCATCTATC-4	H004	8	Monocytes	0	0	0.804936	0	0.804936	0	0	0	0	0.804936	1.24505	0	0	0	1.78275	1.24505	0	4.36822	2.4956	0	2.76245	0	0	0	6.44832	0	0	1.97168	0.804936	0	0.804936	0	0	0	0	0	0	0.804936	1.78275	1.97168	0	0	0	0.804936	0	0
GTTACAGTCAGTCACA-4	H004	8	Monocytes	0.813299	0	0	0	0.813299	2.60663	1.98467	0	0.813299	2.28109	0.813299	0	0	0	2.14383	0	0	2.14383	1.25581	0	0	0	0	0	1.56151	1.79531	0	2.69521	1.25581	0	0	0	0	0	2.69521	0	0	1.25581	1.25581	2.85182	0	1.56151	2.50944	0	0	2.85182
GTTACCCAGAAGCCAC-4	H004	8	Monocytes	0	0	0.669794	0	0.669794	0.669794	0	0	1.06735	0.669794	0	0	0	0	1.75253	0	0	0.669794	0.669794	0	0	0	0	0	2.95088	1.35106	0	2.35502	1.06735	0	0	0	0	0	1.75253	0	0	1.35106	5.71808	6.22381	0.669794	4.01401	4.39596	0.669794	0	2.95088
GTTATGGCATACAGAA-4	H004	8	Monocytes	0	0	0.820848	1.8066	0	0	0	0	1.8066	0	1.57221	0	0	0	0.820848	1.2655	0	1.99635	1.2655	0	0	0	0	0	4.52845	2.61917	0	2.29324	0	0	0	0	0	0	0.820848	0	0	0	1.57221	1.8066	0	0.820848	3.06146	0.820848	0.820848	1.99635
GTTGCGGCACACGCCA-4	H004	8	Monocytes	0	1.0916	0	0	0	0	0	0	0	0	1.60101	0	0	0	0	0	0	2.18786	1.0916	0	0	0	0	0	3.03448	1.0916	0	2.82329	0	0	0	0	0	0	0	1.0916	0	1.0916	1.93688	1.0916	1.0916	4.30709	1.0916	0	0	3.54511
TAACCAGCAAGGTACG-4	H004	8	Monocytes	0	0	0	0	1.53972	0.549655	1.53972	0	0.549655	1.53972	0.549655	0.902317	0	0	2.11945	0	0	1.3688	0.549655	0	0	0	0	0.549655	4.48772	1.3688	0	2.92229	0	0	0	0	0	0	1.16251	0	0	0.549655	5.09773	5.49816	0.902317	3.16599	3.62787	0.549655	0	0.902317
TAACGACGTTCCCAAA-4	H004	8	Monocytes	0	0	0	1.45302	0	1.2404	0	0	1.90702	0.598287	0.970022	0	0	0	1.62826	0	0	1.2404	0	0	0	0.598287	0	0	4.83872	0	0	2.85532	0.598287	0	0.598287	0	0	0	2.02181	0	0	0	0.598287	3.73648	0	1.77732	2.75633	0	0	1.77732
TAAGCACCAGGTTCCG-4	H004	8	Monocytes	0	0	0	0	1.60413	0.843506	1.29445	0	0.843506	1.29445	2.19132	1.29445	0	0	0.843506	0	0	0	1.84023	0	0	0	0	0	4.10434	2.55882	0	2.32938	1.29445	0	0	0	0	0	0.843506	0	0	0.843506	3.70709	4.75559	0	4.16785	2.65641	0	0	2.03111
TAAGCACTCTTACACT-4	H004	8	Monocytes	0	0	0	0.51475	0.51475	0.51475	1.85407	0	0.51475	2.12888	0.51475	0	0	0.51475	0	1.47387	0.51475	3.92826	1.9543	0	3.70672	0	0	0.51475	4.28167	2.84242	0	0.852899	0.51475	0	0	1.85407	0	0	0	0.51475	0.51475	0.51475	1.85407	0.51475	0.51475	0	0	0	0	0.51475
TACACCCCACATATCG-4	H004	8	Monocytes	0	0	0.648407	0.648407	1.31841	2.22055	1.0385	0	1.31841	1.31841	1.31841	0	0	0	2.40129	0.648407	0.648407	2.22055	0.648407	0	0	0	0	0	2.74726	1.31841	0	2.68699	0.648407	0	0	0	0	0	2.55431	0	0	1.86794	1.0385	1.31841	0.648407	1.71604	2.11625	0	0.648407	2.315
TACCCACTCACTTGTT-4	H004	8	Monocytes	0	0.763055	0	0	0	0	0	0	0	0	0.763055	0	0.763055	0	0	0	0.763055	2.83483	0	0	0	0	0	0	4.29215	1.48941	0.763055	2.31832	0.763055	0	2.69042	0	0	0	1.48941	0	0	1.19078	0	0.763055	1.19078	2.31832	2.31832	0	0	3.07301
TACTTCACATAGGAGC-4	H004	8	Monocytes	0	0.611873	0.611873	1.26176	0	0.611873	1.47603	0	0.611873	2.15117	0.611873	0	0	0.611873	2.33046	0	0	2.04783	1.26176	0	0	0.611873	1.26176	0	3.54833	0.611873	0.98871	2.48244	1.26176	0	0.611873	0	1.26176	0	1.80225	0	0	0.611873	2.8352	4.50481	0	2.33046	3.30176	0	0	2.15117
TAGAGTCCATTGGATC-4	H004	8	Monocytes	0	0	0	0	1.69435	1.37677	2.55321	0	2.29115	3.63827	0.908679	0	0	0	0	0	0	2.29115	2.55321	0	1.93502	0	0	0	6.23535	0	0	1.69435	0.908679	0.908679	0	1.37677	0	0	0	1.37677	0	0	1.69435	0.908679	0	0	0	0	0	1.69435
TATATCCGTCCCAAAT-4	H004	8	Monocytes	0	0	0	0	1.6195	0	2.2084	0	0	1.44467	1.89774	0	0	0	1.89774	0	0.593388	1.23266	1.23266	0	0.963258	0	0	0	3.37942	2.44508	0	2.29367	0.593388	0	0	0	0	0	0.593388	0	0	0.963258	6.29853	6.51233	0	0.963258	3.48414	0	1.23266	2.7968
TATGTTCCATGTACGT-4	H004	8	Monocytes	0	0.869861	0.869861	0	1.32791	0	0.869861	0	0	2.37081	1.64088	0	0	0	0	0	0	1.64088	0	0	1.32791	0	0	0	4.38246	0.869861	0	1.8789	1.32791	0	1.32791	0	0	0	0	0.869861	0	0.869861	1.32791	3.7187	0	4.17104	2.78824	0	0	2.87011
TATTCCAGTTGGACCC-4	H004	8	Monocytes	0	0	0	2.01733	0	0	1.15459	0	0	2.5611	0	0.735424	0	0	1.86126	0	0	2.47348	0.735424	0	0	0.735424	0	0	2.15229	3.21487	0	2.96878	0	0	0.735424	0	2.01733	0	1.86126	0	0	1.15459	1.15459	2.85045	0	0	1.67625	0	0	1.44906
TATTCCATCTGAACGT-4	H004	8	Monocytes	0	0	0	1.06535	1.06535	0	0	0	0	2.15263	1.56939	1.56939	1.06535	0	0	0	0	2.89684	1.06535	0	1.06535	0	0	0	1.06535	1.56939	0	2.99666	0	0	0	0	0	0	0	0	0	0	1.90294	2.66117	0	0	1.06535	1.06535	0	2.66117
TCACACCGTAGCACAG-4	H004	8	Monocytes	0	0	0.907796	0	0	1.93375	0	0	1.37566	1.93375	1.37566	0.907796	0	0	0	0	0.907796	1.69315	0.907796	0	0	0	0	0	3.99339	2.28982	0	2.75928	0	0	0	0	0	0	2.12755	0	0	1.37566	0	2.28982	0	2.28982	1.69315	0.907796	0	1.93375
TCACACCTCGAAACAA-4	H004	8	Monocytes	0	0	0.682761	0	1.08474	2.28381	0.682761	0	1.37068	1.08474	1.08474	1.92804	0	0	0	0	0	1.92804	0	0	0.682761	0	0	0	5.17219	0.682761	0	1.37068	1.37068	0	1.77439	0	0.682761	0	0	0.682761	0	0.682761	1.59277	3.23803	0	0.682761	3.5061	0	0	1.08474
TCACGCTAGTGCGTCC-4	H004	8	Monocytes	0	0.630311	0	0.630311	1.83564	0	2.28054	0	1.01392	0	0.630311	0	0	0	1.50691	0	0	1.01392	1.68473	0	0	0	0	0	5.12311	0	0	2.51903	0	0	0	0	0	0	0.630311	0	0	0	5.35133	5.67265	0	4.13474	4.32607	0	0.630311	2.58737
TCATATCCAAGAAACT-4	H004	8	Monocytes	0.77498	0	0	0.77498	1.50666	0	2.63016	0	0	1.73734	2.08235	0	0	0	0.77498	1.2063	0	3.24187	1.73734	0	3.32944	0	0	0	2.78607	1.73734	0	1.73734	0.77498	0	0	2.08235	0.77498	0	0	0	0	0.77498	1.50666	1.2063	0	0	0	0	0.77498	0
TCATCATAGATCCCAT-4	H004	8	Monocytes	0	0	0	0	1.44781	0	1.15348	0	1.15348	0	1.67493	0	0	0	1.85988	0	0	1.67493	0	0	0	0	0	0	5.0223	1.15348	0	2.26973	0.734576	0	0.734576	0.734576	0	0	0	0.734576	0	0	1.44781	1.44781	0.734576	2.84891	1.67493	0	0	0.734576
TCATGGAGTTGGGTAG-4	H004	8	Monocytes	1.53232	1.76448	0.792824	1.95276	0	0	1.53232	0	0	1.76448	1.22942	0	1.53232	0	3.07101	2.95201	2.47542	1.22942	2.36809	0	1.22942	2.11115	0	0.792824	1.22942	4.13822	0	2.66067	0.792824	0.792824	0	0	0	0.792824	0	0	0	0	0.792824	1.53232	0.792824	0	0	0	0	0
TCCGTGTTCTATCACT-4	H004	8	Monocytes	0	0.717453	0	1.42254	0	0	0	0	0	2.60937	0.717453	0.717453	1.64805	0.717453	1.13089	0.717453	1.42254	2.24004	1.83195	0	0	1.42254	0.717453	0	0	2.1216	0.717453	1.83195	0	0	1.42254	1.42254	0.717453	0	0	0	0	0.717453	1.13089	1.13089	0	0	0	0	0	0
TCCTTTCGTTGTCAGT-4	H004	8	Monocytes	2.6401	2.86586	3.04992	4.85811	0.78077	0	0	0	0	1.9338	0	1.21382	0	0	0.78077	0	0	1.51501	0	0	0	0	0	0	0	0	0	1.74617	0	0	0.78077	0.78077	0	0	0	0	0	0.78077	1.9338	1.21382	0	1.21382	0	0	0	0
TCGCTCACAGCGGTCT-4	H004	8	Monocytes	0	0	0	1.9541	0.697931	1.10499	0	0	0	0.697931	1.61708	0	0.697931	0	0	0	0	2.64792	1.10499	0	0	0	0	0	2.0878	0	0	1.9541	0.697931	0	0.697931	0	0.697931	0	0	0	0	0	4.69159	4.40388	0	3.14463	4.28608	0	0	2.49366
TCGCTTGTCGAAGAAT-4	H004	8	Monocytes	0	0	0	0.761714	1.18903	2.19651	0.761714	0	0.761714	1.48746	1.48746	0	0	0	2.31605	0	0	2.31605	0	0	0	0	0.761714	0	2.19651	3.01617	0	2.60723	0.761714	0	0	1.90356	0	0	2.68807	0	0	0.761714	1.18903	1.18903	0	0	1.48746	0	0	2.42281
TCGGGACGTCAGACTT-4	H004	8	Monocytes	0	0	0.576665	0	1.58933	0	1.73705	0	1.20605	0.576665	1.20605	0	0	0	2.25978	0	0	1.20605	0.576665	0	0	0	0	0	3.62871	1.20605	0	2.41065	0.576665	0	0.576665	0	0	0	1.58933	0	0	1.41594	1.73705	3.28627	0	2.89933	3.12863	0.940079	0.576665	2.85543
TCGTAGACACCTTCCA-4	H004	8	Monocytes	0	0.639184	0	0.639184	0.639184	0.639184	0	0	0	1.52164	0	0	0	0	1.98301	0	1.02599	3.44769	0.639184	0	1.30422	0	0	0	6.00515	1.98301	0.639184	2.66889	1.52164	0	2.29751	1.30422	0	0	0.639184	1.30422	0	0	1.30422	1.30422	0	1.30422	1.30422	0	0	1.30422
TCTATACTCTTTGCGC-4	H004	8	Monocytes	0	0	0	0	1.3437	1.53529	2.51226	0	1.61888	3.29226	1.23211	0	0	1.3437	1.3437	2.37154	2.16219	4.7284	0.593043	0	2.95561	0.339855	0	0	0.339855	1.69602	0	0	1.3437	0	0.593043	2.37154	0	1.76762	0	0	0	0.339855	1.3437	0.593043	1.3437	0.339855	0.593043	0.339855	0.339855	0.339855
TGATCTTTCGGCCTTT-4	H004	8	Monocytes	0.46827	0.46827	0	0	1.52244	1.38282	1.38282	1.02665	1.02665	1.22051	1.94194	0.46827	0	0	2.35666	0.785935	0	1.64492	0.46827	0	0	0	0	0	0.785935	3.03055	0.46827	2.90797	1.64492	0.46827	1.22051	0	0	0	1.64492	0	0	0.46827	5.55222	6.00321	0.46827	3.95818	3.83707	0	0	2.46386
TGATTCTGTTAAGGAT-4	H004	8	Monocytes	0.712546	0	0.712546	1.1244	0	0.712546	1.1244	0	1.41525	2.33724	1.41525	1.41525	1.1244	0	0	0	0	2.74396	0	0	0	0	0	0	5.00101	1.82389	0	1.1244	0	0	2.33724	0	0	0	0	0	0	0.712546	1.6403	1.1244	0	2.74396	1.6403	0	0	0
TGATTTCGTAAGTCAA-4	H004	8	Monocytes	0.792824	2.36809	1.76448	3.55162	1.53232	0.792824	0	0	0.792824	1.22942	0	0.792824	0	0	1.76448	0	0	2.74184	0	0	0	0	0	0	0.792824	2.24785	0	3.12559	0	0	1.22942	0	0	0	2.36809	0.792824	0	0	0.792824	0	0	0.792824	1.22942	0	0	0
TGCAGGCTCTGAGAGG-4	H004	8	Monocytes	0	1.00668	0.360553	0.360553	0.624999	1.15392	1.7536	0.360553	0.833937	0.833937	1.00668	0	0	1.00668	2.64075	1.39596	1.49805	2.75748	2.31417	0	0.360553	1.00668	0	0	5.97605	3.75363	0	2.88652	1.39596	0.360553	0.833937	1.00668	0.360553	0	1.28225	0	0	1.00668	4.33778	5.08528	0	3.89564	4.26118	0	0	1.89365
TGGCGTGAGGTTAAAC-4	H004	8	Monocytes	0	0	0	0	1.0351	1.0351	0	0	0.645892	0.645892	0	0	0.645892	0	1.86348	0	0	2.68207	0	0	0	0	0	0	3.16515	1.31455	0	3.20274	1.86348	0	1.0351	0	0.645892	0	2.39649	0	0	0	2.9525	4.64896	0	3.40273	2.9988	0	0	2.85292
TGGGATTCATGAATAG-4	H004	8	Monocytes	0	0	0	0	0.922151	0	0	0	0	1.95427	2.78173	1.39361	0	0	0.922151	0	0.922151	0	0.922151	0	1.39361	0	0	0	0.922151	0	0	1.95427	0.922151	0.922151	0.922151	0.922151	0	0	0	0.922151	0	0.922151	1.39361	3.9608	0.922151	1.95427	2.45125	0	0	2.31136
TGTGGCGCAGAGGGTT-4	H004	8	Monocytes	0	0	0.473556	1.0357	0	0	0	0	0	1.23045	0	0	0	0	2.18313	0.473556	0	0.79362	0.79362	0	0	0	0	0	4.68963	2.18313	0.473556	2.18313	0	0	0.473556	0	0	0	1.0357	0	0	0.473556	6.74616	6.59173	1.39339	4.30796	5.04243	0	0.79362	3.01466
TGTTCTAGTTACCTGA-4	H004	8	Monocytes	1.84055	2.61885	2.88814	4.21626	1.84055	0.722704	2.13061	0	1.13783	3.27487	1.43031	0.722704	0	0	0.722704	0	0	1.43031	0	0	0	0	0	0	1.99606	2.451	0	2.76253	1.13783	0	1.65632	0	0	0	2.451	0.722704	0	0.722704	1.43031	1.43031	0	0	0	0	0.722704	1.84055
TGTTTGTCAACACTAC-4	H004	8	Monocytes	2.79895	3.18391	3.71628	4.37801	1.97004	0	0.93324	0	0	0	0.93324	0.93324	0.93324	0	0	0	0	0.93324	0	0	0.93324	0	0	0	3.71628	1.97004	0	2.88871	0	0	1.72779	0	0	0	0	1.72779	0	0	2.46803	1.40744	0.93324	2.3279	0	0	0	0
TTACAGGAGCCTAACT-4	H004	8	Monocytes	0	0.925126	0	0.565935	0	1.18884	0	0	0.925126	0.925126	1.18884	1.39733	0	0.565935	1.56975	0	0	1.84493	0.565935	0	0	0	0	0	4.94905	0.925126	0.925126	2.78636	0	0.565935	1.84493	0	0	0	0.565935	0	0	0.925126	0.565935	1.18884	0	0.925126	3.60472	0	0	0
TTAGGCATCTGCATAG-4	H004	8	Monocytes	0	0	0	0.465738	0.782247	0	2.16464	0	1.37775	0	1.51713	0	0	0	1.93613	0	0.465738	1.74842	0	0	0	0	0	0	3.72176	0	0	2.40552	0.465738	0	0.465738	0	0	0	2.16464	0	0.465738	0.782247	5.57288	6.00379	0.782247	3.3212	3.85585	0	0.465738	2.55442
TTCCGTGGTTGTGTTG-4	H004	8	Monocytes	0	0	0	1.75408	0.520337	0.520337	0	0	0.520337	1.31651	1.11441	0	0.860857	0	1.96618	1.86575	1.31651	1.75408	1.48455	0	0	1.31651	0	0	3.72021	4.11199	0.520337	2.53402	0.520337	0	1.48455	1.11441	1.11441	0	0	0	0	0	1.31651	1.48455	0	1.48455	1.75408	0	0	0.860857
TTCGATTTCTATACTC-4	H004	8	Monocytes	0.482569	0	0	1.41127	0	1.05106	1.67553	0	0	1.67553	0.806683	0	0	0	1.5521	0	0.482569	2.94374	1.2473	0	0	0	0	0	4.84833	1.05106	0.482569	2.13331	1.2473	0	1.5521	0.482569	0	0	2.64083	1.67553	0	0.806683	1.05106	1.5521	0	4.41728	2.44616	0	0	1.9744
TTCTAGTGTTGCTCGG-4	H004	8	Monocytes	0	0	0	1.21257	1.74471	1.51362	0	0	0	1.51362	1.51362	0	0	0	1.21257	0	0	2.34645	0	0	0	0	0	0	2.09018	0	0	2.7195	1.51362	0	0	0	0	0	2.34645	0	0	1.74471	1.74471	3.15445	0.779809	0	2.2265	0.779809	0	2.09018
TTGACCCGTAGTTCCA-4	H004	8	Monocytes	0	0	0	0.681601	1.08319	0.681601	1.77244	0	1.92603	1.5909	2.05915	1.08319	0	0	1.08319	0	0	1.5909	0.681601	0	0	0	0	0	6.1753	1.36892	0	2.46363	0.681601	0	1.08319	0	0	0	0.681601	0.681601	0	1.08319	2.92245	3.78396	0	4.16678	3.44324	0	0	2.75083
TTGCGTCTCGGTCATA-4	H004	8	Monocytes	0	0.715792	0	1.12869	1.42007	1.82922	1.82922	0	0	2.81464	0.715792	0.715792	0	0.715792	2.23713	0	0	1.42007	0	0	0	0	0	0	5.37245	1.12869	1.12869	2.34298	1.42007	0	1.12869	0	0	0	1.12869	0.715792	0	0.715792	4.74487	5.21502	0.715792	3.91508	3.75729	0.715792	0	2.43869
[truncated: 27,713 more rows]
[truncated: 35 more columns]

## Sheet: Fig. 1f
Fig. 1f	Macrophages	Neutrophils	Cycling cells	B cells	Monocytes	T/NK cells
SS	3359	37	60	219	34	88
CLP 3d	6112	1157	694	314	458	258
CLP 7d	5736	607	456	416	1075	344
CLP 21d	7122	194	290	143	210	154
