# Supplementary material for: TREM2hi resident macrophages protect the septic heart by maintaining cardiomyocyte homeostasis
Source: Nat Metab. 2023 Jan 12;5(1):129–46. doi: 10.1038/s42255-022-00715-5 (PMC9886554; doi:10.1038/s42255-022-00715-5)
Supplement: Source Data Fig. 2 — Single-cell RNA-seq data and statistical source data. [file 42255_2022_715_MOESM10_ESM.xlsx]

## Sheet: Fig. 2b
Fig. 2b
CellID	Sample	subset	Lyve1	Retnla	Folr2	Ltc4s	Ednrb	F13a1	Fcna	Ccl24	Fxyd2	Emp1	Colec12	Cd163	Timd4	Cfh	C4b	Gas6	Ninj1	Wwp1	Ccl6	Fcgrt	H2-Eb1	Egr1	H2-Aa	H2-Ab1	Il1b	Ccl4	Ccl3	Cd74	Cxcl2	Cx3cr1	Btg2	Fos	Atf3	Rgs1	Nfkbiz	Fosb	Jun	Cd83	Cd14	Dusp1	Cxcl13	Ccl8	Saa3	Ccl12	Ccl7	Ninj1	Ifi27l2a
CGCATAACATATACCG-7	H007	Mon2	2.90619	0	3.0249	0.766617	1.19542	3.53869	0	0.766617	1.91137	0	0	2.5277	1.19542	2.43118	1.91137	2.32432	2.06874	2.5277	2.90619	2.43118	0	0	0	1.49457	0.766617	0	0.766617	1.91137	2.06874	0	1.49457	2.96731	0.766617	0	0.766617	1.49457	2.90619	0.766617	1.19542	0.766617	0	3.3949	1.72453	0	0	2.06874	2.43118
GTCAGCGAGCCTGAAG-7	H007	Mon2	2.37106	0	2.5377	1.58586	0	2.37106	0	0	1.079	1.58586	1.58586	0	0	2.68049	1.58586	2.68049	2.17099	2.80542	2.37106	2.80542	0	0	0	1.079	0	0	1.079	1.58586	1.58586	0	1.58586	2.37106	0	0	0	1.079	2.37106	1.58586	1.079	0	1.079	1.58586	0	1.079	0	2.17099	1.92063
CACCGTTCACAGGATG-3	H003	Mon2	0	0	2.42845	0	0	3.46648	0	3.07651	0	2.42845	2.42845	0	0	2.42845	0	2.42845	0	0	0	0	0	2.42845	3.74632	3.46648	2.42845	0	0	5.11476	2.42845	2.42845	3.07651	3.07651	0	2.42845	0	2.42845	3.46648	0	0	2.42845	0	0	0	0	0	0	0
TAGGTACGTGGTTTGT-4	H004	Mon2	2.21548	0	1.96351	2.21548	0	3.80424	1.11233	0	1.11233	0	1.40172	0	0.703454	1.80888	0	1.62588	2.21548	1.80888	2.5839	2.41656	1.11233	2.09741	1.96351	1.11233	2.09741	0	1.11233	2.09741	0.703454	0.703454	1.96351	2.85253	0.703454	0	1.62588	0.703454	1.96351	0	1.11233	1.40172	1.62588	1.40172	0.703454	0	1.11233	2.21548	2.85253
ACAAGCTTCCGAGATT-7	H007	Mon2	0	0	0	0	0	2.03341	0	0	0	0	0	0	0	3.31638	0	0	0	0	2.03341	0	0	0	2.03341	2.03341	2.03341	0	0	2.03341	2.65887	0	2.65887	2.03341	3.04072	0	3.31638	2.65887	3.04072	0	0	0	0	0	0	0	0	0	0
ACCTACCCAACCTAAC-7	H007	Mon2	0	0	2.36405	0	0	2.36405	0	2.36405	0	0	0	0	0	2.36405	0	0	0	0	2.36405	0	0	2.36405	2.36405	0	2.36405	0	0	3.00903	3.6772	2.36405	3.39792	3.39792	0	0	2.36405	3.6772	3.00903	0	0	0	2.36405	0	0	0	0	0	3.00903
ACGTCCTAGGGTAGCT-7	H007	Mon2	3.2638	0	2.8657	2.12353	0.478334	3.72529	1.77615	1.2394	1.2394	0.478334	0.800551	1.04386	0.478334	2.04733	1.77615	1.96485	1.77615	2.26045	3.05596	2.538	2.19433	1.04386	2.75501	2.71521	1.04386	0	0	3.63239	1.04386	1.87494	2.32246	2.04733	0.478334	0	1.40289	0.800551	1.96485	0	1.04386	1.40289	0	0.800551	0	2.79329	2.19433	1.77615	2.79329
AGATCGTTCCCTTGGT-7	H007	Mon2	1.06648	0.669143	1.75143	1.9044	0	2.25895	0	1.57075	0.669143	0.669143	1.9044	2.03705	0	1.75143	2.15414	2.35381	2.78754	2.25895	2.44045	2.03705	0.669143	1.06648	0	1.06648	2.03705	0	2.25895	2.15414	0	1.57075	2.03705	2.84453	0	0	1.35007	1.9044	3.28538	0	1.35007	1.35007	0	2.78754	0	2.03705	1.9044	2.78754	2.84453
AGATGAACAGATACCT-7	H007	Mon2	0	0	2.68648	2.68648	0	0	2.68648	0	0	2.68648	0	0	2.68648	2.68648	0	0	0	0	0	0	2.68648	2.68648	0	2.68648	0	0	0	0	0	3.34497	3.34497	3.73861	0	0	2.68648	2.68648	3.34497	0	0	3.34497	0	0	0	2.68648	2.68648	0	3.34497
ATTCCCGCAATGGCAG-7	H007	Mon2	0	0	0	0	0	3.09746	2.44849	0	0	0	0	0	0	2.44849	4.1655	0	0	0	2.44849	0	2.44849	3.48776	2.44849	0	0	0	0	3.09746	5.07243	0	4.56578	4.44929	2.44849	0	0	3.09746	3.98628	0	0	0	0	2.44849	0	0	0	0	0
CCGCAAGTCCATTGTT-7	H007	Mon2	0	0	3.04898	2.04095	0	0	2.04095	2.04095	2.04095	0	0	0	0	2.66694	0	0	2.66694	0	2.66694	2.04095	0	0	0	0	3.04898	0	2.04095	2.66694	2.66694	0	2.04095	3.32474	2.04095	0	0	2.04095	2.04095	2.04095	2.04095	2.66694	2.04095	3.32474	0	2.66694	2.66694	2.66694	3.71814
CTTACCGAGATTACCC-7	H007	Mon2	1.48099	0	2.41519	2.41519	0.614823	2.88963	1.48099	0.992755	1.26638	0	1.26638	2.05344	0.992755	2.5565	1.48099	2.15686	2.48834	0.992755	3.17521	2.73687	0	1.26638	0	1.26638	1.48099	0	0.614823	1.48099	1.48099	1.80763	2.05344	2.68029	0.992755	0	1.26638	1.26638	2.62031	1.48099	0.992755	1.80763	0.992755	1.93807	0	2.5565	1.26638	2.48834	2.79042
GAAGGGTCAACTTCTT-7	H007	Mon2	1.32914	0	2.27523	1.32914	0	2.89389	0.584253	0.784119	0	0	1.75127	2.35364	0.334202	2.77754	1.81787	1.42902	1.60307	1.67991	3.07431	2.70062	4.00676	3.11034	4.41097	4.13529	1.21816	0.584253	1.51983	4.94651	1.21816	0.334202	2.70062	3.73464	1.42902	0.784119	1.81787	1.51983	2.87168	0.584253	1.75127	2.5576	0	3.78995	0	1.51983	1.09331	1.60307	2.95772
GAGGCAAAGTCTTCGA-7	H007	Mon2	2.07497	0	2.1677	1.2004	0.935163	2.62234	0.327076	0.935163	0.327076	0.327076	0.573132	1.50011	1.2004	2.25255	1.2004	2.21102	1.65937	0.770442	2.70328	2.43768	3.57855	1.65937	3.84278	3.10368	0.573132	0	1.07655	4.736	1.40983	1.65937	1.50011	2.82513	0.573132	0	1.07655	0.573132	2.07497	1.2004	2.53427	0.573132	0	2.02517	0	1.50011	1.40983	1.65937	2.43768
GTAACACAGCGACTTT-7	H007	Mon2	2.58999	0	2.48154	1.11676	1.63117	3.60056	1.48725	0.862872	0	0.862872	0	2.06049	1.11676	2.53723	0.862872	2.68782	2.14415	1.96918	2.97013	2.68782	3.48152	2.48154	3.2449	3.19003	1.63117	1.11676	0	4.8552	1.31906	1.75697	1.86869	3.29692	0.862872	0	1.31906	1.48725	2.6401	0.862872	0.521753	2.06049	0	2.93436	0	1.63117	2.14415	2.14415	3.41622
GTCTACCCATCAGCAT-7	H007	Mon2	2.39175	0	2.60612	2.17946	0.715658	2.60612	1.53888	0	0.943244	0	0	1.41987	0	2.2369	1.9842	1.829	1.74133	1.53888	2.68047	2.68047	2.2369	2.2369	1.74133	1.90961	0.715658	0.715658	0	3.49313	2.48308	1.74133	2.11851	3.35713	1.28477	0	1.53888	1.12852	2.60612	0.420529	2.34275	2.2369	0	1.28477	0.943244	0.715658	0.420529	1.74133	2.64399
TAGATCGAGAGCCATG-7	H007	Mon2	0	0	0	0	0	2.29542	0	0	0	0	0	0	0	0	0	2.29542	2.93689	0	3.82085	0	0	3.32452	0	0	0	0	0	2.93689	0	0	3.82085	2.29542	0	0	2.29542	2.29542	3.32452	0	0	0	2.29542	2.93689	0	2.29542	2.29542	2.93689	3.32452
GGGCGTTAGAGAGGGC-3	H003	Mon2	0	0	2.78629	0	0	0	0	0	0	0	0	2.78629	0	0	2.78629	0	0	0	0	0	3.84293	0	4.52531	3.84293	0	0	0	4.67791	2.78629	0	0	3.84293	0	0	0	2.78629	0	3.84293	0	2.78629	0	0	0	0	0	0	0
GTCTGTCTCGCACGGT-3	H003	Mon2	0	0	0	0	0	0	0	0	0	2.14294	0	2.14294	0	0	0	0	2.77564	0	0	0	4.33395	3.16012	4.33395	2.77564	0	0	0	4.66666	3.16012	0	2.14294	2.14294	2.14294	0	2.77564	2.14294	2.77564	2.77564	0	3.16012	0	0	0	0	0	2.77564	2.77564
TAAGTCGGTATGGAAT-3	H003	Mon2	0	0	0	0	2.78344	2.78344	0	0	0	0	0	0	0	0	0	0	0	0	0	0	3.83996	3.44518	4.34215	4.34215	0	0	0	4.80726	3.44518	0	0	3.44518	2.78344	0	2.78344	0	3.83996	3.44518	0	2.78344	0	0	0	0	0	0	2.78344
TCGGGACTCTTCGTAT-3	H003	Mon2	0	2.47997	0	0	0	3.13034	0	0	0	0	0	0	2.47997	0	0	0	0	2.47997	0	2.47997	3.8014	3.52113	4.35139	4.02006	3.13034	0	0	5.23109	0	0	3.13034	2.47997	0	0	2.47997	0	2.47997	3.13034	0	3.13034	0	0	0	0	0	0	3.13034
CCCGGAAGTGGCTTGC-4	H004	Mon2	0	0	0	0	0	3.55178	0	0	0	0	0	0	0	2.05092	0	0	0	0	0	0	2.6776	2.05092	0	2.05092	2.05092	0	0	5.09743	3.33578	2.05092	0	2.05092	0	0	2.05092	0	2.6776	0	0	2.05092	0	2.05092	2.6776	0	2.05092	0	2.6776
CCTAAGAGTACATACC-4	H004	Mon2	0	0	0	0	0	0	0	0	0	0	0	0	0	0	0	0	0	2.79924	0	0	0	0	0	2.79924	0	0	0	0	0	0	4.53895	2.79924	0	0	0	0	5.44881	0	0	2.79924	0	0	0	0	0	0	0
TTACGTTCAAATTAGG-4	H004	Mon2	0	0	0	0	0	0	0	3.27999	0	0	0	0	0	0	0	0	0	0	0	0	0	4.35319	0	0	0	3.27999	0	0	0	0	4.63765	4.63765	3.27999	0	0	3.27999	3.27999	0	3.27999	3.95414	0	0	3.95414	0	0	0	3.27999
CATAGACCATCTCCCA-7	H007	Mon2	0	0	0	2.53377	0	0	0	0	0	0	0	0	0	0	0	2.53377	0	0	0	0	0	3.8587	0	0	0	0	0	3.18643	0	2.53377	3.8587	2.53377	0	0	3.18643	0	4.25711	0	0	0	0	3.57803	2.53377	0	0	0	4.40923
CATGGTAAGGGTGAAA-7	H007	Mon2	0	0	1.40581	0	0	2.58891	0	0	0	0	0	0	0	0	1.40581	0	1.40581	1.40581	1.96818	0	3.11581	1.40581	3.35722	4.31604	1.96818	0	0	5.44636	2.58891	2.58891	1.40581	2.79692	1.40581	0	0	1.96818	1.40581	0	0	1.40581	0	1.96818	1.40581	0	0	1.40581	3.11581
CGCATAAAGTGGACTG-7	H007	Mon2	0	0	2.51059	0	0	0	0	0	0	2.51059	0	0	0	0	2.51059	0	2.51059	0	0	0	3.16228	0	2.51059	3.55354	0	0	0	4.38434	3.55354	2.51059	3.55354	2.51059	0	0	0	2.51059	0	0	0	2.51059	0	0	0	0	0	2.51059	2.51059
CTCCACATCCCGTAAA-7	H007	Mon2	0	0	0	0	0	2.92125	0	0	0	0	0	0	0	1.92495	0	0	0	0	1.92495	1.92495	2.54236	0	2.54236	1.92495	0	0	0	4.61047	1.92495	1.92495	3.19537	2.92125	0	0	2.54236	2.54236	0	0	1.92495	2.92125	0	0	0	0	0	0	3.19537
TACATTCGTTCGAACT-7	H007	Mon2	1.13754	0	0	0	1.13754	1.13754	0	0	0	0	0	0	0	1.13754	0	0	0	0	1.13754	1.13754	3.27447	0	3.27447	4.40092	1.65598	0	1.13754	5.39991	3.55264	1.99569	1.13754	2.2488	1.99569	0	0	1.13754	2.45061	0	0	1.99569	0	0	0	1.65598	1.13754	0	1.13754
TGATGCAAGAAAGTCT-7	H007	Mon2	0	0	0	0	0	0	0	0	2.94198	0	0	0	0	0	0	2.94198	0	0	2.94198	0	0	3.60839	0	2.94198	2.94198	0	0	4.00478	0	2.94198	4.68878	4.2879	0	0	0	3.60839	4.50829	0	2.94198	0	0	0	0	2.94198	3.60839	0	2.94198
TTGACCCAGGATTCAA-7	H007	Mon2	0	0	0	0	0	0	0	0	0	0	0	2.74309	0	0	0	0	0	0	0	0	0	3.40352	0	0	0	0	2.74309	3.79784	0	2.74309	4.0799	3.40352	2.74309	0	2.74309	0	4.63224	0	0	0	0	3.40352	0	2.74309	2.74309	0	4.29966
AACCACACACAAGCTT-9	H009	Mon2	0	2.45576	0	0	0	1.84493	0	0	0	0	0	0	0	2.45576	0	0	0	1.84493	2.45576	2.45576	3.77554	0	3.99409	4.72633	0	0	0	6.3191	3.89078	1.84493	3.10506	4.08773	1.84493	0	1.84493	2.83221	1.84493	0	1.84493	1.84493	0	0	0	0	2.45576	0	1.84493
ACACAGTAGAAGTCAT-9	H009	Mon2	0	0	0	0	0	0	0	0	0	0	0	0	0	0	0	0	0	3.10354	0	0	3.49393	3.99252	4.45558	3.99252	4.32371	0	0	5.36488	0	2.4543	2.4543	4.17177	2.4543	2.4543	2.4543	0	0	0	0	0	0	0	0	0	0	0	3.77398
CGTTGGGCACCGTGAC-9	H009	Mon2	0	0	0	0	0	0	0	0	0	0	0	0	0	0	0	0	0	0	0	0	0	0	0	3.27263	0	0	0	0	0	0	4.63009	4.85128	0	0	3.27263	0	3.27263	0	0	0	0	0	0	0	0	0	0
GCGGAAACACGGTGCT-7	H007	Mon2	0	0	0	1.9442	0	0	0	0	0	0	0	0	0	2.56311	0	0	0	0	2.56311	0	2.56311	2.56311	3.60897	4.74295	2.94255	0	0	5.95125	1.9442	0	2.56311	4.20272	0	0	0	1.9442	2.94255	1.9442	0	0	0	0	0	0	0	0	0
GTTACGAGTTGTTGTG-7	H007	Mon2	0	2.17272	0	0	0	0	0	0	0	0	0	0	0	2.17272	0	0	0	0	0	0	2.80724	0	3.19238	3.19238	2.80724	2.80724	2.17272	4.70002	3.19238	0	2.17272	0	2.80724	0	0	2.17272	2.17272	0	0	2.17272	0	0	0	2.17272	0	0	0
TGGATCACAGGGCTTC-7	H007	Mon2	0	0	0	0	0	0	0	0	0	0	0	0	0	0	0	0	0	0	1.68415	1.68415	3.2242	0	4.06118	3.8517	2.02576	0	0	5.66437	0	1.16126	1.16126	2.79469	1.16126	1.16126	1.68415	1.68415	1.16126	0	0	0	0	0	0	1.16126	0	0	2.79469
AGAAATGCAGAGACTG-3	H003	Mon2	0	0	0	0	0	1.64616	0	0	0	0	0	0	0	0	0	0	0	0	1.64616	0	0	0	0	0.873664	0	0	0	2.6072	2.95198	2.37674	2.23794	3.45647	0.873664	0	1.33272	1.33272	1.64616	0	0	3.36431	0	0	0	0	0	0	3.02235
CAGATCATCTAGACCA-3	H003	Mon2	0	0	0	0	0	0	0	0	0	0	0	0	0	0	0	0	0	0	2.59245	0	2.59245	1.97147	3.76195	3.38214	3.2944	0	0	4.82531	0	1.97147	1.97147	4.01449	1.24487	0.804799	2.13031	1.54942	0.804799	1.54942	0.804799	3.50081	0	0	0	0.804799	0	0	2.83739
CCTAAGATCGGTTGTA-3	H003	Mon2	1.55923	0	0	0	0	0	0	0	0	0	0	0	0	0	0	0	0	0	0	0	0	2.14128	0	2.14128	2.98446	0	0	0	2.14128	1.55923	3.43532	2.77388	0	0	0	0	3.15832	2.14128	1.55923	1.55923	0	0	0	0	0	0	2.14128
CCTCACAAGGACATCG-3	H003	Mon2	0	0	0	0	0	0	1.15037	0	0	0	0	0	0	0	0	0	0	0	1.15037	0	1.15037	1.15037	0	1.67123	0	0	0	3.44141	0	1.15037	1.67123	1.15037	0	0	1.67123	0	1.15037	1.67123	0	1.67123	0	0	0	0	0	0	1.15037
CTCAAGATCTTTGCAT-3	H003	Mon2	0	0	0	0	0	0	0.990621	0.990621	0	0	0	0	0	0	0	0	1.47838	0	0.990621	0	0	0.990621	2.05048	2.41211	2.05048	0	0	3.39382	0	0.990621	0.990621	2.24755	0.990621	0	1.80479	0.990621	0	2.05048	0	1.47838	0	0	0	0	0	1.47838	2.88642
GAAGGACAGGAAGTCC-3	H003	Mon2	0	1.63854	0	0	0	0	1.12292	0	0	0	0	0	0	0	0	0	1.12292	0	0	0	0	0	0	0	0	0	0	3.07907	0	1.63854	3.07907	0	0	0	1.12292	0	2.22951	0	0	0	0	0	0	0	0	1.12292	1.63854
GAGAAATAGGTCATTC-3	H003	Mon2	0	0	0	0	0	0	0	0	0	0	0	0	0	0	0	0	0	0	0	1.16931	0	0	1.16931	1.69369	0	0	2.03592	2.29041	0	1.16931	2.29041	2.66155	1.16931	0	1.16931	0	1.69369	2.03592	0	0	0	0	0	0	0	0	0
GCCATTCGTCCTGGGT-3	H003	Mon2	0	0	0	0	0	1.12167	0	0	0	0	0	0	0	1.12167	0	0	0	0	0	0	0	1.12167	0	0	3.0773	0	0	1.12167	0	2.22785	1.97545	2.86561	1.63704	0	1.63704	1.97545	0	1.63704	0	1.63704	0	0	0	0	0	0	2.59673
GTCTCACCAACTCCAA-3	H003	Mon2	0	0	0	2.5821	0	0	0	0	0	0	0	0	0	2.5821	0	0	0	0	2.5821	0	0	0	0	0	2.5821	0	0	3.23671	0	0	2.5821	3.23671	2.5821	0	2.5821	0	4.12914	3.23671	0	0	0	0	0	0	0	0	0
TATCAGGCACGCCACA-3	H003	Mon2	0	0	0	0	0	0	0	0	0	0	0	0	0	0	0	0	0	0	0.9919	0	0	0	0	0.9919	3.45108	0.9919	0	1.47995	0	2.97858	2.78915	3.45108	0.9919	0	1.47995	1.80649	1.47995	1.80649	1.80649	2.24937	0	0	0	0	0	0	1.47995
TCAAGACAGGGTCTTT-3	H003	Mon2	0	0	0	0	0	0	0	0	0	0	0	0	0	0	0	0	0	0	1.86655	0	0	0	0	0	1.86655	0	0	1.31721	0	1.86655	2.47922	4.4825	2.21909	0	2.21909	2.47922	1.31721	1.31721	0	2.85635	0	0	0	0	0	0	1.31721
TCCATGCTCAGCGGAA-3	H003	Mon2	0	0	0	0	0	0	0	0	0	0	0	0	0	0	0	0	0	0	2.95368	0	0	0	0	0	2.31136	0	0	1.39361	0	0	2.57395	3.44342	0	0	0	0	1.95427	0	0	1.95427	0	0	0	0	0	0	0
TCTTGCGAGCATCCCG-3	H003	Mon2	0	0	0	1.83468	0	1.83468	0	1.28967	1.83468	0	1.28967	2.18546	1.28967	1.28967	1.83468	1.28967	1.28967	1.28967	1.83468	2.18546	0	0	0	1.28967	1.83468	0	0	2.18546	0	1.83468	2.65027	1.28967	1.28967	0	2.65027	0	3.39944	0	1.28967	1.83468	0	0	0	0	0	1.28967	1.28967
AAAGAACCAGTTACCA-4	H004	Mon2	0	0	0	0	0	0	0	0	0	0	0	0	0	2.74991	0	0	0	0	0	2.74991	0	0	0	0	3.41057	0	0	0	0	0	3.80497	2.74991	0	0	2.74991	0	3.41057	0	0	2.74991	0	0	2.74991	0	0	0	3.41057
AAAGGATAGGGCCCTT-4	H004	Mon2	0	0	0	0	0	0	0	0	0	0	0	0	0	0	0	0	0	0	3.09232	0	0	2.08061	0	0	2.85389	0	0	1.7357	3.19313	1.20491	3.19313	3.95894	0	0	1.20491	0	2.98019	0	1.7357	2.33658	0	0	0	0	1.20491	0	2.08061
AACAACCTCCATGAGT-4	H004	Mon2	1.78864	0	0	0	0	0	0	0	1.25009	0	0	0	0	0	0	0	0	0	2.39449	1.78864	0	1.25009	0	0	2.91423	1.25009	0	0	1.78864	0	3.2545	3.57988	1.78864	0	2.39449	0	2.59922	0	0	3.50791	0	1.25009	1.25009	0	0	0	2.76908
AACAAGAGTTAATCGC-4	H004	Mon2	0	0	0	0	0	1.08806	0	0	0	0	0	0	0	2.55031	0	0	0	1.08806	2.55031	0	0	0	0	0	0	0	1.08806	1.08806	0	1.93232	2.81828	2.69324	0	0	0	0	0	1.59676	0	2.18313	0	0	0	0	0	0	1.59676
AACAAGAGTTTAAGGA-4	H004	Mon2	0	0	1.08286	0	0	1.08286	0	0	0	0	0	0	0	1.08286	1.08286	0	0	0	2.68593	1.59051	0	0	1.08286	0	0	0	0	2.37636	1.59051	0	1.92562	0	0	1.08286	0	0	0	0	0	1.92562	0	1.08286	1.59051	0	0	0	2.37636
AACCACATCGGCTTGG-4	H004	Mon2	0	0	1.03691	0	0	0	0	0	0	0	0	0	0	1.03691	0	1.03691	0	0	1.86586	0	0	1.03691	0	0	0	4.01845	2.95517	0	1.03691	1.03691	3.04574	1.53493	1.03691	0	2.62057	0	2.11408	0	0	2.31278	0	0	0	0	0	0	3.20545
AACGTCAGTCTACTGA-4	H004	Mon2	0	0	0	1.54573	0	0	0	0	0	0	0	0	0	0	0	0	0	0	2.49107	2.12618	0	3.14193	0	0	3.41875	0	0	1.54573	1.54573	0	3.28989	3.41875	0	1.54573	1.54573	1.54573	3.41875	0	0	2.75783	1.54573	0	4.03195	0	0	0	2.49107
AAGATAGGTGAGATTA-4	H004	Mon2	0	0	0	0	0	0	0	0	0	0	0	0	0	0	0	0	0	0	2.47348	1.31263	0	0	0	0	1.86126	0	0	0	0	0	2.47348	2.9963	0	0	0	0	0	0	0	2.21351	0	0	0	0	0	0	2.21351
AAGCGAGTCGAAGGAC-4	H004	Mon2	1.44914	0	0	0	0	0	0	0	0	0	0	0	0	1.44914	0	0	1.44914	0	0	0	0	0	0	0	2.37754	0	0	0	0	0	0	1.44914	0	1.44914	0	0	0	0	0	1.44914	0	0	0	0	0	1.44914	2.37754
AAGGAATCAGTGGGTA-4	H004	Mon2	0	0	1.18248	0	0	1.18248	0	0	0	0	0	0	0	0	0	0	1.18248	0	0	0	0	0	0	0	1.70926	0	0	1.18248	1.18248	0	2.0525	1.18248	0	0	1.18248	0	1.18248	0	0	2.82359	0	0	0	0	0	1.18248	2.0525
AAGTCGTTCCGAAATC-4	H004	Mon2	0	0	0	0	0	0	0	0	0	0	0	0	0	0	0	0	0	0	0	0	0	1.48008	0	0	1.48008	0	0	0	0	1.48008	2.0524	0	2.0524	1.48008	0	0	2.41411	0	0	0	0	0	1.48008	0	0	0	1.48008
AATCGACGTAATACCC-4	H004	Mon2	0	0	0	0	0	2.9945	0	0	0	0	0	0	0	0	0	0	0	0	0	0	0	0	0	2.9945	0	0	0	0	2.9945	0	4.34252	4.05917	0	0	0	0	3.6623	0	0	0	0	0	0	0	2.9945	0	2.9945
AATGAAGCAATCAGCT-4	H004	Mon2	0	0	0	0	0	0	0	0	0	0	0	0	0	0	0	0	1.56759	0	2.9945	0	0	0	0	0	4.29191	1.56759	0	0	1.56759	2.5165	2.78379	2.9945	2.9945	0	1.56759	0	2.5165	0	2.5165	3.16844	0	0	0	0	0	1.56759	2.9945
AATGCCAGTGTGTACT-4	H004	Mon2	2.72159	0	0	0	0	0	0	0	0	0	0	2.72159	0	3.3813	0	0	0	0	2.72159	0	0	0	0	0	3.3813	0	2.72159	0	2.72159	0	2.72159	0	0	0	0	0	0	0	2.72159	0	0	0	0	0	0	0	3.3813
AATGGAAAGAGGCTGT-4	H004	Mon2	0	0	0	0	0	0	0	0	0	0	0	0	0	0	0	0	0	0	0	2.08409	0	0	0	0	0	0	0	0	2.08409	0	0	0	0	2.71301	2.08409	0	3.91723	0	2.71301	2.71301	0	0	2.71301	0	0	0	0
AATTTCCAGCAAGTGC-4	H004	Mon2	0	0	0	0	0	0	0	0	0	0	0	0	0	0	0	0	0	0	2.70062	0	0	2.07247	0	0	4.74999	0	0	0	3.97186	1.49789	3.08344	4.03522	2.70062	0	0	0	3.23102	0	0	2.70062	0	0	1.49789	0	0	0	1.49789
ACAACCACAAATCAGA-4	H004	Mon2	0	0	1.49978	0	0	1.49978	0	0	0	0	0	0	0	0	0	0	0	0	2.70289	1.49978	0	0	0	0	3.97425	1.49978	0	0	0	1.49978	3.67091	3.36195	0	0	2.0746	0	2.43729	0	0	2.43729	1.49978	0	2.0746	0	0	0	2.0746
ACACAGTTCATAGACC-4	H004	Mon2	1.47955	0	0	0	0	0	0	0	0	0	0	0	0	1.47955	0	0	1.47955	0	2.05181	2.05181	0	0	0	0	4.18096	0	0	0	2.05181	1.47955	3.88102	2.05181	0	0	1.47955	0	0	0	2.05181	2.67855	0	0	0	0	0	1.47955	2.05181
ACACTGAAGAGCAACC-4	H004	Mon2	0	0	2.58098	0	0	0	0	0	0	0	0	0	0	0	2.58098	0	2.58098	0	0	0	0	0	0	0	4.12794	0	0	2.58098	4.59188	0	3.23554	2.58098	0	0	3.23554	0	2.58098	0	2.58098	0	0	0	3.23554	0	2.58098	2.58098	0
ACACTGACAACCCGCA-4	H004	Mon2	0	0	0	0	0	0	0	0	0	0	0	0	0	0	0	0	0	0	0	0	0	0	0	0	0	2.18313	0	3.20364	3.87627	0	0	2.18313	0	0	0	0	0	0	2.18313	0	0	0	2.81828	0	0	0	0
ACATCCCAGGATTTGA-4	H004	Mon2	0	0	2.61346	0	0	0	0	0	0	0	0	0	0	1.42589	0	0	0	0	2.34991	1.99104	0	0	1.42589	1.42589	2.9942	0	0	0	0	0	1.99104	0	0	0	1.42589	0	0	0	0	2.9942	1.42589	1.42589	2.34991	0	0	0	3.38283
ACATGCAAGGGCCTCT-4	H004	Mon2	0	0	0	0	0	0	0	0	0	0	0	0	0	0	0	0	0	0	4.14084	0	0	0	3.7433	0	0	0	0	0	0	0	4.826	4.14084	0	0	3.07355	0	3.07355	0	0	0	0	0	3.07355	0	0	0	3.07355
ACCACAACAGTAGATA-4	H004	Mon2	0	0	1.14655	0	0	0	0	0	0	0	0	0	0	1.14655	0	0	0	0	2.77453	0	0	0	0	0	2.46271	0	0	0	0	1.14655	1.14655	1.66669	0	1.66669	0	0	0	0	1.66669	1.66669	0	0	0	0	0	0	1.66669
ACCCTTGAGGTCGTCC-4	H004	Mon2	0	0	1.50876	0	0	2.08471	0	0	0	0	0	0	0	0	0	0	1.50876	0	2.08471	0	1.50876	0	0	0	3.48707	0	0	1.50876	0	1.50876	2.08471	2.44784	1.50876	0	1.50876	0	2.08471	0	0	1.50876	0	0	0	0	0	1.50876	2.08471
ACCGTTCCAGAGTGTG-4	H004	Mon2	0	0	0	1.26031	0	0	0	0	0	1.26031	0	0	0	1.26031	0	0	0	0	2.14939	0	0	0	0	1.26031	2.4075	0	0	0	0	1.26031	2.61247	1.26031	0	0	0	0	1.26031	0	1.26031	1.26031	0	0	1.80056	0	1.26031	0	0
ACCGTTCCAGGTGTGA-4	H004	Mon2	0	0	0	0	0	0	0	0	0	0	0	0	0	0	0	0	1.09068	1.09068	2.38706	0	0	0	0	0	1.09068	0	0	0	0	1.59991	1.59991	1.09068	0	0	1.09068	0	1.59991	0	0	1.59991	0	0	1.59991	0	0	1.09068	1.93569
ACCGTTCGTCACTAGT-4	H004	Mon2	0	0	0	0	0	0.902709	0	0.902709	0	0	0	0	0	0.902709	0	0	0	0	0.902709	1.36929	0	1.36929	0	0	2.75129	0.902709	0	1.92645	1.36929	0.902709	2.65299	3.95737	0	0	1.36929	1.36929	2.84077	0	0	2.42161	0	0	1.36929	0	0	0	2.12003
ACCGTTCGTTCGAACT-4	H004	Mon2	0	1.3069	0	0	0	0	0	0	0	0	0	0	0	0	0	0	0	1.3069	2.67232	1.3069	0	0	0	0	3.90206	0	0	1.85464	0	0	2.67232	3.22891	1.3069	0	1.3069	0	1.3069	0	1.3069	2.67232	0	0	0	0	0	0	1.85464
ACCTGAAAGGAGTACC-4	H004	Mon2	0	0	0	0	0	0	0	0	0	0	0	0	0	0	0	0	0	1.44294	2.63422	1.44294	0	2.01039	0	1.44294	3.01547	1.44294	1.44294	0	0	0	3.50649	3.16259	1.44294	0	2.37018	0	3.59907	0	0	3.01547	1.44294	0	0	0	0	0	1.44294
ACGGGTCCAGCAGACA-4	H004	Mon2	0	0	0	0	0	0	0	0	0	0	0	0	0	0	0	0	0	0	1.90765	1.06898	0	0	0	0	4.27332	0	0	1.57377	0	0	3.25275	3.25275	0	0	1.57377	0	0	0	0	1.57377	0	0	0	0	0	0	1.90765
ACGGTCGAGAAGTGTT-4	H004	Mon2	0	0	0	0	0	0	0	0	0	0	0	0	0	0	0	0	0	1.18974	1.71784	1.18974	0	0	0	0	3.5637	0	0	0	0	0	2.31698	3.34762	0	1.18974	1.18974	0	1.18974	0	2.06162	1.18974	0	0	1.18974	1.18974	0	0	2.06162
ACGTACAGTCTTACTT-4	H004	Mon2	0	0	0	0	0	0	0	0	0	0	0	0	0	0	0	0	0	0	1.97939	0	1.97939	0	0	0	0	0	0	0	0	1.97939	3.64883	0	0	1.97939	0	0	1.97939	0	0	0	0	0	1.97939	0	0	0	1.97939
ACGTTCCGTATCGCAT-4	H004	Mon2	0	0	0	0	0	0	0	0	0	0	0	0	0	0	0	0	0	0	1.45692	0	0	0	0	0	3.91981	0	0	1.45692	1.45692	2.02623	3.42213	1.45692	0	0	0	0	2.38676	0	1.45692	3.1801	1.45692	0	2.02623	1.45692	0	0	0
ACTGCAAGTAACGTTC-4	H004	Mon2	0	0	0	2.64661	0	2.02196	2.02196	0	0	0	0	0	0	0	0	0	2.02196	0	0	0	0	0	0	0	0	0	0	0	0	0	2.64661	0	0	0	0	2.02196	0	0	0	2.02196	2.02196	0	2.64661	0	0	2.02196	3.30367
ACTTCCGTCAGCATTG-4	H004	Mon2	0	0	0	0	0	0	0	0	0	0.690657	0	0	0	0.690657	0	0	0	0	3.29103	1.09529	0	0.690657	0.690657	0	3.08628	0	0	1.09529	3.80179	1.09529	2.07508	3.68402	0.690657	0.690657	0.690657	0.690657	1.60545	0	2.56035	2.2981	0	0	0	0	0	0	2.63443
ACTTTGTCATAACGGG-4	H004	Mon2	0	0	0	0	0	1.22814	0	0	0	0	0	0	0	0	0	0	0	0	2.74015	1.22814	0	1.22814	0	0	3.73893	0	0	1.22814	1.22814	1.76297	2.10956	2.57065	0	0	0	1.22814	3.12386	0	1.22814	2.36645	0	0	2.36645	0	0	0	1.22814
AGACAAAAGGCCCGTT-4	H004	Mon2	0	0	0	0	0	0	0	0	0	0	0	0	0	0	0	0	0	1.34424	0	1.34424	0	0	0	0	2.2519	0	0	2.2519	0	1.34424	3.16472	2.89102	0	0	1.8977	0	2.89102	0	0	1.8977	0	0	0	0	0	0	1.8977
AGACCCGCATTCATCT-4	H004	Mon2	0	0	0	0	0	0	0	0	0	0	0	0	0	0	0	0	0	0	0	1.44244	0	0	0	0	4.08022	0	0	1.44244	0	0	1.44244	1.44244	0	0	0	0	0	0	2.00983	1.44244	0	0	0	0	0	0	1.44244
AGAGAATAGTTGTCAC-4	H004	Mon2	0	0	0	0	0	0	0	0	0	0	0	0	0	0	0	0	0	0	3.1713	2.01827	1.44989	3.1713	0	0	3.69267	0	0	1.44989	1.44989	0	3.60792	4.19348	1.44989	1.44989	2.37843	0	2.01827	0	1.44989	2.64266	0	0	0	1.44989	0	0	2.85147
AGATAGAGTTCTCCTG-4	H004	Mon2	0	0	1.04164	0	0	0	0	0	0	0	0	0	0	0	1.04164	0	0	0	1.87204	0	0	1.04164	0	0	2.12051	1.04164	0	0	3.13577	1.04164	2.12051	3.21246	0	0	1.04164	0	1.04164	0	0	0	0	1.04164	1.87204	0	0	0	2.31937
AGATGCTAGTCCTGTA-4	H004	Mon2	0	0	0	0	1.45465	0	0	0	0	0	0	0	0	0	0	1.45465	0	0	1.45465	2.02366	0	0	0	0	3.77687	0	0	1.45465	1.45465	0	3.84934	2.38407	0	0	1.45465	0	2.64844	0	1.45465	2.64844	0	0	0	1.45465	0	0	2.38407
AGCGCCATCACCCTTG-4	H004	Mon2	0	0	0	1.21682	0	0	0	0	0	0	0	0	0	0	0	0	1.21682	0	2.72514	1.7497	0	0	0	0	2.86988	0	0	1.21682	0	0	1.7497	2.09547	0	0	0	0	0	0	1.21682	2.55584	0	0	1.21682	0	0	1.21682	1.21682
AGCGTCGCATAACCCA-4	H004	Mon2	0	0	0	1.78019	0	0	0	0	0	0	0	0	0	0	0	0	1.78019	0	1.78019	1.78019	0	0	0	0	1.78019	0	0	0	0	0	2.38526	1.78019	0	0	0	0	1.78019	0	0	1.78019	0	0	1.78019	0	0	1.78019	0
AGGATAAGTCGCCTAG-4	H004	Mon2	0	0	0	0	0	0	0	0	0	0	0	0	0	0	0	0	0	0	2.96127	0	0	0	0	0	2.84993	1.62367	1.11049	0	2.72463	2.21302	1.62367	3.38445	1.96115	0	1.11049	0	1.62367	0	1.62367	2.41405	1.11049	0	1.11049	1.11049	0	0	1.62367
AGGCATTCACGTGAGA-4	H004	Mon2	0	0	0	0	0	0	0	0	0	0	0	0	0	1.23761	0	0	0	0	2.37858	0	0	1.23761	0	0	2.37858	0	1.23761	1.23761	0	2.12132	3.13664	3.41341	1.23761	2.12132	1.23761	0	3.23765	0	1.77406	3.41341	0	0	1.77406	0	0	0	2.12132
AGGCTGCCAAGCACCC-4	H004	Mon2	0	0	1.32669	0	0	0	0	0	0	0	0	0	0	0	0	0	0	0	2.23062	0	0	0	0	1.32669	0	0	0	0	1.32669	1.87749	3.14193	3.14193	0	0	1.32669	0	1.87749	0	1.32669	2.69751	0	0	1.32669	0	0	0	2.23062
AGGGCTCCAGTGCGCT-4	H004	Mon2	0	0	0	0	0	0	0	0	0	0	0	0	0	1.10397	0	0	0	1.10397	1.61587	1.10397	1.10397	0	0	0	3.30357	0	0	0	0	1.9528	2.4052	2.71555	1.10397	0	1.10397	0	0	0	1.10397	1.10397	0	0	0	0	0	0	0
AGGGTGAGTGTGATGG-4	H004	Mon2	0	0	1.24496	0	0	1.78265	0	0	0	0	0	0	0	0	0	0	1.24496	0	1.78265	0	0	2.76234	0	0	2.90743	0	0	0	4.57923	1.24496	2.59256	3.76207	0	0	2.13042	0	0	0	1.24496	3.03411	1.24496	0	2.90743	0	0	1.24496	1.24496
AGGTTGTTCTTACGTT-4	H004	Mon2	0	0	0	0	0	0	0	0	0	0	0	0	0	0	0	0	1.58124	0	1.58124	1.58124	1.58124	0	0	0	0	0	0	0	1.58124	0	1.58124	2.16585	1.58124	0	0	1.58124	0	0	0	2.79996	0	0	1.58124	0	0	1.58124	2.16585
AGTACTGAGCTGTGCC-4	H004	Mon2	0	0	0	0	0	0.980829	0	0	0	0	0	0	0	0	0	0	1.79176	0	2.66259	0	0	1.79176	0	0	3.19185	0	2.77259	0	3.82864	0.980829	2.66259	3.48636	2.03688	0	1.46634	0.980829	2.77259	0	2.03688	2.3979	0	0	1.46634	0.980829	0	1.79176	2.77259
AGTAGCTAGATAACAC-4	H004	Mon2	0	0	0	0	0	0	0	0	0	0	0	0	0	0	0	0	0.857874	0	2.21363	1.31272	0	0	0	0	0	0	0	0.857874	0	0.857874	0.857874	2.58198	0	0	0	0	0.857874	0	0	0.857874	0	0	2.35204	0	0	0.857874	1.62421
AGTAGCTAGCCAAGTG-4	H004	Mon2	0	0	0	1.04917	0	0	0	0	0	0	0	0	0	0	0	0	1.04917	0	2.13075	0	0	0	0	0	3.06377	0	0	1.04917	0	1.04917	0	2.87343	0	0	0	0	0	0	0	2.49582	0	0	0	0	0	1.04917	2.63813
AGTAGTCCAACTGTGT-4	H004	Mon2	0	0	0	1.49225	0	1.49225	0	0	0	0	0	0	0	0	0	0	0	0	2.06613	0	0	0	0	0	3.35259	0	1.49225	2.06613	0	1.49225	2.06613	1.49225	1.49225	0	1.49225	0	1.49225	1.49225	0	2.90337	0	0	2.06613	0	0	0	0
AGTCTCCGTGGGTTGA-4	H004	Mon2	0	0	1.13884	1.13884	0	0	0	0	1.13884	0	0	0	0	0	0	0	0	0	2.76393	0	0	0	1.13884	1.13884	0	0	0	2.45236	0	1.13884	2.62023	2.88955	1.13884	1.13884	1.13884	0	1.99734	0	1.13884	0	0	0	1.65752	0	0	0	2.25051
AGTTCCCCAACCGATT-4	H004	Mon2	0	0	0	0	0	0	0	0	0.872609	0	0	0	0	0	0	0.872609	0	0	2.23633	0	1.6447	2.49693	1.88291	1.33139	1.6447	0	0	4.17569	2.60552	0	3.02062	3.31309	0.872609	0	1.6447	0	1.6447	0.872609	0	0	0	0	0	0	0.872609	0	2.60552
ATAGACCAGTTTCGAC-4	H004	Mon2	0	0	0	0	0	3.77294	0	0	0	0	0	0	0	0	0	0	0	0	3.49289	2.45333	3.10252	0	3.10252	3.10252	0	0	0	4.76981	0	0	2.45333	3.77294	0	0	0	0	2.45333	0	0	2.45333	2.45333	0	2.45333	0	0	0	0
ATAGAGACAAGAATGT-4	H004	Mon2	0	0	0	0	0	0	0	0	0	0	0	0	0	0	0	0	0	0	2.60443	1.41849	0	0	0	0	2.3411	0	0	0	0	0	1.98262	1.98262	0	0	0	0	1.41849	0	0	2.60443	0	0	2.3411	0	0	0	2.81267
ATAGGCTAGTCGTCTA-4	H004	Mon2	0	0	0	0	0	0	0	0	0	0	0	0	0	0	0	0	0	1.30103	2.45893	0	0	1.30103	1.30103	0	5.34473	0	0	0	0	1.30103	3.49884	3.49884	2.19936	0	1.30103	1.30103	2.83548	1.30103	3.77893	3.41457	0	0	1.30103	0	0	0	1.84785
ATCACTTGTGGTGATG-4	H004	Mon2	0	0	0	0	0	0	0	0	0	0	0	0	0	0	0	0	0	0	2.00634	0	0	2.20222	0	0	2.20222	0	2.00634	0	3.50195	0.958971	2.62988	2.62988	0	2.00634	2.20222	0	1.43937	0	0.958971	2.50659	0	0	0.958971	0	0	0	2.36594
ATCAGGTCAGCCGGTT-4	H004	Mon2	0	0	0	0	0	0	0	0	0	0	0	0	0	0	0	0	0	0	2.60866	0	0	0	1.02864	0	2.60866	0	0	0	0	0	3.1165	2.1028	0	1.02864	0	1.02864	0	0	0	3.50708	1.02864	0	1.02864	0	0	0	2.943
ATCCATTCAACTACGT-4	H004	Mon2	0	0	1.07302	0	0	0	0	0	0	0	0	0	0	0	0	0	1.07302	0	1.07302	1.07302	0	2.52933	1.07302	0	4.16664	0	0	1.07302	4.27937	0	1.07302	0	1.57864	0	1.57864	1.07302	1.91288	0	0	2.16295	1.07302	0	1.91288	0	0	1.07302	2.36283
ATCCCTGAGGTCTACT-4	H004	Mon2	0	0	0	0	0	1.21481	0	0	0	0	0	0	0	1.21481	0	0	0	0	2.55321	0	0	0	0	0	0	0	0	1.21481	0	0	2.34934	1.21481	1.21481	0	1.21481	0	3.1058	0	2.09298	2.72248	0	0	0	0	1.21481	0	2.72248
ATCGGATAGTTTGGCT-4	H004	Mon2	0	0	0	0	0	0	0	1.08351	0	0	1.08351	0	0	0	0	0	1.08351	0	0	0	0	1.08351	0	0	4.46616	0	0	0	3.64141	2.37724	3.02288	2.54398	1.08351	0	1.08351	1.08351	1.59129	0	1.08351	2.68684	1.08351	0	1.59129	1.08351	0	1.08351	1.08351
ATCGGATTCGAATCCA-4	H004	Mon2	0	0	0	0	0	0	0	0	0	0	0	0	0	0	0	0	0	0	1.58733	0	0	0.679387	0	0.679387	2.9182	0	0	0.679387	0.679387	0	1.36558	2.17263	0	0	0.679387	0	0.679387	0	1.08022	1.76872	0	0	4.67302	0.679387	0	0	0
ATCGGCGTCATCGACA-4	H004	Mon2	0	0	0	0	0	0	0	0	0	0	0	2.72425	0	2.72425	0	0	0	0	0	0	0	0	0	0	3.38405	0	0	0	0	0	3.38405	2.72425	0	0	2.72425	2.72425	0	0	0	2.72425	0	0	2.72425	0	2.72425	0	2.72425
ATGGGTTCAACGTTAC-4	H004	Mon2	0	0	0	0	0	0	0	0	0	0	0	0	0	0	0	0	0	0	2.35249	0	0	0	0	0	1.9935	0	0	1.42805	0	0	1.42805	0	0	0	0	0	0	0	0	1.42805	0	0	1.42805	0	0	0	1.9935
ATGGTTGCAGGACAGT-4	H004	Mon2	0	0	0	0	0	0	0	0	0	0	0	0	0	0	1.25258	0	0	0	2.13985	2.77235	0	0	1.25258	0	3.71333	0	0	0	0	0	2.60246	1.25258	0	1.25258	1.25258	0	2.13985	0	1.79155	3.43375	1.25258	0	0	0	0	0	1.79155
ATGTCCCCAGTATACC-4	H004	Mon2	0	0	0	0	0	0	0	0	0	0	0	1.26285	0	0	0	0	0	0	0	1.26285	1.26285	0	0	0	3.52523	0	0	0	3.66439	0	3.44763	3.36351	0	2.93111	1.26285	2.15252	1.26285	0	3.36351	1.26285	0	0	1.80352	1.26285	1.26285	0	2.41072
ATTATCCCACGGGCTT-4	H004	Mon2	0	0	0	0	0	0	0	0	0	0	0	0	0	0	0	0	0	0	2.2547	1.90036	0	0	0	0	1.34655	0	0	0	0	0	3.04018	3.77648	0	1.90036	1.34655	1.34655	1.34655	0	0	2.5158	0	0	1.90036	0	0	0	0
CAACAACCACGGCACT-4	H004	Mon2	2.28504	0	2.28504	0	0	2.28504	0	0	0	0	0	0	0	0	0	0	0	0	0	0	0	3.3134	0	0	3.3134	0	0	0	4.27122	0	3.3134	2.92597	0	0	3.3134	2.28504	3.3134	0	0	2.92597	0	0	2.92597	0	0	0	2.92597
CAACCAAAGCCATATC-4	H004	Mon2	0	0	0	0	0	0	0	0	0	0	0	2.77494	0	0	0	0	0	0	2.77494	0	2.77494	0	2.77494	0	2.77494	0	0	0	0	0	3.83109	0	0	0	2.77494	0	4.11334	0	0	0	0	0	3.43641	0	0	0	2.77494
CAACCAAGTTCTCCAC-4	H004	Mon2	0	0	0	0	0	0.871798	0	0	0	0	0	0	0	0	0	0	0	0.871798	2.37383	0.871798	0	1.64357	0	0	0	0	0	0.871798	2.37383	0.871798	2.60423	2.07393	0	0	2.37383	0	2.37383	0	0.871798	1.88173	0	0	1.33036	0	0	0	1.88173
CAATACGTCATTACGG-4	H004	Mon2	0	0	1.96948	0.521892	0	1.75725	0	0	0.521892	0	0	2.42287	0	0.86307	0	1.11699	1.11699	1.11699	2.53755	1.48751	0	2.53755	0.521892	0	1.31931	0	0.521892	0	3.72395	1.31931	2.93468	3.61943	1.86898	0	1.75725	1.63145	3.10196	0.86307	2.06078	2.42287	0	0	0	3.13231	3.34669	1.11699	2.97045
CAATGACGTACGTACT-4	H004	Mon2	0	0	0	0	0	0	0	0	0	0	0	0	0	0	0	0	0	0	1.85614	0.73227	0	1.67132	0	0	2.77988	0.73227	1.15044	0	3.60096	2.26575	1.67132	3.0688	0	0	1.44442	1.15044	2.37194	0	0.73227	1.85614	0	0	0.73227	0	0	0	2.46793
CACCAAAAGGTAGTCG-4	H004	Mon2	0	0	0	0.908944	0	0	0	0	0	0	0	0	0	0	0.908944	0	0	0	0.908944	0.908944	0	1.3771	0	0.908944	4.12309	0	0	0	4.1926	0	2.66273	1.3771	0	1.3771	1.3771	0.908944	1.9354	0	2.55362	1.9354	0	0	4.02218	0	0.908944	0	2.43115
CACGGGTTCACGATCA-4	H004	Mon2	0	0	0	0	0	0	0	0	0	0	0	0	0	0	0	0	1.31322	0	2.47423	1.31322	0	0	0	1.31322	1.86195	0	0	0	0	1.86195	2.21423	1.31322	0	0	1.31322	0	2.85121	0	2.21423	0	0	1.31322	1.86195	0	1.31322	1.31322	2.21423
CAGGCCAAGTACGTCT-4	H004	Mon2	0	0	0	0	0	1.31183	0	0	0	0	0	1.31183	0	0	0	0	0	0	2.47249	0	0	1.31183	1.31183	0	3.79341	0	0	0	0	0	3.23541	2.47249	0	1.31183	0	0	2.21254	0	1.86034	3.12253	0	0	1.31183	0	0	0	2.67861
CAGTGCGAGATAACAC-4	H004	Mon2	0	0	0	2.32818	0	0	0	0	0	0	0	0	0	0	0	0	0	0	3.63856	0	0	3.3596	0	0	0	0	0	2.97136	4.18684	0	3.3596	3.63856	0	0	2.32818	0	2.32818	0	0	2.32818	2.32818	0	4.03522	0	2.32818	0	2.97136
CAGTTCCGTATCAGGG-4	H004	Mon2	0	0	1.04104	0	0	1.04104	0	0	0	0	0	0	0	0	0	0	0	0	1.53995	1.04104	1.87127	1.53995	1.87127	0	3.34929	0	0	2.11971	3.05182	0	2.31854	2.96123	0	0	1.53995	0	1.04104	0	2.48433	2.75094	0	0	3.72105	0	0	0	1.87127
CATACTTCAAATGATG-4	H004	Mon2	0	0	0	0	0	0	0	0	0	0	0	0	0	0	0	0	0	0	1.29987	1.8465	0	1.29987	0	1.8465	3.71435	1.29987	0	2.19794	1.29987	0	3.10684	3.77737	0	0	0	0	1.8465	1.29987	2.45747	1.8465	0	0	0	0	0	0	0
CATACTTGTAATTGGA-4	H004	Mon2	0	0	0	0	0	0	0	0	0	0	0	0	0	0	0	0	0	0	1.5871	2.17237	1.08003	0	0	0	1.5871	0	0	0	0	0	3.10872	3.01787	0	2.68194	0	0	2.80688	0	1.5871	2.53913	0	1.08003	1.08003	1.08003	0	0	1.5871
CATCCACAGCACCGAA-4	H004	Mon2	0	0	0	0	0	0	0	0	0	0	0	0	0	0	0	0	0	0	1.42445	1.42445	0	2.3482	0	0	4.38064	0	0	0	0	0	3.7382	4.45667	0	0	1.42445	0	2.61171	0	0	3.48295	0	0	1.42445	0	0	0	1.42445
CATCGTCGTCATGACT-4	H004	Mon2	1.38862	0	0	0	0	0	0	0	0	0	0	0	0	0	0	0	1.94857	0	1.94857	1.94857	0	0	0	1.38862	4.40979	0	0	0	0	0	1.38862	2.94738	0	0	0	0	0	0	1.94857	2.94738	0	0	1.38862	0	0	1.94857	0
CATGCCTAGTATGTAG-4	H004	Mon2	0	0	0	0	0	0	0	0	0	0	0	0	0	0	0	0	0	1.24233	1.77957	0	1.24233	2.75887	0	0	5.03531	0	0	1.24233	3.75846	1.24233	3.81432	3.03058	0	0	1.77957	0	2.38459	0	2.38459	2.38459	0	0	2.38459	0	0	0	1.77957
CATGCGGTCTGCAGCG-4	H004	Mon2	0	0	0	0	0	0	0	0	0.986595	0	0	0	0	0	0	0	0	0	1.79944	2.04489	0	0	0	0	2.97057	0	0.986595	0	0.986595	0.986595	1.79944	2.40627	0	1.79944	0	0	0	0	1.47343	1.79944	0.986595	0	0.986595	0	0.986595	0	1.79944
CATGGATTCCATTCAT-4	H004	Mon2	0	0	0	0	0	0	0	0	1.43875	0	0	0	0	0	0	0	1.43875	0	0	0	0	0	0	0	2.00564	0	0	0	1.43875	1.43875	2.36521	2.00564	0	0	1.43875	0	0	0	0	2.00564	1.43875	0	0	0	0	1.43875	1.43875
CATTGTTCATGACGAG-4	H004	Mon2	0.51	0	1.7329	1.09724	0.51	2.26683	0.846119	1.09724	0.51	0	0.51	0	0	1.46475	0	1.29778	1.46475	0.846119	2.51041	1.94414	3.51451	1.84409	3.59073	3.38803	0.846119	0	0.846119	4.71347	0	1.94414	2.26683	3.24321	1.46475	0	0.51	0.846119	2.83127	0	2.45485	2.56304	0	0	0.846119	0	0	1.46475	2.03509
CCAAGCGAGAATCGAT-4	H004	Mon2	0	0	0	0.802279	0	1.77875	0	0	0	0	0	0	0	0	0	0	0.802279	0.802279	2.8331	0	0	0	0.802279	0	4.21144	0.802279	1.77875	0.802279	3.02964	0	3.29	3.29	0.802279	0	1.24163	1.24163	2.3837	0	2.8331	2.58823	0	0	1.54583	0	1.96754	0.802279	2.3837
CCCATTGGTTGGCCTG-4	H004	Mon2	0	0	0	0	0	0	0	0	0	0	0	0	0	0	0	0	0	0	2.80505	2.06703	0	1.00259	0	0	4.05934	0	0	0	4.11719	0	2.90434	1.82067	0	1.49305	1.00259	0	1.00259	0	2.26453	2.26453	0	1.00259	3.9325	0	0	0	2.57088
CCCTCAAAGAAGAACG-4	H004	Mon2	1.09476	0	0	1.60481	0	0	0	0	0	0	0	0	0	0	0	0	1.60481	0	1.94096	1.09476	1.09476	1.09476	0	0	1.09476	0	0	0	1.09476	0	1.94096	1.60481	0	0	0	0	0	0	0	3.12996	0	0	0	0	0	1.60481	1.60481
CCGGACAAGCGAGGAG-4	H004	Mon2	0	0	0	0	0	1.0599	0	0	0	0	0	0	0	0	0	0	0	0	2.34472	0	0	1.0599	0	0	4.55707	0	0	0	3.5539	1.0599	3.07947	1.89586	1.0599	0	2.34472	0	0	0	2.51094	1.89586	0	0	1.0599	0	0	0	2.34472
CCGGTGAAGCTAGCCC-4	H004	Mon2	0	0	0	0	0	0	0	0	0	0	0	0	0	1.32812	0	0	0	0	2.69932	0	1.32812	1.32812	0	0	3.53477	0	0	0	0	2.23235	3.01639	2.69932	0	0	2.23235	0	2.23235	0	2.23235	3.53477	0	0	1.32812	0	0	0	2.23235
CCTACGTAGGTTGGAC-4	H004	Mon2	1.14948	0	0	0	0	1.14948	0	0	0	0	0	0	0	0	0	0	0	0	2.01085	0	0	0	0	0	3.44016	0	0	1.67018	1.14948	1.14948	2.2645	3.29134	1.14948	2.9043	0	0	2.77857	0	0	2.2645	0	1.14948	0	0	0	0	2.77857
CCTACGTCATTCTCCG-4	H004	Mon2	0	0	0	1.9801	0	0	0	0	0	0	0	0	0	0	0	0	0	1.12531	2.60173	1.12531	0	0	0	0	3.7524	0	0	0	0	1.64139	0	3.17358	0	0	0	0	1.64139	0	1.64139	2.23266	0	0	1.9801	0	0	0	1.12531
CCTCAACCATGCCGGT-4	H004	Mon2	0	0	0	1.32995	0	0	1.32995	0	0	0	0	0	0	0	0	0	0	1.32995	2.49514	0	0	0	0	0	1.32995	0	1.32995	1.32995	0	0	0	2.87273	0	0	0	0	2.49514	0	1.32995	1.88126	0	0	1.32995	0	0	0	2.23458
CCTCACAAGCTTACGT-4	H004	Mon2	0	0	0	0	0	1.38345	0	0	0	0	0	0	0	1.38345	0	0	0	0	2.29917	1.38345	0	3.43032	0	0	4.00361	2.56145	0	1.38345	0	1.38345	3.94752	2.94085	1.38345	0	2.76903	1.38345	3.08742	0	1.38345	1.94266	0	0	1.38345	0	0	0	1.94266
CCTCAGTAGATGCCGA-4	H004	Mon2	0	0	0	0	0	0	0	0	0	0	0	0	0	0	0	0	0	0	0	0	0	3.23203	0	3.23203	4.80937	0	0	0	0	0	0	3.90524	0	0	0	0	0	0	3.23203	0	0	0	3.90524	0	3.23203	0	0
CCTCATGAGACGATAT-4	H004	Mon2	0	0	1.25635	0	0	0	0	0	0	0	0	0	0	0	0	0	0	0	1.25635	0	0	1.25635	0	0	3.9846	0	0	0	1.25635	1.25635	3.0493	2.77729	1.79594	2.14449	1.79594	0	3.51641	0	2.40245	2.14449	0	0	0	0	0	0	2.14449
CCTCATGGTCTGTGAT-4	H004	Mon2	0	0	0	1.16126	0	0	0	0	0	0	0	0	0	0	0	1.16126	1.16126	0	2.48238	0	0	1.68415	0	0	2.02576	0	1.16126	0	2.79469	0	2.02576	1.16126	0	1.68415	1.68415	0	2.65068	0	1.16126	1.68415	0	0	0	0	0	1.16126	2.02576
CCTTTGGAGTACAGCG-4	H004	Mon2	1.40884	0	0	0	0	0	0	0	0	0	0	0	0	0	0	0	0	0	1.40884	0	0	0	0	0	2.97283	0	0	1.40884	0	0	1.97163	3.36109	0	1.97163	1.40884	0	2.59262	0	1.97163	0	0	0	1.40884	0	0	0	2.32957
CGAATTGAGGCTCACC-4	H004	Mon2	0	0	0	0.789922	0	1.22567	0	0	0	0	0	0.789922	0	0	0	1.22567	1.52816	1.22567	2.73688	0.789922	0	3.26834	0	0	2.10649	0	2.36328	2.56743	3.98791	1.94821	2.65574	3.51116	1.52816	0	2.10649	1.76008	1.22567	1.52816	3.17226	2.81192	0	0	0	0	0.789922	1.52816	0.789922
CGAGTGCCACTCCGAG-4	H004	Mon2	0	0	0	0	0	0	0	0	0	0	0	0	0	0	0	0	0	0	1.30611	1.30611	0	2.67131	0	0	3.90101	0	0	1.30611	4.14172	1.30611	3.32927	2.84204	0	3.32927	1.85373	0	1.85373	0	0	3.11504	0	0	0	0	1.30611	0	1.85373
CGAGTTAGTGTCCGGT-4	H004	Mon2	0	0	0	0	0	1.44889	0	0	0	0	0	0	0	0	0	0	1.44889	0	2.37724	1.44889	0	0	0	0	0	0	0	0	0	0	2.01714	2.64145	1.44889	2.01714	0	0	2.37724	1.44889	1.44889	1.44889	0	0	0	0	0	1.44889	2.37724
CGCCAGATCGAATGCT-4	H004	Mon2	0	0	0	0	0	0	0	0	0	0	0	0	0	0	0	0	0	0	2.36387	0	0	2.67311	0	0	0	1.91386	1.91386	1.07378	3.62705	1.91386	3.09967	2.79797	2.36387	0	2.79797	0	3.09967	0	0	3.09967	0	1.07378	0	0	1.07378	0	2.67311
CGCGTGACAACCGATT-4	H004	Mon2	0	0	0	0	0	0	0	0	0	0	0	0	0	0	0	0	1.43265	0	1.99872	2.35796	0	3.39142	0	0	1.43265	0	0	0	0	0	2.83021	1.99872	1.99872	0	1.43265	0	3.49341	1.43265	1.43265	3.49341	0	0	0	0	0	1.43265	0
CGGAATTCACGCGTGT-4	H004	Mon2	0	0	0	1.35931	0	0	0	0	1.35931	0	0	0	0	0	0	0	0	0	1.35931	1.35931	0	1.35931	0	0	3.85643	0	0	0	0	1.35931	2.73875	2.53164	1.35931	0	1.35931	0	2.27012	0	1.35931	1.35931	0	0	1.35931	0	0	0	1.35931
CGGCAGTTCTGAGGTT-4	H004	Mon2	0	0	2.03717	0	0	0	0	0	0	0	0	0	0	0	0	0	0	0	2.3982	2.03717	0	0	0	0	0	0	0	0	0	0	2.03717	2.3982	0	0	0	0	2.03717	0	0	2.6629	0	0	2.3982	0	0	0	2.03717
CGTAGTAGTAGCCCTG-4	H004	Mon2	0	0	0	0	0	0	0	0	0	0	0	0	0	0	0	0	0	0	2.49243	0	0	0	1.54689	0	3.81468	0	0	0	2.49243	0	2.75921	4.21277	0	0	0	0	1.54689	0	0	3.81468	0	0	0	0	1.54689	0	2.49243
CTCAACCAGACAACTA-4	H004	Mon2	0	0	0	2.24332	0	0	0	0	0	0	0	0	0	0	0	0	0	0	1.65102	0	0	3.54669	0	0	3.76406	0	0	1.65102	3.94251	0	3.85726	3.09383	1.65102	0	3.09383	1.65102	4.28509	0	1.65102	1.65102	0	0	3.09383	0	0	0	1.65102
CTCAGGGGTCGAGCTC-4	H004	Mon2	1.17639	0	0	0	0	0	0	0	0	0	0	0	0	0	0	0	0	0	2.81532	0	0	0	0	0	2.6711	0	0	1.17639	0	0	2.50252	1.17639	1.17639	1.17639	1.17639	0	1.17639	0	1.17639	1.17639	0	0	0	0	0	0	1.17639
CTCCAACCAACGATTC-4	H004	Mon2	0	0	1.12236	0	0	0	0	0	0	0	0	0	0	0	0	0	0	0	1.97635	0	3.40152	0	3.58977	2.86658	3.58977	0	0	5.15321	0	0	3.58977	1.63787	0	1.12236	0	1.97635	1.63787	0	0	2.43015	0	0	1.12236	0	0	0	2.74115
CTCCTCCAGAAGATCT-4	H004	Mon2	0	0	0	0	0	0	0	0	0	0	0	0	0	0	0	0	0	0	2.99889	0	0	0	0	0	3.23906	0	0	0	1.86356	1.86356	2.47597	2.47597	0	0	0	0	0	0	0	2.21593	0	0	1.31461	0	0	0	2.68215
CTCTGGTAGGGTTGCA-4	H004	Mon2	0	0	1.44541	0	0	0	0	0	0	0	0	0	0	0	0	0	0	0	3.40759	0	0	1.44541	0	0	2.63723	0	0	0	0	1.44541	2.63723	0	1.44541	0	0	0	2.01319	0	1.44541	2.63723	0	0	0	0	0	0	1.44541
CTGAATGCAATCACGT-4	H004	Mon2	0	0	0	0	0	0	0	0	0	0	0	0	0	0	3.07159	0	0	0	0	0	0	3.07159	0	0	4.4225	0	0	3.07159	0	0	4.4225	4.13881	0	0	4.13881	0	4.64324	0	3.07159	0	0	0	0	3.07159	0	0	3.74129
CTGAGCGAGCCGATAG-4	H004	Mon2	1.51871	0	0	0	0	0	0	0	0	0	0	0	0	0	0	0	0	0	0	0	0	0	0	0	3.99811	0	0	1.51871	0	1.51871	2.4595	3.10897	0	0	1.51871	0	2.09589	0	1.51871	2.4595	0	0	0	0	0	0	0
CTGAGCGGTCATTGCA-4	H004	Mon2	0	0	0	3.02847	0	3.02847	0	0	0	0	0	0	0	0	0	0	0	0	0	2.38258	0	3.02847	0	0	3.9153	0	0	2.38258	4.85847	0	2.38258	2.38258	0	0	2.38258	0	2.38258	0	0	0	3.02847	0	2.38258	0	0	0	3.41768
CTGCGAGGTACCTAAC-4	H004	Mon2	0	0	0	0	0	0	0	0	0	0	0	0	0	3.55244	2.50955	0	0	0	2.50955	2.50955	0	0	0	0	3.83293	0	0	2.50955	3.55244	0	4.05174	4.38323	0	3.1612	0	0	3.1612	0	2.50955	0	0	0	0	0	0	0	2.50955
CTGCTCAGTCTCAAGT-4	H004	Mon2	0	0	0	2.17375	0	0	0	0	0	0	0	0	0	0	0	0	0	0	1.58834	0	0	0	0	0	2.54056	0	0	2.80834	1.58834	0	1.58834	1.58834	0	0	0	0	1.58834	0	0	2.17375	0	1.58834	0	0	0	0	2.54056
CTTAGGAAGAAATTCG-4	H004	Mon2	0	0	0	0	0	0	0	0	0	0	0	0	0	0	0	0	1.51538	0	1.51538	0	0	0	0	1.51538	2.72159	0	0	0	0	1.51538	1.51538	3.4953	0	0	1.51538	0	2.9315	0	0	2.09214	0	0	1.51538	1.51538	0	1.51538	2.72159
CTTAGGATCGCAGTTA-4	H004	Mon2	0	0	0	0	0	0	0	0	0	0	0	0	0	0	0	0	0	0	1.85396	0	0	3.1153	0	0	2.84229	0	0	1.85396	1.85396	0	2.46556	2.84229	0	2.46556	2.46556	0	3.78601	0	3.1153	3.1153	0	0	0	0	0	0	1.85396
CTTCCTTGTAAGCGGT-4	H004	Mon2	0	0	0	0	0	0	0	0	0	0	0	0	0	1.59425	0	0	0	0	2.18034	0	0	1.59425	0	1.59425	4.67251	0	0	0	1.59425	1.59425	1.59425	1.59425	1.59425	0	1.59425	0	0	0	0	2.18034	0	0	2.18034	0	1.59425	0	2.81532
CTTCTCTCACTATCCC-4	H004	Mon2	0	0	0	0	0	0	0	0	0	0	0	1.1124	0	1.62596	0	0	0	0	1.62596	1.1124	1.1124	0	0	0	1.62596	0	0	0	1.1124	0	1.1124	2.58399	0	0	0	0	1.1124	0	0	1.62596	0	1.1124	1.62596	1.1124	0	0	2.58399
CTTTCGGAGGAGTATT-4	H004	Mon2	1.55598	0	0	0	0	0	0	0	0	0	0	0	0	0	0	0	0	1.55598	2.503	0	1.55598	2.98055	0	0	0	0	0	0	0	0	3.15437	0	0	0	0	0	3.97699	0	0	0	0	0	0	0	0	0	2.13764
CTTTCGGTCCGATCGG-4	H004	Mon2	0	0	0	0	0	0	0	0	0	0	0	0	0	0	0	0	0	0	1.3893	1.3893	0	2.30619	0	0	3.09487	0	0	0	0	2.30619	4.20864	3.89575	1.3893	0	2.56865	0	2.94824	0	3.09487	2.30619	1.3893	0	0	0	0	0	1.94935
GAAACCTGTGACTAAA-4	H004	Mon2	0	0	0	0	0	0	0	0	0	0	0	0	0	0	0.866092	0	0	0	2.06534	0	0	0	0	0	4.28545	0.866092	0.866092	1.32314	0	2.22631	2.36492	1.32314	0	0	0.866092	0	0	0	0.866092	1.32314	0	0	2.78214	0	0	0	0
GAATCACCACGAAGAC-4	H004	Mon2	1.38368	0	0	0	0	0	0	0	0	0	0	0	0	0	0	0	0	0	1.94292	1.38368	0	1.38368	0	0	2.76931	0	0	0	1.38368	1.38368	3.08771	1.94292	0	0	1.38368	0	0	0	1.38368	1.94292	0	0	0	0	0	0	1.38368
GACAGCCGTACCACGC-4	H004	Mon2	0	0	0	0	0	2.88435	0	0	0	0	0	0	0	0	0	0	0	0	0	2.24559	0	0	0	0	0	0	0	2.24559	4.34398	0	2.88435	4.09637	2.24559	0	2.24559	2.88435	3.76653	2.24559	2.24559	0	0	0	0	0	0	0	0
GACCAATAGCTTGTGT-4	H004	Mon2	0	0	0	0	0	0	0	0	0	0	0	0	0	0	0	0	0	0	0	0	0	3.70387	0	3.03505	0	0	0	3.03505	0	3.03505	4.10109	0	0	0	0	0	4.10109	0	0	3.03505	0	0	3.03505	0	0	0	0
GACCCAGTCCAGTGTA-4	H004	Mon2	1.50032	0	0	0	0	1.50032	0	0	0	0	0	0	0	0	0	0	0	0	2.07521	1.50032	0	2.70354	0	0	3.97493	0	0	1.50032	0	1.50032	2.07521	3.23403	1.50032	0	1.50032	0	0	0	2.07521	3.08642	0	0	0	0	0	0	1.50032
GACTCAACAGGTGTGA-4	H004	Mon2	0	0	0	1.23588	0	0	0	0	0	0	0	0	0	0	0	0	1.23588	0	2.11917	1.23588	0	0	0	0	4.08755	2.11917	0	0	0	0	3.2353	1.77203	0	0	2.75037	0	2.58075	0	2.11917	1.23588	0	0	2.11917	0	0	1.23588	3.1343
GACTCAATCTCCGATC-4	H004	Mon2	0	0	0	0	0	0	0	0	0	0	0	0	0	0	0	0	0	0	0	0	0	3.64217	2.59463	0	3.64217	0	0	3.24972	0	0	3.92329	3.64217	0	0	3.24972	0	4.14247	0	0	0	0	0	0	0	0	0	0
GAGAAATTCTACCACC-4	H004	Mon2	0	0	0	0	0	0	1.12097	0	0	0	0	0	0	0	0	0	1.97456	1.12097	2.86463	0	0	0	0	0	3.52886	1.63621	1.12097	1.12097	0	1.63621	0	2.97606	1.12097	0	1.63621	0	2.22692	0	1.97456	2.73921	0	0	0	0	0	1.97456	1.63621
GAGCTGCTCAGACCGC-4	H004	Mon2	0	0	0	0	0	1.2987	0	0	0	0	0	0	0	0	0	0	0	1.2987	1.2987	1.84515	0	0	0	0	4.36018	0	0	1.2987	0	1.2987	2.83246	3.10532	0	0	1.2987	0	2.456	0	1.2987	3.21811	0	0	2.456	0	0	0	2.83246
GAGTCATGTCGAGCTC-4	H004	Mon2	0	0	0	0	0	1.01063	0	0	0	0	0	0	0	1.01063	0	0	0	0	1.50289	0	1.50289	0	2.58259	2.2759	3.36582	1.01063	1.01063	4.26118	2.07811	1.50289	2.2759	2.81697	1.01063	0	0	0	0	1.01063	1.01063	2.44096	0	0	1.01063	0	0	0	1.50289
GAGTCTACAGGGAGAG-4	H004	Mon2	0	0	0	0	0	0	0	0	0	0	0	2.32069	0	0	0	0	0	0	0	0	0	2.32069	2.32069	0	3.63048	0	0	2.32069	2.96349	0	2.32069	3.35159	0	2.32069	0	0	2.96349	0	2.32069	2.32069	0	0	0	0	0	0	0
GAGTTGTGTGTACGCC-4	H004	Mon2	0	0	0	0	0	0	0	0	0	0	0	0	0	0	0	0	0	0	1.87624	0	0	1.54457	0	0	3.53145	0	0	1.04485	0	0	2.96681	3.14051	1.04485	0	1.54457	0	1.87624	0	0	2.48972	0	0	0	0	0	0	0
GATGACTGTAGTAAGT-4	H004	Mon2	2.66383	0	0	2.66383	0	3.32151	0	0	0	0	0	0	0	0	0	0	2.66383	0	3.32151	0	0	3.32151	0	2.66383	2.66383	0	0	2.66383	2.66383	0	3.71487	3.71487	0	0	0	3.32151	4.54815	0	0	2.66383	0	0	2.66383	2.66383	0	2.66383	0
GATGCTAGTGCGTTTA-4	H004	Mon2	0	0	1.41991	0	0	0	0	0	0	0	0	0	0	0	0	0	0	0	2.81444	1.41991	0	0	0	1.41991	3.26171	0	0	0	0	1.41991	2.34279	3.87227	0	1.41991	2.34279	1.41991	2.81444	0	2.34279	0	0	1.41991	1.41991	0	0	0	1.98424
GATTCTTCACTCAAGT-4	H004	Mon2	0	0	0	0	0	1.23988	0	0	0	0	0	0	0	0	0	0	0	0	2.75564	0	0	0	0	0	2.12413	0	0	0	0	0	1.77671	2.38147	1.77671	0	1.23988	1.23988	2.12413	0	1.23988	2.38147	0	1.23988	1.23988	0	0	0	3.13969
GCAACCGTCGAGAACG-4	H004	Mon2	1.0681	0	0	0	0	1.90651	0	0	0	1.0681	0	1.0681	0	1.57271	1.0681	0	1.0681	0	1.90651	1.0681	0	1.90651	0	1.0681	0	0	0	1.0681	0	3.00065	2.66507	4.272	1.0681	1.90651	0	1.57271	2.35606	0	2.52245	2.9008	0	1.0681	0	1.0681	0	1.0681	1.0681
GCACGTGAGACCGCCT-4	H004	Mon2	0	0	0	1.17694	0	1.17694	0	0	0	0	0	0	0	0	0	0	0	0	2.30035	1.47399	0.752457	0	0	1.17694	3.82621	0	0.752457	0.752457	0	1.70272	1.70272	3.85037	0.752457	0	0	1.17694	1.17694	0	0.752457	2.50324	0	0	4.91019	0	0	0	0.752457
GCAGCTGGTAGCTGCC-4	H004	Mon2	0	0	0	0	0	0	0	0	0	0	0	0	0	0	0	0	0	0	1.91749	1.58293	0	1.07657	0	0	4.36163	0	0	1.07657	0	0	1.91749	2.67706	0	0	0	0	1.58293	0	2.36772	2.67706	0	0	2.16773	1.07657	0	0	2.5343
GCAGTTACACGATAGG-4	H004	Mon2	0	0	0	0	0	1.27054	0	0	0	0	0	0	0	0	0	0	1.81247	0	0	1.27054	0	1.27054	0	0	4.25128	3.73778	1.27054	1.27054	4.44936	1.27054	2.16198	0	1.27054	0	1.27054	0	1.81247	1.27054	1.27054	1.27054	0	0	1.27054	0	0	1.81247	2.94125
GCATCGGCACCTGCAG-4	H004	Mon2	0	0	0	0	0	0	0	0	0	0	0	1.34529	0	0	0	0	0	0	1.89891	0	0	0	0	0	2.25317	0	0	0	0	1.89891	2.51424	2.72106	0	0	0	0	0	0	0	1.89891	1.34529	0	0	0	1.34529	0	1.89891
GCATGATAGCGCCTAC-4	H004	Mon2	0	0	0	0	0	0.753468	0	0	0	0	0	0	0	0	0	0	0	0	2.18273	0	0	0	0	0	0	0	0	0	0	1.47546	1.89036	2.40867	0	0	0	0	2.30207	0	0	1.70428	0.753468	0	3.24788	0	0	0	0.753468
GCATTAGAGCTCAGAG-4	H004	Mon2	0	0	0	0	0	0.894679	0	0	0	0	0	0	0	0	0	0	1.35921	0	1.35921	0.894679	0	0	0	0	3.49116	0	0	0.894679	0.894679	1.35921	2.5315	3.18407	0	0	0	0	0.894679	0	1.67516	2.82803	0	0	2.10812	0	0.894679	1.35921	0.894679
GCATTAGTCTTCGTAT-4	H004	Mon2	0	0	0	0	0	0	0	0	0	0	0	0	0	0	1.23208	0	0	0	2.11446	0	0	0	0	0	4.23402	0	0	0	0	1.23208	3.90333	3.90333	2.11446	0	2.11446	0	1.76759	0	1.23208	3.01685	1.23208	0	1.23208	0	0	0	2.3715
GCGGAAAAGCATTGAA-4	H004	Mon2	0	0	0	0	0	1.46021	0	0	0	0	0	1.46021	0	1.46021	0	0	0	0	2.39065	2.39065	0	2.02996	0	0	4.3007	0	0	0	0	1.46021	3.03694	3.7058	2.02996	0	2.02996	0	2.65518	0	2.86416	3.31255	0	0	1.46021	0	0	0	2.02996
GCGTGCATCTTCGGAA-4	H004	Mon2	0	0	0	1.34152	0	0	0	0	0	0	0	0	0	0	0	0	0	0	2.88754	1.89457	0	1.34152	0	0	2.50955	0	0	1.34152	1.89457	0	3.55244	2.50955	0	0	0	0	2.7163	0	0	2.7163	0	0	0	0	0	0	1.34152
GCTACCTAGGTAGATT-4	H004	Mon2	0	0	3.01639	0	0	0	0	0	0	0	0	0	0	0	0	0	0	0	0	0	0	3.68474	0	0	4.76648	0	0	0	4.08181	0	5.1691	3.68474	0	0	3.01639	4.08181	3.68474	0	0	0	0	0	3.01639	0	0	0	3.01639
GCTGGGTGTTGCGGAA-4	H004	Mon2	0	0	0	0	0	0	0	0	0	0	0	0	0	0	0	0	0	0	1.61377	0	0	0	0	0	2.56995	0	0	0	1.10223	2.40282	1.61377	1.95055	0	0	0	1.10223	0	0	1.10223	1.61377	1.10223	0	1.61377	0	1.10223	0	1.10223
GGAATGGAGGGACTGT-4	H004	Mon2	0	0	0	0	0	0	0	0	1.32873	0	0	0	0	0	0	0	0	0	1.87984	1.87984	0	3.01718	0	0	3.68556	0	0	0	0	0	3.45121	3.35907	2.2331	0	1.32873	2.2331	2.2331	0	0	3.14458	0	0	1.32873	0	0	0	1.87984
GGAATGGCATTGAGGG-4	H004	Mon2	0	0	0.986489	0	0	0.986489	0	0	0	0	0	0	0	0	0	0	0	0	0.986489	0	0	0	0	0	3.12954	0	0	1.7993	0	0	1.7993	2.40612	0	1.4733	0	0	2.24167	0	1.4733	2.04475	0	0.986489	2.671	0	0	0	2.24167
GGACGTCTCATTTGCT-4	H004	Mon2	0	0	0	0	0	0	0	0	0	0	0	0	0	0	0	0	0	0	2.25241	0	0	0	1.14028	0	2.4543	0	0	3.55656	0	1.65924	2.76592	3.10354	0	0	0	0	1.14028	0	0	1.65924	0	0	1.14028	0	0	0	0
GGCTTTCCAATCCAGT-4	H004	Mon2	0	0	0	0	0	0	0	1.16307	0	0	0	0	0	0	0	0	0	0	1.16307	1.16307	0	0	0	0	1.16307	0	2.28227	0	1.6863	1.6863	2.02804	1.16307	0	0	0	0	1.6863	0	0	1.16307	0	0	2.4848	0	0	0	2.28227
GGGACCTAGTCGAGGT-4	H004	Mon2	0	0	0	0	0	0	0	0	0	0	0	0	0	0	0	0	1.98262	0	0	0	0	0	0	1.41849	3.99314	0	0	0	2.98494	0	2.3411	1.41849	1.41849	0	0	0	0	0	1.41849	2.60443	0	0	1.98262	0	0	1.98262	2.98494
GGGACCTCAAATTAGG-4	H004	Mon2	0	0	0	2.84382	0	3.50743	0	0	0	0	0	0	0	0	0	2.84382	0	0	2.84382	0	0	4.73855	0	0	0	0	0	0	2.84382	0	2.84382	3.90285	0	0	2.84382	0	3.90285	0	2.84382	0	0	2.84382	3.50743	0	0	0	0
GGGAGATCAATACAGA-4	H004	Mon2	0	0	0	0	0	0	0	0	0	0	0	0	0	0	0	0	0	0	1.57256	1.06798	0	0	0	0	1.90635	0	0	0	0	1.57256	0	2.52228	0	0	0	0	1.06798	0	1.06798	1.06798	0	0	1.57256	0	0	0	0
GGGCTCACATCATGAC-4	H004	Mon2	0	0	0	0	0	1.33303	0	0	0	0	0	0	0	0	0	0	1.33303	0	2.23832	0	0	0	0	0	0	0	1.8848	0	0	1.33303	3.36471	2.49898	0	0	0	0	3.02274	0	1.8848	2.49898	1.33303	0	1.33303	0	0	1.33303	3.02274
GGGTTTATCATGAAAG-4	H004	Mon2	0	0	0	0	0	0	0	0	0	0	0	0	0	0	0	0	0	0	1.41778	0	0	1.41778	0	0.941555	3.31736	0	0	0.941555	1.98181	1.41778	3.72962	3.259	0.941555	0.941555	1.41778	0	1.98181	0	1.98181	2.98404	0	0	0.941555	0	0	0	0.941555
GGTGATTCAAATGCTC-4	H004	Mon2	0	0	0	0	0	0	0	0	0	0	0	0	0	0	0	0	0	0	3.07061	1.27239	1.27239	0	1.81462	0	4.00655	0	1.27239	3.18322	0	0	1.81462	2.42281	1.27239	0	0	0	0	0	0	2.16426	0	0	0	1.27239	0	0	2.42281
GGTGGCTAGTCGGCAA-4	H004	Mon2	0	0	0	0	0	0	0	0	0	0	0	0	0	0	0	0	1.48218	0	2.41659	0	0	0	0	0	3.64878	0	2.05477	0	0	0	3.34004	2.89107	0	0	0	0	3.0641	0	1.48218	0	0	0	1.48218	0	0	1.48218	2.41659
GGTGGCTGTAACCAGG-4	H004	Mon2	0	0	0	0	0	0	0	0	0	0	0	0	0	1.12222	0	0	0	0	2.74095	1.63771	0	0	0	0	4.35224	0	0	0	0	0	1.12222	2.86639	0	0	0	0	1.12222	0	0	2.22859	0	0	0	0	0	0	0
GGTTAACCAGAATTCC-4	H004	Mon2	0	0	1.52825	0	0	0	0	0	0	0	1.52825	0	0	0	0	0	0	0	2.1066	1.52825	0	0	0	0	3.12063	0	0	0	0	2.1066	3.39722	2.1066	0	0	0	0	2.1066	0	0	2.47067	0	0	0	0	0	0	0
GTAGAAACAGTAGTGG-4	H004	Mon2	0	0	0	0	0	0	0	0	0	0	0	0	0	0	0	0	0	0	2.67539	1.47694	0	0	1.47694	0	2.88467	0	0	1.47694	0	1.47694	2.41041	1.47694	0	0	0	0	2.04886	0	1.47694	0	0	0	1.47694	1.47694	0	0	1.47694
GTAGGTTGTTGGGCCT-4	H004	Mon2	0	0	0	0	0	0	0	0	0	0	0	0	0	0	0	0	0	0	2.86966	0	0	1.21665	0	0	4.01899	0	0	1.21665	0	0	3.10829	3.53404	0	0	1.21665	0	1.21665	0	1.7495	2.3517	0	0	0	0	0	0	0
GTAGTACGTTGGGTTT-4	H004	Mon2	0	0	0	0	0	0	0	0	0	0	0	0	0	0	0	0	0	0	0	0	3.95917	0	4.51058	4.51058	2.62854	0	0	5.33105	0	2.62854	0	0	2.62854	0	2.62854	0	2.62854	0	0	2.62854	0	2.62854	2.62854	0	0	0	3.28492
GTCAAACCAATGAAAC-4	H004	Mon2	0	0	0	0	0	0	0	0	0	0	0	0	0	0	0	0	0	0	1.75324	0	0	0	0	0	3.38911	0	0	1.75324	0	1.21984	2.87393	3.53843	0	1.21984	0	0	0	0	0	2.72915	0	0	1.21984	0	1.21984	0	2.09923
GTCATCCGTTGCATTG-4	H004	Mon2	0	0	0	0	0	0	0	0	0	0	0	0	0	0	0	0	0	0	1.4702	0	0	0	0	0	2.40245	0	0	1.4702	1.4702	2.87641	2.04124	2.87641	0	2.40245	1.4702	0	0	1.4702	1.4702	2.66725	1.4702	0	2.04124	0	0	0	2.04124
GTCATGAAGGCATCAG-4	H004	Mon2	1.54457	0	0	0	0	0	0	0	0	0	0	0	0	0	0	0	0	0	2.96681	1.54457	0	0	0	0	2.48972	0	0	0	0	1.54457	2.12488	3.28847	0	0	1.54457	0	2.12488	0	1.54457	1.54457	1.54457	2.12488	1.54457	0	0	0	2.48972
GTCATGACATCTAACG-4	H004	Mon2	0	0	0	0	0	0	0	0	0	0	0	0	0	0	0	0	0	0	0.973391	0	0	0.973391	0	0	2.52799	0	0	0	0	2.02652	2.38706	2.76141	0	0	0	0	1.45717	0	2.02652	1.78183	0	0	0.973391	0	0	0	2.22295
GTCCACTCAGAATGTA-4	H004	Mon2	0	0	0	1.31223	0	0	0	0	0	0	0	0	0	0	0	0	0	0	1.31223	0	0	0	0	0	4.37851	0	0	0	0	0	2.84993	2.67912	1.31223	1.31223	1.8608	0	2.67912	0	1.31223	2.47298	0	0	2.47298	1.31223	0	0	3.7309
GTCGTTCTCCCTCTTT-4	H004	Mon2	0	0	0	0	0	0	0	0	0	0	0	0	0	0	0	0	0	0	1.84023	0	0	0	0	0	2.65641	0	0	1.84023	0	0	2.19132	2.19132	0	1.29445	1.84023	1.29445	1.29445	0	1.29445	1.29445	0	1.29445	3.63985	0	0	0	0
GTCTGTCCATCAGCGC-4	H004	Mon2	0	0	0	0	0	0	0	0	0	0	0	0	0	1.79065	0.979997	0	0.979997	0.979997	2.03572	0	0	1.46531	0	0	0.979997	0	0.979997	0	0	1.46531	1.46531	2.39668	0	0	1.79065	2.03572	2.2324	0	1.79065	3.11962	0	0	0.979997	0	0	0.979997	0
GTGACGCCACGCGTGT-4	H004	Mon2	0	0	0	1.32223	0	0	0	0	0	0	0	0	0	0	0	0	0	1.32223	3.00877	2.4855	0	0	0	0	3.00877	0	0	0	0	0	0	2.2252	0	0	0	0	0	0	1.32223	2.86281	0	1.32223	1.32223	0	0	0	1.32223
GTGAGTTTCTAAGCCA-4	H004	Mon2	0	0	0	0	0	1.26614	0	0	0	0	0	0	0	0	0	0	0	0	2.41489	0	0	1.80734	0	0	4.04369	0	0	0	3.60168	1.26614	3.52967	4.08738	0	0	2.61999	2.15656	0	0	0	2.93544	0	1.26614	1.80734	0	1.26614	0	2.15656
GTGGCGTGTACGGCAA-4	H004	Mon2	0	0	0	0	0	0	0	0	0	0	0	0	0	0	0	0	0	0	2.94505	0	0	0	0	0	4.13098	0	0	0	3.26638	0	2.46869	2.73497	0	2.1047	0	0	2.1047	0	2.1047	2.46869	0	0	0	0	0	0	1.52656
GTGGCGTGTGGACCAA-4	H004	Mon2	0	0	0	0	0	2.07369	0	0	0	0	0	0	0	1.49896	0	0	1.49896	0	0	0	0	1.49896	0	0	0	0	0	2.07369	1.49896	0	0	2.07369	0	0	0	0	2.07369	0	0	1.49896	0	0	2.70191	0	0	1.49896	3.36095
GTGTAACAGACTCAAA-4	H004	Mon2	0	0	0	0	0	0	0	0	0	0	0	0	0	0	0	0	0	0	2.08801	0	0	1.21083	0	0	3.77075	2.34421	1.21083	0	3.37674	1.21083	3.37674	1.74266	0	1.74266	2.54799	0	1.74266	0	1.74266	2.54799	0	0	0	0	1.21083	0	2.71718
GTGTCCTAGACCGTTT-4	H004	Mon2	0	0	0	0	0	0	0	0	0	0	0	0	0	0	0	0	0	0	2.1638	0	0	0	0	0	2.1638	0	0	0	0	0	2.1638	2.1638	0	0	3.18273	0	0	0	0	0	2.79779	0	3.85492	0	0	0	2.1638
GTTACGAGTCGTTGGC-4	H004	Mon2	0	0	0	0	0	0	0	0	0	0	0	0	0	0	0	0	0	0	0	0	0	0	0	0	0	0	0	3.8014	3.13034	0	0	0	0	3.13034	0	0	4.19939	0	0	3.13034	0	0	3.13034	0	0	0	0
GTTCATTGTTTCGTTT-4	H004	Mon2	0	0	0	0	0	0	0	0	0	0	0	0	0	0	0	0	0	0	0	3.27589	0	0	0	0	3.77149	0	0	2.25013	0	0	0	2.25013	0	0	0	0	0	0	0	0	0	2.25013	0	0	0	0	2.88914
GTTCGCTAGTGTCATC-4	H004	Mon2	0	0	0	0	0	0	0	0	0	0	0	0	0	0	0	0	1.39066	0	3.0966	1.39066	0	0	0.919785	0	2.44766	0.919785	2.94995	0.919785	2.30782	1.39066	2.57032	3.33781	1.39066	0	1.39066	0.919785	1.9509	0	1.70951	2.67957	0	0	3.48688	0	0	1.39066	3.48688
GTTGTGAGTTTCAGAC-4	H004	Mon2	0	0	0	0	0	0	0	0	0	0	0	0	0	0	0	0	0	0	2.90239	1.00128	0	0	0	0	3.28939	0	0	0	1.49145	1.81894	2.06522	2.06522	0	0	0	0	1.49145	0	1.00128	2.42751	0	0	4.84173	0	0	0	1.49145
GTTTACTGTAAGTTGA-4	H004	Mon2	0	0	0	0	0	0	0	0	0	0	0	0	0	0	0	0	0	0	1.27928	0	0	1.27928	0	0	3.38555	0	0	2.17272	0	0	2.95273	2.95273	0	0	0	0	0	0	0	2.43152	0	1.82262	1.27928	0	0	0	1.82262
TAAGCCATCCGTATGA-4	H004	Mon2	0	0	2.44559	0	0	2.44559	0	0	0	0	0	0	0	0	0	0	0	0	0	0	2.44559	3.48469	3.09444	3.76467	3.76467	0	0	4.84772	4.56265	0	4.31431	3.09444	0	0	0	2.44559	3.98317	0	2.44559	0	0	2.44559	3.09444	0	2.44559	0	3.76467
TAAGCGTAGTCATAGA-4	H004	Mon2	0	0	0	0	0	0	0	0	0	0	0	0	0	1.81076	0	0	0	0	1.81076	0	0	0	0	0	3.85091	0	0	0	3.06621	0	3.45602	3.06621	0	1.81076	0	0	0	0	1.81076	0	0	0	2.4186	0	2.4186	0	1.81076
TACCCGTTCCACGTCT-4	H004	Mon2	0	0.920693	0	0.920693	0	0	0	0	0	0	0	0	0	0.920693	0	0	0	0	1.95219	0	0	2.68097	0.920693	0	2.57171	0	0	0.920693	0	1.95219	3.0274	2.86911	0	0	2.68097	0	2.30918	0	0.920693	3.0274	0	0	0	0	0	0	1.71075
TACGGTATCATTTGCT-4	H004	Mon2	0	0	0	0	0	0	0	0	0	0	0	0	0	1.99624	0	0	1.13797	1.13797	2.61905	1.65649	2.76273	0	1.65649	1.13797	0	0	0	2.61905	0	1.13797	1.13797	3.1915	0	0	0	0	1.99624	0	0	1.13797	0	0	0	0	0	1.13797	2.61905
TAGCACAAGATAACAC-4	H004	Mon2	0	0	0.687446	0	0	0	0	0	0	0	0	0	0	0	0	0	0	0.687446	2.2923	0.687446	0	0	0	0	0.687446	0.687446	0	0.687446	0	1.091	2.47443	2.93361	1.6003	0	1.93612	0	1.37773	0	0	1.93612	0	0.687446	1.78224	0	0.687446	0	1.78224
TAGGTACTCTCTTAAC-4	H004	Mon2	0	0	0	0	0	0	0	0	0	0	0	0	0	0	0	0	0	0	2.4207	1.81269	0	0	1.27073	1.27073	0	0	0	2.4207	1.27073	0	2.16221	1.81269	0	0	1.81269	0	0	0	0	2.4207	1.27073	0	1.81269	0	1.27073	0	1.81269
TAGGTTGTCCGAACGC-4	H004	Mon2	0	0	0.840424	0	0	0	0	0	0	0	0	0	0	0	0	0.840424	0	0	1.83568	0	0	0	0	0	3.03304	0	0	0	1.5998	0.840424	1.29053	2.74025	0	0.840424	0	1.29053	2.44571	0	0	1.29053	0.840424	0	2.0264	0	0	0	1.83568
TATATCCTCAATCCGA-4	H004	Mon2	0	0	1.75166	0	0	0	0	0	0	0	0	0	0	0	0	0	0	0	2.35407	1.75166	0	2.35407	0	0	1.75166	0	0	0	4.14209	1.75166	3.88448	2.99856	0	0	2.99856	1.75166	3.21168	0	0	3.38727	0	0	0	0	0	0	0
TATGTTCAGACGACTG-4	H004	Mon2	0	0	1.06349	0.66692	0	1.34669	0	0	0	0	0	0.66692	0	0.66692	0	1.06349	0	0.66692	2.03308	1.34669	0	1.06349	0	0.66692	2.15011	0	0	1.90052	2.25487	1.90052	2.65852	2.99396	0.66692	0.66692	1.74766	1.06349	1.56714	0	1.06349	2.25487	0	0.66692	0	0	0	0	2.78326
TATTCCATCTGAACGT-4	H004	Mon2	0	0	0	1.63123	0	0	0	0	0	0	0	0	0	0	0	0	1.1168	0	3.24497	0	0	0	0	0	3.16149	0	0	0	0	1.63123	1.96924	3.39354	0	0	1.63123	0	2.22141	0	2.8588	2.42262	0	0	1.1168	0	0	1.1168	1.63123
TCACAAGTCAAGCTTG-4	H004	Mon2	0	0	0	0	0	0	1.33118	0	0	0	0	0	0	0	0	0	0	0	1.88267	0	0	0	0	0	0	0	0	0	0	0	2.70321	1.33118	0	0	0	0	0	0	0	3.14777	0	0	0	0	0	0	2.8743
TCACACCTCTGTGCGG-4	H004	Mon2	0	0	0	0	0	0	0	0	0	0	0	0	0	2.61787	0	0	0	0	2.61787	0	0	0	0	2.61787	3.66662	0	0	0	0	0	2.61787	2.61787	0	0	2.61787	2.61787	0	0	0	3.27385	2.61787	0	2.61787	0	0	0	3.66662
TCAGCAAGTGTGGACA-4	H004	Mon2	0	0	0	0	0	0	0	0	0	0	0	0	0	1.58834	0	0	0	0	0	0	0	2.17375	0	0	4.31771	0	0	2.17375	0	2.54056	3.1935	2.54056	0	0	1.58834	0	3.34177	0	2.54056	3.01935	0	0	1.58834	1.58834	0	0	2.17375
TCAGCCTAGACCTTTG-4	H004	Mon2	0	0	0	0	0	1.91403	0	0	0	0	0	0	0	0	0	0	0	0	1.91403	1.91403	0	0	0	0	1.91403	0	0	0	0	0	0	2.90914	1.91403	0	1.91403	0	2.53057	0	0	1.91403	0	1.91403	1.91403	0	0	0	1.91403
TCAGGGCAGAGGCCAT-4	H004	Mon2	0	0	0	0	0	0	0	0	0	0	0	0	0	0	0	0	0	0	1.6429	0	0	2.60346	0	0	3.2589	0	0	0	3.75423	0	3.53693	2.60346	0	0	1.6429	0	1.6429	0	1.6429	2.87247	0	0	0	0	1.6429	0	2.60346
TCATCATGTATCGTTG-4	H004	Mon2	0	0	0	0	0	0	0	0	0	0	0	0	0	1.43047	0	0	0	1.43047	1.43047	0	0	0	1.43047	0	3.38865	0	0	0	1.43047	1.43047	2.82751	1.43047	0	0	1.43047	1.43047	1.99624	0	1.99624	1.99624	0	0	1.43047	0	0	0	1.99624
TCATGGAGTTGGGTAG-4	H004	Mon2	0	0	3.08108	1.28031	0	2.88398	0	0	0.832418	0	0.832418	0.832418	0	2.5408	0	2.31175	2.31175	1.28031	1.28031	2.5408	1.58854	1.28031	0.832418	2.01415	0	0	1.28031	2.01415	0.832418	0	2.43282	3.78106	0.832418	0	0	0.832418	1.82382	0	1.82382	2.95409	0	1.58854	1.28031	1.58854	0.832418	2.31175	4.16891
TCATGTTCAGCAATTC-4	H004	Mon2	0	0	0	0	0	1.50276	0	0	0	0	0	0	0	0	0	0	0	0	2.07796	0	0	0	0	0	4.04138	0	0	1.50276	0	1.50276	2.91616	2.91616	0	0	1.50276	0	1.50276	0	2.07796	2.70646	0	0	0	0	0	0	0
TCATGTTCATACACCA-4	H004	Mon2	1.4544	0	0	0	0	1.4544	0	0	0	0	0	0	0	0	0	0	0	0	2.38377	1.4544	0	0	0	1.4544	2.38377	0	1.4544	1.4544	0	1.4544	0	2.64814	0	0	0	0	1.4544	1.4544	0	2.38377	1.4544	0	0	0	0	0	1.4544
TCATTCAAGAATGTTG-4	H004	Mon2	0	0	0	0	0	0	0	0	0	0	0	0	0	0	0	0	0	0	2.32735	0	0	0	0	0	1.96951	0	0	0	0	1.96951	2.79837	2.79837	0	0	1.96951	0	1.40697	0	1.96951	2.79837	0	0	1.40697	0	0	0	0
TCATTCAGTCGTCAGC-4	H004	Mon2	0	0	0	0.898028	0	0	0	0	0	0	0	0	0	0	0	0	0.898028	0	2.53671	0.898028	0	1.36341	0	0	0.898028	0	0	0	1.91972	0.898028	2.83335	3.40436	0.898028	0	1.67976	1.36341	2.41442	0	1.36341	2.53671	0.898028	0	1.36341	0	0	0.898028	0.898028
TCCACCATCCTGTTAT-4	H004	Mon2	0	0	1.90036	0	0	0	0	0	0	0	0	0	0	0	0	0	0	1.90036	2.5158	1.90036	0	0	0	0	3.16771	0	0	0	0	0	2.89397	3.70912	0	0	1.90036	0	0	0	1.90036	2.89397	0	1.90036	2.5158	0	0	0	0
TCCCACAAGTAATTGG-4	H004	Mon2	0	0	0	0	0	0	0	0	0	0	0	1.17268	0	0	0	0	0	0	1.17268	0	0	1.17268	0	0	1.69769	0	0	0	0	0	2.81028	2.4976	0	0	1.17268	0	2.93626	0	1.17268	2.04017	1.17268	1.17268	2.29481	0	0	0	1.69769
TCCGGGATCGGTAACT-4	H004	Mon2	0	0	0	0	0	0	0	0	1.36276	0	0	0	0	0	0	0	1.36276	0	0	0	0	0	0	0	3.4958	0	0	1.36276	1.36276	0	1.91897	2.53591	0	0	2.27428	0	0	0	2.27428	1.36276	1.36276	0	0	0	0	1.36276	2.27428
TCCGTGTTCTATCACT-4	H004	Mon2	0.755616	0	0.755616	0	0	1.7076	0	0	0	0	0	1.18107	0	2.18633	0	0.755616	1.47859	1.18107	2.05073	1.47859	0	0	0	0.755616	0	0.755616	0.755616	1.47859	1.89381	0.755616	1.47859	1.47859	0	0	0.755616	0	2.59661	0	2.05073	2.05073	0.755616	0	0.755616	1.7076	1.7076	1.47859	1.47859
TCCTCGAAGGCTGGAT-4	H004	Mon2	0	0	0	0	0	0	0	0	0	0	0	0	0	0	0	0	0	0	0	0	0	0	0	1.54139	0	0	0	1.54139	0	0	2.48601	2.75266	0	0	0	0	3.41341	0	0	1.54139	0	0	1.54139	0	0	0	0
TCCTCTTAGCGCCTCA-4	H004	Mon2	0	0	0	0	0	0	0	0	0	0	0	0	0	0	0	0	0	0	2.97842	1.2989	0	1.2989	0	0	3.21836	0	0	0	0	0	2.19675	2.19675	0	1.84538	2.19675	0	1.2989	0	1.2989	2.19675	0	0	0	0	0	0	1.84538
TCGAAGTCAAGGAGTC-4	H004	Mon2	0	0	0	0	0	0	0	0	0	0	0	0	0	0	0	0	0.83529	0	2.54548	1.28398	0.83529	0.83529	0	0	3.34692	0	0.83529	0	2.43745	2.31633	3.19862	3.62577	0	0.83529	0.83529	0	2.43745	0	2.01855	2.64297	0	0	1.82808	0	0	0.83529	2.31633
TCGGGCATCACTGCTC-4	H004	Mon2	0	0	0	0	0	0	0	0	0	0	0	0	0	0	0	1.36732	1.9242	1.36732	2.74882	1.36732	0	0	0	0	1.36732	0	0	0	0	1.36732	2.74882	2.27978	0	0	0	0	2.54155	0	2.92042	0	1.36732	0	2.74882	1.36732	0	1.9242	2.54155
TCTACCGCAGGTTCGC-4	H004	Mon2	0	0	0	0	0	0	0	0	0	0	0	0	0	0	0	0	0	0	2.74913	1.12813	0	0	0	0	2.43793	0	0	0	0	1.12813	1.9837	1.9837	0	0	1.12813	0	0	0	0	1.12813	0	1.12813	0	0	0	0	2.23639
TCTCTGGGTTAGCGGA-4	H004	Mon2	0	0	1.96001	0	0	0	0	0	0	0	0	0	0	0	0	0	0	0	2.58013	1.96001	0	0	0	0	0	0	0	1.39865	1.39865	2.31739	1.96001	1.96001	1.39865	0	1.96001	0	2.31739	0	2.58013	1.39865	0	0	1.39865	0	0	0	1.96001
TGAACGTAGTCACTAC-4	H004	Mon2	0	0	0	1.34319	0	0	0	0	0	0	0	0	0	1.34319	0	0	0	0	1.8965	0	0	0	0	0	3.77204	0	0	1.34319	0	0	1.8965	3.16337	0	0	1.8965	0	2.51163	0	0	2.71842	0	0	0	0	1.34319	0	1.8965
TGACTCCCATCACGGC-4	H004	Mon2	0	0	2.29783	0	0	0	0	0	0	0	0	0	0	0	0	0	0	0	2.29783	0	2.93943	0	0	0	3.60578	2.29783	0	2.93943	2.29783	0	2.93943	2.93943	2.29783	0	2.29783	0	2.29783	2.29783	2.29783	2.93943	0	0	2.29783	0	0	0	0
TGATGGTTCGGAATTC-4	H004	Mon2	0	0	0	0	0	0	0	0	0	0	1.3875	0	0	0	0	0	0	0	1.3875	1.94728	0	1.3875	0	0	2.30403	0	0	1.3875	1.3875	2.30403	2.30403	2.56643	0	2.94596	2.30403	0	0	0	0	1.3875	0	1.3875	0	0	0	0	2.94596
TGATTCTGTTAAGGAT-4	H004	Mon2	0	0	0	0	0	0	0	0	0	0	0	0	0	1.17238	0	0	0	0	2.58499	0	0	0.748973	0.748973	0	2.58499	0	0	0.748973	1.46891	1.17238	1.69732	3.0477	0.748973	0	0	1.46891	2.49719	0	1.69732	2.40093	0	0	4.96771	0	0	0	1.46891
TGCAGGCTCGTAGTCA-4	H004	Mon2	0	0	0	0	0	0	0	0	0	0	0	0	0	0	0	0	1.09068	1.09068	2.69692	0	0	1.09068	0	0	4.30572	3.48494	1.09068	1.09068	4.09914	1.59991	2.69692	4.83235	0	0	0	1.59991	2.38706	0	2.55394	3.35578	0	0	1.59991	0	1.09068	1.09068	1.59991
TGCAGGCTCTAACGCA-4	H004	Mon2	0	0	0	0	0	0	0	0	0	0	0	0	0	0	0	0	0	0	3.52829	1.21249	0	0	0	0	4.17083	0	0	0	2.71939	0	1.74461	3.52829	0	0	0	1.21249	1.74461	0	2.99045	2.09007	0	0	1.21249	0	0	0	1.74461
TGCGGCAAGCGCGTTC-4	H004	Mon2	0	0	0	0	0	1.30709	0	0	0	0	0	0	0	0	0	0	1.30709	0	1.30709	1.30709	0	1.85487	0	0	3.22917	0	0	0	3.22917	0	2.67257	0	0	0	0	0	0	0	0	1.30709	0	0	1.85487	0	0	1.30709	1.30709
TGCTCGTAGCTCTATG-4	H004	Mon2	0	0	0	1.28757	0	0	0	0	0	0	0	0	0	0	0	1.83226	0	0	3.55854	0	0	1.83226	0	0	3.63061	0	1.28757	1.28757	2.44199	0	2.64759	1.83226	0	0	2.44199	0	2.44199	0	2.18289	1.83226	0	0	0	0	0	0	1.28757
TGCTTCGTCCCAAGTA-4	H004	Mon2	0	0	0	1.2036	0	0	0	0	0	0	0	0	0	0	0	1.2036	0	0	2.07898	1.73416	0	1.2036	0	0	0	0	0	0	2.85213	1.73416	2.53848	2.85213	0	0	0	0	1.2036	0	1.2036	2.70755	0	0	2.07898	0	1.2036	0	1.73416
TGCTTGCCAAAGCGTG-4	H004	Mon2	0	0	0	0	0	1.02565	0	0	0	0	0	0	0	0	1.02565	0	0	0	1.52122	0	0	1.02565	0	0	3.32625	0	0	0	0	1.02565	2.29702	2.93858	0	1.85109	1.02565	1.02565	2.46244	0	0	2.93858	1.02565	0	3.6524	0	0	0	3.18866
TGCTTGCCAACTCGTA-4	H004	Mon2	0	0	0	0	0	0	0	0	0	0	0	0	0	0	0	0	0	0	0	3.06248	0	0	0	0	3.88268	0	0	0	3.88268	2.05329	4.56548	3.3384	0	0	3.06248	0	4.41306	0	0	3.06248	0	0	0	2.05329	0	0	0
TGCTTGCGTACAGTCT-4	H004	Mon2	0	0	0	0	0	0	0	0	0	0	0	0	0	0	0	0	0.927475	0	0.927475	0	0	0	0	0	0	0	0.927475	0	5.28891	0	1.96185	1.71997	0	0	0	0	0	0	1.96185	0	0.927475	0.927475	0	0	0	0.927475	0
TGGGATTCATGAATAG-4	H004	Mon2	0	0	0	1.43973	0	1.43973	0	0	0	0	0	0	0	0.959269	0	0	0.959269	0.959269	0	0.959269	0	0	0.959269	0	3.67971	0.959269	0	0	3.01148	1.76291	2.63033	2.20265	0	0	1.43973	0	2.00676	0	1.76291	2.50704	0.959269	0	0.959269	0	0	0.959269	0
TGGTACAAGACGTCGA-4	H004	Mon2	0	0	0	0	0	0	0	0	0	0	0	0	0	0	0	0	2.20868	0	1.61976	1.61976	0	2.57685	0	0	4.77495	0	0	0	2.57685	0	2.20868	2.84534	0	0	2.57685	0	3.37974	0	3.0568	2.84534	1.61976	0	1.61976	0	0	2.20868	2.20868
TGTCAGAAGACCGTTT-4	H004	Mon2	0	0	0	0.874723	0	0	0	0	0	0	0	0	0	0	0	0	0.874723	0	1.33406	0	0	0	0	0	0	0	0	0	0	0.874723	0.874723	2.07832	0	0	0.874723	0	1.33406	0	0	1.33406	0	0	3.45823	1.33406	0	0.874723	1.64763
TGTCCACGTAATTGGA-4	H004	Mon2	0	0	0	0	0	0	0	0	0	0	0	0	0	1.3884	0	0	1.94831	0	2.30511	0	0	2.9471	0	0	2.9471	0	1.94831	0	1.94831	0	1.94831	3.22157	0	0	0	0	2.56754	0	0	2.56754	0	0	0	0	0	1.94831	2.30511
TGTCCCACAATGAACA-4	H004	Mon2	0	0	0	0	0	0	0	0	0	0	0	0	0	0	0	0	0	0	3.1894	2.16996	0	2.80432	0	0	4.14414	0	0	0	0	0	4.36411	2.16996	0	0	2.16996	0	2.80432	0	0	2.80432	0	0	3.68361	0	0	0	2.16996
TGTGATGTCCCATTCG-4	H004	Mon2	0	0	0	0	0	0.605379	0	0	0	0	0	0	0	1.25157	0	0	0	0	1.79037	1.25157	0	1.25157	0	0	3.28804	2.03543	0	0.979789	2.23211	0.605379	1.79037	2.39638	0.605379	0	1.46506	0	0.979789	0	0.979789	1.64088	0	0	3.31862	0	0	0	1.79037
TGTTACTGTAGACACG-4	H004	Mon2	0	0	0	0	0	0	0	0	0	0	0	0	0	0.913569	0	0	0	0	2.85792	0	0	0	0	0.913569	2.13606	0	0	0	2.76833	0	0.913569	2.66992	0	0	0	0	1.94202	0	0.913569	2.56076	0	0	1.38289	0	0	0	1.70104
TGTTCATGTTTGATCG-4	H004	Mon2	1.39384	0	0	0	0	0	0	0	0	0	0	0	0	0	0	0	0	0	2.31163	1.39384	0	0	0	0	3.69868	0	0	0	0	1.39384	2.78201	3.10064	0	0	0	0	1.39384	0	1.39384	2.78201	0	0	0	0	0	0	1.39384
TGTTCCGAGCGTCAAG-4	H004	Mon2	0	0	0	0	0	0	0	0	0	0	0	3.01824	0	0	0	0	3.01824	0	3.01824	0	3.01824	3.01824	0	0	0	0	0	0	3.01824	0	0	0	0	0	3.01824	0	3.01824	0	0	3.01824	0	3.68664	3.01824	0	0	3.01824	4.36718
TGTTGAGAGTACCATC-4	H004	Mon2	0	0	0	0	0	0	0	0	0	0	0	0	0	0	0	0	0	0	0	0	0	1.57788	0	0	2.1621	0	0	0	2.1621	1.57788	4.19509	3.32908	1.57788	0	1.57788	0	1.57788	0	0	3.18089	0	1.57788	1.57788	0	0	0	0
TGTTTGTCAACACTAC-4	H004	Mon2	0	0	0	0.977301	0	0	0	0	0	0	0	0	0	0	0	0	0	0	0.977301	0	2.86635	0.977301	3.62328	3.18643	3.82311	0	0	4.38887	2.22855	0.977301	0.977301	3.03914	0	0	2.22855	0	0	0	2.03197	2.03197	0	0	3.7479	0	0	0	1.78705
TTAGGCAGTTGCATGT-4	H004	Mon2	0	0	0	0	0	1.28416	0	0	0	0	0	0	0	0	0	0	0	1.8283	2.43769	0	0	2.8136	0	0	4.19406	0	0	2.17871	0	1.28416	3.19887	3.19887	1.8283	0	1.28416	0	2.17871	0	1.8283	3.39209	0	0	1.28416	0	0	0	2.17871
TTAGTCTTCAGAATAG-4	H004	Mon2	0	0	0	1.80649	0	0	0	0	0	0	0	1.80649	0	0	0	0	0	0	3.27508	0	0	0	0	0	0	0	0	0	2.41396	1.80649	2.41396	3.84592	0	0	2.41396	1.80649	0	0	0	1.80649	0	0	0	0	0	0	1.80649
TTCACCGGTGGAAATT-4	H004	Mon2	0	0	0	0	0	0	0	0	0	0	0	0	0	0	0	0	1.1578	0	0	2.47777	0	0	0	1.1578	3.12804	0	0	0	0	0	1.1578	2.27539	2.02139	0	0	0	1.1578	0	2.27539	2.78997	0	0	1.1578	0	0	1.1578	1.1578
TTCGGTCTCCTCAGGG-4	H004	Mon2	0	0	0	0	0	0	0	0	0	0	0	0	0	0	0	0	0	0	1.05499	0	0	0	0	0	1.05499	0	0	0	1.55686	1.05499	0	1.05499	1.05499	0	1.55686	0	0	0	0	1.05499	0	0	0	0	0	0	1.05499
TTCTGTAGTTTCGTGA-4	H004	Mon2	0	0	0	0	0	0	0	0	0	0	0	0	0	0	0	0	0	0	2.59386	1.63454	0	0	0	0	2.86268	0	0	0	0	0	2.22508	3.52686	0	0	1.63454	0	0	0	0	3.24893	0	0	0	0	0	0	2.22508
TTGAACGCAGTAGATA-4	H004	Mon2	0	0	0	0	0	0	0	0	0	0	0	1.2036	0	0	0	0	0	0	3.09053	0	0	2.53848	0	0	4.84366	0	0	1.2036	0	1.73416	3.2829	2.53848	0	0	1.2036	0	2.33489	1.2036	0	3.19134	0	0	1.2036	0	0	0	1.2036
TTGACCCCACCCTATC-4	H004	Mon2	0	0	1.15007	0	0	1.15007	0	0	0	0	0	0	0	1.67088	0	0	0	0	3.0168	0	0	1.15007	0	0	4.49419	0	0	0	0	1.67088	2.26527	3.20853	1.67088	0	2.0116	0	1.15007	0	0	2.77938	0	1.15007	1.67088	0	0	0	1.67088
TTGCGTCGTTTCGTTT-4	H004	Mon2	1.84493	0	0	0	0	0	0	0	0	0	0	0	0	1.84493	0	0	0	0	2.45576	0	0	0	0	0	2.83221	0	0	0	0	0	1.84493	0	0	0	1.84493	0	1.84493	0	0	2.45576	0	0	0	0	0	0	1.84493
TTGTGTTTCTATTCGT-4	H004	Mon2	0	0	0	0	0	0	0	0	0	0	0	0	0	1.49278	0	0	0	0	2.42908	2.06673	0	0	0	0	4.58072	0	0	1.49278	0	1.49278	2.69448	1.49278	0	0	1.49278	0	1.49278	0	1.49278	3.22471	0	0	1.49278	0	1.49278	0	2.90402
TTGTTGTGTACAGAGC-4	H004	Mon2	0	0	0	0	0	0	0	0	1.14993	0	0	0	0	0	0	0	0	0	2.90492	1.67071	0	0	0	0	2.26508	0	0	0	0	1.14993	2.01142	2.01142	0	0	1.14993	0	0	0	1.14993	1.14993	0	0	0	0	0	0	1.14993
TTTACCACAAACTAAG-4	H004	Mon2	0	0	0	1.51482	0	0	0	0	0	0	0	0	0	0	0	0	0	0	2.45495	1.51482	0	0	0	0	3.59693	0	0	0	0	0	2.45495	2.45495	0	0	0	0	3.10421	0	1.51482	2.09152	1.51482	0	1.51482	0	0	0	2.45495
TTTCACAGTGAGTAGC-4	H004	Mon2	0	0	0	0.687791	0	0	0	0	0	0	0	0	0	0	0	0	0.687791	0	0	0.687791	0	0	0	0	0	0	0	0.687791	0	1.09146	1.37825	2.47506	0	0	0.687791	0	0.687791	0	2.18768	2.38813	0	0	3.35693	0	0	0.687791	1.37825
TTTGGTTGTGCCTATA-4	H004	Mon2	0	0	0	0	0	0	0	0	0	0	0	0	0	0	0	0	0.75965	0	1.18633	0	0	0	0	0	4.22118	0	0	0.75965	0	0.75965	1.48446	2.82881	0	0	0	0	0.75965	0	1.71382	0.75965	0	0	4.458	0.75965	0	0.75965	1.48446
AAACCCATCGTGCTCT-7	H007	Mon2	2.21114	0	1.77082	0.965166	0	2.37503	0	0	0.965166	0	0	0.965166	0	1.77082	2.21114	1.44702	1.77082	0.965166	2.749	0	0	0	2.01502	0.965166	4.18979	1.44702	0	0.965166	0	0.965166	2.5158	0.965166	0	0	2.01502	0	1.44702	0	0	2.5158	0	1.77082	0	1.44702	0	1.77082	3.16771
AAACGCTAGAGTCTGG-7	H007	Mon2	0	0	0	0	0	0	0	0	0	0	0	2.48399	0	0	0	0	0	0	0	0	0	0	0	2.48399	4.96882	0	0	2.48399	0	2.48399	2.48399	3.80569	0	2.48399	2.48399	0	2.48399	0	0	0	0	2.48399	0	2.48399	0	0	2.48399
AAAGAACAGCAATAGT-7	H007	Mon2	0	0	0	0	0	0	0	0	0	0	0	0	0	1.55598	0	0	0	0	1.55598	1.55598	1.55598	0	0	0	3.43133	0	0	2.13764	0	2.503	2.13764	2.13764	1.55598	0	2.13764	0	0	1.55598	0	1.55598	0	0	1.55598	0	1.55598	0	0
AAAGAACCACCCTATC-7	H007	Mon2	0	0	0	0	0	1.27128	0	0	0	0	0	0	0	0	0	0	0	0	1.81333	1.81333	1.27128	1.81333	0	0	3.60864	0	2.62663	1.81333	2.94222	0	2.79682	1.27128	2.16289	0	2.79682	0	2.79682	1.27128	0	1.81333	0	0	0	1.27128	0	0	0
AAAGGGCAGAATAGTC-7	H007	Mon2	0	0	0	0	0	0	1.24708	0	0	0	0	0	0	0	0	0	0	0	1.24708	1.24708	0	0	0	0	2.39065	0	1.24708	1.24708	0	1.78512	2.39065	1.24708	0	0	2.13304	0	0	0	0	0	0	1.78512	0	0	0	0	2.13304
AAAGGGCTCAGCCCAG-7	H007	Mon2	0	0	0	0	2.09214	0	0	0	0	2.09214	0	0	0	0	2.09214	0	0	0	0	0	0	0	0	2.09214	0	0	0	2.72159	2.72159	0	2.09214	3.3813	0	0	0	2.09214	3.10489	0	2.09214	2.09214	0	0	4.17316	0	2.72159	0	0
AAAGGTACACAATGAA-7	H007	Mon2	0	0	0	0	0	0	0	0	0	0	0	0	0	0	1.31601	0	0	0	1.31601	1.31601	0	0	0	0	2.85481	0	0	1.31601	0	2.85481	3.12799	3.12799	1.86517	0	2.47772	0	1.86517	0	0	2.21763	0	0	0	0	0	0	2.47772
AACAAAGTCATATGGC-7	H007	Mon2	0	0	0.92343	0.92343	0	0	0	0	0	0	0	0	0	0	0	0	0	0.92343	1.39521	0	0	0	0	0	3.34365	0	0	1.39521	3.23027	1.71447	1.39521	3.53788	1.71447	0	2.31327	0.92343	3.34365	0	0.92343	0.92343	0	0	0	0	0	0	1.95609
AACAAGACAGCTATTG-7	H007	Mon2	0	0	0	0	0	0	0	0	0	0	0	0	0	0	0	0	0	0	0.999866	0	0	0	0	0	2.99057	0	0	1.81706	2.69079	0.999866	2.42547	1.81706	0	0	0.999866	0	2.5669	0	0	0.999866	0	0.999866	0	0	0	0	1.81706
AACCACATCTCACCCA-7	H007	Mon2	0	0	0	1.2418	0	0	0	0	0	0	0	0	0	1.2418	0	0	1.2418	0	2.58846	0	0	0	0	0	3.24331	0	0	1.77896	0	1.77896	1.2418	2.58846	0	0	1.2418	0	0	0	1.77896	2.12651	0	0	0	0	1.2418	1.2418	3.14228
AACCATGGTACATTGC-7	H007	Mon2	0	0	0	1.51316	0	0	0	0	0	0	0	0	0	1.51316	0	0	0	0	1.51316	2.08966	0	1.51316	0	0	1.51316	0	0	1.51316	0	1.51316	0	0	0	0	0	0	2.08966	0	2.08966	2.08966	0	1.51316	0	0	1.51316	0	3.24989
AACCCAAAGAACGTGC-7	H007	Mon2	0	0	3.01271	3.01271	0	3.01271	0	0	0	0	0	3.01271	0	0	0	0	0	3.01271	3.01271	0	0	0	0	3.01271	3.68097	0	0	3.68097	3.01271	0	4.76264	3.01271	0	0	3.01271	0	3.01271	3.01271	0	0	0	0	0	0	0	0	4.91557
AAGCATCGTAACCCTA-7	H007	Mon2	0	0	0	0	0	0	0	2.74581	0	0	0	0	0	0	0	0	2.11488	0	3.40633	0	0	2.74581	2.11488	0	3.62282	0	0	0	2.74581	0	3.95164	2.74581	0	0	3.12965	0	3.40633	0	2.74581	0	0	2.74581	0	0	0	2.11488	3.12965
AAGCCATGTTCCGGTG-7	H007	Mon2	0	0	0	0	0	1.08132	0	0	0	0	0	0	0	0	1.08132	0	0	1.08132	2.37423	1.58865	0	0	0	0	3.19387	0	0	1.58865	0	1.58865	1.92362	1.08132	0	0	1.58865	0	1.92362	0	1.08132	0	0	0	0	1.08132	1.08132	0	1.08132
AAGGAATCACACCAGC-7	H007	Mon2	0.622848	0	0	0	0	1.2789	0	0	0	0	0.622848	0	0	0	0	0	0.622848	0	2.26616	0	0	0	0	0.622848	0.622848	0	0	1.67169	0	1.67169	1.82219	2.5043	0	0	1.00374	0.622848	1.82219	0	0	0.622848	0	0	0	0	0	0.622848	4.37758
AAGTGAAGTGTATACC-7	H007	Mon2	0	0	2.00397	2.00397	2.00397	3.00842	0	0	0	2.62734	0	2.00397	0	0	0	0	0	0	2.62734	2.00397	3.82711	2.00397	3.28369	3.67658	2.62734	0	0	4.57757	3.00842	0	0	3.67658	0	0	0	0	2.62734	0	0	0	0	2.62734	2.62734	0	2.00397	0	3.67658
AATGACCTCGCTGACG-7	H007	Mon2	0	0	1.28511	0	0	0	0	0	0	0	0	0	0	0	0	0	1.28511	0	0	0	0	0	1.28511	0	3.7575	0	0	2.17987	0	0	2.81483	0	0	0	0	0	2.17987	0	1.28511	1.28511	0	1.28511	0	0	0	1.28511	2.64442
AATGGAATCTGACGCG-7	H007	Mon2	0	0	1.28587	0	0	0	0	0	0	0	0	0	0	0	0	1.28587	2.1808	1.83028	2.1808	1.83028	1.28587	0	0	0	2.43984	0	1.28587	1.28587	0	0	1.83028	1.83028	0	0	0	0	1.28587	0	0	1.28587	0	1.83028	0	2.1808	1.28587	2.1808	3.20113
ACAAAGACAGGCGTTC-7	H007	Mon2	0	0	0	0	0	0	0	0	2.56421	0	0	0	0	0	0	0	0	2.56421	2.56421	0	0	0	2.56421	2.56421	0	0	0	0	0	2.56421	3.61014	0	2.56421	0	3.21811	0	3.61014	0	0	0	0	0	0	0	0	0	3.21811
ACAAGCTGTGTATTGC-7	H007	Mon2	0	0	0	0	0	0	0	0	0	0	0	0	0	0	0	0	1.66408	0	1.66408	0	0	2.8972	0	0	3.2841	0	0	2.25776	0	0	3.77982	3.56237	0	0	3.2841	0	3.95833	0	0	2.62774	0	0	0	0	0	1.66408	1.66408
ACACCAACAATTGCTG-7	H007	Mon2	0	0	0	0	0	1.09755	0	0	0	0	0	0	0	0	1.09755	0	0	0	2.94292	1.09755	0	0	1.09755	0	1.94454	0	0	1.60816	1.09755	1.60816	1.09755	1.94454	1.09755	0	0	0	1.60816	0	0	1.60816	0	0	1.94454	0	0	0	2.39644
ACACCAATCTGTGTGA-7	H007	Mon2	0	0	0	0	0	2.70842	0	0	0	0	0	2.70842	0	2.70842	0	0	0	2.70842	0	0	0	2.70842	0	0	0	0	0	2.70842	0	0	3.76159	2.70842	0	0	3.36768	0	0	0	0	3.36768	0	2.70842	0	0	0	0	2.70842
ACACGCGCACACAGCC-7	H007	Mon2	0	0	0	0	0	0	0	0	0	0	0	0	0	0	0	0	0	0	1.80678	1.48021	0	0.992114	0	0.992114	0.992114	0	0	1.80678	0.992114	2.05255	1.80678	2.05255	0.992114	0	0	0.992114	0.992114	0	1.48021	0	0	0	0	0	0.992114	0	0.992114
ACAGAAACACATGGTT-7	H007	Mon2	0	0	0	0	0	0.980309	0	0	0	0	0	0.980309	0	0	0	0.980309	0.980309	0	2.23285	1.4657	0	0	0	0.980309	2.23285	0	0	2.39714	0	2.53821	1.4657	0.980309	0.980309	0	2.03616	0	2.03616	0	0.980309	1.4657	0	1.4657	0	0	0.980309	0.980309	2.23285
ACATCCCCAACCTATG-7	H007	Mon2	0	0	0.624938	0	0	0	0	0	0	0	0	0	0	0.624938	0	0	0.624938	0	1.49795	0	0.624938	0.624938	0.624938	0.624938	0.624938	0	0.624938	1.95684	3.41827	1.95684	0	2.7007	0	0	1.82597	1.49795	0	0	1.28215	2.07255	0	0.624938	1.49795	0	0	0.624938	2.17625
ACATCGAAGGCAATGC-7	H007	Mon2	0	0	0	0	0	0	0	0	0	0	0	0	0	0	0	0	0	0	1.25887	1.79888	0	0	0	0	3.44225	0	1.25887	0	0	1.79888	3.44225	3.16517	0	0	2.6106	0	2.92585	0	0	2.1476	0	0	0	0	1.25887	0	0
ACATGCAAGATTGATG-7	H007	Mon2	0	0	1.29139	0	0	0	0	0	0	0	0	1.29139	0	1.29139	0	0	1.83668	0	1.29139	0	0	0	0	0	2.18756	0	1.29139	1.29139	1.29139	0	2.4468	0	1.29139	0	2.4468	0	3.40173	0	0	1.29139	0	0	0	0	0	1.83668	1.29139
ACCACAAGTATGTCTG-7	H007	Mon2	1.30142	0	0	1.30142	0	0	0	0	0	0	0	0	0	0	1.30142	0	0	0	2.19984	0	0	0	0	0	3.10889	0	2.19984	1.8483	2.83598	1.30142	2.45942	2.19984	0	0	2.45942	0	1.30142	0	0	0	0	1.8483	0	0	0	0	2.98171
ACCATTTGTCAAAGAT-7	H007	Mon2	0	0	0	0	0	0	0	0	0	0	0	0	0	1.60561	0	0	1.09542	1.09542	0	0	1.09542	1.09542	0	0	4.16967	0	1.09542	1.09542	1.94181	1.94181	2.39354	1.09542	0	0	1.09542	0	1.94181	0	0	2.19297	0	0	0	0	0	1.09542	0
ACCCTCAAGTCACGAG-7	H007	Mon2	0	0	0	2.39972	0	2.39972	0	0	0	0	0	0	0	2.39972	0	0	2.39972	0	0	0	0	0	0	0	2.39972	0	0	2.39972	2.39972	0	0	0	0	0	0	0	2.39972	0	2.39972	2.39972	0	2.39972	0	0	0	2.39972	3.71553
ACCCTTGGTCCTTGTC-7	H007	Mon2	0	0	0	0	0	0	0	0	0	0	0	0	0	1.05548	0	0	0	0	1.55745	1.05548	0	0	0	0	2.13929	0	0	2.13929	0	2.33861	2.13929	1.89011	1.05548	0	1.55745	0	2.98232	0	0	1.55745	0	0	0	0	0	0	0
ACCTGAACAATACGCT-7	H007	Mon2	0	0	0	0	0	0	0	0	0	0	0	0	0	1.88717	0	0	0	0	1.88717	1.33509	0	1.88717	0	1.33509	3.26587	0	1.33509	0	0	2.50155	3.88374	0	0	0	2.87931	0	0	0	1.88717	1.88717	0	0	0	0	0	0	0
ACCTGTCAGTATGGAT-7	H007	Mon2	0	0	0	0	0	0	0	0	0	0	0	2.54452	0	0	0	0	0	0	3.58937	0	2.54452	0	0	2.54452	2.54452	0	0	0	0	0	0	3.19762	0	0	2.54452	0	3.87012	2.54452	2.54452	0	0	0	0	0	0	0	0
ACGGTCGCATGGGTTT-7	H007	Mon2	0	0	0	1.99542	0	0	0	1.42974	0	0	0	0	0	0	0	0	0	0	1.42974	0	0	0	0	1.42974	3.58224	0	0	1.42974	0	1.42974	2.3545	2.82661	1.42974	0	1.42974	0	0	0	0	3.14602	0	1.99542	0	0	1.42974	0	1.99542
ACGGTTAAGGTTGGAC-7	H007	Mon2	1.2819	0	0	0	0	1.2819	0	0	0	0	0	0	0	0	0	0	1.2819	0	2.6403	0	0	0	0	0	2.43484	0	0	2.17594	0	1.2819	1.82567	2.43484	1.2819	0	0	0	2.81066	0	0	2.17594	1.82567	1.2819	0	1.2819	0	1.2819	2.95618
ACGTTCCAGCTGACCC-7	H007	Mon2	0	0	1.03282	0	0	0	0	0	0	0	0	0	0	0	0	0	0	0	2.1085	0	0	1.03282	0	0	3.97894	0	0	2.1085	0	1.03282	2.30706	2.30706	0	0	1.52995	0	2.1085	0	0	2.1085	0	0	0	0	0	0	2.47265
ACGTTCCGTAGTGTGG-7	H007	Mon2	0	0	0	0	0	0	0	0	0	0	0	0	0	2.25872	0	0	1.14508	0	2.62873	0	0	0	0	0	3.20152	0	1.14508	0	1.14508	1.66495	2.00527	2.77252	1.14508	0	0	0	1.14508	0	0	2.00527	0	1.14508	0	1.14508	0	1.14508	1.14508
ACTATCTAGCGCAATG-7	H007	Mon2	0	0	1.12181	1.12181	0	0	0	0	0	0	0	0	0	0	0	0	0	0	1.12181	0	0	1.12181	0	0	0	0	0	1.12181	0	1.63721	2.22803	0	0	0	0	0	0	0	0	0	0	1.12181	0	0	0	0	0
ACTATCTTCCGATTAG-7	H007	Mon2	0	1.01487	2.71285	1.8369	0	3.48622	1.01487	1.01487	1.01487	0	1.01487	1.01487	0	1.01487	0	1.8369	1.50808	1.01487	1.8369	2.28188	0	0	0	1.01487	2.82323	0	0	1.50808	0	1.01487	2.08394	1.01487	0	0	1.01487	0	1.01487	0	0	1.01487	0	1.01487	1.01487	1.01487	0	1.50808	3.72467
ACTATCTTCTGCTCTG-7	H007	Mon2	0	0	1.25009	0	0	0	0	0	0	0	1.25009	0	0	0	0	0	0	0	1.78864	0	0	0	0	1.25009	3.15342	0	1.25009	2.39449	0	0	1.78864	2.13676	0	0	1.25009	0	1.25009	0	0	1.78864	0	0	0	0	0	0	2.13676
ACTATGGTCGATCCAA-7	H007	Mon2	0	0	2.07338	0	0	0	0	0	0	0	0	0	0	0	0	0	0	0	2.43603	0	0	2.07338	1.49869	0	3.08443	0	0	0	4.15207	2.07338	3.75444	2.07338	0	0	2.07338	0	2.43603	0	0	2.07338	0	0	0	0	0	0	0
ACTGTCCGTATTTCCT-7	H007	Mon2	0	0	0	0	0	1.22253	0	0	0	0	0	0	0	0	0	0	0	1.22253	1.22253	1.7564	1.22253	0	0	1.22253	0	0	0	2.73272	0	2.10259	2.56333	1.7564	1.22253	0	0	0	2.73272	0	0	2.35926	0	0	0	0	0	0	1.22253
ACTTATCTCCGTGTCT-7	H007	Mon2	0	0	0	0	0	0	0	0	0	0	0	0	0	0	0	0	0	0	1.51151	0	0	2.45107	0	0	3.5928	0	1.51151	2.0878	0	0	3.24785	4.11203	2.0878	2.45107	2.71696	2.71696	3.10016	0	0	2.0878	0	0	0	0	0	0	2.45107
ACTTCGCGTTGATGTC-7	H007	Mon2	0	0	0	0	0	0	0	0	0	0	0	0	0	0	0	0	0	0	2.53913	0	0	2.53913	0	2.53913	0	0	0	3.58368	0	0	4.26284	3.19201	0	0	3.19201	2.53913	2.53913	0	3.19201	0	0	0	0	0	0	0	0
ACTTCGCTCATTGCTT-7	H007	Mon2	1.57393	0	0	0	0	1.57393	0	0	0	0	0	0	0	1.57393	0	0	0	0	2.52386	1.57393	0	0	1.57393	0	3.17611	0	0	1.57393	0	0	3.0021	2.52386	0	0	1.57393	1.57393	1.57393	0	1.57393	0	0	2.15769	0	0	1.57393	0	3.17611
ACTTTCACACATGGTT-7	H007	Mon2	2.22461	0	1.51197	0.77866	0.77866	2.67782	0.463278	0.463278	0.77866	0	0	2.3995	0.463278	2.34453	1.51197	1.01806	1.21108	1.3728	2.15878	2.22461	2.75569	1.51197	3.15241	3.20157	1.8411	0	0.463278	4.3889	0.463278	1.93047	2.15878	2.15878	0	0	1.21108	1.3728	2.54831	0	1.21108	0.77866	0	0.77866	0	0.463278	1.8411	1.21108	3.397
ACTTTGTCAGCATGCC-7	H007	Mon2	0	0	0	0	0	0	0	0	0	0	0	0	1.38122	0	0	0	0	0	3.08457	0	0	0	0	0	1.38122	0	0	0	0	1.9401	1.38122	2.76624	0	0	0	0	2.5587	0	0	1.9401	0	0	0	0	1.38122	0	2.29649
AGAAATGAGAGTTGAT-7	H007	Mon2	0	0	0	0	0	0	0	0	0	0	0	0	0	0	0	0	0	0	0	0	0	0	0	0	2.97312	0	0	4.54079	0	0	2.97312	0	2.97312	0	2.97312	2.97312	2.97312	0	0	0	0	0	0	2.97312	0	0	2.97312
AGAACAAAGTCACACT-7	H007	Mon2	0	0	1.1572	1.1572	0	0	0	0	0	0	0	0	0	0	0	0	0	0	1.67935	0	0	0	0	0	2.47697	0	1.1572	1.1572	0	1.1572	0	0	0	0	0	0	1.1572	0	0	1.67935	0	0	0	0	0	0	1.1572
AGAACAACACAACGAG-7	H007	Mon2	0	0	0	0	0	2.44271	0	0	0	0	0	0	0	0	0	0	0	2.44271	0	2.44271	2.44271	0	2.44271	2.44271	0	0	0	4.31119	0	0	3.09142	0	0	0	0	0	3.48163	0	2.44271	0	0	0	0	0	0	0	3.09142
AGAACAATCCCTTGTG-7	H007	Mon2	0	0	0	0	0	0	0	0	0	0	0	0	0	1.29987	0	0	0	0	2.66333	1.29987	0	0	1.8465	0	4.08956	0	0	2.45747	0	0	1.8465	1.29987	0	0	0	0	1.29987	0	2.19794	1.8465	0	1.8465	0	0	0	0	2.97968
AGAGAGCAGAATTGCA-7	H007	Mon2	0	0	0	0	0	2.35235	1.75009	0	0	0	0	0	0	0	0	0	1.75009	0	2.35235	1.75009	0	1.75009	0	1.75009	2.35235	0	0	0	0	0	1.75009	3.20986	0	0	1.75009	0	0	0	0	0	2.35235	1.75009	0	0	0	1.75009	3.20986
AGATCCACAGGAGGTT-7	H007	Mon2	1.07657	0	1.07657	0	0	0	0	0	0	0	0	1.07657	0	0	0	0	0	0	1.58293	1.07657	0	0	0	0	3.33522	0	0	1.07657	0	1.07657	1.07657	3.01289	1.58293	0	1.07657	0	1.07657	0	1.58293	1.58293	0	1.07657	0	0	0	0	0
AGCATCAAGCGCCTCA-7	H007	Mon2	0	0	0	0	0	0	0	0	0	0	0	0	0	0	0	0	0	0	2.07268	1.19856	1.19856	0	1.19856	0	2.07268	0	0	0	2.84534	1.19856	2.07268	1.19856	0	0	0	0	2.32839	0	1.19856	0	0	0	0	0	0	0	2.32839
AGCGCTGTCCGCAGTG-7	H007	Mon2	3.22272	0	3.22272	0	0	0	0	0	0	0	0	0	0	0	0	0	0	0	3.22272	0	0	3.22272	3.22272	0	0	0	0	3.22272	3.22272	0	4.79977	0	3.89575	0	0	0	5.26668	0	3.22272	0	0	3.22272	0	0	0	0	4.29441
AGCGTATTCCTTGGAA-7	H007	Mon2	2.38975	0	0	0	0	0	0	0	0	0	0	2.38975	0	2.38975	2.38975	0	0	0	3.03599	0	2.38975	2.38975	0	0	3.03599	0	0	2.38975	2.38975	0	4.3856	0	0	0	3.03599	0	4.70065	0	0	0	0	0	0	0	0	0	0
AGCTTCCAGCGGGTTA-7	H007	Mon2	0	0	0	0	0	0	0	0	0	0	0	0	0	0	0	0	0	0	1.02416	0	0	0	0	0	1.84913	0	0	1.02416	3.10982	2.46032	1.84913	0	0	0	1.51941	0	0	0	0	0	0	0	0	0	0	0	1.84913
AGCTTCCGTAGGACTG-7	H007	Mon2	0	0	0	0	0	0	0	0	0	0	0	0	0	0	0	0	0	0	0	0	0	3.66526	0	0	4.12562	0	0	1.56999	4.3937	0	2.78665	3.31949	0	0	2.1533	0	2.78665	0	0	2.5193	0	1.56999	0	1.56999	0	0	2.5193
AGGAAATAGGTAGTAT-7	H007	Mon2	0	0	2.73362	0	0	0	0	0	0	0	0	0	0	0	0	0	0	0	2.73362	0	0	4.28967	0	0	0	0	0	4.06995	0	0	3.39374	4.06995	0	0	2.73362	0	3.39374	2.73362	0	0	0	2.73362	0	0	0	0	0
AGGAATATCTCAACGA-7	H007	Mon2	0.912765	0	0	0.557099	0	1.82764	0	0	0	0	0	0	0.557099	1.17459	1.38189	0	0	0.557099	2.29729	1.82764	3.27148	0	3.54247	3.29939	0	0	0	4.72597	0	1.69994	1.17459	0	0	0	0	0.557099	0.912765	0	2.21938	0.557099	0	0	0.557099	0	1.94087	0	3.27148
AGGCATTCAGGCATTT-7	H007	Mon2	0	0	0	0	0	1.24832	0	0	0	0	0	0	0	0	1.78657	0	1.24832	0	3.03859	1.24832	0	0	1.24832	0	3.25211	0	0	0	0	0	2.13457	2.39223	0	0	0	0	1.24832	0	2.76675	1.78657	0	0	0	0	0	1.24832	1.78657
AGGCCACCAACGTATC-7	H007	Mon2	0	0	0	0	0	0	0	0	0	0	0	0	0	0	0	0	0.969615	0	1.45252	0	0	0	0.969615	0	2.8547	0.969615	0	1.45252	0	2.02125	1.45252	2.02125	0	0	0	0	0.969615	0	0	0.969615	0	0	0	0	0	0.969615	2.5224
AGGCCACCACTACGGC-7	H007	Mon2	0	0	0	0	0	0	0	0	0	0	0	0	0	0	0	0	0	0	0	0	0	3.2545	0	0	2.59922	0	2.59922	2.59922	0	0	4.32704	2.59922	2.59922	0	0	0	3.64701	0	0	0	0	0	0	0	0	0	0
AGGCTGCCACGGATCC-7	H007	Mon2	0	0	0	0.962658	0	0.962658	0	0	0	0	0	0	0	0	0	0	0.962658	0	2.74521	0	1.44392	2.51208	0	0	4.48195	1.76746	1.44392	1.76746	3.93531	2.20753	3.0167	3.80005	2.01151	1.44392	2.01151	2.20753	2.63542	0	0	3.76317	0.962658	0	0	0	0	0.962658	3.3505
AGGGCCTAGCCTTCTC-7	H007	Mon2	0	0	0	0	0	0	0	0	0	0	0	0	0	0	0	0	0	0	0	0	0	3.00416	2.0001	0	2.62319	2.0001	2.0001	3.49496	0	0	3.49496	2.0001	0	0	2.0001	0	3.00416	2.0001	0	2.62319	0	2.0001	2.0001	0	0	0	2.0001
AGGGCCTCACACGTGC-7	H007	Mon2	0	0	0	0	0	0	0	0	0	0	0	0	0	0	0	0	0	0	2.7715	0	0	0	0	1.46544	3.67094	0	0	0	0	0.980101	2.23255	2.23255	2.03587	0	1.46544	0	0	0	0	2.23255	0	0	0	0	0	0	2.23255
AGGGCTCCATTGAGGG-7	H007	Mon2	0	0	0	0	0	0	0	0	0	0	0	0	0	0	0.687987	0	1.37854	1.09173	2.5554	1.78315	0	0.687987	0	0.687987	3.88169	2.5554	0	1.09173	2.5554	1.78315	2.18803	3.35731	2.07039	0	1.37854	0.687987	0.687987	0	0	2.5554	0	0.687987	0	0	0	1.37854	2.47543
AGGGTGATCTGGTGGC-7	H007	Mon2	0	0	0	0	0	0	0	2.2471	0	0	2.2471	2.2471	0	0	0	0	0	0	2.2471	0	0	2.88594	2.2471	0	3.76818	0	0	0	0	2.88594	3.76818	0	0	0	0	2.2471	2.2471	0	0	2.2471	0	0	0	0	0	0	2.2471
AGGGTTTCAGTGTACT-7	H007	Mon2	0	1.92645	0	0	0	1.92645	0	0	0	0	0	0	0	0	0	0	0	0	1.92645	0	0	2.54398	0	0	1.92645	0	0	3.41199	0	2.54398	3.5888	0	0	0	2.54398	0	2.54398	0	0	1.92645	1.92645	1.92645	0	1.92645	0	0	2.54398
AGGGTTTTCCTTGGAA-7	H007	Mon2	0	0	0	2.51059	0	0	0	0	0	0	0	0	0	0	0	0	0	0	1.89554	0	0	0	0	1.89554	2.51059	0	0	2.88861	1.89554	0	3.16228	2.88861	0	0	0	0	2.51059	0	0	0	0	1.89554	0	0	0	0	3.16228
AGGTGTTAGGACAAGA-7	H007	Mon2	2.71498	0	0	0	0	0	0	0	0	0	0	0	0	0	0	0	0	0	3.37447	0	3.37447	3.76846	0	3.37447	3.37447	0	0	4.95613	0	0	3.37447	0	3.37447	0	0	2.71498	2.71498	0	0	3.37447	0	0	0	0	0	0	0
AGGTTACAGATGGCAC-7	H007	Mon2	0	0	0.978751	0	0	0	0	0	0	0	0	0	0	2.03399	0	0	0.978751	0	2.23062	0.978751	4.30528	0	4.13456	4.37037	2.53591	0	0	4.90935	0	1.46378	1.78899	3.18866	0	0.978751	0	1.46378	2.03399	0	1.78899	1.78899	0	0	0	0	1.46378	0.978751	1.78899
AGTAACCGTCCACGCA-7	H007	Mon2	0	0	0	0	0	0	0	0	0	0	0	0	0	0	0	0	0	0	1.76048	0	0.790185	0	0.790185	0	2.24354	0	0.790185	1.52853	0	1.22601	1.76048	1.94862	1.52853	0	1.22601	0	0	0	0	2.24354	0.790185	0	1.22601	0	0	0	1.76048
AGTAACCGTCTTCTAT-7	H007	Mon2	0	2.42468	3.07257	0	0	3.96069	0	0	0	0	0	0	0	2.42468	0	0	0	0	2.42468	2.42468	0	0	2.42468	0	0	0	0	0	0	0	0	2.42468	0	0	3.46248	0	0	0	0	3.07257	0	3.07257	0	0	0	0	2.42468
AGTACTGGTAAGATAC-7	H007	Mon2	2.79924	0	0	2.79924	0	0	0	0	2.79924	0	0	0	0	0	0	0	0	0	0	0	3.85643	0	2.79924	0	4.13881	0	0	0	3.46148	0	0	0	0	0	2.79924	0	3.85643	0	2.79924	3.46148	0	3.46148	0	2.79924	0	0	3.46148
AGTACTGGTCTGCGCA-7	H007	Mon2	0	0	0	0	0	0	0	0	0	0	0	0	0	1.63587	0	0	0	0	1.12069	0	0	0	0	0	2.42788	0	0	1.12069	0	2.73882	2.97567	2.73882	1.12069	0	1.63587	0	2.97567	0	0	2.59539	0	0	0	0	0	0	1.63587
AGTAGCTTCTAACACG-7	H007	Mon2	0	0	1.169	0	0	0	0	0	0	0	0	0	0	0	0	0	0	0	0	0	0	1.169	0	0	2.4927	0	0	1.69333	2.4927	1.169	2.80526	2.29001	0	0	1.169	0	2.80526	0	1.169	1.69333	0	0	0	0	0	0	1.69333
AGTCAACGTATGCGGA-7	H007	Mon2	0	0	0	0	0	2.57088	0	0	0	0	0	0	0	0	0	0	0	0	3.61717	0	0	4.11719	0	0	0	0	3.89811	2.57088	3.61717	2.57088	4.29679	4.449	2.57088	0	3.22504	0	4.449	0	0	0	0	4.29679	0	0	0	0	3.61717
AGTGACTTCGTTGTAG-7	H007	Mon2	0	2.87325	0	0	0	2.87325	0	0	0	0	0	0	0	0	0	0	0	0	0	0	0	2.87325	2.87325	2.87325	0	0	0	2.87325	3.53774	0	2.87325	3.53774	0	0	0	2.87325	0	0	3.53774	2.87325	0	3.93346	0	0	0	0	0
AGTGTTGAGGCAGCTA-7	H007	Mon2	0	0	0	0	0	0	0	0	0	0	0	0	0	1.19341	0	0	1.19341	1.72217	2.52506	0	0	0	0	0	1.72217	0	0	3.17735	0	2.06623	1.19341	1.72217	0	0	1.19341	0	1.19341	0	1.72217	1.72217	0	0	0	0	0	1.19341	0
AGTGTTGGTACTCCCT-7	H007	Mon2	0	1.1872	0	1.71484	0	0	0	0	0	0	0	0	0	0	1.1872	1.1872	1.71484	0	1.1872	0	0	0	0	1.1872	2.95612	0	0	2.05844	0	0	1.71484	3.34409	0	0	0	0	1.1872	0	1.1872	1.1872	0	1.1872	0	0	0	1.71484	3.26028
AGTTAGCCAAGATGGC-7	H007	Mon2	0	0	0	1.07594	0	0	0	0	0	0	0	0	0	2.16688	0	0	0	0	2.53341	1.07594	1.07594	0	0	0	2.91206	0	0	1.91666	0	1.58217	1.07594	2.91206	0	0	0	0	1.07594	0	0	1.58217	1.07594	1.58217	0	1.07594	0	0	3.52213
AGTTAGCGTCCGACGT-7	H007	Mon2	1.39422	0	1.39422	0.698439	1.39422	2.5747	1.10566	1.61789	1.10566	0	0	1.10566	0	2.20661	0	1.39422	1.80056	1.61789	2.71791	1.61789	2.78249	2.08868	2.5747	3.05458	1.95496	1.10566	1.10566	4.71094	2.84315	1.61789	2.31209	1.39422	1.10566	0	0.698439	0.698439	3.26825	0	1.39422	2.49459	1.10566	3.00576	0	2.4075	1.61789	1.80056	1.80056
AGTTCGAGTAGCGTAG-7	H007	Mon2	0	0	1.02086	1.02086	0	0	0	0	0	0	0	1.02086	0	0	0	0	0	1.51538	0	0	0	0	1.02086	0	0	0	0	1.84478	0	1.02086	2.09214	1.02086	0	0	2.09214	0	0	0	0	0	0	0	0	0	0	0	2.4556
AGTTCGATCTCATGGA-7	H007	Mon2	0	0	0	0	0	0	0	0	0	0	0	0	0	0	0	0	0	0	1.02761	0	1.02761	1.02761	1.02761	1.5236	3.11495	0	0	1.02761	1.02761	1.02761	2.73144	3.26274	1.02761	0	0	0	0	0	1.02761	1.85365	0	0	0	0	0	0	2.29976
ATACCGAAGATACTGA-7	H007	Mon2	0	0	0	0	0	0	0	0	0	0	0	0	0	0	0	0	0	0	2.60811	0	0	1.12997	0	1.12997	1.98605	0	0	2.44041	0	2.23882	2.23882	1.98605	0	0	0	0	0	0	0	0	0	0	0	0	0	0	1.98605
ATACCGATCACTCGAA-7	H007	Mon2	0	0.899496	0.899496	0.899496	0	1.36526	0	0	0	0	0	0.899496	0	0	0	0.899496	0.899496	0	2.64797	0	0.899496	0	0	1.36526	0	0.899496	0	0	0	0	1.36526	3.13006	0	0	0	0.899496	1.36526	0	0	0	0	1.92183	0.899496	1.36526	0	0.899496	1.92183
ATACCGATCGCTACGG-7	H007	Mon2	0	0	0	1.49359	0	0	0	0	1.49359	0	0	0	0	1.49359	0	0	0	0	2.43002	1.49359	0	0	0	0	1.49359	0	1.49359	2.43002	0	2.06763	0	0	0	0	0	0	0	0	0	0	0	2.06763	0	0	1.49359	0	2.43002
ATAGACCGTATTTCGG-7	H007	Mon2	0	0	0	0	0	0	0	0	0	0	0	0	0	0	0	0	0	0	2.63452	0	0	0	2.63452	0	0	0	0	2.63452	2.63452	0	3.29113	4.64912	0	0	0	2.63452	3.29113	0	0	0	0	0	2.63452	0	0	0	3.29113
ATAGACCGTTCTCCCA-7	H007	Mon2	0	0	0	0	0	0	0	0	0	0	0	0	0	0	0	0	0	0	2.13391	0	0	0	0	1.24779	2.39156	0	0	2.91117	0	1.78595	1.78595	1.24779	0	0	1.78595	0	1.78595	0	0	0	0	0	0	0	0	0	0
ATAGAGATCCAGCACG-7	H007	Mon2	0.674531	0.674531	0	0	0	0.674531	0	0	0	0	0	0.674531	0.674531	0.674531	0	0.674531	1.57948	0.674531	2.45051	1.07371	0	0	0.674531	1.07371	2.53031	0	0	2.26882	1.57948	2.26882	1.91378	2.6042	0.674531	0	0	1.07371	0.674531	0	0	2.04663	0.674531	2.04663	1.76054	0.674531	0	1.57948	2.73739
ATAGGCTTCGCAATTG-7	H007	Mon2	0	0	0	0	0	0	0	0	0	0	0	0	0	0	0	0	0	0	2.63356	0	0	1.27666	0	1.27666	1.81958	0	0	1.81958	0	1.81958	3.07626	2.63356	1.27666	0	0	0	2.80384	0	0	1.27666	0	0	0	1.27666	1.27666	0	1.81958
ATATCCTGTCGGTGTC-7	H007	Mon2	0	0	0	0	0	0	0	0	1.83292	0	0	0	0	0	1.28814	0	0	0	2.18359	1.28814	0	1.28814	0	1.28814	2.44271	0	0	2.44271	0	0	1.83292	1.83292	0	0	1.28814	0	2.64832	1.28814	1.28814	2.18359	0	0	0	0	0	0	2.18359
ATCATTCGTAGATTAG-7	H007	Mon2	0	0	2.16562	0	0	0	0	0	1.2735	0	0	1.2735	0	1.81591	0	0	0	1.2735	1.81591	0	0	0	1.81591	1.2735	1.2735	0	0	3.37782	1.2735	1.81591	1.2735	2.62949	0	0	1.2735	1.2735	0	0	0	0	0	1.81591	0	0	0	0	2.42422
ATCATTCTCCCGATCT-7	H007	Mon2	0	0	0	0	0	0	0	0	0	0	0	0	0	0	0	0	0	0	2.74445	0	2.74445	2.74445	0	2.74445	2.74445	0	0	0	0	0	4.30109	0	0	0	0	0	2.74445	0	3.40493	0	0	0	0	0	0	0	0
ATCCGTCGTCGTGATT-7	H007	Mon2	0	0	0	0	0	0	0	0	0	0	0	0	0	0	0	0	0	0	0	0	0	3.07947	0	3.07947	3.74936	0	0	0	0	0	0	0	0	0	0	3.07947	3.74936	0	0	3.07947	0	0	0	3.07947	0	0	0
ATCCTATTCCCATGGG-7	H007	Mon2	0	1.59802	0	0	0	0	0	0	0	0	0	1.59802	0	0	0	0	1.59802	0	2.18453	0	0	0	2.18453	0	0	0	0	1.59802	1.59802	2.18453	2.18453	2.18453	0	0	0	0	2.18453	0	0	1.59802	0	0	0	0	1.59802	1.59802	3.20515
ATCGATGAGCCTCCAG-7	H007	Mon2	0	0	0	0	0	0	0	0	0	0	0	0	0	0	0	0	0	1.34993	1.90424	0	0	1.34993	0	0	1.34993	0	0	1.34993	0	0	0	1.34993	0	0	0	0	0	0	0	0	0	0	0	1.34993	0	0	2.72692
ATCTCTACACCAAATC-7	H007	Mon2	0	0	0	0	0	0	0	0	0	0	0	0.867131	0	1.87492	0	0.867131	0	0	2.69468	0.867131	4.42848	0	4.64924	4.49228	2.36655	0	0	5.24739	0.867131	2.59679	1.63709	2.48828	1.32446	0	0	0.867131	1.63709	0	1.63709	0	0	0	0	0	0.867131	0	2.48828
ATCTTCACAAAGCTCT-7	H007	Mon2	0	0	0	0	0	0	0	0	0	0	0	0	0	1.46608	0	0	0	0	2.03659	0	0	3.62845	0	0	2.66228	0	1.46608	0	0	1.46608	3.9315	3.86391	1.46608	1.46608	2.03659	0	2.39759	1.46608	1.46608	3.53579	0	0	0	0	0	0	3.31991
ATGATCGTCAAGCCTA-7	H007	Mon2	0	0	0	2.43984	0	0	0	0	0	0	0	0	0	1.83028	0	0	0	0	0	1.83028	0	0	0	0	2.43984	0	0	1.83028	0	1.83028	3.75852	1.83028	0	0	2.43984	1.83028	1.83028	0	0	0	0	1.83028	0	0	0	0	2.81582
ATGCCTCGTCTGTTAG-7	H007	Mon2	0	0	0	0	0	0	0	0	0	0	0	0	0	0	0	0	0	0	1.37721	1.37721	0	0	0	0	2.93295	0	0	1.93553	1.37721	1.37721	2.76122	1.37721	0	0	0	0	1.93553	0	1.93553	1.37721	0	0	0	0	0	0	0
ATGCGATTCAGTAGGG-7	H007	Mon2	1.20197	0	2.70538	1.20197	1.20197	1.20197	0	0	1.73224	0	1.20197	0	0	1.20197	1.20197	1.20197	0	1.73224	2.33279	1.73224	1.20197	0	1.20197	1.20197	1.20197	0	0	1.73224	0	0	1.73224	1.20197	0	0	1.20197	0	0	0	0	1.20197	0	3.08831	0	1.20197	1.20197	0	3.1891
ATGCGATTCATAGAGA-7	H007	Mon2	0	0	0	0	0	0	0	0	0	0	0	0	1.02622	1.02622	0	0	0	1.52192	2.09949	0	0	1.52192	0	0	2.09949	0	0	0	0	1.85184	1.02622	2.46326	0	0	0	0	0	0	0	0	0	0	0	1.52192	1.02622	0	2.60517
ATGGAGGTCAACTACG-7	H007	Mon2	0.725222	0	0	0	0	0	0.725222	0	0	0	0	0	0	0	0	0	0	0	1.14115	0	1.43403	1.14115	0	0	0	0	0	0.725222	0.725222	1.84466	2.3596	0.725222	0	0	1.66028	0	1.66028	0	0	1.66028	0	0	0	0	0	0	0.725222
ATGGGAGCATGTGGCC-7	H007	Mon2	0	0	2.87958	0	0	0	0	0	0	0	0	0	0	0	0	0	0	0	0	0	2.87958	3.54424	0	0	2.87958	0	2.87958	3.54424	0	0	2.87958	3.54424	2.87958	0	3.54424	2.87958	3.94003	0	0	0	0	2.87958	0	0	0	0	2.87958
ATGGGAGGTCATTGCA-7	H007	Mon2	0	0	0	0	0	1.05353	0	0	0	0	0	0	0	1.05353	0	0	1.05353	0	1.88757	0	0	0	0	0	2.50197	0	0	2.3359	0	2.3359	1.05353	2.13665	0	0	1.05353	0	1.88757	0	0	2.13665	0	1.05353	0	0	0	1.05353	2.13665
ATGGGTTAGTTGGCGA-7	H007	Mon2	0	0	0	0	0	0	0	0	0	0	0	0	0	0	0	0	1.3275	0	1.3275	0	0	1.3275	0	0	2.86959	0	0	1.3275	0	1.87843	2.69854	1.3275	0	0	1.3275	0	2.23161	0	0	1.3275	1.3275	0	0	0	0	1.3275	1.3275
ATTACCTTCGGAGTAG-7	H007	Mon2	0	0	0	0	0	0	0	0	0	0	0	0	0	0	0	0	0	0	1.04497	0	0	1.04497	0	0	0	0	0	1.04497	0	1.04497	1.54472	1.04497	0	0	0	1.04497	0	0	0	1.04497	0	0	0	0	0	0	1.8764
ATTACTCGTCAGACTT-7	H007	Mon2	0	0	0	1.8338	0	2.44367	0	0	0	0	0	0	0	1.8338	0	0	0	0	1.8338	1.8338	1.8338	0	2.44367	0	1.8338	0	0	1.8338	0	1.8338	3.6324	3.48265	0	0	0	0	2.44367	0	1.8338	0	0	1.8338	0	0	0	0	3.48265
ATTCACTAGCAAACAT-7	H007	Mon2	0	0.884206	1.34602	0	0	0	0	0	0	0	0	0	0	0.884206	0	0	0	0	1.34602	0	0.884206	0.884206	0	1.34602	3.16703	0	0	2.81131	0	1.34602	1.66074	1.34602	0	0	0.884206	0	0.884206	0	0	0.884206	0	0	0	0	0	0	1.66074
ATTCATCTCTCCCAAC-7	H007	Mon2	0	0	0	0	0	0	0	0	0	0	0	0	0	0	0	0	0	0	2.53886	1.36515	2.91765	0	3.80097	3.19173	3.30493	0	0	4.92773	0	1.92171	2.74608	1.36515	1.92171	1.36515	1.92171	0	1.92171	0	0	2.27716	0	0	1.36515	0	1.36515	0	1.36515
ATTCCCGTCGTTCCCA-7	H007	Mon2	0	0	0	0	0	0	0	0	0	0	0	0.748621	0	0	0	0	0.748621	0	1.17191	0.748621	0.748621	0	0	0	0.748621	0.748621	0.748621	0.748621	2.17459	1.69678	1.88258	2.49657	0	0	0	1.17191	1.69678	0	0	1.17191	0	0	0	0	0	0.748621	0.748621
ATTCCTAAGCGCTGAA-7	H007	Mon2	0	0	0	0	0	0	0	0	0	0	0	0	0	0	0	0	0	3.66786	2.99992	0	0	2.99992	0	2.99992	0	0	0	0	4.34816	0	4.7493	4.06478	0	0	0	0	0	0	3.66786	0	2.99992	2.99992	0	3.66786	0	0	4.34816
ATTCGTTCACCGGCTA-7	H007	Mon2	0	0	0	0	0	0	0	1.19389	0	0	0	0	0	0	0	0	0	0	2.06683	1.19389	0	1.19389	0	0	2.69459	0	0	2.69459	1.19389	2.06683	1.72273	1.19389	0	1.19389	1.19389	0	2.32235	0	0	1.19389	0	0	0	0	0	0	2.06683
ATTCTACAGACGGATC-7	H007	Mon2	0	0	0	0	0	0	0	0	0	0	0	0	0	0	0	1.29426	0	0	1.29426	0	0	1.29426	0	0	3.5675	0	0	2.45042	0	1.84001	3.21224	2.82671	1.29426	0	3.09948	1.84001	1.84001	1.84001	0	2.65616	0	0	0	0	0	0	1.29426
ATTGGGTCAATTGAAG-7	H007	Mon2	0	0	0	0	0	1.48985	0	0	0	0	0.999975	0	0	0	0	0	0	0	0	0.999975	0	0	0.999975	0	0	0	0	1.48985	0	0	1.81721	0	0	0	1.48985	0	2.26083	0	0	0.999975	0	0	0	0	0.999975	0	0.999975
ATTGGGTCATTCCTAT-7	H007	Mon2	0	0	0	0	0	0	0	0	0	0	0	0	0	0	0	0	0	0	2.02938	1.45971	0	0	0	0	3.03631	0	0	0	0	1.45971	2.65456	0	1.45971	0	0	0	1.45971	0	0	0	0	0	0	0	0	0	0
ATTGGGTTCCTACACC-7	H007	Mon2	0	0	0	0	0	0.979373	0	0	0	0	0	0	0	1.78982	0	0	0	0	1.46454	0.979373	0	0	0	0	2.03486	0	0	2.66042	1.46454	1.46454	2.23151	3.0423	2.39578	0	2.23151	1.78982	3.0423	0	0	2.23151	0	0	0.979373	0	0	0	0.979373
ATTGGGTTCCTCATAT-7	H007	Mon2	0	0	0	0	0	0	0	0	0	0	0	0	0	0	0	0	0	1.41235	2.97724	0	0	0	0	1.41235	3.92572	0	0	0	1.97563	1.41235	1.97563	0	1.41235	0	1.41235	0	1.97563	1.41235	0	0	0	0	0	0	0	0	1.97563
CAACAACAGCACCGTC-7	H007	Mon2	0	0	0.727371	0.727371	0	0	0	0	0	0	0	0	0	0.727371	0.727371	0	0.727371	0	1.66365	0	1.4372	0	1.14399	2.62724	0.727371	0	0	4.12664	0.727371	1.84817	1.14399	1.14399	0	0	1.14399	0.727371	1.14399	0	0.727371	1.14399	0.727371	1.84817	0.727371	1.14399	0	0.727371	2.70171
CAACAGTCAGAGTCAG-7	H007	Mon2	0	0	0	1.90036	0	0	0	0	0	0	0	0	0	0	0	0	0	0	0	0	2.5158	0	0	2.5158	1.90036	0	0	2.5158	1.90036	0	0	0	0	0	0	0	3.16771	0	0	0	0	0	0	0	0	0	2.89397
CAACAGTTCCTACGAA-7	H007	Mon2	0	0	0	0	0	0	0	0	0	0	0	0	0	0	0	0	0	0	0	1.04677	0	0	1.04677	1.04677	1.54689	0	0	2.12748	0	2.32651	1.04677	2.12748	0	0	1.04677	1.04677	1.04677	0	0	1.04677	0	0	0	0	0	0	1.04677
CAACGATCAATTCTCT-7	H007	Mon2	0	0	0	0	0	0	0	0	0	0	0	0	0	0	0	0	1.16504	0	2.03053	0	1.16504	0	0	0	2.48742	0	1.16504	2.03053	1.16504	1.68864	2.03053	1.68864	1.68864	0	0	0	2.48742	1.16504	0	1.68864	0	0	0	1.16504	0	1.16504	0
CAACGGCTCCATCGTC-7	H007	Mon2	0	0	1.04581	0	0	0	0	0	0	0	0	0	0	1.04581	0	0	1.04581	1.54573	2.12618	0	0	0	0	1.04581	2.12618	0	0	2.32518	0	0	1.54573	2.32518	0	0	0	0	1.04581	0	0	1.54573	0	0	0	0	0	1.04581	1.87749
CAAGAGGGTATCTCGA-7	H007	Mon2	0	0	0	0	0	0	0	0	0	0	0	0	0	0	0	0	0	0	2.55472	0	0	0	0	0	3.8178	0	2.13029	0.909653	1.37799	2.13029	2.29261	2.55472	0.909653	0	2.55472	0	1.37799	0	1.69569	2.55472	0	0	0	0	0	0	2.29261
CACAACAAGGCACCAA-7	H007	Mon2	0	0	2.66881	0	0	0	0	0	0	0	0	0	0	0	0	0	0	0	0	0	0	0	0	0	0	0	0	0	3.7201	0	2.66881	3.32668	2.66881	0	0	0	3.32668	0	0	0	0	2.66881	0	0	0	0	4.0017
CACACAAGTATCATGC-7	H007	Mon2	1.62021	0	2.37304	1.62021	0	1.89849	1.769	1.62021	1.23329	0.593787	1.769	0.96381	1.44535	2.37304	2.44589	1.89849	1.89849	1.62021	1.769	1.23329	0.593787	2.93589	1.23329	0.96381	3.485	1.23329	0	3.23179	3.16561	1.23329	2.93589	4.15	2.44589	0	1.44535	2.20919	1.89849	2.11595	2.11595	2.57737	0	2.8919	0.96381	0.96381	0.593787	1.89849	3.74603
CACATGATCCTTCAGC-7	H007	Mon2	1.18075	0	0	0	0	0	0	0	0	0	0	0	0	0	0	0	2.67697	0	2.30531	1.18075	1.70723	1.18075	0	0	2.94731	0	0	2.82125	2.50831	2.05033	0	3.05924	2.94731	0	1.18075	0	2.67697	1.18075	1.18075	0	1.18075	0	0	0	0	2.67697	0
CACATGATCGACGTCG-7	H007	Mon2	0	0	0	0	0	0	0	0	0	0	0	0	0	0	0	0	0	0	2.72692	0	0	1.90424	0	1.34993	2.25878	0	0	1.90424	0	2.52	3.04452	2.52	3.17208	0	2.52	0	2.89828	0	0	2.25878	0	0	0	0	0	0	0
CACCGTTTCCGTTTCG-7	H007	Mon2	0	0	0	0	0	0	0	0	1.2227	0	0	0	0	0	0	0	1.7566	1.2227	2.1028	0	0	0	1.2227	0	3.30908	0	0	0	2.73295	1.2227	2.73295	2.73295	0	0	2.1028	0	2.35948	1.2227	0	2.56355	0	1.2227	0	0	0	1.7566	0
CACGTGGTCAGCCTCT-7	H007	Mon2	0	0	0	0.899064	0	0	0.899064	0	0	0	0	0	0	1.36471	0	0	0	0	0.899064	0.899064	2.53832	0	2.41601	0.899064	2.41601	0	0	4.66274	0	0.899064	1.36471	1.92121	1.36471	0	0.899064	0	2.41601	0	0.899064	0	0	0	0	0.899064	0	0	3.06349
CACTGTCAGCGAGGAG-7	H007	Mon2	0	0	1.80586	0	0	0	0	0	0	0	0	1.26486	0	0	0	0	0	0	1.80586	0	0	1.26486	1.26486	0	1.26486	0	0	3.06062	0	0	0	0	1.26486	0	0	0	1.80586	0	0	1.26486	0	1.26486	0	0	0	0	3.36621
CACTGTCTCGGCATCG-7	H007	Mon2	0	0	0	0	0	0	0	0	0	0	0	0	0	1.8082	0	0	0	0	1.8082	0	0	1.8082	0	0	1.8082	0	0	0	0	1.8082	1.8082	2.79106	0	0	0	0	1.8082	0	0	0	0	0	0	0	0	0	1.8082
CACTTCGAGCCAAGCA-7	H007	Mon2	0	0	0	0	0	0	0	0	0	0	0	0	0	1.46148	0	0	0	0	2.39216	1.46148	0	0	0	1.46148	0	1.46148	1.46148	2.03139	0	1.46148	0	2.03139	0	0	0	0	1.46148	0	0	1.46148	0	0	0	0	0	0	0
CAGATTGTCATGAGGG-7	H007	Mon2	0	0	0.769653	0	0	0	0	0	0	0	0	0	0	0	0	0.769653	0	0	1.19937	0	0	1.19937	0	0.769653	1.19937	0	0	1.9162	0	1.49896	1.72919	2.32944	0	0	0	1.19937	1.72919	0	0	1.19937	0	0.769653	0	0.769653	0	0	1.72919
CAGCAATTCTCTTGCG-7	H007	Mon2	1.16418	0	2.75293	2.65463	0	3.41369	1.16418	0	0	0.550679	0	0.903757	0.550679	2.20593	0	1.92796	0	1.3706	3.28485	2.20593	0	0	0	0	2.02945	0	0	0.550679	0.550679	1.3706	2.28372	1.81499	0	0	1.3706	1.16418	2.02945	0	0	0.903757	0	2.84243	0.903757	1.16418	1.16418	0	3.72313
CAGCGTGCATTGCAAC-7	H007	Mon2	1.31701	0	1.31701	0	0	0	0	0	0	0	0	0	0	0	0	0	0	0	2.47897	1.31701	0	0	1.31701	1.31701	1.86632	0	1.31701	4.70311	0	1.31701	2.85609	1.86632	0	0	1.31701	0	1.31701	0	0	1.31701	0	2.47897	1.31701	0	0	0	2.6852
CAGGGCTGTAATGCGG-7	H007	Mon2	0	0	0	0	0	0	0	0	0	0	0	0	0	0	0	0	1.78616	0	1.24796	0	1.24796	0	1.24796	1.24796	1.24796	1.24796	0	2.13413	0	1.78616	2.91141	0	0	0	0	1.24796	1.78616	0	0	1.24796	0	0	3.64411	0	0	1.78616	1.78616
CAGTGCGAGGAGGGTG-7	H007	Mon2	0	0	0	0	0	0	0	0	0	0	0	1.19598	0	0	0	0	0	0	1.72519	0	0	0	0	1.19598	2.06944	0	0	2.69738	0	0	1.72519	0	1.19598	0	0	0	1.19598	0	0	1.72519	0	1.19598	0	0	0	0	2.32505
CATACAGCACCACTGG-7	H007	Mon2	0	0	0	0	0	0	0	0	0	1.32304	0	0	0	0	0	0	0	1.32304	2.48651	1.32304	0	0	0	0	4.39309	0	0	0	0	0	0	1.87328	1.32304	0	1.87328	0	1.32304	0	0	1.87328	0	0	0	0	0	0	1.87328
CATACCCGTACACGCC-7	H007	Mon2	1.84478	0	0	1.51538	0	0	0	0	0	0	0	0	0	0	0	0	0	0	2.09214	0	0	0	0	1.51538	2.72159	0	0	0	0	0	2.09214	2.59741	0	0	0	0	2.59741	0	0	0	0	0	0	0	0	0	3.10489
CATACTTGTAACATGA-7	H007	Mon2	0	0	0	0	0	0	0	0	0	0	0	0	0	0	0	0	0	0	1.50303	0	0	2.44112	0	1.01074	1.83145	0	0	3.42458	0	2.27606	3.00687	2.81713	1.50303	0	2.27606	0	3.16629	1.01074	0	1.83145	0	0	0	0	0	0	2.58275
CATAGACAGGTCGTCC-7	H007	Mon2	0	0	0	0	0	0	0	0	0	0	0	0	0	0	2.33405	0	0	0	2.33405	0	0	0	2.33405	0	0	2.33405	0	2.97753	0	0	0	0	2.33405	0	2.97753	0	2.33405	0	0	2.33405	0	0	0	2.33405	0	0	0
CATCCACAGCTCGACC-7	H007	Mon2	0	0	0	0	0	0	0	0	0	0	0	0	0	0	0	0	0	0	1.08963	0	1.08963	1.59865	1.08963	1.08963	3.59778	0	1.59865	1.93434	2.93165	1.59865	3.12258	1.08963	1.93434	0	3.03166	0	2.18523	0	1.08963	2.55249	0	0	0	0	0	0	1.08963
CATCCACGTTGTCCCT-7	H007	Mon2	1.40511	1.40511	0	2.58806	0	1.40511	0	0	0	0	0	0	0	1.40511	0	0	0	1.40511	2.58806	1.40511	1.40511	0	0	0	3.4582	0	0	1.40511	0	1.40511	1.96739	1.40511	0	0	0	0	0	0	1.40511	1.40511	0	1.96739	1.40511	0	0	0	2.96815
CATCCCAAGCGTACAG-7	H007	Mon2	0	0	0	0	0	2.97312	0	0	0	0	0	0	0	0	0	0	0	0	2.97312	0	0	0	0	0	2.97312	0	0	2.97312	0	0	4.54079	0	0	0	2.97312	0	3.64037	0	0	2.97312	0	0	0	2.97312	0	0	2.97312
CATCGGGTCCGCGATG-7	H007	Mon2	0	0	0	1.14978	0	0	0	0	0	0	0	0	0	2.01123	0	0	0	0	2.01123	0	0	0	0	0	2.01123	0	0	2.26488	0	1.67053	1.14978	2.01123	0	0	1.67053	0	0	0	1.67053	0	0	0	0	0	0	0	1.14978
CATGAGTTCGTTCAGA-7	H007	Mon2	0	0	0	0	0	0	0	0	0	0	0	2.52845	0	0	0	0	0	0	0	0	0	2.52845	0	0	0	0	0	3.18089	2.52845	0	2.52845	3.5724	0	0	0	2.52845	4.07193	0	2.52845	3.18089	0	0	0	0	0	0	3.18089
CATTCCGAGCAGAAAG-7	H007	Mon2	0	0	1.17084	0	1.17084	0	0	0	0	0	0	0	0	0	0	0	1.17084	0	0	0	1.17084	0	0	0	3.47028	0	0	0	0	2.49514	1.6955	2.49514	0	0	2.29241	0	0	1.6955	0	2.49514	0	0	0	0	0	1.17084	1.17084
CATTGAGAGCCTTTCC-7	H007	Mon2	0	0	0	0	0	0	0	0	0	0	0	0	0	0	0	0	0	0	1.45214	0	0	0	1.45214	0	4.26765	0	0	0	2.64539	1.77637	2.52195	0	0	0	0	0	0	0	0	1.45214	0	0	0	0	0	0	2.02082
CCACCATAGCGTTCCG-7	H007	Mon2	0	0	0	0	0	0	0	0	1.27295	0	0	0	0	1.27295	0	1.27295	1.27295	0	1.81527	0	0	3.53886	0	0	4.13856	1.27295	0	1.27295	4.35851	0	2.94441	3.95942	1.27295	0	2.16494	2.16494	1.27295	0	1.81527	3.28517	0	0	0	0	0	1.27295	2.16494
CCACTTGGTCACATTG-7	H007	Mon2	2.04504	0	0	0	0	2.04504	0	0	0	0	0	0	0	0	0	0	0	0	0	0	2.04504	3.54522	2.67131	2.04504	3.54522	0	0	4.68833	2.04504	2.04504	3.72272	0	0	0	2.04504	0	3.72272	0	0	2.04504	2.04504	0	0	0	0	0	3.32927
CCACTTGTCTCTGGTC-7	H007	Mon2	0	0	0	0	0	0	0	0	0	0	0	0	0	0	0	0	0	0	0	0	0	1.7052	0	1.17904	2.50603	1.17904	0	1.7052	0	2.04817	2.67466	2.30308	0	0	2.04817	0	0	0	0	2.30308	0	0	0	0	0	0	1.17904
CCATCACAGATGTAGT-7	H007	Mon2	0	0	0	0	0	0	0	0	0	0	0	0	0	0	0	0	0	1.40302	1.40302	1.40302	1.40302	1.40302	0	0	2.96553	0	0	1.40302	2.32263	1.96501	3.35366	1.96501	0	0	1.40302	0	2.32263	0	0	2.32263	0	0	0	0	0	0	1.40302
CCCATTGGTGCTGTCG-7	H007	Mon2	0	0	0	0	0	0	0	0	0	0	0	0	0	0	0	0	0	0	2.81267	1.41849	0	0	0	0	2.3411	1.41849	0	0	0	1.41849	2.60443	1.98262	0	0	0	0	1.41849	0	0	2.60443	0	0	0	0	0	0	0
CCCGAAGCATTAGGAA-7	H007	Mon2	0	0	1.42373	0	0	1.42373	0	0	0	0	0	0	0	0	0	0	0	0	2.61083	0	1.98858	0	0	0	2.81917	0	0	1.42373	0	1.42373	2.34734	0	0	0	0	0	0	0	0	1.42373	0	1.98858	0	0	0	0	2.34734
CCCGAAGTCTGTCGCT-7	H007	Mon2	0	0	1.76961	0	0	0	0	0	0	0	0	0	0	0	0	0	0	1.23381	1.23381	1.23381	0	0	1.23381	0	2.57805	0	0	3.13151	0	0	1.23381	2.1166	0	0	0	0	1.23381	0	0	0	0	1.23381	0	0	1.23381	0	2.74763
CCCTAACGTTGTGCAT-7	H007	Mon2	0	0	0	0	0	0	0	0	0	0	0	1.229	0	1.229	0	0	0	0	1.229	0	1.229	0	1.229	0	2.11062	0	0	2.36755	0	0	1.229	2.11062	0	0	1.229	0	0	0	1.229	2.11062	0	0	0	0	1.229	0	1.229
CCCTCAAAGAGTGACC-7	H007	Mon2	0	0	0	0	0	0	0	0	0	0	1.8129	0	0	0	0	0	0	0.996728	2.25623	0	0.996728	0	0	0	4.10807	0	0	2.05893	0	2.25623	1.8129	0	0	0	1.48587	0	0	0	0	1.8129	0	0	0	0	0	0	2.05893
CCCTCAACACCTGTCT-7	H007	Mon2	0	0	0	0	0	0	0	0	0	0	0	0	0	0	1.6558	0	0	0	2.24861	0	0	0	1.6558	0	3.09948	0	0	0	0	1.6558	1.6558	0	0	0	0	0	1.6558	0	0	0	0	0	0	0	0	0	1.6558
CCCTCTCAGGTCATAA-7	H007	Mon2	0	0	1.32002	1.32002	0	1.32002	0	0	1.32002	0	0	0	0	0	0	0	0	1.32002	1.32002	1.32002	0	1.32002	0	0	2.85996	1.32002	0	1.32002	2.48273	2.22251	1.32002	0	0	0	2.48273	0	2.22251	0	0	0	0	1.32002	0	0	0	0	2.48273
CCCTCTCCACTGGCCA-7	H007	Mon2	0	0	0	0	0	2.16517	0	0	0	0	0	0	0	3.18421	0	2.16517	0	2.16517	2.16517	0	0	0	2.16517	2.16517	0	0	0	2.16517	2.79924	0	3.46148	2.16517	0	0	0	2.16517	3.18421	0	2.16517	2.79924	0	0	0	0	2.79924	0	2.16517
CCCTCTCGTTCCGCTT-7	H007	Mon2	0	0	0	0	0	0.628755	0	0	0	0	0	0	0	0.628755	0.628755	0.628755	1.0118	0	1.83284	0	4.11731	0.628755	3.94673	3.6542	2.44263	0.628755	1.28808	5.07705	0	2.07972	1.68201	1.0118	0	0	2.07972	1.0118	0.628755	0.628755	0.628755	0	0	0	4.29929	0	0.628755	1.0118	3.92968
CCCTTAGTCAACGAGG-7	H007	Mon2	0	2.24861	0	0	0	2.88754	0	0	0	0	0	0	0	0	2.24861	0	0	0	0	0	0	4.23115	0	2.24861	0	2.24861	0	2.88754	0	0	3.55244	3.76983	2.24861	0	0	2.24861	3.55244	0	0	2.24861	0	0	0	2.24861	0	0	0
CCGAACGTCACCATCC-7	H007	Mon2	0	0	0	0	0	2.84687	0	0	0	0	0	0	0	0	0	2.84687	0	0	0	0	0	3.51058	0	2.84687	0	0	0	2.84687	2.84687	0	2.84687	3.90603	3.51058	0	2.84687	2.84687	3.51058	0	0	3.51058	0	0	0	2.84687	0	0	2.84687
CCGTGAGGTCGCTTGG-7	H007	Mon2	0	0	0	0	0	0	0	0	0	0	0	0	0	1.96977	0	0	0	0	1.11722	0	0	0	0	0	3.24556	0	0	1.11722	0	1.63173	2.22196	1.11722	0	0	1.63173	0	0	0	0	2.22196	0	0	0	1.11722	0	0	1.63173
CCGTTCACATATCTGG-7	H007	Mon2	0	0	1.32486	0	0	1.32486	0	2.2284	0	0	0	0	0	0	0	0	0	0	2.48879	0	1.32486	0	0	1.32486	3.01218	1.32486	0	1.87539	1.87539	1.32486	2.69519	2.48879	1.32486	0	0	1.32486	1.32486	0	0	2.2284	2.2284	2.69519	1.32486	1.32486	2.2284	0	3.35399
CCTAAGAAGCATATGA-7	H007	Mon2	0	0	1.41518	0	1.41518	0	0	0	0	0	0	0	0	0	0	0	0	0	3.2557	0	0	0	0	0	3.4711	0	0	2.80856	0	1.97885	1.97885	1.97885	2.33714	1.97885	0	0	2.33714	0	0	2.60038	0	0	0	1.41518	0	0	0
CCTCAACGTAGACACG-7	H007	Mon2	2.00397	0	2.00397	0	0	2.62734	0	0	0	0	2.00397	0	0	0	0	0	2.00397	0	2.00397	0	0	2.00397	0	0	2.00397	0	0	0	2.00397	2.00397	2.00397	2.62734	2.00397	0	3.00842	0	2.00397	0	0	0	0	2.62734	0	0	2.00397	2.00397	2.00397
CCTCAACTCGATTTCT-7	H007	Mon2	0	0	0	0	0	1.66652	0	0	0	0	0	0	0	0	1.66652	0	0	0	2.26045	0	0	3.28699	0	0	3.67992	0	0	0	0	0	2.90003	1.66652	0	0	3.43579	1.66652	2.26045	0	0	0	0	0	0	0	0	0	0
CCTCCTCAGACTCCGC-7	H007	Mon2	0	0	0.589713	0	0	0.589713	0	0	0	0	0	0	0	0	0	0	0	0.589713	1.43838	0.589713	0	0.958178	0	0.589713	4.00428	0	1.22683	0.589713	2.50541	1.43838	2.92726	2.28627	1.43838	0	1.43838	0.589713	1.43838	0	1.76144	2.28627	0	0.958178	0.589713	0	0	0	2.43756
CCTCTAGCAACCCTAA-7	H007	Mon2	0	0	0	1.33716	0	0	0	0	0	0	0	0	0	1.88955	0	0	0	0	2.71078	1.33716	1.33716	0	1.33716	2.50412	2.50412	0	0	2.88196	0	1.88955	1.88955	1.33716	0	1.33716	0	0	0	0	0	1.33716	0	1.33716	0	0	0	0	1.88955
CCTCTAGGTCTCGGGT-7	H007	Mon2	0	0	0	0	0	0	0	0	0	0	0	1.04677	0	1.54689	0	0	1.54689	1.04677	1.04677	0	0	0	0	1.04677	4.1271	0	0	1.04677	0	1.54689	2.32651	3.63676	1.54689	0	0	1.54689	0	0	0	1.87875	0	0	1.04677	0	0	1.54689	3.29131
CCTCTAGGTTGACTGT-7	H007	Mon2	0	0	0	0	0	0.847146	0	0	0	0	0	0	0	1.60922	0	0	0	0	1.8456	0	0	0	0	0	0	0	0.847146	2.66234	0.847146	1.29909	0	2.03665	0	0	0	0	0.847146	0	0.847146	1.29909	0	0	0	0	0	0	2.19699
CGACAGCGTACGTACT-7	H007	Mon2	0	0	0	0	0	0	0	0	0	0	0	0	0	1.04677	0	0	0	1.04677	1.54689	1.87875	0	0	0	0	3.35782	0	0	1.87875	0	2.32651	0	2.75921	0	0	1.04677	0	0	0	0	1.04677	0	0	0	0	0	0	2.32651
CGACAGCTCAGAGCGA-7	H007	Mon2	0	0	0	0	0	0	2.92513	0	0	0	0	0	0	0	0	0	0	0	0	0	0	2.92513	2.92513	0	0	0	2.92513	0	0	0	0	4.27035	0	0	0	2.92513	0	0	2.92513	2.92513	0	0	0	0	0	0	2.92513
CGAGGCTAGGACAACC-7	H007	Mon2	0	0	0	0	0	0	0	0	0	0	0	1.06015	0	1.89618	0	0	0	0	1.5631	1.5631	0	0	1.06015	0	1.89618	0	0	0	1.06015	2.1456	0	0	0	0	0	0	1.5631	0	0	0	0	0	0	1.06015	0	0	0
CGAGGCTCATCGAAGG-7	H007	Mon2	0	0	0	0	0	0	0	0	1.07811	0	0	0	0	1.07811	0	0	0	0	2.16979	1.07811	1.07811	0	0	0	2.67922	0	0	0	0	2.36983	2.91517	1.58478	1.07811	0	2.16979	0	2.36983	0	0	0	0	1.07811	0	1.07811	0	0	2.53644
CGCAGGTGTCTAGATC-7	H007	Mon2	0	0	0	0	0	0	0.968397	0	0	0	0	0	0	0.968397	0	0	1.77515	0	2.64403	0.968397	0.968397	0.968397	0.968397	0	2.01954	0	0	2.21578	0	0	0.968397	3.02552	1.77515	0	0.968397	0	1.45101	0	0	2.01954	0	1.45101	0	0	0	1.77515	2.37976
CGCGTGAAGAATACAC-7	H007	Mon2	0	0	0.997267	0	0	0	0	0	0	0	0	0	0	0	0	0	0	0	0.997267	0	3.06946	0.997267	2.98667	2.68696	2.89639	0	0	4.72034	0	0	1.81362	1.48653	0	0	1.48653	0	2.05968	0	0	0.997267	0	0	0	0	0	0	1.48653
CGGAACCCACGCTATA-7	H007	Mon2	0	0	0	0	0	0	0	0	0	0	0	0	0	0	0	0	0	0	2.24634	0	0	0	0	0	2.75956	0	0	1.13567	1.13567	1.65375	2.61591	2.24634	0	0	1.13567	0	1.13567	0	1.13567	1.13567	0	1.13567	0	0	0	0	0
CGGAACCGTCACTCAA-7	H007	Mon2	0	0	0	0	0	0	0	0	0	0	0	0	0	0	0	0	0	0	2.4754	0	1.41353	0	0.938134	0	1.73442	0	0	3.19163	0	1.97697	1.73442	0	0	0	1.97697	0	1.41353	0	0	0.938134	0	0.938134	0	0.938134	0	0	1.97697
CGGAACCTCAGACCGC-7	H007	Mon2	0	0	0	0	0	0	0	0	0	0	0	0	1.01008	1.01008	0	1.01008	1.01008	2.07734	1.01008	0	0	1.01008	0	0	3.00588	1.01008	0	1.83057	0	1.01008	2.70581	2.70581	2.07734	0	1.83057	0	2.27512	0	1.01008	1.83057	0	0	0	0	1.01008	1.01008	1.83057
CGGAGAACATTGAAGA-7	H007	Mon2	0	0	0	0	0	0	0	0	0	0	0	0	0	0	0	0	0	0	1.4806	0	0	0	0.992434	0	2.88914	0.992434	0	0.992434	0.992434	1.4806	1.8072	3.27589	0	0	1.4806	1.8072	0	0	0	2.41473	0	0	0	0	0.992434	0	0
CGGCAGTTCTCTCTTC-7	H007	Mon2	0	0	2.42375	0	0	0	0	0	0	0	0	0	0	0	0	0	0	0	2.42375	0	3.46148	0	0	0	2.42375	0	0	2.42375	3.07159	0	3.46148	3.07159	0	0	3.07159	0	4.29068	0	0	0	0	0	0	0	2.42375	0	2.42375
CGGGCATAGATCACCT-7	H007	Mon2	0	0	1.30611	0	0	0	0	0	0	0	0	0	0	1.30611	0	0	0	0	2.46531	0	0	1.85373	0	0	2.20556	0	1.30611	1.85373	0	1.30611	2.20556	2.67131	0	0	1.85373	0	2.20556	1.30611	0	1.30611	0	0	0	0	0	0	2.20556
CGGGTGTAGCCAACCC-7	H007	Mon2	0	0	0	0	0	0	0	0	0	0	0	0	0	0	0	1.43387	0	0	2.0001	1.43387	0	0	1.43387	0	1.43387	0	0	2.62319	0	0	0	3.00416	0	0	0	0	0	0	0	2.0001	0	0	0	0	0	0	0
CGTAGTATCGTTCTGC-7	H007	Mon2	0	0	0	0	0	0	0	0	0	0	0	0	0	0	0	0	0	0	1.54952	1.54952	1.54952	2.49548	1.54952	0	2.49548	0	0	2.97277	1.54952	0	2.97277	2.13042	0	0	2.13042	0	3.73292	0	0	2.13042	0	0	0	1.54952	0	0	2.13042
CGTCAAAGTCGAACGA-7	H007	Mon2	0	0	0	0	0	0	0	0	0	0	0	0	0	0	0	0	0	0	0	0	0	0	0	0	0	0	0	4.22339	0	0	3.15366	2.50232	0	0	0	0	0	0	0	0	0	0	0	0	0	0	0
CGTCAAAGTTGGTAGG-7	H007	Mon2	0	0	0	0	0	0	0	0	0	0	0	0	0	0.897597	0	0	0	0	2.53604	0.897597	0	1.36287	0	0	2.11245	0	0.897597	0.897597	0	2.41376	2.53604	2.11245	0	0	0.897597	2.27441	2.53604	0.897597	0.897597	2.41376	0	0	0	0.897597	0	0	1.36287
CGTCCATGTGAGCCAA-7	H007	Mon2	0	0	0	0	0	0	0	0	0	0	0	0	0	3.08244	0	0	0	2.43412	0	0	0	2.43412	0	0	0	0	0	2.43412	0	0	3.97084	4.15002	0	0	3.08244	3.08244	3.97084	0	0	2.43412	0	0	0	0	0	0	3.08244
CGTGATACACTGTGTA-7	H007	Mon2	0	0	0	0	0	0	0	0	0	0	1.45996	0	0	0	0	0	0	0	1.45996	0	0	0	0	0	0	0	1.45996	0	0	2.39035	2.39035	0	0	0	0	0	1.45996	0	0	2.39035	0	0	0	0	0	0	2.02967
CGTGTCTAGGAGAATG-7	H007	Mon2	0	0	0	0	0	0	0	0	0	0	0	0	0	0	0	0	0	0	0	0	0	0	0	0	0	0	0	2.06763	0	0	0	2.69545	0	0	0	0	0	2.69545	0	2.06763	0	0	0	0	0	0	0
CGTGTCTAGTGAATAC-7	H007	Mon2	0	0	0	0	0	0	0	0	0	0	0	0	0	0	0	0	0	1.53564	0	0	0	0	1.53564	1.53564	3.12965	0	1.53564	1.53564	0	2.11488	0	1.53564	0	0	0	0	1.53564	0	0	0	0	0	0	0	0	0	2.74581
CGTTCTGTCGAACTCA-7	H007	Mon2	0	0	1.9924	1.9924	0	1.9924	0	0	0	0	0	0	0	1.9924	0	0	0	0	3.48632	0	3.2708	0	3.66353	3.48632	2.61493	0	0	4.79851	0	0	2.61493	2.9957	2.61493	0	1.9924	0	0	0	1.9924	0	0	1.9924	1.9924	2.9957	2.61493	0	3.66353
CGTTGGGAGAGAGCCT-7	H007	Mon2	0	0	0	0	0	0	0	0	0	0	0	0	0	0	0	0	0	2.40796	2.40796	0	0	0	0	0	2.40796	0	2.40796	3.05506	0	0	2.40796	0	0	2.40796	3.44469	0	2.40796	0	0	0	0	0	0	0	0	0	0
CGTTGGGCAATTTCGG-7	H007	Mon2	0	0	0	0	0	1.00335	0	0	0	0	0	0	0	0	0	0	0	0	2.06808	0	0	0	0	0	0	0	0	0	0	1.00335	1.82168	2.90549	1.00335	0	0	0	0	0	1.82168	1.49399	0	1.82168	0	0	0	0	2.26562
CTAACCCAGGAGTATT-7	H007	Mon2	1.61337	0	2.48941	1.38998	0	2.40236	0	1.10189	0	0	0.695606	0	0.695606	2.48941	1.79585	1.38998	0	1.79585	1.61337	0.695606	1.38998	0	1.61337	1.61337	2.08374	2.30701	0	3.14019	3.37204	0.695606	2.77719	4.11571	2.56948	1.79585	1.61337	1.79585	3.18276	1.10189	3.18276	2.48941	2.08374	1.38998	0	1.38998	3.30057	0	2.94909
CTAAGTGCAAAGGATT-7	H007	Mon2	0	0	0	0	0	0	0	0	0	0	0	0	0	0	2.83472	0	0	0	2.83472	0	0	3.49806	0	0	3.49806	0	0	2.83472	0	0	0	4.39603	4.17596	0	3.49806	0	0	0	0	2.83472	0	0	0	0	0	0	2.83472
CTACCTGCAGAACGCA-7	H007	Mon2	0	0	0	0	0	0	0	0	0	0	0	0	0	0	0	0	1.03609	0	2.4773	0	0	0	2.74377	2.11296	1.03609	0	0	4.19652	0	2.31163	1.86478	1.03609	0	0	0	0	0	0	0	1.86478	0	0	0	0	0	1.03609	2.85438
CTACGGGCAAATTGGA-7	H007	Mon2	0	0	0	0	0	0	0	0	0	0	0	0	0	0	0	0	1.29484	0	2.6569	2.19179	1.29484	0	0	0	3.88583	0	0	2.19179	0	2.19179	2.97312	1.29484	1.84068	0	0	0	2.45115	0	0	1.84068	0	0	0	0	0	1.29484	2.19179
CTACTATAGGTAAACT-7	H007	Mon2	0	0	0	0	0	0	0	0	0	0	0	0	0	0	0	0	0	0	1.6838	0	0	0	0	0	3.52326	0	0	1.16096	2.79428	0	2.27951	3.03191	0	0	2.27951	0	1.16096	0	0	1.16096	0	0	0	0	1.16096	0	0
CTAGGTATCTACGGGC-7	H007	Mon2	0	0	2.14161	0	0	0	0	0	0	0	0	0	0	2.50713	0	0	0	0	0	1.55953	1.55953	0	0	0	0	0	0	0	0	2.50713	2.14161	0	0	0	0	0	0	0	0	0	0	0	0	0	0	0	0
CTATAGGGTCAAAGTA-7	H007	Mon2	0	0	0	1.5388	0	0	0	0	0	0	0	0	0	0	0	0	0	0	2.74957	1.5388	1.5388	0	0	0	3.41022	0	0	1.5388	0	1.5388	3.52432	2.48298	0	0	1.5388	0	2.11842	0	0	0	0	0	0	1.5388	0	0	2.48298
CTCAAGATCTCGGTCT-7	H007	Mon2	0	0	0	0	0	0	0	0	0	0	0	0	0	0	1.4295	0	1.4295	1.4295	2.99871	0	0	1.4295	1.4295	0	3.88464	0	0	1.99514	0	1.4295	0	3.14572	1.4295	0	1.99514	0	1.99514	0	0	3.14572	0	0	0	0	0	1.4295	1.4295
CTCAGGGAGGACTATA-7	H007	Mon2	0	0	0	0	0	0	0	0	0	0	0	0	0	1.23936	0	0	1.7761	0	2.12348	0	0	3.13899	0	0	2.3808	0	0	0	3.13899	1.23936	3.69521	0	0	2.3808	2.58527	0	2.58527	2.12348	0	2.12348	0	1.7761	0	0	0	1.7761	1.23936
CTCAGTCTCGGTAGGA-7	H007	Mon2	0	0	1.90814	0	0	1.90814	1.90814	0	0	0	0	0	0	0	1.35332	0	1.35332	0	2.26289	1.35332	1.35332	0	0	2.26289	1.35332	0	0	1.35332	0	2.7312	0	0	0	0	1.35332	0	0	0	1.35332	1.35332	1.35332	2.90261	0	1.90814	0	1.35332	3.6458
CTCATGCGTTGTAGCT-7	H007	Mon2	0	0	1.23519	0	0	1.77122	0	0	0	0	0	0	0	0	0	0	0	0	2.57985	1.23519	0	0	1.23519	1.23519	3.4876	0	0	4.12674	0	2.57985	1.23519	2.57985	0	0	1.77122	0	0	0	1.23519	0	0	1.23519	0	0	0	0	2.74946
CTCATTAAGGGTGAAA-7	H007	Mon2	0	0	0	0.958872	0	0	0	0	0	0	0	0	0	1.43924	0	0	0	0	1.43924	0	0.958872	0.958872	1.43924	0.958872	1.76237	0.958872	0	2.92832	0	0.958872	1.76237	0	0.958872	0	0.958872	0	0.958872	0	0	0.958872	0	0.958872	0	0	0	0	0
CTCCACAGTAGTTAGA-7	H007	Mon2	0	0	0	0	0	0	0	0	0	0	1.14246	0	0	0	0	0	0	1.14246	1.14246	0	0	0	0	1.66183	3.00619	0	0	2.25527	0	1.14246	1.66183	1.66183	0	0	0	0	2.00194	0	0	1.14246	0	0	0	0	0	0	2.76891
CTCCACAGTGAGAACC-7	H007	Mon2	0	0	0	0	0	0	0	0	0	0	0	0	0	0	0	0	0	0	2.09464	1.5176	0	2.09464	0	1.5176	4.22922	1.5176	1.5176	0	2.09464	1.5176	0	2.4582	0	0	2.4582	0	2.93419	0	0	1.5176	0	0	0	0	0	0	0
CTCCACAGTGCTCTCT-7	H007	Mon2	0	0	0	0	0	0	0	0	0	0	0	0	0	0	0	0	0	0	2.48433	0	0	0	1.04104	0	2.62649	0	0	3.47032	0	2.11971	3.05182	3.41163	1.87127	0	1.53995	0	2.11971	0	0	1.04104	0	0	0	1.04104	0	0	2.48433
CTCCTCCCAGAGATTA-7	H007	Mon2	0	0	0	0	0	0	0	0	0	0	0	0	0	1.03038	0	0	0	0	2.61116	0	0	1.03038	0	0	3.4543	0	0	1.85729	0	0	1.03038	1.85729	0	0	0	0	0	0	0	2.30365	0	1.03038	0	1.03038	0	0	1.03038
CTCGAGGAGCTTCGTA-7	H007	Mon2	0	0	0	0	0	0	0	0	0	0	0	0	0	1.3606	0	0	0	0	1.3606	1.9165	0	2.27168	0	0	3.05823	0	0	1.3606	0	2.27168	3.57746	1.9165	1.3606	0	2.74037	0	1.3606	0	0	1.3606	0	0	0	0	1.3606	0	0
CTCTGGTAGACCATTC-7	H007	Mon2	0	0	0	0	0	0	0	0	0	0	0	0	0	0	0	0	1.43924	1.43924	1.43924	0	0	0	0	0	5.02534	0	0	2.3658	3.01087	2.0062	3.59436	3.82962	2.3658	0	1.43924	0	1.43924	1.43924	2.0062	2.83835	0	2.0062	0	0	0	1.43924	2.0062
CTGAGGCTCCACCTGT-7	H007	Mon2	1.54062	0	1.54062	1.54062	0	0	1.77325	0	0.79863	0	0	0	0.79863	0.79863	0	0.79863	2.25732	1.23692	2.37769	2.37769	0	1.23692	0	1.77325	2.37769	0	0	2.48511	3.13571	1.54062	2.25732	2.67052	0.79863	0	0	1.23692	2.96204	0	0.79863	2.12046	1.23692	2.25732	0	1.23692	1.23692	2.25732	2.82687
CTGATCCGTCCCGCAA-7	H007	Mon2	0	0	0	0	0	0	0	0	0	0	0	0	0	0	0	0	0	0	0	0	0	0	0	0	3.61505	0	0	2.10787	2.10787	0	2.10787	2.73834	0	0	0	0	2.73834	0	0	2.10787	0	0	0	0	0	0	2.10787
CTGCATCCAGATCCTA-7	H007	Mon2	0	0	0	0	0	0	0	0	0	0	0	0	0	0	0	0	0	0	1.43826	1.43826	0	0	0	0	3.50055	0	0	0	0	2.00509	2.83714	2.62854	0	2.00509	0	0	1.43826	0	0	0	0	0	0	0	0	0	0
CTGCCATGTGGACTAG-7	H007	Mon2	0	0	0	0.68107	0	0	0	0	0	0	0	0.68107	0	0.68107	0	0	0	0	1.08248	0.68107	0	1.59004	0.68107	0.68107	2.46265	0	0	2.61651	0	0	1.59004	1.08248	0.68107	0	0.68107	0.68107	1.77155	0	0	0	1.08248	0.68107	0	0.68107	0	0	2.54254
CTGCGAGAGTGCGTCC-7	H007	Mon2	0	0	0	0	0	0	0	0	0	0	0	0	0	0	0	0	2.52	2.52	0	0	0	0	0	0	0	0	0	2.52	0	0	0	0	0	0	0	0	3.17208	0	0	0	0	0	0	0	0	2.52	0
CTGGACGCAACTCGTA-7	H007	Mon2	0	0	0	0	0	2.66632	0	0	0	0	0	0	0	0	0	0	0	0	2.66632	0	0	0	0	0	4.21854	0	0	3.71748	0	0	0	3.32409	0	0	0	0	2.66632	0	2.66632	0	0	0	0	0	0	0	3.71748
CTGTATTGTCACCCTT-7	H007	Mon2	0	0	0	0	0	0	0	2.68393	0	0	0	0	0	0	0	0	0	0	0	0	0	0	0	2.68393	0	0	0	0	0	0	0	3.34234	0	0	0	0	0	0	4.56952	0	0	0	0	0	0	0	0
CTGTCGTTCATGAAAG-7	H007	Mon2	0	0	0	1.18263	0	0	0	0	0	0	0	0	0	1.18263	0	0	1.70945	0	1.18263	0	0	0	1.18263	0	1.70945	0	0	0	4.16454	2.5108	2.30775	1.70945	0	0	2.5108	0	3.06183	0	1.18263	0	0	1.18263	0	1.18263	0	1.70945	2.5108
CTTCAATAGGAACGTC-7	H007	Mon2	0	0	0	0	0	0	0	0	0	0	0	1.05487	0	0	0	0	0	0	1.05487	0	0	1.05487	0	0	0	0	0	0	0	1.05487	2.50386	1.88931	0	0	1.05487	0	0	0	0	1.05487	0	0	1.05487	0	0	0	2.33776
CTTCGGTAGCGCTGAA-7	H007	Mon2	0	0	0	0	0	0	0	0	0	1.28852	0	0	0	0	0	0	1.28852	0	1.83336	1.28852	0	0	0	0	3.30595	0	0	2.44319	0	2.44319	1.28852	3.7621	1.28852	0	3.20465	0	0	1.28852	0	3.30595	0	0	0	1.83336	0	1.28852	2.18406
CTTCGGTCATTGGATC-7	H007	Mon2	0	0	0	0	0	0	0	0	1.16382	0	0	0	0	0	0	0	1.16382	0	1.16382	0	0	0	0	0	2.7982	0	0	1.6872	0	2.029	2.029	2.48581	0	0	1.16382	0	2.48581	0	0	2.029	0	0	0	0	0	1.16382	0
CTTCTCTGTGCATTTG-7	H007	Mon2	0	3.2262	0	0	2.57199	0	0	0	0	0	0	0	0	0	0	0	0	0	2.57199	2.57199	0	4.45019	0	0	0	0	0	3.2262	4.69891	0	4.58226	3.89929	0	0	0	0	3.2262	0	3.2262	0	0	2.57199	3.2262	3.2262	0	0	3.89929
CTTTCAAGTTCGCGTG-7	H007	Mon2	0	0	1.98424	2.60617	0	0	0	0	0	0	0	0	0	0	0	1.98424	0	0	0	0	0	1.98424	0	0	1.98424	0	0	2.60617	2.60617	0	2.98672	3.26171	0	0	0	1.98424	2.60617	0	1.98424	0	1.98424	1.98424	0	2.98672	0	0	3.26171
CTTTCGGAGACCATGG-7	H007	Mon2	0	0	1.86402	0	0	0	0	0	0	0	0	0	0	2.85352	0	0	0	0	1.86402	2.85352	0	0	0	0	3.79766	0	0	0	0	1.86402	2.85352	2.85352	0	0	0	0	2.85352	0	0	2.85352	1.86402	0	0	0	0	0	2.47647
CTTTCGGGTCCTGGGT-7	H007	Mon2	0	0	3.59051	0	0	0	0	0	0	0	0	0	2.5456	2.5456	0	0	0	0	0	2.5456	0	0	2.5456	2.5456	0	0	0	2.5456	0	0	3.87127	0	0	0	2.5456	0	3.59051	0	0	2.5456	0	3.59051	0	0	0	0	0
GAAATGAAGCGCTGCT-7	H007	Mon2	0	0	0	0	0	0	0	0	0	0	0	0	0	0	0	0	0	0	2.5179	0	0	0	0	1.188	0	1.188	0	0	0	1.188	2.83106	2.68669	0	0	0	0	1.188	0	0	1.188	0	0	0	0	0	0	0
GAAGCGAAGCATTTGC-7	H007	Mon2	0	0	1.25833	0	0	1.25833	0	0	0	0	0	1.25833	0	0	0	1.25833	1.25833	0	1.25833	0	0	0	0	0	2.14693	0	0	1.25833	0	2.40497	1.79825	0	1.25833	0	1.25833	0	1.79825	0	0	1.25833	0	0	0	0	0	1.25833	1.79825
GAAGGGTCATCGAACT-7	H007	Mon2	1.62301	0	0.857015	1.31163	0.857015	0	0	0	0	0	0	0	0	0.857015	0	0	1.86011	0	2.67836	0.857015	0.857015	1.31163	0	0.857015	1.62301	0.857015	0	2.35069	0	1.86011	2.2123	1.31163	0	0	0.857015	0	0	0	0.857015	0.857015	1.62301	2.05163	0	0	0	1.86011	2.35069
GAAGGGTGTGTGTTTG-7	H007	Mon2	0	0	0	1.24637	0	0	0	0	0	0	0	0	0	0	0	0	0	0	3.14842	1.24637	0	1.7843	1.24637	0	2.13216	0	0	0	0	0	3.03599	0	0	0	0	0	0	0	0	0	0	0	0	0	0	0	1.24637
GAATAGACATTGCCTC-7	H007	Mon2	2.77663	0	1.70828	0	0	2.62504	1.18164	0	0.918879	0	0.918879	0	0.561465	1.8362	2.56893	0.918879	1.9496	0.918879	2.77663	1.56155	2.30646	0	2.72861	2.05145	0.918879	0	0	3.95547	0	1.18164	1.38953	0.918879	0.561465	0	0	0	0.561465	0.561465	1.38953	1.18164	0	2.37881	0	0	0.561465	1.9496	2.98725
GAATAGAGTCGGCTAC-7	H007	Mon2	0	0	0	2.73767	0	2.73767	0	0	0	0	0	0	0	2.73767	0	0	0	0	0	0	0	3.39792	0	0	2.73767	0	0	0	2.73767	0	2.73767	4.29394	0	0	0	0	3.39792	0	0	0	0	0	0	0	0	0	2.73767
GAATCGTTCTACTCAT-7	H007	Mon2	0	0	0	0	0	0	0	0	0	0	0	0	0	0	0	0	0	2.0743	2.0743	1.4995	0	2.91221	0	0	2.70256	0	0	0	0	1.4995	3.97391	0	1.4995	0	1.4995	0	2.70256	0	0	0	0	0	0	0	0	0	2.0743
GACACGCGTTACCTGA-7	H007	Mon2	0.966779	0	2.01728	0.966779	0	0	1.44902	0.966779	0	0	0	0	0	0	0	0.966779	1.44902	1.44902	2.37739	1.44902	0	0	0.966779	0	2.01728	0	0.966779	0	0	1.44902	1.77298	0	0	0	1.44902	0	0.966779	0	1.44902	0	1.44902	2.21346	0	1.44902	0.966779	1.44902	2.6416
GACATCATCGTGTCAA-7	H007	Mon2	1.28999	0	1.96614	0.629983	0	2.58672	0	0	0	0	0	1.50637	0	2.27991	0	1.68415	0.629983	0	2.08202	1.01347	3.01095	1.68415	3.09385	2.92055	0	2.27991	0	4.3818	2.65068	2.51838	2.7675	3.13286	1.01347	0	1.28999	1.01347	2.82116	0	3.20658	2.18585	0	0	0	1.50637	1.50637	0.629983	2.96677
GACCCAGAGTGGACGT-7	H007	Mon2	0	0	0.94318	0	0	1.74124	0	0	0	0	0	1.41979	0	1.87003	0	1.20962	1.41979	0	1.59338	0.94318	1.41979	0.94318	0	2.34265	0.94318	0	0	3.29117	1.74124	1.87003	1.74124	2.48298	0.578896	0	0	0.578896	2.17936	0	2.17936	1.87003	0	0.578896	0	1.74124	0.578896	1.41979	3.47701
GACCTTCCACATAACC-7	H007	Mon2	0	0	0	0.930255	0	0	0	0	0	0	0	0.930255	0	0	0.930255	0	0.930255	0	0	0.930255	0	0	0	0	1.9658	0	1.40372	0.930255	0	0	2.88406	0.930255	0	0	1.40372	0	1.72374	0	0	0	0	0	0	0.930255	0.930255	0.930255	0
GACGTTACATGACCCG-7	H007	Mon2	0	0	0	0	0	0	0	0	0	0	0	0	0	2.13107	0	1.24549	1.24549	0	0	1.24549	0	0	1.24549	1.24549	2.38863	0	0	1.24549	0	2.38863	0	1.78327	1.24549	0	0	0	1.24549	0	0	2.13107	0	1.78327	0	1.24549	0	1.24549	3.14724
GACGTTATCTCAAAGC-7	H007	Mon2	0	0	1.39316	1.39316	0	1.39316	0	0	0	0	0	0	0	1.95375	0	0	0	1.39316	2.57339	0	0	0	0	1.95375	0	0	0	1.39316	0	0	2.9531	0	0	0	1.39316	0	0	0	0	0	0	1.39316	0	0	0	0	1.95375
GAGAAATTCGTTGTTT-7	H007	Mon2	0	0	0	0	0	0	0	0	0	0	0	0	0	0	0	0	1.38323	0	2.56117	0	0	0	0	0	2.94056	0	0	1.38323	0	2.2989	2.56117	1.9424	0	0	0	1.38323	1.38323	0	0	1.38323	0	1.38323	0	0	0	1.38323	2.94056
GAGACTTTCCCGTGTT-7	H007	Mon2	0	0	0	0	0	0	0	0	0	0	0	0	0	0	0	0	0	0	0	0.842752	3.85643	1.60307	4.24539	3.7058	2.65518	0	0	5.49875	0	2.19014	1.29349	1.60307	0.842752	0	1.83912	0	1.29349	0	0	1.29349	0	0.842752	0	0	0.842752	0	0.842752
GAGATGGCACCAAAGG-7	H007	Mon2	0	0	1.44951	1.44951	0	1.77352	0.967183	0.967183	0.967183	0	0	0	0.967183	0	1.44951	0	1.77352	0	2.01784	1.44951	0.967183	0	0	0	0	0.967183	0.967183	0	0	2.5188	1.77352	1.44951	0	0	1.44951	0	0.967183	0	0	0	0	2.64221	0	0.967183	1.44951	1.77352	3.69219
GAGCCTGGTCGGCACT-7	H007	Mon2	0	0	0	1.18515	0	0	0	0	0	0	0	0	0	1.71242	0	0	0	0	2.51413	0	0	2.82721	0	1.18515	1.71242	0	0	1.71242	0	1.71242	2.31102	2.31102	0	0	2.51413	1.18515	3.41856	0	0	1.71242	0	0	0	0	0	0	0
GAGGCAAAGGCATGCA-7	H007	Mon2	0	0	0	0	0	0	0	0	0	0	0	0	0	0	0	0	0	1.10546	1.9547	0	0	0	0	1.10546	3.50645	0	1.10546	2.20634	0	1.9547	1.9547	1.10546	0	0	0	0	0	0	0	1.61765	0	1.10546	0	0	0	0	2.20634
GAGGCAAAGGGCTTCC-7	H007	Mon2	0	0	0	0	0	0	0	0	0	0	0	0	0	0	0	0	0	0	1.28021	1.28021	0	2.17387	0	1.28021	3.08096	0	0	1.82371	1.82371	1.28021	2.4327	1.82371	0	0	2.80846	0	2.63813	0	0	1.82371	0	0	3.08096	0	1.82371	0	3.08096
GAGTGTTAGGTAAACT-7	H007	Mon2	0	0	1.72387	0	0	0	0	0	0	0	0	0	0	1.72387	0	0	0	0	3.17934	1.72387	0	2.69588	0	0	3.74846	0	0	2.3236	1.72387	0	2.96654	2.3236	0	0	2.3236	0	3.17934	2.3236	0	2.3236	0	2.3236	0	0	0	0	2.69588
GATCACAGTCACTTAG-7	H007	Mon2	0	0	0	0	0	0	0	0	0	0	0	0	0	1.44678	0	0	0	0	2.01474	0.964965	0	0	0	0.964965	2.37474	0	0	0.964965	0	0	2.21085	0.964965	0	0	0	0	1.44678	0	0	0.964965	0	0	0	0	0	0	1.77055
GATCACAGTCATGCAT-7	H007	Mon2	0	0	0	0	0	0	0	0	0	0	0	0	0	1.40441	0	0	0	0	1.40441	0	1.40441	1.40441	0	0	0	0	0	0	1.40441	1.40441	0	3.35544	0	0	1.96659	1.96659	0	0	0	0	0	0	0	1.40441	0	0	2.5872
GATCAGTGTCCGTTTC-7	H007	Mon2	0	0	0	0	0	0	0	0	0	0	0	1.19181	0	0	0	0	1.72028	0	1.72028	0	0	1.19181	0	0	2.31966	0	0	0	0	1.19181	0	1.72028	0	0	1.19181	0	0	0	0	1.19181	0	1.72028	0	0	0	1.72028	2.31966
GATCATGTCATAGGCT-7	H007	Mon2	0	0	0	0	0	1.14787	1.14787	1.14787	0	0	0	0	0	0	0	0	0	0	1.66826	0	0	1.14787	0	1.14787	3.43787	0	0	0	2.77635	1.14787	2.63252	1.14787	1.14787	0	0	0	2.26237	1.14787	0	3.20543	0	2.0088	0	0	0	0	1.14787
GATGATCAGCGTGTCC-7	H007	Mon2	0	0	0	0	0	1.32588	0	0	0	0	0	0	0	0	0	0	1.32588	0	1.32588	0	0	0	1.32588	1.32588	1.32588	1.32588	2.22963	3.53181	0	2.69648	0	0	0	0	1.32588	0	3.25383	0	1.32588	2.22963	1.32588	0	0	0	1.32588	1.32588	0
GATGCTAGTATGGTTC-7	H007	Mon2	0	0	0	0	0	0	0	0	0	0	0	0	0	0	0	0	0	0	0	0	2.10723	3.12132	2.10723	0	3.12132	2.10723	2.10723	2.10723	2.10723	0	2.73767	0	0	0	3.9431	2.10723	3.61435	0	0	0	0	0	0	0	0	0	2.73767
GATTCGACAAGCCTGC-7	H007	Mon2	0	0	0	0	0	0	0	0	0	0	0	1.12222	0	0	0	1.12222	0	0	1.97617	0	0	0	0	0	3.46808	0	0	2.22859	0	1.97617	0	0	0	0	1.63771	0	0	1.63771	0	1.12222	0	0	0	0	1.12222	0	1.63771
GATTTCTTCTGGCCGA-7	H007	Mon2	0	0	0	0	0	0	0	0	0	0	0	0	0	1.81419	0	0	0	0	1.81419	1.27202	0	0	0	0	3.18273	0	0	1.27202	0	2.42234	2.42234	2.94319	0	0	1.81419	0	1.81419	0	1.27202	1.81419	0	0	1.81419	0	0	0	2.62758
GCAACATAGCGGATCA-7	H007	Mon2	0	0	0	2.43318	0	0	0	0	0	0	0	2.43318	0	0	0	0	1.82415	0	1.82415	1.82415	1.82415	0	1.82415	0	0	0	0	2.43318	1.82415	1.82415	2.43318	0	0	0	1.82415	0	0	0	0	1.82415	1.82415	3.08145	0	1.82415	0	1.82415	3.4715
GCACATAGTAGACAAT-7	H007	Mon2	0	0	1.92662	1.59144	1.08364	1.92662	0	0	1.08364	0	0	1.08364	0	1.59144	0	2.17721	0	1.08364	1.59144	1.08364	0	2.37742	1.08364	1.08364	2.92309	1.08364	0	1.59144	1.59144	1.59144	2.17721	1.08364	0	0	1.92662	0	1.59144	0	1.08364	1.59144	0	2.81201	0	1.92662	1.08364	0	3.47465
GCACGGTCAGAGGAAA-7	H007	Mon2	0	0	0	0	0	0	0	0	0	0	0	0	0	0	0	0	0	0	0	1.46865	0	0	1.46865	0	3.19473	1.46865	1.46865	2.0395	0	1.46865	3.19473	2.40063	1.46865	0	0	0	0	0	0	0	0	0	0	0	0	0	0
GCACGGTTCCCGAGTG-7	H007	Mon2	0	0	0	0	0	1.38412	0	0	1.38412	0	0	0	0	0	0	0	0	0	1.94343	0	1.38412	1.38412	0	0	3.08828	0	1.38412	0	0	1.94343	3.6081	3.75837	1.38412	2.9417	2.76987	0	3.08828	1.94343	0	2.9417	0	0	0	0	0	0	3.2161
GCACTAAAGGGCAATC-7	H007	Mon2	0	0	0	0	0	0	0	0	0	0	0	0	0	1.31781	0	0	0	0	2.85712	0	0	0	0	1.31781	2.47997	0	0	1.31781	0	0	2.47997	0	0	0	0	1.86725	0	0	1.31781	0	0	0	0	0	1.31781	0	3.00304
GCACTAACATACTGAC-7	H007	Mon2	0	0	1.5916	0	0	0	1.5916	0	1.5916	0	0	0	0	1.08377	0	0	0	1.08377	1.92679	1.5916	0	0	0	1.08377	2.3776	1.08377	0	1.92679	1.08377	2.17738	1.08377	1.92679	0	0	2.17738	0	1.5916	0	1.08377	0	0	2.17738	1.08377	2.3776	0	0	2.81219
GCAGCCAGTAGCTGCC-7	H007	Mon2	0	0	0	1.10573	0	0	0	0	0	0	0	0	0	0	0	0	0	0	1.10573	0	1.10573	1.95505	0	0	0	0	0	1.61797	0	2.40759	2.718	2.2067	1.95505	0	2.2067	0	2.57479	0	1.10573	1.61797	0	1.61797	0	0	0	0	1.61797
GCCAACGTCGACCTAA-7	H007	Mon2	0	0	0	0	0	1.32203	0	0	0	0	0	0	0	1.32203	0	0	1.32203	0	1.87212	1.87212	0	0	0	0	2.22496	0	0	1.32203	0	2.22496	1.32203	0	0	0	1.32203	0	1.87212	1.32203	0	1.32203	0	0	0	0	1.32203	1.32203	3.13585
GCCAGGTAGAGGTTTA-7	H007	Mon2	0	0	0	0	0	1.18326	0	0	0	0	0	0	0	0	0	0	0	0	1.18326	1.18326	0	0	0	0	0	0	1.71019	1.18326	0	1.18326	2.30857	1.18326	0	0	0	0	1.18326	0	0	1.71019	0	1.18326	0	0	0	0	2.30857
GCCAGTGTCTTCGGTC-7	H007	Mon2	0	0	1.87328	1.87328	0	0	0	0	0	0	0	0	0	0	0	0	2.86385	1.87328	0	0	0	0	1.87328	1.87328	2.86385	0	0	3.35159	3.35159	1.87328	2.48651	0	0	0	1.87328	0	0	0	0	0	0	1.87328	0	1.87328	0	2.86385	3.35159
GCCATGGAGCATTTGC-7	H007	Mon2	0	0	0	0	0	0	0	0	0	0	0	0	0	0	0	0	0	0	2.79022	1.06835	0	0	0	0	3.56644	0	1.06835	1.90684	0	1.90684	1.57302	2.90116	1.06835	0	1.57302	1.57302	2.52281	0	0	2.15667	0	0	0	0	0	0	1.57302
GCCATGGAGCGTACAG-7	H007	Mon2	0	0	0.69611	0	0	1.61417	0	0	0	0	0	0	0	1.39074	0.69611	1.61417	1.39074	1.10256	1.95098	1.61417	2.89596	2.77814	2.40328	3.18373	1.61417	0	0	4.41256	3.47147	1.10256	3.09669	3.9761	2.83878	0	1.10256	1.61417	2.08462	2.20249	2.95005	3.00135	0	0	0	0	1.39074	1.39074	2.95005
GCCGATGAGTGAGTGC-7	H007	Mon2	0	0	0	0	0	1.03038	0	0	0	0	0	0	0	1.03038	0	0	1.03038	0	0	1.03038	0	1.03038	0	0	1.03038	0	0	2.10517	0	1.03038	1.03038	1.03038	0	0	1.03038	0	1.52698	0	0	0	0	1.85729	0	0	1.03038	1.03038	1.52698
GCGATCGAGAGTTGAT-7	H007	Mon2	0	0	0	1.66166	0	0	0	0	0	0	0	0	0	0	1.66166	0	1.66166	0	2.25508	1.66166	0	0	0	1.66166	3.10639	0	0	0	0	0	2.25508	0	0	0	0	0	0	0	0	1.66166	0	0	0	0	0	1.66166	0
GCGGATCTCATCTATC-7	H007	Mon2	0	0	0	0	0	1.49172	0	0	0	0	0	0	0	0	0	0	0	0	2.42782	0	1.49172	0	0	0	3.56804	0	0	1.49172	0	2.42782	2.42782	3.46581	0	2.06552	0	0	2.42782	0	0	0	0	0	0	0	0	0	0
GCTCAAACACTACCGG-7	H007	Mon2	1.57834	0	1.07276	1.07276	0	0	0	0	0	0	0	0	0	0	0	1.07276	0	1.07276	2.52898	1.07276	1.07276	1.07276	0	0	1.07276	0	0	1.07276	1.07276	1.57834	2.16261	0	0	0	1.57834	0	0	0	1.07276	0	0	0	0	0	0	0	3.09819
GGAATCTTCGCAGTGC-7	H007	Mon2	0	0	1.1361	0	0	0	0	0	0	0	0	0	0	1.65426	0	0	0	0	1.1361	1.1361	0	0	0	0	2.6165	0	0	0	0	1.99386	1.65426	2.24691	0	0	1.1361	1.1361	1.65426	0	0	1.65426	0	1.99386	0	0	0	0	2.24691
GGAGATGTCCAAAGGG-7	H007	Mon2	0	0	1.19166	1.19166	0	0	0	0	0	0	0	1.19166	0	1.19166	0	1.19166	0	0	1.19166	0	1.19166	0	1.72009	0	0	0	0	1.19166	0	1.72009	1.72009	1.19166	0	0	0	0	0	0	1.19166	0	0	1.72009	0	0	1.72009	0	2.69159
GGAGATGTCCTGTAAG-7	H007	Mon2	0	0	0	0	0	0	0	0	0	0	0	0	0	1.81005	0	0	0	0	2.89236	0.994576	0	0	0	0	3.39989	0	0	0.994576	0	1.48323	2.25317	2.89236	0.994576	0	0	2.05596	2.05596	0	0	1.48323	0	0	0	0	0	0	2.55917
GGAGGTAAGCTAAGTA-7	H007	Mon2	0	0	0	0	0	1.47174	0	0	0	0	0	0	0	0	0	0	1.47174	0	2.40428	0	0	0	0	0	3.72043	0	0	0	0	0	2.04299	2.04299	0	0	1.47174	0	2.40428	0	0	1.47174	0	0	0	0	0	1.47174	2.04299
GGATCTATCCGTATAG-7	H007	Mon2	0	0	0	0	0	0	0	0	0	0	0	0	0	0	0	0	1.04833	0	1.54879	0	0	0	1.04833	1.04833	0	0	0	2.1296	0	0	2.49463	2.8722	2.1296	0	0	0	2.49463	0	0	1.54879	0	0	0	0	0	1.04833	1.54879
GGCACGTAGCATAGGC-7	H007	Mon2	0	0	0	0.998673	0	0.998673	0	0	0	0	0	0	0	0.998673	0	0	0	0	2.06162	0	0	0	0	0.998673	1.48825	0	0	0.998673	0.998673	0.998673	2.06162	1.48825	0.998673	0	0.998673	0.998673	0	0	0.998673	1.81548	0.998673	0.998673	1.48825	0	0	0	2.98878
GGCAGTCCAGCAGAAC-7	H007	Mon2	0	0	0.93324	0	0	0.93324	0	0	0	0.93324	0	0	0	0.93324	0	0.93324	0.93324	0	1.72779	1.40744	0	0	0	0	1.97004	0	0.93324	0.93324	0	0.93324	1.40744	1.72779	0.93324	0	0	0	1.40744	0	0.93324	0.93324	0	0	0	0	0	0.93324	1.40744
GGCTGTGGTTTCTTAC-7	H007	Mon2	0	0	0	0	1.13139	0	1.13139	0	0	0	1.13139	0	0	0	0	0	0	0	1.64864	0	1.13139	0	0	1.64864	1.98786	0	0	1.13139	0	1.13139	2.87918	1.98786	1.13139	0	1.98786	1.64864	1.98786	0	0	1.64864	0	1.13139	1.13139	0	0	0	2.61005
GGGACAACACTGGACC-7	H007	Mon2	0	0	0	0	0	0	0	0	0	0	0	0	0	1.65358	0	0	0	0	2.44791	0	0	0	0	0	2.44791	1.13553	0	1.13553	0	1.99313	0	0	0	0	1.13553	0	1.13553	0	0	1.13553	0	0	1.13553	0	0	0	1.13553
GGGACTCTCGTTAGAC-7	H007	Mon2	0	0	0	0	0	1.0895	0	0	0	0	0	0	0	1.93417	0	0	0	0	1.0895	0	0	1.0895	0	0	1.0895	0	0	2.18505	0	1.59849	1.59849	0	0	0	0	1.0895	2.38544	0	0	1.59849	0	0	0	0	0	0	1.59849
GGGAGTATCAGTGGGA-7	H007	Mon2	0	0	0	0	0	0	0	0	0	0	0	0	0	0	0	0.989558	0	0	1.80338	0.989558	1.80338	0	2.67555	0	2.41057	0	0	4.36618	0	2.24604	1.47707	2.04901	0	0.989558	1.47707	0	0	0	0	1.47707	0	0.989558	0	0.989558	0	0	2.88483
GGGCTACCACCTGCAG-7	H007	Mon2	0	0	0	0	0	0	0.765262	0	0	0	0	0	0	1.49261	0	0	0	0	1.72245	1.19365	0	1.19365	1.19365	0.765262	4.19757	2.20242	0	3.2692	3.60104	1.19365	3.07695	3.17768	0.765262	0.765262	1.19365	1.49261	1.19365	0	1.19365	3.35304	0	0	0	0	0.765262	0	2.06653
GGGTAGAAGATTCGCT-7	H007	Mon2	0	0	1.35567	0	0	1.35567	0	0	0	0	0	0	0	0	1.35567	1.35567	1.35567	0	1.35567	1.35567	0	1.35567	0	1.35567	1.35567	0	0	1.35567	2.52712	2.52712	1.91083	0	1.35567	0	1.91083	0	1.35567	0	0	0	0	2.26572	0	1.91083	1.35567	1.35567	3.39429
GGGTCACTCACCTGTC-7	H007	Mon2	0	0	1.25743	0	0	0	0	0	0	0	0	0	0	1.7972	0	0	0	0	2.7787	0	0	1.25743	1.25743	0	4.5708	0	1.25743	1.25743	2.60873	2.92394	2.92394	2.92394	0	1.7972	2.60873	2.40383	3.16325	0	1.25743	3.05073	0	1.25743	0	0	0	0	0
GGGTCACTCCTGTAAG-7	H007	Mon2	0	0	0	0	0	0	0	0	0	1.25545	0	0	0	1.79489	0	0	0	1.25545	1.79489	1.79489	0	0	0	0	2.60617	0	0	1.79489	1.25545	0	1.79489	0	0	0	2.14338	0	1.25545	0	0	1.25545	0	0	0	0	0	0	1.25545
GGGTGTCAGGTTACAA-7	H007	Mon2	1.18649	0	0	1.18649	0	2.05754	0	0	0	0	0	2.19327	0	1.48464	1.48464	0.759771	0	1.18649	1.714	1.90045	2.95515	0	3.06713	2.68467	2.60385	0	0	4.60504	0.759771	1.48464	1.714	2.41949	0.759771	0	1.90045	0	2.19327	0	0	2.51591	0	0.759771	0	0.759771	0	0	3.01271
GGGTTATAGTCCTACA-7	H007	Mon2	0	0	0	0	0	1.42505	0	0	0.947414	0	0	0	0	0.947414	0	0	0	0	1.42505	0	1.74695	2.61244	2.34891	1.42505	2.91068	3.53104	2.91068	3.57623	2.48933	1.42505	2.8208	1.74695	2.18551	2.34891	2.48933	1.42505	2.72204	0.947414	1.74695	1.99008	0	0	1.42505	0	0	0	2.18551
GGTAGAGAGTTCATCG-7	H007	Mon2	0	0	0	0	0	0	0	3.00356	0	0	0	0	0	0	0	0	0	0	0	3.00356	3.00356	0	3.67159	0	0	0	0	3.00356	0	0	0	3.00356	0	0	0	0	3.67159	0	0	0	0	0	3.00356	3.00356	3.00356	0	3.00356
GGTAGAGGTGAGATAT-7	H007	Mon2	0	0	1.68541	0	1.16231	2.28129	0	0	0	0	0	0	1.16231	0	0	0	1.16231	1.16231	3.13433	2.02709	1.68541	0	1.16231	1.16231	3.58787	0	0	1.68541	1.68541	1.16231	2.02709	1.68541	1.68541	0	0	0	1.16231	0	0	2.02709	1.68541	2.48379	0	1.68541	1.68541	1.16231	3.3866
GGTAGAGTCCGTGTGG-7	H007	Mon2	0	0	1.01769	0	0	0	0	0	0	0	0	0	0	0	0	0	1.01769	0	1.84061	0	0	0	0	0	2.45107	0	0	2.28584	2.82738	2.0878	2.59283	3.31425	1.84061	0	1.01769	0	2.28584	0	0	1.51151	0	0	1.51151	0	0	1.01769	1.01769
GGTGGCTGTAGTAAGT-7	H007	Mon2	0	0	0	0	0	0	0	0	0	0	0	0	0	0	0	0	1.45844	0	1.45844	1.45844	0	2.02795	0	1.45844	3.03473	0	0	0	0	2.02795	2.65303	2.65303	0	0	2.02795	0	2.38855	0	0	0	0	1.45844	0	0	0	1.45844	2.02795
GGTGTCGCACTGTCGG-7	H007	Mon2	1.68548	0.813473	1.79557	1.42053	1.68548	3.07821	0.487269	1.42053	0	0	1.05904	1.05904	1.05904	2.21509	0.487269	1.89473	1.25603	0.813473	3.41804	1.25603	2.21509	2.40205	2.50973	2.1441	2.1441	0	0	2.88772	2.40205	1.56176	2.73702	3.60518	1.05904	1.25603	1.98494	1.68548	2.34353	1.42053	1.56176	2.40205	0	0.813473	0	1.79557	1.05904	1.25603	3.37601
GGTGTTACATCCTATT-7	H007	Mon2	0	0	0.998673	0.998673	0	0	0	0	0	0.998673	0	0	0	0	0	0.998673	0.998673	0.998673	0.998673	0	0	0	0.998673	0	2.25899	0	0	2.79924	0	2.25899	2.42375	2.06162	0.998673	0	2.06162	0	1.81548	0	0	1.81548	0	0.998673	0	0.998673	0	0.998673	2.56516
GGTTCTCAGAGTCCGA-7	H007	Mon2	0	0	0	0	0	0	0	0	0	0	0	0	0	0	0	0	1.28986	0	1.83491	0	0	0	0	0	2.821	0	1.28986	0	1.83491	1.28986	1.28986	2.44487	0	0	1.28986	1.28986	2.65052	0	2.18569	0	0	0	0	0	0	1.28986	0
GGTTCTCGTGGTTTGT-7	H007	Mon2	0	0	0	0	0	0	0	0	0	0	0	0	0	0	0	0	0	0	0	3.07749	0	3.07749	0	0	4.14491	0	0	0	4.14491	0	3.74733	4.14491	0	0	3.07749	0	4.14491	0	0	0	0	0	0	0	3.07749	0	0
GGTTGTAAGTATGCAA-7	H007	Mon2	0	0	0	0	0	0	0	0	0	0	0	0	0	0	1.03177	0	1.03177	0	1.52868	0	0	0	1.52868	0	2.94761	0	0	1.85912	0	1.03177	1.03177	3.75042	0	0	0	1.03177	0	0	1.52868	2.10707	0	1.03177	0	0	0	1.03177	1.52868
GTAATCGAGGCACGAT-7	H007	Mon2	0	0	0	0	0	0	0	0	0	0	0	0	0	0	0	0	0	0	2.11955	0	1.04093	1.5398	0	0	1.04093	0	0	1.04093	0	2.31838	3.2114	2.62632	0	0	2.48416	0	2.48416	0	0	1.5398	0	0	0	0	0	0	2.48416
GTAATCGTCTTACTGT-7	H007	Mon2	0	0	0	0	0	0	0	0	0	0	0	0	0	0	0	0	0	0	2.07979	1.50439	0	0	0	0	2.91815	0	0	1.50439	1.50439	2.07979	2.44271	3.36768	0	0	0	3.23906	2.07979	0	1.50439	1.50439	0	0	0	1.50439	0	0	1.50439
GTACAACAGGATCACG-7	H007	Mon2	0	0	1.5201	0	0	0	0	0	0	0	0	0	0	0	0	0	1.5201	1.5201	2.09745	0	0	0	0	1.5201	2.72725	0	0	1.5201	0	2.46114	2.72725	1.5201	2.46114	0	1.5201	0	1.5201	0	1.5201	0	0	1.5201	0	0	0	1.5201	0
GTACAACCATTGAAGA-7	H007	Mon2	0	0	0	0	0	3.35559	0	0	0	0	0	0	0	2.69674	0	2.69674	2.69674	0	0	0	0	0	0	0	2.69674	0	0	2.69674	2.69674	0	3.35559	0	0	0	2.69674	0	4.25073	0	2.69674	0	0	2.69674	0	0	0	2.69674	0
GTAGAAAAGATAGTGT-7	H007	Mon2	2.49006	0	0	2.49006	0	2.49006	0	0	3.14087	0	0	0	0	0	0	0	0	0	0	0	3.14087	0	0	2.49006	0	0	0	0	2.49006	2.49006	3.14087	3.14087	0	0	0	2.49006	3.14087	2.49006	2.49006	3.14087	2.49006	3.14087	0	3.14087	0	0	4.89592
GTAGAAAAGGGAACAA-7	H007	Mon2	1.33819	0	1.33819	1.89074	0	2.50541	0	0	1.33819	0	0	0	0	0	0	0	1.33819	0	2.24458	1.89074	0	1.33819	0	0	2.71209	0	0	1.33819	0	1.89074	0	2.88329	0	0	1.89074	0	1.89074	0	0	1.89074	0	3.99693	0	0	0	1.33819	3.37148
GTAGAGGAGGATGTTA-7	H007	Mon2	0	0	0	0	0	0	0	0	0	0	0	0	0	0	0	0	0	0	1.2853	0	0	1.2853	0	0	1.82962	0	0	3.20037	0	1.2853	1.82962	2.81508	0	0	1.82962	0	0	1.2853	0	0	0	1.2853	0	0	0	0	1.2853
GTAGAGGCAGACCCGT-7	H007	Mon2	0	0	0.79702	1.23484	0	0.79702	0	0	0	0	0	0	0	1.53832	0.79702	0	0	0.79702	1.53832	1.23484	0	0	0.79702	0	1.23484	0.79702	0	1.53832	0	1.77082	1.53832	1.23484	0	0	0	0	2.37503	0	1.23484	0.79702	0	1.23484	0	0	0	0	2.37503
GTAGGTTTCTATTCGT-7	H007	Mon2	0	0	0	0	0	0	0	0	0	0	0	0	0	0	0	0	0	1.57971	1.0739	0	1.0739	0	1.0739	0	0	0	0	2.36405	0	2.36405	1.0739	1.0739	0	0	0	0	0	1.0739	0	1.0739	0	1.0739	0	0	0	0	0
GTATTGGAGCTAATGA-7	H007	Mon2	1.54893	0	0	0	0	0	0	0	0	0	0	0	0	0	0	0	0	0	1.54893	0	0	0	0	0	2.4948	0	0	2.12977	0	2.12977	1.54893	2.4948	0	0	0	0	0	0	0	0	0	0	0	0	0	0	1.54893
GTATTTCTCATTGCCC-7	H007	Mon2	1.15378	0	1.86025	2.01629	0.734802	2.56	0.734802	0	0.734802	0	1.15378	2.64054	0	2.01629	0	2.27012	1.44814	2.01629	2.15124	1.86025	0	0	0.734802	0	0.734802	0	0	2.01629	1.15378	2.01629	2.01629	2.15124	0	0	1.15378	1.86025	2.47239	0	1.15378	1.44814	0	1.86025	0	0.734802	0.734802	1.44814	2.27012
GTCAAACCAGGCGTTC-7	H007	Mon2	0	0	1.89457	1.34152	0	0	0	0	0	0	0	0	0	2.50955	0	0	0	0	2.24861	0	0	1.34152	0	0	1.34152	0	0	1.34152	3.0337	1.34152	1.89457	0	0	0	0	0	3.1612	0	0	1.34152	0	0	0	0	1.34152	0	2.7163
GTCAAGTTCGCAAGAG-7	H007	Mon2	0	0	0.900015	1.36591	0	0	0	0	0.900015	0	0	0	0	1.36591	0	0	0.900015	0	2.27807	0	0	0.900015	0	0.900015	3.35805	0	0	0	2.41747	1.68249	3.06502	4.17783	2.27807	0	2.27807	0.900015	3.25091	0	1.68249	2.5398	0	1.36591	2.64878	0	0	0.900015	1.68249
GTCACGGTCGTGGACC-7	H007	Mon2	0	0	1.50412	0	0	0	0	0	0	0	0	0	0	2.07949	1.50412	0	1.50412	1.50412	1.50412	0	0	0	0	0	3.76125	0	1.50412	2.44239	0	0	3.23873	2.91782	0	3.23873	1.50412	1.50412	1.50412	0	0	2.07949	0	1.50412	0	0	0	1.50412	2.7081
GTCAGCGGTGTTATCG-7	H007	Mon2	0	0	1.84628	1.29967	0	0	0	0	0	0	0	0	0	1.29967	0	0	1.29967	0	1.84628	2.1977	0	0	0	0	2.45722	0	0	1.29967	0	0	0	1.29967	0	0	0	0	0	0	0	1.84628	0	1.29967	0	0	0	1.29967	2.1977
GTCAGCGTCGCGAAGA-7	H007	Mon2	0	0	0	0	0	0	0	0	0	0	0	0	0	0	0	0	0	0	0	2.07126	0	0	0	0	4.58586	0	0	2.69932	2.69932	2.69932	0	4.14967	0	0	2.69932	0	2.69932	0	0	2.69932	0	0	0	0	0	0	2.07126
GTCATTTAGAGGTATT-7	H007	Mon2	0	0	1.20295	0	0	0	0	0	0	0	0	0	0	1.73339	0	0	0	0	1.20295	1.20295	1.20295	0	1.20295	0	2.70668	0	2.07816	0	0	1.73339	2.85125	1.20295	0	0	1.20295	0	1.20295	0	0	1.73339	0	0	0	0	0	0	3.08964
GTCATTTTCCAAGGGA-7	H007	Mon2	2.53057	0	0	0	0	0	0	0	0	0	0	0	0	0	0	2.53057	0	0	2.53057	0	3.8553	0	3.57465	0	0	0	0	4.53781	3.1831	0	0	3.57465	0	2.53057	0	0	0	0	0	0	2.53057	0	0	2.53057	2.53057	0	2.53057
GTCCTCAGTGATACTC-7	H007	Mon2	0	0	0	2.74309	0	0	0	0	0	0	2.74309	0	0	0	0	0	2.74309	0	2.74309	0	0	0	0	0	0	0	2.74309	2.74309	3.40352	0	4.0799	3.40352	0	0	0	2.74309	2.74309	0	2.74309	0	0	0	0	0	0	2.74309	0
GTCGAATAGGATATGT-7	H007	Mon2	2.19209	0	2.19209	1.09476	1.60481	2.82777	0	0	0	0	1.09476	2.39264	0	2.19209	1.09476	1.94096	1.60481	1.60481	2.70265	1.09476	2.19209	0	1.09476	2.19209	3.29027	0	0	3.4909	0	1.60481	1.60481	1.60481	1.60481	0	0	0	1.60481	0	1.09476	1.60481	0	0	0	2.19209	0	1.60481	1.94096
GTCTACCTCATGCCCT-7	H007	Mon2	0	0	0	0	0	0	0	0	0	0	0	0	0	1.47603	0	0	0	0	1.47603	0.98871	0	1.80225	0	0.98871	0.98871	0	0	1.80225	1.80225	0.98871	2.55057	2.67429	0	0	1.80225	0	2.24483	0	0	1.47603	0	0.98871	0.98871	0	0	0	1.80225
GTCTAGAGTTCTGAGT-7	H007	Mon2	0	0	0	1.18389	0	1.18389	0	0	0	0	0	0	0	1.18389	0	0	1.18389	0	1.71093	0	0	0	1.18389	0	2.30939	0	0	0	0	1.18389	1.18389	0	0	0	0	0	0	0	0	1.18389	0	1.18389	0	0	0	1.18389	1.18389
GTCTAGATCGCTATTT-7	H007	Mon2	0	0	0	0	0	0	0	0	0	0	0	0	0	2.4268	0	0	1.27554	0	2.80238	0	0	1.27554	0	0	1.81829	0	0	0	0	1.27554	2.16813	0	1.27554	0	0	0	0	0	2.4268	0	0	0	0	0	0	1.27554	1.81829
GTCTCACGTACTAAGA-7	H007	Mon2	0	0	1.08377	0	0	0	0	0	0	0	0	0	0	0	0	0	1.08377	1.08377	2.68721	0	0	1.5916	1.08377	0	1.08377	0	0	1.92679	0	1.08377	1.5916	2.54434	0	0	1.5916	1.08377	2.17738	0	2.3776	1.08377	0	1.08377	0	0	0	1.08377	0
GTCTGTCCAAGTGGGT-7	H007	Mon2	0	0	0	0	0	0	0	0	0	0	0	0	0	0	0	0	0	0	1.65461	0	0	1.13639	1.13639	0	1.13639	0	0	3.09807	0	0	0	2.61689	0	0	0	0	0	0	0	1.13639	0	0	0	0	0	0	2.44907
GTGACGCCATGCCGGT-7	H007	Mon2	0	0	1.66652	0	0	1.1464	0	0	1.1464	0	0	0	0	1.1464	0	0	1.1464	0	2.46251	2.00694	0	0	1.1464	1.66652	2.63053	0	0	2.26045	0	1.1464	2.26045	0	0	0	1.1464	0	2.77433	0	1.1464	0	0	2.63053	0	0	0	1.1464	2.90003
GTGACGCGTATCCCTC-7	H007	Mon2	0	0	2.15162	0	0	2.15162	0	0	0	0	0	0	0	0	0	0	0	0	2.15162	0	0	2.78486	0	0	2.15162	0	0	3.16953	0	0	4.12375	2.15162	0	0	2.78486	0	0	0	0	2.15162	0	3.66341	0	0	2.15162	0	3.44665
GTGAGGAAGGGATGTC-7	H007	Mon2	0	0	0	1.22017	0	0	0	0	0	0	0	0	0	1.75363	0	0	0	0	0	0	1.22017	3.21397	0	0	4.10585	0	0	2.35623	0	1.75363	3.00083	1.75363	2.09965	0	2.87438	0	2.72959	1.75363	0	3.11307	0	1.22017	0	0	0	0	1.22017
GTGGAAGAGTGCCGAA-7	H007	Mon2	0	0	0	0	0	3.13559	0	0	0	0	0	0	0	2.485	0	0	0	0	0	0	0	0	0	0	3.13559	0	0	2.485	0	0	4.02545	3.13559	2.485	0	0	3.13559	3.13559	0	0	0	0	0	0	0	0	0	0
GTGTAACAGCTGACTT-7	H007	Mon2	0	0	1.55834	0	0	1.55834	0	0	0	0	0	2.14029	0	0	0	0	0	0	1.55834	0	0	0	1.55834	0	3.15724	1.55834	2.14029	2.14029	0	2.14029	1.55834	2.50576	0	1.55834	1.55834	0	0	0	0	2.50576	0	1.55834	0	0	0	0	0
GTGTCCTCATCAGTGT-7	H007	Mon2	0	0	1.77978	0	0	0	0	0	0	0	0	0	0	1.77978	0	0	0	1.77978	0	0	0	0	0	0	3.24426	0	0	0	0	0	0	1.77978	0	0	1.77978	0	0	0	0	0	0	0	0	0	0	0	1.77978
GTGTGGCAGGTTAGTA-7	H007	Mon2	0	0	0.882873	0.882873	0	0.882873	0	0	0	0	0	0	0	0	0	0	0	0	2.51306	0	1.89782	0	3.27794	2.6218	3.51483	0.882873	0	4.59341	0	0.882873	2.71987	1.6589	0	0	0	0	0.882873	0	0	0.882873	0	0	0	0	0	0	2.39104
GTGTTCCTCGCTGTTC-7	H007	Mon2	0	0	0	0	0	0	0	0	0	0	0	0	0	0	0	0	0	0.79816	0	1.53995	0	0	0	0	0	0	0	2.58131	0.79816	1.23631	2.11971	1.23631	0	0	1.23631	0	0	0	0	1.23631	0	0	0	0	0	0	2.58131
GTTAGACAGGCTCAAG-7	H007	Mon2	0	0	0	0	0	0	0	0	0	0	0	0	0	0	0	0	2.66135	0	0	2.66135	0	0	0	0	0	0	0	2.66135	0	3.31894	0	0	0	0	0	0	0	0	0	0	0	0	0	0	0	2.66135	0
GTTAGACGTATCGATC-7	H007	Mon2	0	0	0	0	0	0	0	0	0	0	0	0	2.67634	0	0	0	0	2.67634	2.67634	0	0	0	0	0	0	0	0	2.67634	0	0	4.22915	4.40904	0	0	0	0	2.67634	0	0	0	0	3.33447	0	0	0	0	3.33447
GTTCGCTGTGATTCTG-7	H007	Mon2	0	0	0	0	0	0	0	0	0	0	0	0	0	1.05512	0	0	0	0	1.88963	0	0	2.1388	1.05512	0	3.30367	0	0	2.64661	0	1.88963	3.59933	4.10946	2.3381	0	1.55701	0	4.10946	0	0	1.55701	0	0	0	0	0	0	2.3381
GTTCGCTGTGTGTACT-7	H007	Mon2	0	0	0	0	0	0	0	0	0	0	0	0	0	1.15244	0	0	0	1.15244	2.0146	0	0	1.15244	0	0	3.02009	0	0	1.67369	0	1.15244	2.26837	1.15244	0	0	2.0146	0	2.26837	0	0	1.15244	0	0	0	0	0	0	1.15244
GTTGAACCATCAGCGC-7	H007	Mon2	0	0	0	0	0	0	0	0	0	0	0	0	0	0	0	0	0	0	2.80944	0	0	1.82458	0	0	2.43365	0	2.80944	2.43365	0	0	2.43365	1.82458	0	1.82458	1.82458	1.82458	0	0	0	1.82458	0	0	0	0	0	0	0
GTTGCGGAGCACTTTG-7	H007	Mon2	0	0	0	0	0	0	0	0	0	0	0	0	0	0	0	0	0	0	1.73339	1.20295	0	0	1.20295	0	0	0	0	0	0	1.73339	2.33405	0	0	0	0	1.20295	1.73339	0	0	0	0	0	0	0	0	0	0
GTTGTCCGTATGAGAT-7	H007	Mon2	0	0	0	0	0	0	0	0	0	1.27184	0	0	0	0	0	0	0	1.27184	0	0	0	0	0	0	1.27184	0	0	0	0	2.42211	1.81398	1.81398	1.27184	0	0	0	1.81398	0	0	1.81398	0	0	0	0	0	0	1.27184
GTTTACTGTTGCGTAT-7	H007	Mon2	0	0	0	0	0	0	0	0	0	1.66131	0	0	0	0	0	0	0	0	2.2547	0	0	1.66131	0	0	1.66131	0	0	1.66131	0	1.66131	1.66131	2.2547	1.66131	0	0	0	2.2547	1.66131	0	1.66131	0	0	0	0	0	0	1.66131
TAACACGAGTGCTCAT-7	H007	Mon2	1.09094	0	0	0	0	0	0	0	0	0	0	0	0	1.09094	0	0	1.60022	0	1.09094	0	3.65233	1.09094	4.19333	4.49945	2.82236	0	0	5.33086	0	0	1.60022	0	0	0	1.09094	0	1.09094	0	0	1.09094	0	2.18698	0	0	0	1.60022	2.18698
TAACCAGAGCTACGTT-7	H007	Mon2	0	0	0	0	0	0	0	0	0	0	0	0	0	0	0	0	0	0	1.59207	0	0	1.08416	1.08416	0	2.81275	0	1.08416	2.68775	0	2.1779	1.59207	2.37813	0	0	1.92729	0	2.68775	0	1.08416	1.08416	0	1.59207	0	0	0	0	1.59207
TAAGCCAAGCTTTCTT-7	H007	Mon2	0	1.43265	0	0	0	0	0	0	0	0	0	0	0	0	0	0	0	0	2.35796	0	0	0	0	0	2.83021	0	0	1.43265	0	3.49341	2.35796	1.43265	1.43265	0	0	0	0	0	0	0	0	2.35796	0	0	0	0	3.00265
TACATTCGTGGATCGA-7	H007	Mon2	0	0	0	0	0	0	0	0	0	0	0	0	1.98478	0	0	0	1.98478	0	2.98732	0	0	2.98732	0	0	3.47777	0	0	0	0	0	3.65493	3.26231	0	0	2.60675	0	3.47777	0	1.98478	0	0	1.98478	0	0	0	1.98478	2.98732
TACATTCTCTGAGGCC-7	H007	Mon2	0	0	0	0	0	0	0	0	0	0	0	0	0	1.98442	0	0	0	0	2.60636	0	0	0	0	0	2.98692	0	1.98442	1.98442	2.87542	1.12869	1.98442	3.17838	1.12869	0	0	1.64543	2.43869	0	0	3.26191	0	0	0	0	1.12869	0	1.64543
TACCCACGTGATTGGG-7	H007	Mon2	0	0	0	0	0	0	0	0	0	0	0	0	0	0	0	1.15437	0	0	1.15437	0	0	0	0	0	2.64135	0	0	3.02277	0	2.01704	1.15437	0	1.15437	0	1.67598	0	0	0	1.15437	1.15437	0	1.15437	0	0	0	0	1.67598
TACCGAAGTATAGCTC-7	H007	Mon2	0	0	0	0	0	0	0	0	0	0	1.03868	0	0	0	0	1.03868	0	0	1.03868	1.03868	0	0	1.03868	1.03868	1.86817	0	0	1.86817	0	1.53708	1.53708	1.03868	0	0	0	1.03868	1.03868	0	0	1.86817	0	1.03868	0	0	1.03868	0	0
TACCGAATCCATCCGT-7	H007	Mon2	0	0	0.92033	0	0	0	0	0	0	0	0	0.92033	0	1.39134	0	0	0	0	0.92033	0.92033	0	0.92033	0	0	1.39134	0	0	0	1.95168	2.77889	2.30864	2.86854	0	0	1.71025	0	1.71025	0	0	0.92033	0	0	0	0	0	0	0.92033
TACGGGCCAAGACCTT-7	H007	Mon2	0	0	0	0	0	1.75101	0	0	0	0	0	0	0	1.21793	0	0.950421	0.584113	0	1.99432	1.21793	1.75101	0	2.18986	1.88004	2.42606	0	0.584113	4.17846	0	2.09686	1.88004	1.21793	0	0	0.584113	1.21793	1.75101	0.950421	2.09686	0.584113	0	0.584113	0	2.35335	0	0.584113	2.99781
TACGGTATCGGCACTG-7	H007	Mon2	0	0	0	1.34634	0	0	1.34634	0	0	0	1.34634	0	1.34634	0	0	0	0	0	1.90012	2.25444	0	2.8937	0	0	2.25444	0	0	0	2.25444	1.34634	2.51554	2.51554	1.34634	0	3.03991	0	2.25444	0	0	2.51554	0	0	0	1.34634	0	0	2.51554
TACTTCAGTGAATAAC-7	H007	Mon2	0	0	0	0	0	0	0	0	0	0	0	1.20083	0	0	0	0	0	0	1.20083	0	0	2.53484	0	0	2.70386	0	0	2.33132	2.97466	1.20083	3.36296	2.53484	1.7309	0	1.7309	0	3.08676	1.20083	0	1.20083	0	0	0	0	0	0	2.07551
TACTTCAGTGGATACG-7	H007	Mon2	0	0	0	0	0	0	0	0	0	0	0	0	0	1.3739	0	0	0	1.3739	1.3739	1.3739	0	0	0	1.3739	2.54967	0	0	1.93173	0	1.93173	1.3739	2.28769	0	1.3739	2.28769	0	2.54967	0	0	1.93173	0	0	0	0	0	0	0
TAGACCAGTTCGTACA-7	H007	Mon2	0	0	1.32791	1.8789	0	0	0	0	0	0	0	1.32791	0	0	1.32791	1.32791	1.32791	1.32791	2.4926	0	0	2.23211	0	0	3.2565	0	0	0	3.01613	1.32791	2.69906	2.87011	0	0	2.23211	1.8789	2.4926	0	1.32791	2.87011	0	2.23211	0	1.32791	0	1.32791	3.01613
TAGACCATCCGCCTAT-7	H007	Mon2	0	0	0	0	0	0	0	0	0	0	0	0	0	0	0	0	0	1.00215	1.49252	0	1.00215	0	1.00215	1.00215	2.06643	0	0	3.35292	0	2.26392	2.57024	1.82009	0	0	1.82009	1.82009	2.90369	0	1.00215	1.49252	0	0	0	0	0	0	1.00215
TAGACCATCTTTGGAG-7	H007	Mon2	0	0	0	1.24163	0	1.24163	0	0	0	0	0	0	0	0	0	1.24163	0	0	1.77875	1.77875	0	0	0	1.24163	2.75795	1.24163	0	2.12629	0	0	3.02964	1.24163	0	0	1.24163	0	3.33483	0	0	1.77875	0	1.77875	0	1.24163	0	0	1.24163
TAGATCGAGGTTCTTG-7	H007	Mon2	0	0	0	0	0	0	0	0	0	0	0.937283	0	0	0	0	0	0.937283	0	2.59707	0	0.937283	0.937283	0	0.937283	2.33391	0	0	1.73327	0.937283	1.41247	1.97577	2.59707	0	0	0.937283	1.41247	0.937283	0	1.41247	2.59707	0	0	0	0.937283	0	0.937283	3.5601
TAGGGTTAGACTTCAC-7	H007	Mon2	0	0	0	0	0	1.29773	0	0	0	0	0	0	0	1.29773	0	0	1.29773	0	1.84403	0	0	1.84403	0	0	2.45479	0	0	3.71149	0	1.84403	2.9769	1.29773	0	0	2.45479	0	2.45479	0	0	1.84403	0	0	0	0	0	1.29773	2.45479
TAGGTACGTCGGTAAG-7	H007	Mon2	2.98732	0	2.29936	2.67081	0	3.19115	0	0.640158	1.30572	0	0	1.70182	0	1.52325	0	0.640158	0.640158	1.70182	3.29608	1.98478	3.50508	0.640158	3.80538	2.94104	2.94104	0	0	4.60162	0	1.85328	1.70182	1.98478	1.02732	0	0	1.02732	1.30572	0.640158	1.52325	1.30572	0	0.640158	0	0	0	0.640158	3.03154
TAGTGCACACATGGTT-7	H007	Mon2	0	1.4093	0	0	0	0	0	0	0	0	0	0	0	0	0	0	0	0	1.4093	1.4093	0	0	0	1.4093	3.24823	0	0	0	0	2.59319	2.59319	0	0	0	2.33013	0	0	0	0	2.33013	0	0	0	0	0	0	1.97216
TATATCCTCGGTAGGA-7	H007	Mon2	0	0	0	0	0	0	0	0	0	0	0	0	0	0	0	0	0	0	2.84229	0	2.84229	3.50586	3.50586	0	2.84229	0	0	4.40398	3.50586	0	4.40398	0	0	0	0	2.84229	4.58426	0	0	3.50586	0	3.50586	0	2.84229	0	0	4.73695
TATCAGGCACATATCG-7	H007	Mon2	0	0	0	0	0	0	0	0	0	0	0	0	0	0	0	0	1.51427	0	2.0909	1.51427	0	0	0	0	0	0	0	2.0909	0	2.0909	2.4543	0	0	0	0	0	2.93015	0	0	0	0	1.51427	1.51427	1.51427	0	1.51427	2.0909
TATTGCTAGTGCTAGG-7	H007	Mon2	0	0	0	1.27984	0	0	0	1.27984	0	0	0	0	1.27984	0	0	0	0	1.27984	3.08046	0	0	0	1.27984	0	2.17341	0	0	0	0	0	2.43223	2.43223	0	0	0	0	1.27984	0	1.82328	0	1.27984	0	0	0	0	0	2.17341
TATTTCGCACGGGTAA-7	H007	Mon2	0	0	0	0	0	1.11805	0	0	0	0	0	0	0	0	0	0	0	0	1.63272	1.11805	1.11805	1.97083	1.11805	0	2.73516	0	0	1.63272	0	2.59176	2.86055	1.11805	0	0	2.73516	1.11805	1.63272	0	0	1.11805	0	1.11805	0	0	0	0	1.11805
TCAAGCATCCGCATAA-7	H007	Mon2	0	0	0.969107	0	0	0	0	0	0	0	0	0	0	0	0	0	0.969107	0	1.45189	0.969107	0.969107	1.45189	0	0.969107	2.02054	0	0	2.3808	1.7761	1.45189	2.02054	2.85393	0	0	1.45189	0	2.2168	0	1.45189	2.02054	0	0	0	0	0	0.969107	1.45189
TCACACCGTCTTCTAT-7	H007	Mon2	0	0	0	0	0	0	0	0	0	0	0	0	0	2.53931	0	0	0	0	2.68212	0	0	0	0	1.08016	3.86459	0	0	3.10891	0	1.92212	2.53931	1.92212	1.08016	0	0	0	1.08016	0	1.08016	0	0	0	0	0	0	0	1.58725
TCACTCGGTGATCGTT-7	H007	Mon2	0	0	0	0	0	0	0	0	0	0	1.35996	0	0	0	0	0	0	0	1.91576	0	0	0	0	1.35996	1.91576	0	0	2.53244	1.91576	0	2.2709	2.73956	0	1.35996	1.91576	1.35996	0	0	0	3.0574	0	1.91576	0	0	0	0	1.35996
TCAGCAATCTCGACCT-7	H007	Mon2	0	0	1.08793	0	0	0	0	0	0	0	1.08793	1.08793	0	0	0	0	1.08793	0	1.5966	0	1.08793	0	0	0	1.08793	0	0	0	1.5966	0	1.08793	2.18295	1.08793	0	1.5966	0	1.08793	0	0	1.93215	0	1.5966	0	0	0	1.08793	2.18295
TCAGGGCCAACCACAT-7	H007	Mon2	0	0.876356	1.33612	0	0	0.876356	0	0	0	0	0	0	0	1.33612	0	0	0	0	0.876356	0	0	0	0	1.33612	2.79871	0	0	3.82577	0	2.38093	2.24207	3.15419	2.38093	0	1.33612	0	0	0	0.876356	1.88836	0	0	0	0	0	0	2.50283
TCATACTCAGGTACGA-7	H007	Mon2	0	1.14246	0	0	0	1.14246	0	0	0	0	0	0	0	1.14246	0	0	0	0	1.66183	0	2.76891	0	2.45722	1.66183	3.00619	0	0	4.98459	0	2.00194	3.10659	2.00194	0	1.66183	0	1.14246	2.00194	1.66183	0	2.00194	1.14246	1.66183	0	0	0	0	3.00619
TCATGTTGTTCGGTCG-7	H007	Mon2	0	0	0	0	0	0	0	0	0	0	0	0	0	0	0	0	0	0	1.30337	1.85056	0	1.30337	0	0	1.85056	1.30337	1.30337	1.30337	0	0	3.32564	2.98426	0	0	0	0	2.46187	0	1.30337	2.20222	0	0	0	1.30337	0	0	0
TCATTACTCTCGACCT-7	H007	Mon2	0	0	0	0	0	0	0	0	0	0	0	1.46916	0	0	0	1.46916	0	0	0	0	0	1.46916	0	1.46916	1.46916	0	0	0	0	0	3.04802	2.40124	0	0	1.46916	0	1.46916	0	0	3.04802	0	1.46916	0	0	0	0	0
TCATTCATCTATGTGG-7	H007	Mon2	0	0	1.34803	0.885793	0	2.09489	0	0	0	0	1.34803	1.66293	0	1.90205	0	1.90205	0.885793	0.885793	1.90205	2.39556	0	2.09489	0	1.34803	2.62642	0.885793	0	0.885793	3.74531	2.09489	2.97163	3.9009	1.66293	0.885793	2.39556	0	3.47655	1.34803	2.39556	2.25648	0	1.34803	0	1.34803	3.74531	0.885793	3.47655
TCATTGTTCTAGCCAA-7	H007	Mon2	0	0	0	0	0	0	0	0	0	0	0	0	0	0	0	0	1.09901	0	2.19776	0	0	0	1.60992	0	1.09901	1.94642	0	1.09901	0	1.09901	2.19776	3.49709	0	0	0	0	3.13607	0	0	1.60992	0	0	0	0	0	1.09901	1.09901
TCATTTGTCTGCTCTG-7	H007	Mon2	0.561077	0	0.918336	0.561077	0	0.561077	0	0	0.561077	0	0	0.561077	0	1.83544	0	0	0.918336	0.561077	2.05066	1.94883	3.98302	1.83544	4.25185	3.84815	0.561077	0	0.561077	5.3588	2.94767	2.56809	1.83544	2.98639	0.918336	0	2.22766	0.918336	2.50865	1.70754	0.918336	1.70754	0	0.918336	0	0.561077	0	0.918336	2.86541
TCCACGTTCGAGCCAC-7	H007	Mon2	0	0	2.11033	0	0	2.21456	0	0	0	0	0	0.645202	0	1.53158	0	0	1.31349	0.645202	1.71052	1.71052	0	1.53158	0	1.31349	1.53158	1.71052	1.86225	1.03416	2.85156	1.53158	1.99397	2.95112	1.31349	0	1.53158	0.645202	2.21456	1.31349	2.11033	1.31349	0	2.11033	0	2.95112	3.08404	1.31349	2.85156
TCCAGAAAGTTGAATG-7	H007	Mon2	0	0	2.9945	0	0	0	0	0	0	0	0	0	0	0	0	0	0	2.9945	0	0	2.9945	2.9945	0	2.9945	0	0	2.9945	2.9945	0	0	4.05917	2.9945	0	0	0	0	4.05917	0	0	0	0	0	0	2.9945	0	0	4.05917
TCCAGAAGTAGCTGAG-7	H007	Mon2	0	0	0	0	0	0	0	0	0	0	0	0	0	0	0	0	0	0	1.55039	0	0	0	0	0	2.76338	0	1.55039	2.1314	2.49651	0	3.73401	2.1314	1.55039	0	2.76338	1.55039	1.55039	0	1.55039	1.55039	0	1.55039	0	0	0	0	1.55039
TCCATCGTCGCTTTAT-7	H007	Mon2	0	0	0	0	0	0	0	0	0	0	0	0	0	2.58664	0	0	0	0	0	0	0	2.58664	2.58664	2.58664	0	0	0	2.58664	0	0	0	2.58664	0	0	2.58664	0	0	0	0	0	0	0	0	0	0	0	0
TCCCACACAGGTTCGC-7	H007	Mon2	0	0	0	0	0	0	0	0	0	0	0	0	0	1.27946	0	0	0	0	1.82284	0	1.27946	0	2.17295	3.07997	3.68689	1.27946	1.27946	3.74986	2.95298	2.43175	2.63717	1.82284	0	0	1.27946	0	2.43175	1.82284	0	2.17295	0	1.27946	0	1.82284	0	0	1.82284
TCCGAAATCGTGCTCT-7	H007	Mon2	0	0	1.69405	1.16961	0	1.16961	0	0	0	0	0	0	0	2.29081	0	1.16961	2.0363	0	1.16961	0	1.16961	1.69405	1.16961	1.69405	2.8061	0	0	1.16961	2.49351	1.16961	2.8061	2.0363	1.16961	0	2.66197	0	1.69405	0	1.16961	1.16961	0	2.49351	0	0	1.16961	2.0363	3.23586
TCCTAATAGAGTTGAT-7	H007	Mon2	0	0	0	0	0	0	0	0	0	0	0	0	0	0	0	0	0	0	2.15634	1.26595	0	0	0	0	1.26595	0	0	1.26595	0	1.26595	1.80713	2.41465	0	0	1.26595	0	1.80713	0	1.26595	1.26595	0	0	0	0	0	0	1.26595
TCCTCCCCAATGAACA-7	H007	Mon2	0	0	0	1.16976	0	0	0	0	0	0	0	0	0	0	0	0	0	0	2.29101	0	0	0	1.16976	0	1.16976	0	0	0	0	2.66217	2.49372	1.16976	0	0	1.16976	0	0	1.16976	0	0	0	0	0	0	0	0	3.65741
TCCTGCAAGAATAACC-7	H007	Mon2	0	0	1.22882	0	0	1.22882	0	0	0	0	0	0	0	0	0	0	1.22882	0	0	0	0	0	0	0	2.36733	0	0	0	1.22882	2.36733	2.11041	1.22882	0	0	0	0	1.22882	0	0	1.22882	0	0	0	0	0	1.22882	2.11041
TCCTTTCTCCCTGTTG-7	H007	Mon2	1.08145	0	0	0	0	0	0	0	0	0	0	0	0	0	0	0	1.08145	0	2.37441	1.5888	0	0	1.08145	1.08145	2.5411	0	0	0	0	2.17427	2.91995	2.68393	1.08145	0	1.5888	0	2.17427	0	1.08145	1.5888	0	1.08145	0	0	0	1.08145	1.92378
TCGAAGTCAATAGTGA-7	H007	Mon2	0	0	0	0	0	2.06884	0	0	0	0	0	0	0	2.06884	0	0	0	0	0	0	0	0	3.07947	3.74936	3.57173	0	2.06884	4.71537	0	0	2.69674	3.07947	0	2.69674	0	0	2.69674	0	0	2.06884	0	2.06884	0	0	0	0	3.74936
TCGATTTGTATCTCGA-7	H007	Mon2	0	0	1.13553	0	0	0	0	0	0	0	0	0	0	1.13553	0	0	1.13553	0	1.65358	1.65358	2.44791	0	3.18805	2.61571	0	0	0	4.86663	1.13553	1.99313	2.24615	1.13553	1.65358	0	1.13553	0	0	0	0	1.99313	0	1.13553	0	0	0	1.13553	2.61571
TCGCTCAGTCTACATG-7	H007	Mon2	0	0	0	0	0	0	0	0	0	0	0	0	0	0	0	0	0	0	0	0	0	1.41588	0	0	0	0	0	0	0	1.41588	1.41588	0	0	0	0	0	0	0	0	0	0	1.97966	0	0	0	0	1.41588
TCGCTCATCCACGGAC-7	H007	Mon2	0	0	0	0	2.48399	2.48399	0	0	0	0	0	0	0	0	0	0	0	3.13454	2.48399	0	0	0	0	0	0	0	0	0	2.48399	0	0	4.02437	0	0	3.80569	4.02437	3.52539	0	0	2.48399	0	0	0	0	0	0	3.13454
TCGGGCAAGAGCCTGA-7	H007	Mon2	0	0	0	0	0	0	0	0	0	0	0	0	0	0	0	0	0	0	1.82786	1.28379	0	0	0	0	1.82786	0	0	1.82786	0	1.28379	1.82786	3.19837	0	0	1.28379	0	0	0	0	1.82786	0	0	0	0	0	0	2.43722
TCGGGTGAGCACCTGC-7	H007	Mon2	0	0	0	0	0	0	0	0	0	0	0	2.15701	0	0	0	0	0	0	2.15701	0	0	2.15701	0	2.15701	3.45256	0	0	0	0	0	0	2.15701	0	0	2.15701	0	0	0	0	0	0	0	0	0	0	0	0
TCGTAGATCCCTGGTT-7	H007	Mon2	0	0	0	0	0	0	0	0	0	0	0	0	0	1.81721	0	0	0	0	1.81721	1.27461	0	0	0	0	2.63092	0	0	1.27461	0	2.42562	1.81721	0	0	0	1.81721	1.27461	1.81721	0	0	1.27461	0	0	0	0	0	0	1.27461
TCGTAGATCGCATTGA-7	H007	Mon2	0	0	0	0	0	0	0	0	0	0	0	0	0	0	0	0	0	0	1.23901	0	0	0	0	0	1.23901	0	0	1.77569	0	2.12305	2.12305	1.23901	0	0	1.23901	0	1.77569	0	0	1.23901	0	0	0	0	0	0	0
TCGTCCATCTCCTGCA-7	H007	Mon2	0	0	0	0	0	0	0	0	0	0	0	0	0	1.44914	0	0	0	0	0	1.44914	0	0	0	0	3.97314	0	0	2.01742	0	1.44914	4.19252	2.01742	1.44914	0	0	2.01742	2.85055	0	1.44914	2.64175	0	0	0	0	0	0	2.01742
TCGTGCTCAAACAGGC-7	H007	Mon2	0	0	0	0	0	0	0	0	0	0	0	2.81238	0	0	0	0	0	0	0	0	0	2.81238	0	0	2.81238	0	0	2.81238	3.87012	0	4.37257	4.95474	3.47503	0	0	2.81238	3.87012	0	2.81238	2.81238	0	2.81238	0	0	0	0	0
TCTACATAGGGCTTCC-7	H007	Mon2	0	0	0	0	0	0	0	0	0	0	0	0	0	1.75186	0	0	1.21866	1.21866	3.21191	1.75186	0	1.21866	0	0	2.35429	0	0	1.75186	0	2.09777	2.09777	2.87235	0	0	0	0	0	0	0	0	0	0	0	0	1.21866	1.21866	0
TCTACCGCAGTGACCC-7	H007	Mon2	0	0	0	0	0	1.1781	0	0	0	0	0	0	0	2.047	0	0	0	0	2.047	0	1.1781	0	0	0	2.30187	0	0	1.1781	0	2.6734	1.1781	2.047	0	0	1.1781	0	0	0	0	0	0	0	0	0	0	0	2.30187
TCTACCGGTTACCGTA-7	H007	Mon2	0	0	0	0	0	0	0	0	0	0	0	0	0	0	0	0	0	0	1.91947	0	0	1.3632	0	1.91947	1.3632	0	0	0	0	1.91947	2.53644	1.91947	0	0	0	0	2.2748	0	1.3632	1.91947	0	0	0	0	0	0	0
TCTATCACAGCAGGAT-7	H007	Mon2	0	0	0	1.37943	0	0	0	0	0	0	0	0	0	0	0	0	0	0	1.37943	0	0	2.5565	0	0	3.60201	0	0	0	0	1.37943	4.05144	3.32338	0	0	1.37943	1.37943	2.93577	0	1.93807	0	0	0	0	0	0	0	1.37943
TCTATCACATGAAGGC-7	H007	Mon2	0	2.75129	2.75129	0	0	0	0	0	0	2.75129	0	0	0	0	0	0	0	2.75129	3.41199	2.75129	0	2.75129	0	0	0	0	0	3.41199	2.75129	0	3.41199	3.41199	0	0	0	2.75129	2.75129	0	2.75129	2.75129	0	0	0	0	0	0	2.75129
TCTCAGCAGAGGCGTT-7	H007	Mon2	0	0	0	1.30239	0	0	0	0	0	0	0	0	0	0	0	0	0	0	2.66657	0	0	0	0	0	1.30239	0	0	1.84943	0	2.20103	1.30239	1.30239	0	0	0	0	0	0	0	0	0	0	1.30239	0	1.30239	0	1.30239
TCTGCCACATTGAAGA-7	H007	Mon2	2.20553	0	1.10485	0.69783	1.10485	1.79955	0.69783	0	1.95392	0	0	1.79955	0	2.64774	1.79955	0.69783	0	1.39331	2.08762	1.79955	3.88035	1.61692	4.13633	3.18701	2.64774	2.311	0.69783	5.13325	3.34122	1.10485	2.64774	3.72269	1.61692	0	0.69783	1.39331	2.20553	0	2.08762	3.26708	0	0	0	1.10485	2.49347	0	3.18701
TCTGTCGTCACGTCCT-7	H007	Mon2	2.39517	0	2.39517	0	0	0	0	0	0	0	0	0	0	0	0	0	0	0	0	0	0	3.71065	0	2.39517	2.39517	0	0	2.39517	4.10793	0	4.25973	3.43109	2.39517	0	3.04167	2.39517	3.92889	0	3.04167	3.43109	0	0	0	0	0	0	0
TCTTAGTCAATGTCAC-7	H007	Mon2	0	0	0	0	0	0	0	0	0	0	0	1.6018	0	0	0	0	0	0	1.6018	0	0	0	0	0	1.6018	0	0	2.18874	0	1.6018	2.18874	1.6018	0	0	1.6018	0	2.55613	0	0	0	0	0	0	0	0	0	0
TGAACGTAGGCACAAC-7	H007	Mon2	0	0	0	0	0	1.71746	0	0	1.18943	0	0	0	0	0	0	0	1.71746	0	2.31656	1.18943	0	1.18943	0	1.18943	1.18943	0	0	1.18943	0	0	1.71746	1.18943	0	1.18943	0	0	2.06122	0	1.18943	1.18943	0	0	0	0	0	1.71746	2.31656
TGACCCTCATCAGTGT-7	H007	Mon2	0	0	1.53251	0	0	0	0	0	0	0	0	0	0	1.53251	0	0	1.53251	0	3.12582	1.53251	0	0	0	0	1.53251	0	0	2.11137	0	1.53251	2.11137	0	0	0	0	1.53251	0	0	0	0	0	0	0	0	0	1.53251	2.47564
TGACCCTTCTAGACCA-7	H007	Mon2	0	0	0	0	0	2.10596	0	0	0	1.52769	0	0	0	1.52769	0	0	0	0	1.52769	0	0	2.47001	2.47001	2.10596	0	0	0	3.7058	1.52769	0	2.10596	2.94641	2.73631	0	1.52769	0	2.47001	0	0	2.10596	0	0	0	0	0	0	2.94641
TGACTCCGTTAGTCGT-7	H007	Mon2	0.700017	0	1.39658	0.700017	0	1.95766	0	0	0	0	0.700017	1.95766	0	1.10776	0	0.700017	0	1.10776	1.62041	0	3.44724	1.10776	3.19118	3.56865	2.90331	0	0	4.77575	1.95766	1.62041	2.09143	3.67691	1.62041	0	0.700017	0.700017	2.78543	0	1.80318	1.80318	0	0.700017	0	3.10412	0.700017	0	2.20941
TGAGACTAGGATGAGA-7	H007	Mon2	1.28134	1.28134	1.28134	1.82502	0	2.17525	0	1.28134	0	0	0	0	0	1.28134	0	0	2.17525	0	2.43412	1.82502	0	2.43412	0	1.28134	3.92054	0	1.28134	1.82502	0	1.28134	2.63958	2.80993	1.28134	0	1.28134	1.28134	3.38832	0	0	2.43412	0	2.63958	0	2.43412	1.28134	2.17525	3.38832
TGAGGAGAGTATAGGT-7	H007	Mon2	0	0	0	0	0	2.11681	0	0	0	0	0	0	0	2.11681	0	0	0	0	0	2.74786	0	2.74786	2.11681	0	3.13174	0	2.11681	0	3.13174	0	3.62495	3.80282	2.11681	0	2.11681	0	3.95378	0	0	2.74786	0	2.11681	3.80282	0	0	0	2.74786
TGATCAGCAATATCCG-7	H007	Mon2	0	0	0	0	0	0	0	0	0	0	0	0	0	1.09915	0	0	0	0	1.9466	0	1.09915	0	2.83397	2.19794	3.71435	0	0	4.96364	0	1.61008	1.09915	3.36807	0	0	1.09915	0	0	0	2.39862	2.39862	0	0	0	1.09915	0	0	2.19794
TGATGCAAGCGAATGC-7	H007	Mon2	0	0	0	0	1.04069	0	0	0	0	0	0	0	0	0	0	0	0	1.04069	2.31805	1.04069	0	0	1.04069	1.04069	1.53952	0	0	1.8708	0	1.8708	1.53952	1.53952	1.04069	0	1.04069	0	1.8708	0	0	1.04069	0	0	0	0	1.04069	0	0
TGATGCAGTACCCAGC-7	H007	Mon2	0	0	0	0	0	2.86385	0	0	0	0	0	0	0	0	0	0	0	0	0	0	0	2.86385	0	2.86385	3.52806	0	0	0	0	0	5.11373	3.52806	0	0	0	0	5.11373	0	0	0	0	0	0	0	0	0	0
TGCAGGCAGCTGTGCC-7	H007	Mon2	0	0	0	0	0	0	0	0	0	0	0	0	0	1.63954	0	0.868895	0	0	1.87749	0	3.14193	0	4.10304	3.14193	1.32669	0	0	5.29306	0	1.32669	1.87749	0	0.868895	0	1.32669	0	0	0	0	0.868895	0	0	0	0	0	0	3.40352
TGCATCCCAGACATCT-7	H007	Mon2	0	0	0	0	0	0	0	0	0	0	0	0	0	0	0	0	0	1.40164	0	0	0	0	0	1.40164	1.96343	0	0	1.40164	0	1.40164	0	2.5838	1.96343	0	1.40164	0	0	0	0	1.40164	0	0	0	0	0	0	0
TGCATGAAGACCTGGA-7	H007	Mon2	2.47897	0	0	0	0	0	0	0	0	0	0	2.47897	0	2.47897	0	0	0	0	2.47897	0	2.47897	3.1293	0	3.52007	4.35031	0	0	5.39171	3.80033	0	4.19831	4.01899	0	0	3.1293	2.47897	2.47897	0	0	3.1293	0	2.47897	0	0	0	0	0
TGCATGAAGCAGCCCT-7	H007	Mon2	0	0	0.966476	0	0	0	0	0	0	0	0	0	0	0	0	0	0	0.966476	2.01686	0.966476	0.966476	0	0	0	0	0	0	1.44864	1.44864	2.21302	2.51775	2.37695	0	0	0.966476	0	2.01686	0	0	1.77258	0	0	0.966476	0	0.966476	0	2.84993
TGCATGAGTTTGGAAA-7	H007	Mon2	2.58098	0.517802	2.28425	1.9608	1.31193	2.9954	0	0	0	0.857249	1.62334	2.41368	0.517802	2.52826	1.62334	1.74891	1.74891	1.9608	3.57221	2.21266	0	0	1.11021	0.517802	1.11021	0	1.11021	2.58098	1.47971	1.47971	1.62334	2.05199	0.517802	0	0.857249	1.31193	1.47971	0	1.11021	1.31193	0	0.517802	0	2.13555	1.11021	1.74891	4.72672
TGCGACGCACACGTGC-7	H007	Mon2	0	0	0	0	0	0	0	0	0	0	0	0	0	1.34887	0	0	0	0	1.34887	0	0	0	0	0	0	0	0	1.90302	0	1.34887	1.34887	0	0	1.90302	0	0	0	0	0	1.34887	0	0	0	0	0	0	1.90302
TGCTCCACATGTGGCC-7	H007	Mon2	0	0	0	0	0	1.42999	0	0	0	0	0	0	0	0	0	0	1.42999	0	2.35479	1.42999	0	2.35479	0	0	1.99569	0	1.99569	0	0	1.99569	2.82691	3.38804	0	0	1.42999	0	3.49001	0	0	1.99569	0	0	0	0	0	1.42999	1.99569
TGCTCCATCTAGAGCT-7	H007	Mon2	0	0	0	0	0	1.35077	0	0	0	0	0	0	0	0	1.35077	0	0	0	2.25981	1.35077	1.35077	1.35077	1.35077	1.35077	2.72799	0	1.90521	1.35077	0	3.17318	3.48015	3.71469	0	0	1.35077	0	2.72799	0	0	1.90521	0	1.35077	0	0	0	0	0
TGCTTCGTCGACCACG-7	H007	Mon2	1.53693	0	1.53693	1.86802	0	1.53693	0	1.03856	0	0	0	0	0	1.03856	1.03856	0	1.86802	0	1.86802	0	0	0	1.03856	0	3.27911	0	0	2.11633	2.11633	2.31508	1.03856	2.62293	0	0	0	1.03856	1.86802	0	1.03856	1.53693	0	1.86802	1.03856	0	1.03856	1.86802	3.13122
TGGAACTCATCCTAAG-7	H007	Mon2	0	0	0	0	0	0	0	0	0	0	0	0	0	0	0	0	1.22525	0	2.56687	0	0	0	0	0	2.36274	0	0	1.22525	1.75958	0	2.73631	0	0	0	1.75958	0	0	0	0	0	0	0	0	0	0	1.22525	1.75958
TGGAGGATCCCTCAAC-7	H007	Mon2	0	0	1.18091	0	0	1.18091	0	0	0	0	0	1.18091	0	1.18091	0	0	1.18091	0	2.94752	0	1.18091	0	0	1.70741	3.87958	0	1.18091	1.18091	2.50852	1.70741	2.05053	2.94752	1.18091	0	1.18091	1.18091	2.30552	0	1.18091	3.05946	0	1.18091	0	1.18091	0	1.18091	0
TGGATCAGTTTGAACC-7	H007	Mon2	0	0	0	0	0	0	0	0	0	0	0	0	0	0	0	0	0	0	1.30278	0	1.30278	0	0	1.84988	2.83774	0	0	0	0	1.30278	2.2015	2.2015	0	0	0	0	1.84988	0	0	2.2015	0	0	0	0	0	0	2.46114
TGGGAGACATGCGTGC-7	H007	Mon2	0	0	2.26237	0	0	0	0	0	0	0	0	0	0	2.26237	0	0	0	0	2.26237	2.26237	0	0	0	0	4.64699	0	0	0	0	0	3.56737	0	0	0	0	0	2.26237	0	2.26237	2.90206	0	2.26237	2.26237	0	0	0	3.56737
TGGGAGATCCCATAAG-7	H007	Mon2	0	0	0	0	0	0	0	0	0	0	0	0	0	0	0	0	0	0	1.38457	1.38457	0	0	0	0	2.30052	0	1.38457	0	2.94226	2.30052	2.56283	2.30052	1.38457	0	1.94394	0	1.38457	0	0	0	1.38457	0	0	0	0	0	2.56283
TGGGATTCATGTAACC-7	H007	Mon2	0	0	0	0	0	0	0	0	0	0	0	0	0	0	0	0	1.50412	0	1.50412	2.07949	0	2.44239	1.50412	0	3.67635	0	2.07949	1.50412	0	2.07949	3.76125	1.50412	0	0	0	0	2.07949	0	1.50412	1.50412	0	2.07949	0	0	0	1.50412	2.7081
TGGGCTGTCGTCTACC-7	H007	Mon2	0	0	0	0	0	0	0	0	0	0	0	0	0	0	0	0	0	0	0	0	0	0	0	0	1.65	0	0	1.65	0	1.65	1.13253	2.75522	1.65	0	0	0	1.13253	0	0	0	0	0	0	0	0	0	1.13253
TGGGTTAAGCACTGGA-7	H007	Mon2	0	0	0	0	0	1.25312	0	0	0	0	0	0	0	0	0	0	0	0	1.79218	1.79218	1.25312	0	0	0	3.25858	0	0	2.14051	0	0	1.79218	2.91824	1.25312	0	1.25312	0	1.25312	0	0	2.91824	0	0	0	1.25312	0	0	0
TGGGTTAAGCGAAACC-7	H007	Mon2	0	0	0	0	0	0	0	0	0	0	0	0	0	0	0	1.00346	0	0	1.00346	0	0	1.00346	0	0	2.26577	0	0	1.00346	0	1.82183	2.06824	1.00346	0	0	1.00346	0	1.00346	0	0	1.49412	0	0	0	0	0	0	1.82183
TGGGTTAAGTCGAATA-7	H007	Mon2	0	0	0	0	0	0.934458	0	0	0.934458	0	0	0	0	0	0	0	0	0	2.7022	0	1.72944	0.934458	2.46986	0.934458	2.80083	0	0	3.8902	0	1.40895	1.40895	1.40895	0	0	1.40895	0	1.40895	0	0	1.40895	0	0	0	0	0	0	1.40895
TGGGTTAGTCTTGCGG-7	H007	Mon2	0	0	0	0	0	0	0	0	0	0	0	0	0	0	0	0	0	0	2.06432	0	0	0	2.06432	0	2.42656	0	0	1.49065	1.49065	2.69191	1.49065	2.69191	0	0	0	0	2.42656	0	0	2.06432	0	2.06432	0	0	0	0	2.42656
TGGTACATCAAAGAAC-7	H007	Mon2	0	0	0	0	0	0	0	0	0	0	0	0	0	0	0	0	0	0	1.68792	1.68792	0	0	0	0	3.22863	0	1.16443	2.79903	1.16443	2.28405	0	2.28405	0	0	0	0	1.16443	0	0	1.68792	0	0	0	0	1.16443	0	2.02977
TGGTAGTTCCATGCAA-7	H007	Mon2	0	0	0	0	0	0	0	0	0	0	0	0	0	0	0	0	0	0	2.64418	0	2.64418	0	0	0	0	0	0	2.64418	2.64418	0	4.37489	0	0	0	0	0	3.30115	0	0	2.64418	0	0	0	0	0	0	3.69426
TGGTTAGCACCCTAGG-7	H007	Mon2	2.67886	0	0	0	0	0	0	0	0	0	0	0	0	0	0	0	0	0	0	0	0	0	0	0	0	0	0	2.67886	0	0	3.33709	3.73063	0	0	0	0	2.67886	0	0	0	0	0	0	0	0	0	2.67886
TGTAACGGTTGAGTCT-7	H007	Mon2	0	0	0	0	0	0	0	0	0	0	0	0	0	3.18643	0	0	0	0	0	0	3.18643	0	0	3.18643	0	0	0	0	0	0	0	3.8587	3.18643	0	0	0	3.8587	0	0	0	0	0	0	0	0	0	0
TGTCCACTCCTCACTG-7	H007	Mon2	0	0	0	1.55245	0	0	0	0	0	0	0	0	0	0	1.55245	0	1.55245	0	2.13369	1.55245	0	0	2.13369	0	2.9763	1.55245	0	1.55245	0	0	2.49889	2.13369	0	0	0	0	1.55245	0	0	1.55245	1.55245	2.49889	0	0	0	1.55245	3.2981
TGTCCCAAGCTCCATA-7	H007	Mon2	0	0	0	0	0	0	0	0	0	0	0	0	0	1.73917	0	0	0	0	2.48069	0	1.4179	0	1.98194	0	2.71323	0	0	3.83648	1.4179	1.4179	0.941651	0	0	0.941651	1.4179	0	0.941651	0	0	0	0	0	0	0	0.941651	0	0.941651
TGTCCCAGTCATTGCA-7	H007	Mon2	0	0	0	0	0	0	0	0	0	0	0	0	0	0	0	0	0	0	3.3605	0	1.40837	0	0	0	1.9711	0	0	1.9711	0	0	2.59205	3.24704	0	0	0	0	0	0	1.40837	0	0	1.9711	0	1.40837	1.40837	0	1.40837
TGTGATGCAAGAGTTA-7	H007	Mon2	0	0	0	0	0	1.58309	0	0	0	0	0	0	0	0	0	0	0	0	2.1679	1.58309	0	0	0	0	2.53448	0	0	0	0	1.58309	2.80214	2.53448	0	0	0	0	3.57878	0	1.58309	0	1.58309	0	0	1.58309	0	0	0
TGTGCGGTCATTGAGC-7	H007	Mon2	0	0	1.04497	0	0	0	0	0	0	0	0	0	0	0	0	0	0	0	1.54472	0	1.04497	1.04497	0	1.04497	1.54472	0	1.54472	1.54472	0	1.8764	2.32401	0	0	0	1.54472	0	0	0	0	1.04497	0	0	0	0	0	0	1.54472
TGTGGCGAGGACATCG-7	H007	Mon2	0	0	0	0	0	3.37993	0	0	0	0	0	0	0	2.72027	0	0	2.72027	0	0	0	0	0	2.72027	2.72027	0	0	0	2.72027	0	0	3.37993	2.72027	0	0	0	0	3.77398	0	0	0	0	0	0	0	0	2.72027	2.72027
TGTGGCGCAAATAAGC-7	H007	Mon2	0	0	1.12573	0	0	0	0	0	0	0	0	0	0	1.12573	0	1.12573	0	1.12573	1.98064	1.12573	0	0	0	1.12573	3.08304	0	0	1.12573	1.12573	1.12573	2.43469	1.98064	0	0	0	0	1.64189	0	1.12573	1.98064	0	0	0	0	0	0	1.12573
TGTTGAGGTGATTCTG-7	H007	Mon2	0	0	0	0	0	0	0	0	0	0	0	0	0	1.13096	0	0	0	1.13096	1.13096	0	1.64813	0	1.98731	0	3.7105	0	0	2.60947	1.13096	0	2.44175	3.26513	1.64813	0	1.13096	1.13096	2.75305	0	0	1.98731	0	1.13096	0	0	0	0	1.64813
TGTTTGTGTCCTGTCT-7	H007	Mon2	0	0	0	0	0	0	0	1.3275	0	0	0	0	0	0	0	1.3275	0	1.3275	1.3275	0	0	1.87843	0	0	2.69854	0	0	0	2.86959	2.23161	2.23161	1.87843	0	0	2.69854	0	1.3275	1.3275	0	1.87843	0	0	0	0	0	0	0
TGTTTGTGTTATCTTC-7	H007	Mon2	0	0	0	0.994147	0	0	0	0	0	0	0	0	0	1.80948	0	0	0.994147	0	2.05536	0.994147	1.80948	0	0.994147	0	2.7925	1.4827	0.994147	1.80948	0.994147	2.55854	1.80948	0	0	0	0.994147	0	0	0	0	2.25256	0	0	0	0	0.994147	0.994147	0.994147
TTACGTTGTGGGCTCT-7	H007	Mon2	0	0	0	1.42349	0	0	0	0	0	0	0	0	0	1.42349	1.42349	1.42349	1.98831	1.42349	2.61054	1.98831	1.42349	0	0	0	3.26625	0	1.42349	1.98831	2.9912	1.42349	3.57424	3.48173	0	0	2.81887	0	1.42349	0	1.42349	2.34706	0	1.98831	0	0	0	1.98831	2.61054
TTAGGGTAGGTAGGCT-7	H007	Mon2	0	0	0	0	0	0	0	0	0	0	0	0	0	0	0	0	0	0	0	0	1.90351	0	1.34929	0	0	0	0	1.34929	0	2.72612	1.34929	0	1.34929	0	1.90351	0	1.34929	0	0	0	1.34929	0	0	0	0	0	1.34929
TTCATGTAGATGGTCG-7	H007	Mon2	0	0	0	0	0	0	0	0	0	0	0	0	0	0	0	0	0	0	0	0	0	0	2.48752	0	1.87422	0	0	4.02815	0	1.87422	0	0	0	0	0	0	0	0	1.87422	0	0	0	0	0	0	0	2.86489
TTCATGTCATAGCACT-7	H007	Mon2	2.11863	0.797489	2.48321	1.53899	0.797489	3.07912	1.77153	1.77153	1.23545	0.797489	0.797489	1.96007	0	2.25546	1.23545	2.3758	1.53899	2.11863	2.3758	0.797489	0	1.96007	0	0	0.797489	0	0	1.96007	0	0.797489	1.53899	1.96007	0	0.797489	1.23545	0.797489	1.23545	0.797489	0.797489	0.797489	0	1.23545	0	1.23545	0	1.53899	2.7498
TTCCAATAGTGGTTCT-7	H007	Mon2	0	0	0	0	1.10654	0	0	0	1.10654	0	0	0	0	1.10654	1.10654	0	0	1.10654	1.10654	0	0	0	1.10654	1.95609	1.10654	0	0	2.20778	0	1.95609	1.61895	0	1.10654	0	0	0	1.95609	0	1.10654	1.10654	0	1.61895	0	0	1.10654	0	0
TTCCACGCACACCTAA-7	H007	Mon2	0	0	0	0	0	0	0	0	0	0	0	0	0	0	0	0	0	0	2.12035	0	1.54052	0	0	0	2.96193	0	0	2.12035	1.54052	2.12035	2.485	2.485	0	0	0	0	2.12035	0	0	0	0	0	0	0	0	0	1.54052
TTCCGGTGTTGATCGT-7	H007	Mon2	0	0	0	0	0	0	0	0	0	0	0	1.31382	0	0	0	0	1.31382	1.86264	1.31382	0	0	1.86264	1.31382	0	4.19401	0	0	1.86264	2.68114	0	0	1.86264	0	0	2.99785	0	0	0	2.47497	1.31382	0	0	0	0	0	1.31382	1.31382
TTCCGTGGTAGTCGGA-7	H007	Mon2	0	0	0	0	0	1.24426	0	0	0	0	0	0	0	1.24426	0	0	1.24426	0	0	1.78183	0	0	0	0	1.78183	0	0	1.24426	1.24426	2.59165	2.12955	0	1.24426	0	1.24426	0	1.78183	0	0	1.24426	0	0	0	0	0	1.24426	2.38706
TTCCGTGTCTGGTGGC-7	H007	Mon2	1.12517	0	2.43393	1.12517	0	1.64122	1.12517	0	0	0	0	1.12517	1.12517	0	0	0	1.12517	0	2.43393	1.97992	0	0	1.64122	2.23248	1.97992	0	0	3.2569	0	2.23248	2.8705	2.74503	0	0	1.12517	1.64122	3.08225	0	1.12517	1.64122	1.12517	2.74503	1.12517	1.12517	1.64122	1.12517	3.40553
TTCCTAACAGAAATCA-7	H007	Mon2	0	0	1.37148	1.37148	0	0	0	0	0	0	0	0	0	0	0	0	1.92896	0	1.37148	0	0	0	0	0	2.92569	0	0	0	1.37148	1.92896	1.37148	2.28478	0	0	1.37148	0	1.37148	0	1.92896	1.37148	0	1.37148	0	1.92896	0	1.92896	2.75404
TTCCTTCAGCGCTTCG-7	H007	Mon2	0	0	0	0	0	0	0	0	0	0	0	0	0	0	0	0	0	1.85418	1.3065	1.3065	1.3065	0	0	1.3065	1.3065	0	0	2.98834	1.3065	2.20604	0	1.3065	1.3065	0	1.3065	0	0	0	1.85418	0	1.3065	0	0	0	0	0	1.3065
TTCGCTGGTCTAGGTT-7	H007	Mon2	0	0	0	0	0	0.999215	0	0	0	0	0	0	0	0.999215	0	0	0.999215	0	1.48892	0	0	0	0	0	0	0	2.06237	1.8162	0	2.06237	2.56595	1.8162	0	0	1.8162	0	2.56595	0	0	0	0	0	0	0	0.999215	0.999215	1.48892
TTCTGTATCTTTGCGC-7	H007	Mon2	0	0	0	0	0	0	0	0	0	0	0	0	0	1.44939	0	0	0	1.44939	2.64206	2.0177	0	0	0	0	2.85086	0	0	2.37784	1.44939	2.0177	2.0177	2.64206	0	0	1.44939	0	2.37784	0	0	0	0	0	0	0	0	0	0
TTGGGATCAAGATGTA-7	H007	Mon2	0	0	0	0	0	0	0	0	0	0	0	0	0	0	0	0	0	0	0	0	0	2.56865	0	0	2.56865	0	0	2.56865	0	0	4.57868	3.22272	0	0	0	0	4.89433	0	0	2.56865	0	2.56865	0	0	0	0	0
TTGGGATGTTAGGCTT-7	H007	Mon2	0	0	0	0	0	0	0	0	0	0	0	0	0	0	0	0	2.87168	0	0	0	0	2.87168	2.87168	0	2.87168	0	0	2.87168	2.87168	0	2.87168	2.87168	0	0	0	0	2.87168	0	2.87168	2.87168	2.87168	0	0	0	0	2.87168	3.53612
TTGTGTTTCTATCGTT-7	H007	Mon2	0	0	0	0	0	0	0	0	0	0	0	0	0	1.48402	0	0	1.48402	0	0	1.48402	0	0	0	0	2.41876	0	0	0	0	2.05685	0	0	0	0	0	0	2.05685	0	0	1.48402	0	1.48402	0	2.05685	0	1.48402	0
TTGTTCACAAACGAGC-7	H007	Mon2	0	0	0	0	0	0	0	0	1.64577	0	0	0	0	0	0	0	0	0	1.64577	1.12898	0	0	0	0	1.64577	0	0	1.12898	1.12898	0	0	0	1.12898	0	1.12898	0	1.64577	0	0	1.12898	0	0	0	0	0	0	3.08762
TTGTTCATCCCATACC-7	H007	Mon2	0	0	0	1.56504	0	0	0	0	0	0	0	0	0	0	0	0	0	0	1.06175	1.06175	1.56504	1.06175	3.16536	2.34729	2.99144	0	0	3.87714	0	1.89826	2.34729	3.24215	0	0	1.56504	1.56504	0	1.06175	0	2.51354	0	0	0	0	0	0	2.14777
TTGTTTGAGTCCCAAT-7	H007	Mon2	2.06264	0	0.8643	1.11842	0	3.13434	0.522757	0	0	0	0.522757	2.06264	0	2.14633	1.11842	1.32087	1.63316	2.14633	2.59227	2.14633	1.87078	0	2.53951	2.22355	1.11842	0.522757	0.522757	3.37258	0	0.8643	1.75901	3.22022	0	0.522757	1.11842	1.48916	2.06264	0.8643	2.29523	0.522757	0	0	0	1.11842	0.8643	1.63316	2.59227
TTTAGTCAGCTAGTTC-7	H007	Mon2	0	0	0	0	0	0	0	0	0	0	0	0	0	1.21984	0	0	1.21984	0	2.3558	0	0	0	0	0	2.87393	0	0	1.21984	0	2.09923	2.3558	3.11261	1.21984	0	1.21984	1.21984	1.75324	0	0	1.75324	0	0	0	0	0	1.21984	0
TTTAGTCGTATTGGCT-7	H007	Mon2	0	0	0	0	0	0	0	1.01566	0	0	0	1.01566	0	0	0	0	0	0	0	0	0	0	1.01566	1.01566	1.83794	0	0	1.01566	0	1.01566	0	1.01566	1.01566	0	1.01566	0	1.50904	0	0	1.01566	0	0	0	0	0	0	3.37345
TTTCACAGTATCGGTT-7	H007	Mon2	0	0	0	0	0	0	0	0	0	0	0	0	0	0	0	0	2.65764	0	2.65764	0	0	3.3151	0	0	2.65764	0	0	2.65764	2.65764	0	2.65764	2.65764	2.65764	0	0	0	0	0	0	0	0	0	0	0	0	2.65764	3.3151
TTTCGATAGAGTCAGC-7	H007	Mon2	0	0	0	0	0	0	0	0	0	0	0	0	0	0	0	0	0	1.83934	2.19038	0	0	0	0	0	2.82596	0	0	1.29369	0	2.82596	2.65542	2.19038	0	0	0	1.83934	1.83934	0	1.29369	1.83934	0	0	0	0	0	0	1.29369
TTTGGTTCAATTGCTG-7	H007	Mon2	0	0	0	0	0	0	0	0	0	0	0	0	0	0	0	0	0	0	0	0	1.4952	0	0	0	3.22769	0	2.06944	0	0	0	3.35626	2.90696	0	0	2.43191	0	1.4952	0	1.4952	2.43191	0	0	0	0	0	0	2.69738
AAACGCTCAATTGAGA-9	H009	Mon2	0	0	2.15028	0	0	0	0	0	0	0	0	0	0	0	0	0	0	0	1.80141	0	0	0	0	0	1.80141	0	0	1.80141	0	2.15028	2.15028	2.40842	0	0	1.80141	0	1.80141	0	0	2.15028	0	0	0	0	0	0	1.26104
AACCATGTCAGGTAAA-9	H009	Mon2	0	0	0	0	0	0	0	0	0	0	0	0	0	0	0	0	0	2.41164	2.41164	1.47798	0	0	0	1.47798	3.44862	0	0	2.41164	0	1.47798	2.05004	1.47798	2.05004	2.05004	0	0	2.67665	2.05004	0	0	0	0	0	0	0	0	2.88594
AACGTCACAGGGAATC-9	H009	Mon2	1.77358	0	0.682277	1.36994	0	2.75211	0	0.682277	2.46489	0.682277	0	2.54479	1.08409	1.08409	1.08409	1.77358	2.28293	2.17782	3.2748	1.36994	0.682277	0	1.08409	1.08409	1.59199	1.08409	1.36994	1.77358	0	0.682277	1.08409	2.81265	1.08409	0	1.77358	1.77358	1.08409	1.08409	1.36994	2.37804	0	0	0	0	1.36994	2.28293	3.50515
AAGAACAGTTCGTAAC-9	H009	Mon2	0	0	0	0	0	0	0	0	0	0	0	0	0	0	0	0	0	0	1.38122	0	0	1.38122	1.9401	0	2.29649	0	0	1.38122	0	1.9401	2.29649	2.93802	0	0	1.38122	0	1.38122	1.9401	0	2.5587	0	0	0	0	0	0	2.29649
AAGGAATAGGCGAACT-9	H009	Mon2	0	0	0	0	0	0	0	0	0	0	0	0	0	0	0	0	1.32405	0	1.87445	0	0	0	1.32405	2.86515	3.25144	0	0	4.5517	0	2.48778	2.86515	1.32405	0	0	1.32405	0	2.22742	1.32405	0	2.48778	0	0	0	0	0	1.32405	2.22742
ACCCAAACATATGCGT-9	H009	Mon2	1.5635	0	0.814699	0	0	2.60896	0	0.814699	0	0.814699	0.814699	1.25761	0	1.25761	0	1.5635	2.40405	0.814699	1.98684	0.814699	3.68921	0.814699	3.39938	3.35644	2.92418	0.814699	0	4.4464	3.80771	0.814699	2.51175	3.55476	0	0	2.28335	1.79741	3.26461	0.814699	2.69756	2.85419	0	0	0	0	0	2.40405	3.62424
ACGTAACCAGGCATGA-9	H009	Mon2	0	0	2.55321	0	0	0	0	0	0	0	0	0	0	0	0	0	0	0	2.55321	0	0	0	0	0	2.55321	0	0	3.87936	0	0	0	2.55321	0	0	0	0	0	0	3.59855	2.55321	0	0	0	0	0	0	0
AGATGAAGTACACGCC-9	H009	Mon2	0	0	0	0	0	0	0	0	0	0	0	0	0	1.39077	0	0	0	1.39077	1.95103	0	0	0.919876	1.39077	1.70963	2.30796	0	0	1.70963	0	1.70963	2.14533	2.4478	0.919876	0.919876	1.39077	0	0	0	2.57046	2.4478	0	0	0	0	0	0	1.70963
AGATGCTCAAAGCGTG-9	H009	Mon2	0	0	0	0	0	0	0	0	0	0	0	0	0	0	0	0	0	0	1.7495	0	0	1.21665	0	1.21665	0	0	0	4.01899	0	1.21665	1.7495	1.7495	0	0	0	0	1.7495	1.21665	0	2.55562	0	0	0	0	1.21665	0	1.7495
AGGAAATTCGAGTTGT-9	H009	Mon2	2.36682	0	2.50748	0	0.959567	2.20308	1.4401	0	0	0	0.959567	0	0	2.50748	3.55025	1.76331	1.4401	2.00717	2.20308	1.4401	3.79516	0	4.27479	4.0772	3.08819	0	0	4.74797	0	1.4401	2.74052	2.74052	0	0	2.20308	0.959567	1.4401	0	1.4401	2.36682	0	2.74052	0	0	0	1.4401	1.76331
AGGACTTAGTTTCGAC-9	H009	Mon2	0	1.15452	0	0	0	0	0	0	0	0	0	0	0	1.15452	0	0	0	0	2.01723	0	1.15452	3.6915	1.15452	1.15452	4.2246	0	0	2.91126	3.21477	1.67616	3.21477	4.05152	1.67616	0	2.64155	0	0	1.67616	0	2.91126	0	0	0	0	0	0	1.15452
AGTAGCTCAACAGTGG-9	H009	Mon2	0	1.20885	0	0	0	0	0	0	0	0	0	0	0	0	0	0	0	0	2.08553	1.20885	0	0	0	0	2.85919	0	0	2.85919	0	0	2.34166	2.71455	0	0	1.74033	0	1.20885	1.20885	0	0	0	0	0	0	0	0	1.74033
AGTTCCCTCAGAGCGA-9	H009	Mon2	0	0	0	0	0	0	0	0	0	0	0	0	0	0	0	0	0	0	1.89409	0	4.2787	1.70787	4.26292	3.99042	3.92572	2.05102	1.1813	5.3521	0	1.1813	2.59692	3.55189	1.89409	3.20743	1.89409	1.89409	3.00559	0	2.50903	2.75245	0	0	0	0	0	0	1.47885
ATGCGATGTTCCAAAC-9	H009	Mon2	0	0	2.27246	2.05016	0	2.74119	0	0	1.07638	0	0	2.27246	0	2.16747	1.5827	0.676522	1.36125	1.36125	0.676522	2.16747	0	2.60796	0.676522	0	1.7639	0	0.676522	1.91724	0.676522	1.36125	2.74119	3.60495	1.07638	0	1.5827	2.53404	2.27246	0	1.91724	1.7639	2.16747	1.07638	0	0	0	1.36125	2.05016
CACGAATGTGTACATC-9	H009	Mon2	0	0	0	0	0	0	0	0	0	0	1.11611	0	0	0	0	0	0	0	2.5891	0	0	0	1.6304	1.96836	3.24398	0	0	1.96836	0	1.11611	1.11611	1.11611	1.96836	0	1.11611	1.11611	0	0	0	2.22049	0	0	0	0	0	0	0
CAGATCAAGAGCTTTC-9	H009	Mon2	0	0	1.40872	1.9715	0	2.32944	0	0	0.934271	0	0	2.1664	0	1.72919	0	1.40872	0	0	2.1664	1.40872	3.41318	1.72919	4.03659	3.30583	1.9715	0	0	4.86186	1.40872	2.46958	2.97268	3.18554	0.934271	0	1.9715	2.80054	3.67968	0	0.934271	1.72919	0	0	0	1.40872	0	0	1.72919
CAGTGCGTCTTGCGCT-9	H009	Mon2	0	0	0.553116	0.907179	0	2.75831	0	0	0	0	0	2.65997	0	1.54614	1.16813	1.6923	1.37489	1.8198	1.54614	1.54614	0.907179	2.88977	0.553116	0	4.15554	0	0	2.9687	3.2338	1.54614	2.60692	3.67403	0.907179	0	2.3611	1.54614	2.93001	0.553116	2.03444	3.53339	0	0	0	0	0	1.37489	1.37489
CATCCACGTATCAGGG-9	H009	Mon2	0	0.581006	1.87408	0	0	2.77064	0	0	1.5972	0	0	2.41964	0	0.581006	0.94611	0	2.09069	1.5972	1.42343	1.21298	2.61046	3.48165	3.20417	3.65884	3.43198	0	0	4.93355	1.87408	1.98824	3.35251	4.43688	1.74519	0	2.55081	2.8188	3.63833	1.87408	2.09069	2.72005	0	0	0	0	0	2.09069	3.65884
CATCCACTCTTGGATG-9	H009	Mon2	0	0	0.942941	0	0	1.98377	0	0	0	0	0	0	0	0.578724	0.578724	0.578724	0.942941	0.942941	0	1.4195	1.20934	3.025	1.74092	0.942941	2.76578	0	0.942941	3.82154	2.54603	2.3423	2.48262	3.1992	2.17902	0.578724	0.578724	0.578724	3.26118	0.578724	1.20934	2.26399	0	0	0	0	0	0.942941	1.74092
CATCCCACACTCAAGT-9	H009	Mon2	0	0	0	0	0	1.06448	0	0	0	0	0	0	0	0	0	0	0	1.56834	1.06448	0	1.06448	2.89558	1.56834	1.56834	4.15384	0	0	1.56834	0	2.15145	2.35106	2.65993	1.90181	0	3.08615	1.56834	1.56834	0	1.56834	3.38405	0	0	0	0	1.06448	0	2.15145
CATCCCACAGACAAGC-9	H009	Mon2	0	0	0	0	0	0	0	0	0	0	0	0	0	0	0	0	0	0	0	0	0	0	1.10008	1.10008	1.10008	0	0	2.56698	1.10008	0	2.19918	1.9478	1.6112	0	1.6112	0	0	0	0	2.3999	0	0	0	0	0	0	0
CATTGTTTCGTCTAAG-9	H009	Mon2	0	0	0	0.823063	0	0	0	0	0	0	0	0.823063	0	0	0	0	0.823063	0	0	0	3.82235	2.29679	4.31873	3.82235	1.8099	0.823063	1.57534	5.31869	2.8683	0.823063	2.41767	3.17782	1.57534	0	2.29679	0	1.26834	0	0.823063	2.71152	0	0.823063	0	0	0	0.823063	1.8099
CCAATTTCATCCTTGC-9	H009	Mon2	0	0	0	0	0	1.34142	0	0	0	0	0	0.880552	0	0.880552	0	0	1.34142	0	0	0	0	0.880552	0	0	2.50942	0	0.880552	2.61813	0.880552	2.08706	2.08706	1.89445	0	0	1.65569	0	2.08706	0	0	0	0	0	0	0	0	1.34142	0.880552
CCCATTGAGAGTGGCT-9	H009	Mon2	0	0	0	0	0	0	0	0	0	0	0	0	0	0	0	0	0	1.75958	2.73631	0	1.22525	0	0	0	4.29251	0	0	2.36274	0	0	2.36274	3.47398	1.22525	0	2.56687	0	3.00766	0	0	2.88116	0	0	0	0	0	0	1.75958
CCTACGTAGCGCATCC-9	H009	Mon2	0	0	0	0	0	2.25699	0	0	0	0	0	0	0	0	0	0	0	0	0	0	0	0	0	0	4.46064	0	0	2.89639	0	0	2.25699	3.28328	2.25699	0	2.89639	3.28328	3.77899	0	2.25699	2.89639	0	0	0	0	0	0	0
CCTCCAAAGCATTTGC-9	H009	Mon2	0	0	1.26916	0	0	0.823709	0	0	0	0	0.823709	2.52656	0	1.26916	0	0	0	0	2.93943	0	0	1.26916	0	0.823709	2.86938	1.26916	0	2.6239	0	2.16029	2.41872	2.16029	0	0	0.823709	0	0.823709	0	3.00489	2.00076	0	0	0	0	0	0	2.41872
CGAGTGCAGCCTTGAT-9	H009	Mon2	0	1.03527	0	0	0	0	0	0	0	0	0	1.03527	0	0	1.03527	0	0	0	1.53293	1.03527	0	0	0	0	2.11185	0	0	2.74258	0	1.03527	2.11185	3.12634	0	0	1.53293	0	1.03527	0	0	2.47614	0	0	0	0	0	0	2.61821
CGAGTTAGTAGGCTCC-9	H009	Mon2	0	0	0	0	0	0	0	0	0	0	0	0	0	0	0	0	0	0	0	2.39578	0	0	0	0	3.43173	0	0	3.18961	2.03486	1.46454	0	3.43173	2.03486	0	0	2.03486	0	0	2.03486	2.86948	0	0	0	0	0	0	0
CGGACACTCATGCATG-9	H009	Mon2	0	0	0	0	0	0	0	0	0	0	0	0	0	0	0	0	0	0	0	2.2284	2.2284	0	0	0	2.2284	0	0	3.2525	0	2.2284	2.86619	3.92612	0	0	0	0	3.74774	0	0	2.2284	0	0	0	0	0	0	0
CGGCAGTCAGCGTTGC-9	H009	Mon2	0	0	1.66939	0.731039	0	2.77766	0	0	1.44261	0	0	1.14882	0	2.14484	0	1.14882	0	1.66939	0.731039	1.66939	2.8425	2.26363	3.24946	3.06654	2.63382	0	0	4.61693	0	2.01001	2.55331	3.53789	0	0	1.66939	1.85414	2.46576	1.14882	1.85414	2.46576	0	0	0	2.26363	0.731039	0	3.1155
CTACGGGGTAAGGCTG-9	H009	Mon2	0	0	0	0	0	0	0	0	0	0	0	0	0	0	0	0	0	1.24215	1.77937	0	1.24215	0	0	0	3.56905	0	0	0	0	1.77937	2.75864	1.77937	0	0	2.12694	0	1.77937	0	0	2.90369	0	0	0	0	0	0	1.77937
CTTTCGGGTATGGTTC-9	H009	Mon2	0	0	0.82035	0	0	0.82035	0	0	0.82035	0	0	0	0	2.78843	0	0	1.5715	1.26486	1.26486	1.26486	2.93376	3.22504	2.29244	3.22504	2.9992	0	0	4.04194	2.15499	2.29244	3.11848	4.01936	2.15499	0	1.26486	1.99558	2.9992	0	1.80586	3.11848	0	0	0	0	0	1.5715	3.17318
GACCTTCCAACCCTCT-9	H009	Mon2	0	0	0	0	0	0	0	0	0	0	0	0	0	0	0	0	1.25455	0	2.40017	0	0	0	1.25455	0	3.43641	0	0	2.60501	0	1.79385	2.92014	2.60501	1.25455	1.25455	0	0	1.79385	0	0	2.40017	0	0	0	0	0	1.25455	1.25455
GACTCTCGTCACTAGT-9	H009	Mon2	0	0	0	0	0	0	0	0	0	0	0	0	0	0	0	0	1.9165	0	3.05823	0	0	1.9165	0	1.3606	2.53324	2.74037	3.91752	0	3.85813	1.3606	3.18587	2.53324	1.9165	1.9165	1.9165	0	3.29905	0	0	0	0	0	0	0	0	1.9165	1.3606
GATTCTTTCCGGTTCT-9	H009	Mon2	0	0	2.64905	0	0	0	0	0	0	0	0	0	0	0	0	0	0	0	0	2.64905	3.69937	2.64905	0	0	3.69937	0	0	0	2.64905	0	3.69937	3.3062	0	0	3.69937	0	0	0	4.20025	2.64905	0	0	3.69937	0	0	0	2.64905
GCGAGAAAGCAACAAT-9	H009	Mon2	0	1.24832	0	0	0	0	0	0	0	0	0	0	0	1.24832	0	0	0	0	1.78657	0	0	0	0	0	0	0	0	2.39223	0	0	2.59692	0	0	0	3.03859	0	1.24832	0	0	1.24832	0	0	0	0	0	0	0
GCGTGCATCTCGAGTA-9	H009	Mon2	0	0	0	0	0	1.25545	0	0	0	0	0	0	0	0	0	0	0	0	2.40131	0	0	0	0	0	3.98337	0	0	1.25545	2.40131	1.25545	3.1606	3.77643	0	0	1.79489	0	2.60617	0	0	3.26171	0	0	0	0	0	0	0
GCTACAACAAACACGG-9	H009	Mon2	0	0	0	0	0	0.896393	0	0	0	0	0	0	0	0	0.896393	0	0	0	1.67752	0	0	0	0	0.896393	3.5371	0	0	3.76287	0	2.11067	1.36136	3.0592	0	0	1.36136	0	0	1.36136	0	1.67752	0	0	0	0	0	0	2.41191
GGAATGGTCCTTGGAA-9	H009	Mon2	0	0	0	0.779426	0	0	0	0	0	0	0	0	0	0	0	0	0	0	1.21207	0	0	0	1.21207	0	3.49244	0.779426	0	1.21207	0	1.93168	0.779426	1.93168	0	0.779426	1.93168	0	0	0	0	2.6378	0	0	0	0	1.21207	0	1.21207
GGGACAAAGCGTGAAC-9	H009	Mon2	0	0	0	2.03053	0	0	0	0	0	0	0	0	0	0	0	0	1.16504	0	0	0	0	2.48742	0	0	4.92562	0	0	3.13812	0	0	3.39043	3.65073	0	0	3.22948	0	0	2.03053	1.16504	3.03757	0	0	0	0	0	1.16504	0
GGGATGATCAAGTCGT-9	H009	Mon2	0	0	0	0	0	0	0	0	0	0	0	0	0	0	0	0	0	0	0	0	0	3.0072	0	0	4.31372	0	0	3.15427	2.62615	0	2.62615	3.28245	0	0	3.15427	3.0072	2.83472	0	1.4363	3.49806	0	0	0	0	0	0	0
GGTAATCGTACGACAG-9	H009	Mon2	0	0	0	0	0	0	0	0	0	0	0	0	0	0	0	0	0	0	1.19502	0	0	0	0	0	2.52717	0	0	1.72406	0	1.19502	2.06824	0	0	0	0	0	2.06824	0	0	2.06824	0	0	0	1.72406	0	0	1.19502
GTACAACCAATCTCTT-9	H009	Mon2	0	1.16443	0	0	0	0	0	0	0	0	0	0	0	1.68792	0	0	0	0	2.02977	1.16443	0	3.75836	1.16443	0	3.70558	0	0	3.31234	0	0	2.79903	4.20653	1.16443	2.28405	2.79903	2.48661	0	0	1.16443	2.02977	0	0	0	0	0	0	0
GTAGGTTGTACGATCT-9	H009	Mon2	0.587396	0	0.587396	0	0	1.60873	0	0	0	0	0	0	0	1.43441	0	0.95497	1.75713	0	1.43441	0.587396	3.15189	1.88632	3.543	3.44596	3.24953	2.56414	2.62385	4.82102	0	1.43441	2.19644	3.61006	1.43441	0	0.95497	1.60873	2.56414	0	2.19644	2.87837	0	2.00072	0	1.43441	3.33847	1.75713	3.98441
GTAGGTTTCAAAGGTA-9	H009	Mon2	0	0	1.439	0	0	0	0	0	0	0	0	0	0	0	0	0	0	0	0	0	2.00592	0	2.00592	2.00592	3.67877	0	0	4.31721	0	2.3655	1.439	2.83805	0	0	0	0	2.3655	0	1.439	2.62943	0	0	0	0	0	0	0
GTCATGATCCTCTAGC-9	H009	Mon2	2.10171	0	2.43745	0.83529	0	3.27552	0	0.502435	0.502435	0	0.502435	3.11531	1.28398	2.43745	1.82808	1.59259	1.82808	1.59259	3.02443	1.71725	3.11531	1.45014	3.6766	3.60823	2.85178	0	0	4.78581	0	1.59259	1.08459	3.02443	1.71725	0	0.502435	1.92784	2.17848	0.83529	1.08459	2.85178	0	1.59259	0	0	0.502435	1.82808	2.85178
GTCGTTCAGAAATCCA-9	H009	Mon2	3.64241	0	3.21845	1.94553	1.22346	3.35298	1.52571	1.94553	2.24032	0	0	0	0	2.10375	2.87878	0.788217	2.10375	0	2.87878	1.94553	0	3.16926	0	0.788217	1.52571	0	0	1.75749	0	0	2.10375	4.18619	1.52571	0	1.22346	1.52571	3.70334	1.22346	1.22346	2.24032	0	0	0	0	0	2.10375	3.16926
GTGGTTACACCATTCC-9	H009	Mon2	0	0	0	0	0	0	0	0	0	0	0	0	0	1.16382	0	0	0	0	2.28326	0	0	2.65415	0	1.6872	4.02631	0	0	2.28326	2.029	2.48581	3.13643	2.92409	0	0	2.28326	1.16382	2.48581	1.16382	2.029	3.13643	0	0	0	0	0	0	0
GTTGCTCGTATCGCAT-9	H009	Mon2	0	0	0	0	0	0	1.37016	0	0	0	0	0	0	0	0	0	0	0	0	1.92745	1.37016	1.92745	1.92745	0	4.03925	0	1.37016	2.54506	0	2.2832	3.74014	3.9301	0	2.75238	2.2832	2.54506	1.92745	1.92745	1.92745	3.66786	0	0	0	0	0	0	0
TAACTTCTCGCAGTGC-9	H009	Mon2	1.33406	0	0	0	0	0	0	0	0	0	0	0	0	0	0	0	0	0	1.33406	1.33406	0	0	0	0	0	0	0	1.33406	0	1.33406	2.23957	2.50026	1.33406	1.88598	0	0	0	1.33406	0	0	0	0	0	0	0	0	2.23957
TAAGCGTTCTACGGGC-9	H009	Mon2	1.0607	0	1.56377	1.34354	0	2.83623	0	0	1.0607	0	0.66485	2.25106	0	2.14635	0	0.66485	1.0607	1.0607	0.66485	1.34354	0.66485	2.98991	2.02938	1.0607	3.68166	0	1.74414	3.08064	1.0607	2.58585	2.4324	4.24744	0.66485	0	2.02938	1.0607	2.77926	0.66485	2.71886	2.4324	0	1.34354	0	0	0.66485	1.0607	3.44088
TAGGAGGAGAGCAGCT-9	H009	Mon2	1.00478	1.49573	1.82357	1.00478	1.82357	2.75468	2.35348	0.62361	1.49573	0	0	1.82357	0	1.82357	0	1.67302	1.28009	1.28009	2.9538	1.95438	1.82357	1.67302	3.1573	1.67302	2.50581	0	0	4.12059	0.62361	1.00478	2.63797	3.82894	0.62361	0	1.67302	2.57407	4.04773	1.49573	2.07005	3.04023	0	0	0	0	0	1.28009	1.95438
TCACGGGCAATCGCCG-9	H009	Mon2	0	0	0	0	0	0	0	0	0	0	0	0	0	0	0	0	1.27666	0	0	0	0	0	0	1.27666	2.1695	1.27666	0	2.63356	0	1.81958	1.27666	2.42821	0	0	0	0	0	0	0	2.42821	0	0	0	0	0	1.27666	3.07626
TCCGATCAGGATCACG-9	H009	Mon2	0	0	0.606477	0	0	0	0	0	0	0	0	0	0	0.606477	0	0	0.606477	0	1.2533	0.981298	4.52975	1.64283	4.3093	4.38485	3.51227	0	1.2533	5.53611	0.606477	2.53966	2.60338	3.73443	0.606477	1.46691	1.79238	2.23426	2.14073	1.2533	1.92245	3.04524	0.606477	0	0	0	0	0.606477	1.92245
TCCTCGAAGGGTGGGA-9	H009	Mon2	0	0	0	2.26314	0	0	0	0	0	0	0	0	0	0	0	0	0	0	2.26314	0	0	0	4.24715	0	2.26314	0	0	3.28989	0	0	4.11566	3.56821	2.90288	0	0	3.7857	3.28989	0	2.90288	0	0	0	0	0	0	0	2.90288
TCCTCTTCAGATCCTA-9	H009	Mon2	0	0	0	0	0	0	0	0	0	0	0	0	0	0	0	0	0	0	0	0	0	0	0	0	2.64905	0	0	0	2.64905	0	2.02423	3.69937	0	0	0	3.3062	0	0	4.09655	0	0	0	0	0	0	0	0
TCGCTTGTCTTACGGA-9	H009	Mon2	0.891187	0	0	0	0	0.891187	0	0	0	0	0	0	0	1.90985	0	0	0.891187	0	2.26469	0	0	2.10293	0	1.35481	2.98033	0	0.891187	1.67036	0	1.67036	2.90451	4.0445	0	0.891187	1.90985	1.90985	3.34365	0.891187	0	3.11664	0	0	0	0	0	0.891187	2.90451
TCGTGCTCACGTACAT-9	H009	Mon2	0	0	0	0	0	0	0	0	0	0	0	0	0	1.90667	0	0	0	0	0	0	3.38957	0	3.17483	3.71636	0	0	0	5.33418	0	0	0	1.90667	0	0	0	0	0	0	0	0	0	0	0	1.90667	0	0	0
TCTTAGTCAAATGAGT-9	H009	Mon2	0	0	0	0	0	0	0	0	0	0	0	0	0	0	0	0	0	1.64189	0	0	1.64189	0	0	1.64189	0	0	0	0	0	2.23322	3.2577	0	0	0	0	0	0	0	0	0	0	0	0	0	1.64189	0	2.87129
TGAATGCAGGGCGAGA-9	H009	Mon2	0	0	0	0	0	0	0	0	0	0	0	0	0	0	0	0	0	0	0	3.14405	3.14405	3.14405	3.14405	0	0	0	0	3.53504	0	0	0	0	0	0	0	0	0	3.14405	0	0	0	0	0	0	0	0	0
TGAATGCGTAGGTTTC-9	H009	Mon2	2.33032	0	2.51315	1.81747	0.70865	3.32548	0	0.70865	1.81747	0	1.11923	2.66766	1.11923	2.51315	1.40946	1.63413	1.81747	2.51315	2.59338	2.59338	3.76772	1.97234	3.69355	3.81427	2.8622	0	0	4.49633	0	1.40946	2.42591	3.88027	0	0	2.10642	1.63413	2.51315	1.11923	0.70865	2.51315	0	0	0	0	0	1.81747	2.51315
TGAGGGATCTGATTCT-9	H009	Mon2	0	0	0	0	0	0	0	0	0	0	0	0	0	0	0	0	0	0	1.5151	0	1.02063	0	0	1.5151	4.25167	0	0	2.72126	0	2.09183	1.02063	3.49496	0	0	1.84448	0	0	0	0	2.28997	0	0	0	0	0	0	3.69009
TGCATGAAGAACTCCT-9	H009	Mon2	0	1.70097	0	0	0	0	0	0	0	0	0	0	0	0	0	0	0	0	1.70097	0	0	0	0	0	2.50129	0	0	2.29843	0	0	0	1.70097	0	0	0	0	1.17546	0	0	2.50129	0	0	0	0	0	0	3.72119
TTACCGCCACGACGAA-9	H009	Mon2	0	0	0	0	0	0	0	0	0	0	0	0	0	0	0	0	0	0	1.83712	1.29177	1.83712	0	1.29177	2.18803	2.44728	0	0	4.35076	0	1.29177	1.83712	1.83712	0	1.29177	1.29177	0	2.18803	1.29177	0	2.96911	0	0	0	0	1.29177	0	1.29177
TTACGCCCATCCGAGC-9	H009	Mon2	0	0	0	0	0	0	0	0	2.50232	0	0	0	0	0	0	0	0	0	0	0	0	0	0	2.50232	0	0	0	4.62396	0	3.15366	0	2.50232	2.50232	0	0	0	0	0	0	0	0	0	0	0	0	0	0
TTAGGCACAGGTCTCG-9	H009	Mon2	2.15504	0	2.46867	0	0	3.06068	0.492063	0.492063	0.492063	0	0	0.492063	1.06714	2.35473	1.06714	1.2649	1.06714	1.69558	2.15504	2.07851	3.63416	2.86379	3.29817	3.09003	2.82685	0	0	4.7093	0	1.99564	2.6184	3.27441	1.69558	0	2.07851	1.06714	2.70706	0.492063	2.35473	2.57094	0.492063	2.15504	0	1.06714	0	1.06714	2.07851
TTCCGGTTCAAAGCCT-9	H009	Mon2	0	0	0	0	0	0	0	0	0	0	0	0	0	0	0	0	1.30946	0	1.30946	0	0	2.20965	0	1.30946	3.11942	0	0	1.8576	2.46951	1.8576	2.67558	3.84953	0	0	2.46951	1.30946	3.33369	1.30946	0	2.20965	1.30946	0	0	0	0	1.30946	3.11942
TTGCTGCCAAGCGCAA-9	H009	Mon2	0	0	0	0	0	0	0	0	1.12883	0	0	0	0	2.60656	0	0	0	0	2.87562	0	0	0	1.12883	0	3.3392	0	1.12883	1.6456	0	1.12883	2.23732	2.23732	1.6456	0	0	0	2.43888	1.6456	1.9846	1.12883	0	0	0	0	0	0	1.12883
TTTAGTCCACCGTCGA-9	H009	Mon2	0	0	1.35926	0	0	2.64048	0	0	0.544257	0.894722	0.894722	0.894722	0	1.35926	0.544257	0.544257	0.894722	1.15373	1.67522	1.52967	3.74312	1.80225	3.6154	3.32371	1.80225	2.01623	0.544257	4.88768	3.02188	1.15373	2.01623	3.69037	1.67522	0.544257	1.15373	2.27005	2.01623	1.15373	2.69078	2.69078	0	0.894722	0	0	0	0.894722	1.67522
TTTGACTCACTGTTCC-9	H009	Mon2	0	0	0	0	0	1.62736	0	0	0	1.81042	0	1.81042	0	1.62736	0	0	0.704384	0.704384	2.41823	1.4031	3.68534	3.06582	3.73538	3.99222	2.79355	0	1.11357	5.12816	0	1.81042	2.09902	4.1964	2.32272	0.704384	1.11357	2.21711	2.32272	1.9651	1.62736	2.50541	0	0	0	0	0	0.704384	1.81042
CAATGACCAGACCCGT-3	H003	Mon2	2.56265	0	2.38934	1.24605	0.345547	2.97422	0.601868	1.55072	1.35824	0	0.805711	1.78392	0.345547	2.38934	0	1.35824	0.805711	1.55072	2.68247	1.85096	3.2329	2.78946	3.35533	3.55095	2.22519	2.76377	1.24605	4.77607	3.83738	1.85096	2.31063	3.63061	1.91378	0	2.31063	1.63464	2.76377	1.11966	2.46231	2.08156	0	0	0	1.63464	0.345547	0.805711	2.08156
GGTGTCGCACAAGTGG-3	H003	Mon2	0	0	0	0	0	2.33237	0	2.33237	0	0	0	0	0	0	0	0	0	2.33237	0	0	3.36408	3.36408	4.03978	4.32305	2.33237	0	0	4.94546	0	0	2.33237	2.97577	0	0	0	2.97577	3.36408	0	0	2.97577	0	0	0	0	0	0	3.36408
TGAACGTTCGTGGAAG-3	H003	Mon2	0	0	0	0	2.50955	2.50955	0	0	0	0	0	2.50955	0	2.50955	0	0	0	2.50955	0	2.50955	3.83293	3.55244	3.55244	4.38323	0	0	0	4.83066	3.1612	0	2.50955	3.1612	0	0	2.50955	0	2.50955	0	2.50955	2.50955	0	0	0	0	0	0	3.1612
GGGAGTATCCGCGAGT-4	H004	Mon2	0	0	0	0	0	0.966981	0	0	0	0	0	0.966981	0	0.596083	0	0.596083	0.596083	0.596083	1.62432	1.62432	0.596083	1.62432	0	1.23692	2.01756	0	0	0.966981	0.966981	1.23692	2.29907	3.69187	1.23692	0	0.966981	0.966981	2.89674	0	0.966981	1.77325	0	0.596083	0.966981	0	0	0.596083	3.23671
AACAGGGTCCGAGGCT-7	H007	Mon2	2.01214	0	2.20818	1.23248	2.37201	3.29277	0.593279	0	0.963108	0	0.593279	1.44448	0	2.6361	1.6193	1.76806	1.76806	1.89753	2.29345	2.51275	2.74589	1.76806	2.93482	2.6925	0	1.23248	0.963108	4.12299	3.05625	0.963108	2.29345	2.89083	1.23248	0	0.593279	0.963108	2.6925	0.593279	2.44485	1.89753	0	2.01214	0.963108	2.01214	1.6193	1.76806	3.12972
AAGAACATCGCGTGAC-7	H007	Mon2	2.81365	0.43202	2.26653	1.44508	0	2.7807	0.963592	1.56498	0.732719	0	0.43202	1.93788	0.43202	2.59737	0	1.15103	1.15103	1.76871	2.74662	1.67202	3.94728	1.44508	4.25855	3.81353	0.963592	0.43202	0.963592	5.17705	1.30883	1.67202	2.1477	2.81365	1.30883	0	1.30883	0.732719	2.7807	1.30883	2.1477	2.08253	0	0.963592	0	2.37272	0.963592	1.15103	4.28866
AAGCATCTCCTGCCAT-7	H007	Mon2	1.93392	0	2.18479	1.59825	0	2.93118	0.686171	0.686171	0	1.37581	1.0893	2.0672	1.0893	1.93392	1.59825	1.93392	1.78011	1.0893	3.35378	2.69499	2.93118	0.686171	3.67523	3.5973	1.93392	0	1.37581	4.64009	0	1.93392	0.686171	1.0893	0	0	1.0893	1.0893	2.18479	1.0893	1.37581	1.37581	0.686171	0	0	2.87715	1.59825	1.78011	4.06377
ACCAACAAGTTGGCTT-7	H007	Mon2	0	0	0.780001	0	0.780001	1.745	0.780001	0	0	0	1.21282	1.93259	0	1.5139	0.780001	0	0.780001	0	2.09049	0	4.60761	0	4.45512	4.35409	2.45387	1.5139	0.780001	5.57325	0.780001	2.45387	2.5506	2.22682	0.780001	1.93259	1.21282	1.5139	2.63879	0	1.93259	2.5506	0	0.780001	0	0.780001	1.21282	0.780001	2.5506
ACCTGAACAAGGTCTT-7	H007	Mon2	0	0	0.521502	0	0	0	0	0	0.521502	0.521502	0	0	0	1.31861	0	0.521502	0.521502	0.862516	0.862516	1.11634	4.03334	1.48677	4.3074	4.11482	2.63953	0.862516	1.96865	5.45717	1.63068	2.05995	2.73279	3.45962	1.48677	0.862516	0.862516	1.11634	2.96954	0.862516	2.1436	2.77635	0	0.521502	0	0.521502	0.862516	0.521502	0.862516
AGGGTGATCTGAGAAA-7	H007	Mon2	0	0	0	0	0	0	0	0	0	0	0	0	0	0	0	0	0	0	0	0	2.67131	0	0	0	2.67131	2.67131	0	0	0	0	2.67131	3.32927	2.67131	0	0	0	3.32927	0	0	3.72272	0	3.32927	0	0	0	0	2.67131
AGTACCAAGGAGATAG-7	H007	Mon2	0	0	1.79259	0	0	0	0	0	0	0	0	0	0	1.79259	0	0	0	0	2.3988	1.79259	4.71052	1.79259	4.11186	4.39544	2.3988	2.3988	0	5.50633	0	2.3988	3.58449	1.79259	0	1.79259	2.3988	0	2.3988	0	2.77353	0	0	0	0	0	2.3988	0	2.3988
AGTTAGCCATTCAGCA-7	H007	Mon2	0	0	0	0	0	0.970785	0	0	0.598841	0	0	0.970785	0	0.598841	0	0.598841	0	0.598841	1.62925	1.24128	4.16108	0.970785	4.48572	4.3038	2.52414	2.75748	0.598841	5.82796	0.598841	1.24128	2.02288	3.02918	0	0	1.24128	1.24128	2.58777	0.970785	1.90807	1.77834	0	0.598841	0	1.62925	0.970785	0	2.98872
ATATCCTAGCTTGTGT-7	H007	Mon2	0	0	0	2.62504	0	0.995974	2.05789	0	0	0	0	0	0	0.995974	0.617173	1.8119	1.27005	1.27005	2.98472	2.34089	2.16138	0	2.25516	2.05789	1.27005	1.27005	0.617173	3.939	1.8119	1.8119	1.94244	1.8119	0	0	0	0	1.94244	0.617173	2.9406	1.48494	0	0.617173	0.617173	2.16138	0.617173	1.27005	1.48494
CACTAAGTCTAGCCAA-7	H007	Mon2	0.584622	0	1.68059	0.951127	0	2.09787	0.584622	0.334439	0.334439	0	0.334439	1.9398	0.334439	1.9398	0.784572	1.52048	1.21874	1.42965	1.99531	1.81857	2.55837	2.52713	3.42708	3.1959	1.42965	1.32975	0	4.36745	3.36041	1.75196	2.64661	3.97827	2.23434	0	1.09386	2.23434	2.93768	0.951127	2.04791	2.95851	0.334439	2.75333	0.334439	1.32975	3.0751	1.21874	4.029
CATCCACTCGCTCCTA-7	H007	Mon2	0	0	0.979477	0	0	1.78996	0	0	0	0	0	0.979477	0	0.979477	0	1.25122	0.979477	0.979477	1.78996	0.605153	3.34782	2.71708	3.48426	3.37663	2.86964	3.7513	2.86964	4.84728	4.09499	1.25122	3.11883	2.95978	2.23166	0	2.39593	0.605153	2.53698	0.605153	2.39593	2.60069	0	1.25122	0	3.89648	3.9297	0.979477	3.08137
CCCGGAAAGGACTGGT-7	H007	Mon2	0	0	0.757838	0	0	0.757838	0	0	0.757838	0	0	0	0	1.48183	0	0	0.757838	0	1.48183	0.757838	4.07442	0	3.8839	3.81138	3.21112	2.51257	0	4.41429	2.30949	0.757838	0	3.00925	1.48183	0	0.757838	0.757838	2.05437	0	1.48183	2.51257	0	0.757838	0	0	0	0.757838	1.18397
CTACAGATCTGAGGTT-7	H007	Mon2	1.80274	0	2.27057	1.80274	0	2.40986	0	0.5445	0	0	0.5445	1.35969	0.5445	2.01673	1.67569	2.01673	1.15412	0.895064	2.47285	2.10869	0	0	1.15412	1.53012	1.91545	0	0.5445	2.5321	3.34999	2.87052	2.40986	2.94936	1.35969	0	1.53012	0.5445	2.27057	0.895064	2.1929	2.10869	0	2.01673	0.5445	2.27057	0	1.15412	3.4234
CTGCAGGAGCTAATCC-7	H007	Mon2	2.37026	0	2.73042	1.93216	0	3.28565	1.26143	0.351885	0.817679	0.611661	1.37428	1.72974	0	1.99145	1.26143	1.80187	1.56772	1.47567	2.73042	2.10043	3.18619	0	3.25359	3.41845	2.19869	0.351885	0	4.46632	0	1.86914	1.99145	3.44571	1.37428	0	0.988418	1.65201	2.75754	0.988418	1.37428	1.99145	0	3.95992	0.351885	2.48202	1.26143	1.56772	4.30924
CTGTAGAGTACACGCC-7	H007	Mon2	0	0	0	1.11322	0	0	0	0	0	0	0	0	0	1.11322	0	0.704125	1.11322	0	0.704125	1.11322	3.71018	1.96466	3.54756	3.19899	2.96514	2.65935	2.41777	4.74014	3.54756	2.96514	2.50494	2.72845	0	0	2.21666	0.704125	2.65935	1.40272	2.09857	1.80999	0	0	0	0	0	1.11322	2.09857
CTTGATTGTTTGGAGG-7	H007	Mon2	0	0	2.09651	0	0	3.78024	0	0	0	3.10965	0	0	0	0	0	0	0	2.72625	0	0	0	2.09651	0	2.72625	2.72625	0	0	2.72625	2.09651	2.09651	3.38612	3.10965	0	0	3.38612	3.38612	3.38612	0	0	2.72625	0	0	0	0	2.72625	0	2.09651
GACTTCCGTTACGCCG-7	H007	Mon2	1.69026	0	0.552051	0	0	2.84548	0.905684	0	0	0	0.905684	0	0	1.54416	0	1.16641	1.93072	0.552051	2.20882	1.8177	0.905684	2.35883	0.552051	0.905684	0	1.37302	1.93072	2.28663	0	2.12443	2.28663	3.03946	1.37302	0.552051	1.69026	1.54416	2.96632	1.37302	2.28663	1.93072	2.12443	0	0	0.905684	1.93072	1.93072	3.97619
GAGGGATAGAGCAGTC-7	H007	Mon2	0	0	2.28982	0	0	2.93099	0	0	0	0	0	0	0	2.93099	0	0	0	0	0	0	0	2.93099	0	0	0	0	0	0	4.67728	0	3.81475	3.31852	0	0	2.28982	3.31852	4.14491	0	0	3.59711	0	0	0	0	0	0	3.59711
GAGGGTAGTTTCTTAC-7	H007	Mon2	1.46318	0	0.440369	0	0	1.32612	0	0	0	0	0	0.440369	0	1.87684	0.978267	0.978267	0.440369	0.745057	1.32612	1.32612	4.09769	0.978267	4.42411	4.30451	0.440369	0	0.745057	5.44791	0	2.03332	1.46318	2.83587	0.440369	0.440369	0.978267	1.16724	2.57811	0	2.03332	0.440369	0.440369	0	0	0.745057	0.745057	0.440369	3.56398
GAGTGTTCACGCGGTT-7	H007	Mon2	2.50136	0	2.73429	1.52599	0.955462	3.16961	0.336449	0	0.587751	0	0.788414	1.82448	0.788414	2.43354	1.22372	2.19715	1.75779	1.82448	1.82448	2.10406	2.65317	1.82448	3.23467	3.04445	1.94584	1.52599	0.336449	4.4042	0.955462	1.60937	1.82448	3.38092	0.587751	0.336449	0.587751	1.33494	2.28231	0.788414	1.52599	1.68633	0	1.75779	0	3.10002	1.43502	1.75779	4.0145
GATGAGGCATTACGGT-7	H007	Mon2	2.66934	0.302643	2.5387	1.78306	0.722849	3.20599	0.722849	0	0.881172	0.722849	0.302643	2.32133	1.01782	2.5104	1.01782	1.9471	1.58673	1.01782	3.23423	2.17196	3.11615	2.64454	3.82616	3.38872	2.78486	0.534658	1.13802	4.63267	0	2.21145	2.69353	3.61227	0.534658	0	2.04319	0.881172	2.45126	0.534658	2.08798	2.21145	1.13802	1.84078	0	1.43052	2.13086	1.58673	2.82758
GCAACATCAGGGTTGA-7	H007	Mon2	0.708702	0	0	0	0	0.708702	0	0	0.708702	0	0	0	0	1.40954	0	0	0.708702	0	1.63421	1.40954	4.32091	3.02508	4.14125	3.92207	0.708702	1.1193	1.40954	5.36826	0	1.63421	2.426	3.61355	1.1193	0	1.40954	1.97243	2.73689	0	1.1193	2.33041	0	0	0	0	0	0.708702	2.22471
GCATGATCATTATGCG-7	H007	Mon2	0	0	0.922607	0.564131	0	2.14934	0	0.564131	0	0	0	1.18594	0	0.922607	0.922607	1.18594	0.564131	1.18594	2.31204	1.56645	4.04456	1.39418	3.77146	3.53656	2.234	2.63078	2.9141	5.05708	0	2.05685	1.71335	3.22896	1.18594	0	0.922607	1.39418	2.45194	0.922607	1.71335	1.18594	0	0.564131	0	0.922607	3.34234	0.564131	2.82828
GGCACGTCATGGGTCC-7	H007	Mon2	0.346091	0	1.24737	0.80674	0.346091	1.97449	0.346091	0	0.602709	0	0.602709	0.602709	0	2.27049	0.602709	0.976114	1.35962	1.55219	2.18122	1.46053	3.91622	1.46053	4.16951	4.07574	2.22685	0.346091	0.346091	5.25128	2.76551	1.46053	2.53202	3.13188	2.08319	1.24737	1.46053	1.35962	2.53202	1.24737	1.78547	2.35244	0.976114	0.80674	0	0.346091	0.346091	1.35962	2.42818
GTACAACGTAACAGGC-7	H007	Mon2	1.05292	0	0.659078	0.659078	0	0	0	0	0	0	0	1.55436	0.659078	1.33475	0	0.659078	1.33475	0	1.88678	1.05292	4.16581	2.33506	4.43127	4.15122	3.22915	0	1.05292	5.17279	3.33425	2.57483	2.57483	3.54352	1.05292	0	1.33475	2.01904	2.9786	0	1.05292	2.01904	0	1.88678	0	1.33475	0.659078	1.33475	3.1117
GTGACGCTCTTAGCCC-7	H007	Mon2	1.92064	0.347903	2.60142	1.46528	0.810167	3.02317	0.605511	0	1.12508	0.605511	1.36422	0.347903	0	2.39665	2.13885	1.55706	2.13885	1.85774	2.39665	2.35804	1.71866	1.55706	2.66131	2.27603	1.12508	0	0	4.03877	0	1.64112	1.64112	2.79701	1.25178	0.605511	0.347903	1.12508	1.79061	0.347903	1.12508	1.55706	0.347903	1.36422	0	1.12508	0	2.13885	3.17326
GTGAGGAGTATCGAGG-7	H007	Mon2	2.00778	0	1.9329	0.959998	1.14706	2.26131	0	0	0.959998	0.429982	0	2.14256	0.429982	2.00778	1.14706	1.9329	1.14706	1.9329	1.85196	2.00778	4.00228	2.14256	4.24514	3.99242	0.959998	1.14706	1.56038	5.3132	2.46339	1.30458	2.93005	3.66723	1.14706	0	1.44064	1.56038	2.98584	0.429982	2.00778	2.36745	0	2.2037	0	0.729701	0.729701	1.14706	2.90095
GTTCCGTCACCCTAGG-7	H007	Mon2	1.10749	0	1.39628	0.409914	0	2.1518	0	0.699813	1.10749	0.699813	1.10749	0.924285	0	1.62008	1.39628	1.51443	1.10749	1.39628	2.1518	1.71563	3.52444	1.26227	3.67651	3.16973	3.14821	0	0	4.93682	0.699813	1.71563	2.40998	3.28993	1.10749	0	1.51443	1.62008	2.81585	1.26227	2.45449	1.95731	0	0.699813	0	1.80284	0.409914	1.10749	3.39723
TACAGGTAGAGCGACT-7	H007	Mon2	2.17289	0	2.01308	2.01308	0.831721	2.88282	1.27942	0	0	0	0	2.17289	0.831721	2.4317	0.499947	1.44531	1.44531	1.44531	2.80743	2.53966	3.42872	2.09617	3.54758	3.34083	1.08042	0	1.08042	4.84289	2.98621	1.92245	2.373	2.6371	1.08042	0.499947	0.499947	1.44531	2.31064	0.499947	2.17289	1.58756	0.499947	3.48991	0.499947	2.58957	1.71207	1.44531	4.12668
TACCCACAGTTTCGGT-7	H007	Mon2	0	0	0	1.0187	0	1.0187	0	0	0	0	0	0	0	1.0187	1.0187	0	0	1.51275	2.45252	1.0187	2.92831	1.0187	3.95735	3.24938	3.99061	0	1.51275	4.5136	4.19683	0	3.24938	3.5445	1.51275	1.84194	2.82887	1.0187	4.05399	0	2.82887	3.49204	0	1.0187	5.02003	0	0	0	2.45252
TCATGCCAGGCATGCA-7	H007	Mon2	1.75465	0	2.14167	1.62892	0	2.53465	0.520614	0	1.62892	0	0	0	0.520614	1.86632	0.520614	1.75465	0.520614	2.21885	2.21885	1.86632	3.85964	0.861252	4.06692	3.7042	1.75465	1.96677	1.48508	4.95379	0.861252	1.96677	2.21885	2.42	0.520614	0	0.520614	0.520614	2.53465	0.520614	1.62892	1.62892	0	0.520614	0	2.21885	3.03537	0.520614	2.85609
TCATTTGCAAATGGCG-7	H007	Mon2	0	0	0	0	0	1.76528	0	0	0	0	0	0.793355	0	1.9536	0	1.53308	1.23011	1.23011	0.793355	1.9536	4.03772	1.9536	4.19544	4.13917	2.11201	0	0	5.58412	1.53308	2.66157	2.4763	3.48065	1.76528	0.793355	1.53308	1.23011	2.36897	0	1.23011	2.57322	0	0	0	0.793355	0	1.23011	0
TCGGGTGGTTCTCCCA-7	H007	Mon2	0	0	2.5554	0	0	2.5554	0	0	0	0	0	0	0	0	0	0	0	0	3.20895	0	2.5554	3.20895	0	2.5554	0	0	0	2.5554	0	2.5554	3.20895	3.60085	0	0	0	0	4.1007	0	0	0	0	0	0	0	0	0	0
TCTTCCTTCTCCACTG-7	H007	Mon2	0.343128	0	1.77702	0.598121	0.598121	2.45471	0	0.343128	0.598121	1.24014	0.969793	0.969793	0.343128	2.30315	1.35208	1.90671	1.24014	2.0743	1.54418	0.969793	2.78167	1.70527	3.14004	3.00763	0.343128	0.598121	0.598121	4.12702	0	0.969793	2.3818	3.79304	0.969793	0.598121	0.598121	1.45274	2.94504	1.45274	1.35208	2.12445	1.11407	0.343128	0.343128	0.801126	0.969793	1.24014	3.17486
TGAGCATTCACCCATC-7	H007	Mon2	0.793554	0	0.793554	0.793554	1.39329	2.70332	0	0.47351	0.793554	0	0	1.53336	1.23037	2.78133	0	1.03562	0	1.6562	2.18302	1.86417	4.59011	2.95327	4.667	4.4589	2.98438	1.76558	1.39329	5.78942	2.47664	1.6562	3.42346	4.12983	2.3693	0	2.18302	1.03562	3.25155	0.47351	3.04383	2.3693	0	0	0	1.53336	0	0	2.95327
TGCGGCATCCATCTGC-7	H007	Mon2	0	0	0.609412	0.609412	0	1.92796	0	0	0.609412	0	0	1.25791	0	2.24002	0	0.609412	0	0.609412	1.25791	1.47187	4.0761	0	4.03242	3.5431	2.04314	0	0.609412	5.04626	0.609412	1.92796	1.25791	2.87847	0.985331	2.24002	0.985331	1.25791	2.5456	0	1.79776	1.92796	0	0	0	1.47187	0	0	3.29657
TGCTTCGAGCGGATCA-7	H007	Mon2	0	0	0	0.845322	0	1.29677	0	0	0	0	0	0	0	2.19415	0	0.845322	0.845322	0	2.03387	0	4.08537	2.7483	4.4548	3.94142	0.845322	4.73569	2.82996	5.4533	3.60755	0.845322	2.45357	4.37443	3.49315	2.45357	1.29677	1.60667	3.57085	1.29677	2.7483	3.4089	0	0	0	0.845322	0	0.845322	2.03387
TGGTGATAGCACTCCG-7	H007	Mon2	0.637961	0.637961	1.02433	0	0	2.72667	0	0	0	0	0	1.02433	0.637961	1.51962	0	0	1.51962	1.02433	1.98077	1.02433	3.87761	1.02433	3.60291	3.47326	1.84935	0	1.51962	5.24356	2.20095	2.38129	2.09691	1.69801	0	0	1.02433	0	2.29518	0	2.46056	1.02433	0	0	0	0	0	1.51962	2.83715
TTACCGCGTTCATCTT-7	H007	Mon2	3.09343	0	1.77703	2.24295	0	2.84144	0	0.53166	0.87693	0	1.1331	0	0.53166	2.24295	1.77703	2.24295	1.99003	1.65068	2.61239	1.77703	3.69631	1.99003	4.00797	3.41686	2.08163	0	0	4.78412	0.53166	1.33685	2.38182	3.21325	0	0	0.53166	1.65068	2.44463	0	1.99003	1.50602	0	1.99003	0	1.50602	0.87693	1.99003	3.64265
TTAGTCTCACCCAACG-7	H007	Mon2	0.480324	0	0	0.480324	0	2.54281	0	0	0.480324	0	0	1.67076	1.04725	1.78049	0.480324	1.24312	0.480324	1.54748	1.67076	1.40683	3.57036	1.24312	3.66942	3.84221	2.75991	0.803434	0	4.69612	3.00144	2.05189	2.79819	1.78049	0.803434	0	0.803434	0.803434	2.3856	0.803434	2.26513	2.4408	0	0	0	1.24312	0.803434	0.480324	4.01206
AACCCAACATCGCTGG-9	H009	Mon2	0	0	0	0	0	2.39608	0	0	0	0	0	0	0	0	0	0	0	0	0	0	0	0	0	2.39608	2.39608	0	0	4.50888	3.71162	0	3.43205	4.10891	3.04262	0	0	0	3.71162	2.39608	0	3.04262	0	2.39608	0	0	0	0	3.43205
AACGGGACAAGCCATT-9	H009	Mon2	1.24001	0	1.24001	0	0	2.32324	0.478661	0	0	0	0	1.96559	0	2.32324	0	1.24001	0	1.77686	2.38163	1.24001	3.76953	2.79409	3.75527	3.82462	2.75582	0.478661	0	4.77286	0.801025	1.87567	2.4891	3.87683	1.54404	0	0.801025	1.96559	2.38163	1.40353	2.04808	2.63132	0	0	0	1.87567	0	0	3.1661
ACCCTTGCACTCACTC-9	H009	Mon2	1.73408	0	2.28332	0.417518	0	1.63812	0	0	0.711172	0	0.711172	1.41321	0.417518	1.82162	0	0.711172	0	1.41321	2.7743	1.53198	3.97663	2.59798	4.29085	4.02406	1.41321	0	0.417518	5.30083	1.63812	1.12257	2.97832	3.67239	1.27841	1.27841	1.82162	1.90212	3.2532	0.711172	2.11078	2.9516	0	0	0	0.417518	0	0	2.86688
ACTATTCAGGAATGTT-9	H009	Mon2	0	0	0	0	0	2.05566	0	0	0	0.921786	0	0.921786	0	1.39316	0	0.563544	0.563544	0	1.84027	1.56537	3.67886	0.563544	3.97453	3.28594	3.25722	0.563544	0	4.64378	2.31082	2.4507	2.68266	3.71637	1.84027	0.921786	2.23278	2.3832	2.78116	1.95375	2.73312	3.02912	2.78116	0	0	0.563544	0.563544	0.563544	2.23278
AGGGAGTGTAACATGA-9	H009	Mon2	1.79629	1.25665	1.47052	0	0	2.77768	0	0	0.608608	0	0.608608	1.47052	0	0.984227	0	2.23844	1.64661	0.608608	0.984227	0	3.79705	3.00919	2.77768	3.54139	2.60772	0	0	4.561	3.93715	1.25665	2.96698	3.29487	1.92645	0	2.23844	1.25665	1.92645	1.92645	2.60772	2.82847	0	0	0	1.92645	2.77768	1.64661	3.54139
ATCACTTTCCTCTAGC-9	H009	Mon2	0.426186	0	0.72407	0.72407	0	2.62131	0	0	0.953285	0	0	1.43233	0	1.43233	0	1.65847	1.75486	0.72407	2.54089	1.43233	3.55563	2.45343	3.99158	3.86627	2.40665	0.426186	1.65847	5.03379	3.4433	2.65922	2.49811	3.94126	1.75486	1.13963	2.40665	1.29665	2.69575	0.72407	3.19384	3.07846	0	0.72407	0	1.92359	0.426186	1.75486	2.91974
ATGCCTCCATAGTCAC-9	H009	Mon2	0	0	0.712864	0	0.712864	0	0	0	0	0	0	0	0	1.41573	0	0	1.12482	0	1.6408	0.712864	4.49295	2.43346	4.30119	4.22813	2.23201	1.97948	0.712864	5.58017	0	1.97948	2.80924	4.19734	3.17288	1.12482	1.82441	2.43346	3.33347	0.712864	2.3378	2.1137	0	0	0	0.712864	0.712864	1.12482	2.23201
ATGGGTTTCCGATGCG-9	H009	Mon2	0	0.597146	0.968448	0.597146	0	0	0	0	0	0	0	0	0	0	0	0	0	0	1.90486	0	4.41513	1.2386	4.50934	4.59544	1.90486	0	1.77522	5.33601	0	2.6441	1.2386	3.13797	1.2386	0	1.62622	1.2386	1.77522	0.597146	2.01961	0.597146	0	0	0	0	0	0	2.12254
ATTCCTAAGACTCCGC-9	H009	Mon2	2.57432	0	2.5006	0	0	2.92945	0	0	0	0	0	0	1.55391	2.2399	0	1.05256	1.55391	1.33433	2.82449	1.55391	3.95674	1.73385	4.02565	4.12085	0	0	0	5.36849	2.2399	1.05256	2.01855	3.4288	1.8863	0	1.05256	2.13534	2.01855	1.05256	2.42102	2.42102	0	0	0	0	1.55391	1.55391	2.97806
CCTCTCCCACGTATAC-9	H009	Mon2	0	0	0	0	0	2.74726	0	0	0	0	0	0.619937	0	2.16669	0	0.999758	0	1.81692	1.94758	0.619937	3.97758	3.25446	3.99353	4.00924	2.16669	0	1.81692	4.69327	0	2.34631	2.26052	3.72241	1.66658	1.81692	1.81692	2.85171	3.43587	0.999758	1.48958	2.69063	0	0	0	0	0.619937	0	2.85171
GAGCCTGCATGAGATA-9	H009	Mon2	1.28591	0	1.93013	0.836809	0	2.25218	0.503495	0.503495	1.28591	0.503495	0.503495	2.25218	0	1.93013	0.836809	0.503495	1.45219	0.836809	1.93013	1.28591	3.87377	2.96144	3.77373	3.80335	3.0582	2.4399	0.503495	5.34295	2.81588	1.45219	2.92699	4.10362	2.4399	0	2.25218	2.38116	2.18086	1.59472	1.59472	3.22749	0	0	0	1.59472	0	1.45219	0.836809
GATCACACACCTGCGA-9	H009	Mon2	0	0	1.29183	0.631174	0	1.8372	0	0	0	0	0.631174	1.8372	0	1.29183	0	1.29183	0	0.631174	0.631174	0.631174	4.03297	3.48656	4.1224	4.17787	3.2777	3.01337	2.36818	4.90329	3.17284	2.44736	2.71318	3.20903	2.76989	0	2.36818	0	1.96833	0.631174	2.36818	2.96919	0	0.631174	0	1.29183	2.18811	0	2.36818
GGAGAACAGGCTAGCA-9	H009	Mon2	1.5854	0.327953	2.4738	1.5854	0	2.25536	1.07862	0	1.20259	0	0	1.4122	0	2.07772	1.86155	1.50255	1.31288	1.31288	2.40615	1.79933	4.02738	2.7811	4.08123	4.04112	2.29524	0.772129	1.97547	5.48583	3.8035	2.29524	2.21382	4.22732	1.73298	0	1.92013	1.31288	2.99663	0.574503	2.07772	3.1239	0	0.772129	0	2.12517	2.67995	1.31288	3.33821
GGGTTATGTCCGGCAT-9	H009	Mon2	2.64576	0	1.8306	1.28615	0	3.30279	0.503624	0	0.503624	1.28615	0.836994	1.8306	0	2.59819	1.59498	1.28615	1.93041	1.71972	3.32658	2.38145	2.9273	2.10435	3.14674	2.85461	1.28615	0	0	4.12532	0	1.59498	1.8306	3.43774	1.59498	0	0.503624	1.59498	2.38145	1.08658	1.45244	2.02116	0	0	0	1.28615	2.02116	1.93041	3.30279
GTCTTTACAATACGAA-9	H009	Mon2	2.30136	0	2.04651	0	0.445797	3.35078	0.445797	0.753051	0	0	0.753051	0	0.753051	2.30136	0.753051	1.97117	1.97117	1.47486	2.63332	1.47486	3.4266	3.05506	3.69688	3.75111	3.22504	2.63332	2.04651	4.8604	2.35608	1.47486	2.18203	3.68285	2.11656	1.33728	1.17771	1.59577	2.71094	0.987757	2.40796	2.54917	0.445797	3.05506	0	0	0.753051	1.97117	4.25781
TATTCCACAGCCGGTT-9	H009	Mon2	2.60164	0	2.51372	0.758501	0	3.3607	0	0.758501	0.994218	0.449506	0	2.51372	1.34487	1.48279	0	0.994218	1.89842	1.80957	1.60397	1.48279	3.67864	2.55864	3.95275	3.6642	3.41812	0.758501	0.449506	5.02738	0.758501	2.12561	2.41731	3.38021	1.18484	0	1.71205	1.48279	3.03802	0.758501	1.48279	2.41731	0	0	0	0	0	1.89842	2.55864
TGCAGATCAATGTTGC-9	H009	Mon2	1.62425	0.458746	1.43544	1.36365	0	3.10217	0.255452	0	0	0	0	2.38835	0	1.78301	0.255452	1.11097	0.772041	0.627613	2.68642	1.11097	3.31364	1.01024	3.43326	3.61333	2.27535	0.255452	0.255452	4.78294	1.73284	1.20248	2.38835	3.20171	1.50242	1.50242	1.73284	1.20248	1.50242	1.28631	1.56519	2.76274	0	0.255452	0	0	1.01024	0.772041	3.39496
TGGGTTACAGCAATTC-9	H009	Mon2	1.05274	0	1.05274	0	0	2.79669	0	0	0	0	0.382793	0.875103	0	1.64815	0.382793	0.875103	1.81321	1.88654	2.01879	1.45035	4.12113	2.46186	4.45295	4.36799	2.33481	0	0	5.36442	2.42128	1.95485	2.42128	3.73864	1.05274	0	1.81321	0.382793	1.64815	1.45035	1.45035	2.18923	0	0.658943	0	0.382793	0.382793	1.81321	3.35047
TTCTCTCCAAGGCCTC-9	H009	Mon2	2.04939	1.52758	1.70634	1.30975	1.18	2.82023	1.18	0	1.30975	0.372168	1.18	1.30975	0.372168	2.10584	0.372168	1.18	1.92591	1.62095	2.76499	2.10584	3.73838	3.03681	3.91493	3.74905	2.25828	0	0.855534	5.04471	0	1.70634	2.39053	4.3107	1.98955	0	1.42459	2.21001	2.04939	1.30975	2.67596	3.31788	0.642777	0.642777	0	0.372168	1.18	1.92591	4.04934
GACTGATAGCAAATGT-4	H004	Mon2	2.1743	0	1.73653	1.97919	0.576392	2.98115	1.41547	0	1.20562	0	0	1.97919	0	1.97919	0	1.58883	2.3375	2.25922	3.31443	2.71024	0	0.576392	0	0.576392	2.65699	1.73653	0	0	0.576392	0.576392	2.0815	2.85484	0.576392	0	0.576392	0.939699	2.0815	0	1.97919	2.41008	0	0	0.939699	0.576392	2.1743	2.3375	3.56396
AGGGTCCTCTATACGG-7	H007	Mon2	3.04334	0	2.9729	2.30622	1.56962	3.22905	1.664	0	1.21729	1.06554	0.389066	2.66144	1.21729	2.4798	1.21729	2.15288	2.03581	1.90318	3.56228	2.8151	0.389066	2.15288	0.668446	0.389066	1.21729	0	1.06554	1.34901	1.21729	0	2.39677	3.22905	2.51886	0	1.21729	1.82964	2.87051	0.389066	1.664	1.75025	1.82964	3.75777	0	1.75025	2.43915	2.03581	4.47774
AGTACTGAGCTTAAGA-7	H007	Mon2	2.48217	0	3.19069	1.63173	1.31956	2.93501	1.31956	2.14475	0.522031	1.31956	0.522031	1.63173	0.522031	2.06108	2.29363	2.14475	2.06108	2.06108	4.07035	3.2185	0.863268	1.48778	0	1.11722	0.522031	0	1.11722	1.86927	0.863268	1.11722	1.63173	2.53786	0	0	1.75754	1.11722	1.96977	0	1.11722	1.11722	0	3.61976	0	0	2.42318	2.06108	4.07035
CACTGTCTCGACCTAA-7	H007	Mon2	2.71406	0.879231	3.09719	2.71406	2.31834	2.75969	2.75969	0.879231	1.50909	0.533285	0.533285	0	1.13577	2.99684	1.89254	1.33975	2.16903	1.50909	3.06485	2.61604	2.84514	1.89254	3.32402	3.18839	2.08508	0	1.13577	4.32651	1.50909	0.879231	1.99344	3.70015	1.13577	0	1.13577	2.24647	3.24487	0.533285	1.33975	1.99344	0	1.65386	0	0.533285	0.533285	2.16903	2.24647
CCCGAAGCAGCAGTGA-7	H007	Mon2	2.9612	0	2.53298	1.76827	0	3.36876	1.76827	0.55836	1.55583	0.317655	1.47364	2.29995	0.75222	2.33675	1.05414	2.13748	2.29995	1.47364	3.12176	2.56224	0.55836	1.05414	1.05414	0.75222	1.28573	0	1.28573	2.29995	1.63177	1.88836	1.99556	2.67142	0.55836	0.317655	0.55836	0.55836	2.69695	0	1.47364	1.55583	0.317655	1.55583	0	2.67142	2.72184	2.29995	3.56668
CCTCAGTAGAGAGAAC-7	H007	Mon2	0	0	2.84229	0	0	0	0	0	0	2.84229	2.84229	0	0	0	0	2.84229	0	0	2.84229	0	2.84229	0	2.84229	0	0	0	0	0	0	0	2.84229	2.84229	0	0	0	0	0	0	0	0	2.84229	2.84229	0	0	0	0	3.90127
CGAAGGATCATTGGTG-7	H007	Mon2	2.7889	2.98842	2.20612	2.60783	1.52417	3.58394	3.22848	2.30041	1.02807	0	0.64071	2.60783	1.85426	2.6719	2.30041	2.10201	2.84263	1.70277	3.679	3.15469	0	0.64071	0	1.02807	2.30041	0	0	1.85426	0	1.85426	2.30041	2.20612	1.02807	0	0	0	2.73211	0.64071	1.02807	1.52417	0	0.64071	3.26343	1.02807	0.64071	2.84263	3.36151
CGCAGGTTCGCGTGAC-7	H007	Mon2	2.53591	0	3.04854	1.42822	2.75996	3.76777	1.65409	0	0	1.42822	2.12818	2.88554	0.721289	3.09746	2.53591	2.12818	2.24672	1.83823	2.94288	2.53591	0	1.99368	0.721289	0.721289	2.82472	0	1.99368	1.42822	0.721289	0	1.83823	2.6163	0	0	0.721289	0	1.65409	1.13596	1.65409	1.13596	1.13596	3.81546	0	1.13596	1.65409	2.24672	2.99711
CTATCCGCAGTCACGC-7	H007	Mon2	2.75597	0	3.10761	2.6046	1.54416	3.20185	2.65764	0.552051	1.93072	0.552051	0.905684	2.8874	1.93072	2.8874	0.552051	1.69026	2.35883	1.54416	3.82746	2.48924	0	2.03226	0	0	0.905684	0	0.552051	0.552051	0.905684	1.16641	2.6046	2.48924	0.552051	0.552051	0.905684	1.37302	2.28663	1.16641	0.905684	1.54416	0	0.552051	0	3.10761	1.8177	2.35883	3.72629
CTGCATCTCCATTGTT-7	H007	Mon2	0	0	0	3.06832	2.05864	0	0	0	0	0	0	0	2.05864	2.68584	4.13545	2.05864	0	0	2.05864	0	0	0	2.05864	2.05864	0	0	0	2.05864	0	2.05864	3.34431	2.05864	0	0	0	0	3.73795	0	0	2.05864	0	0	5.06393	0	2.05864	0	2.05864
CTTAGGAAGACCAAGC-7	H007	Mon2	2.28862	0.745581	2.03418	2.73434	1.46395	3.31723	1.46395	1.16793	1.46395	1.69206	1.46395	2.8038	0.745581	2.39507	1.87768	1.69206	2.73434	1.46395	3.23351	2.57903	0	1.69206	0.745581	2.03418	2.16947	0	0	2.28862	1.87768	0	0.745581	1.16793	1.46395	0	0.745581	0.745581	0.745581	0	1.69206	0	0	0	0	0	0	2.73434	2.98721
CTTTCGGAGAGGTTTA-7	H007	Mon2	2.9457	0	2.12144	2.7093	1.84695	3.4978	0.51136	0.84806	0	0.84806	0	0	1.46736	2.90998	1.7357	1.84695	2.12144	1.46736	2.9457	2.56618	0.51136	2.12144	0.51136	0	1.84695	0	0.51136	0.51136	1.61051	0.51136	1.7357	3.24648	1.46736	0	1.0995	1.0995	2.39911	0	0.84806	0.84806	0	2.75278	0	1.46736	0.84806	2.12144	3.55664
GACACGCTCATTGAGC-7	H007	Mon2	0	0	0	2.49463	0	0	1.88078	0	0	0	0	0	0	0	0	0	0	0	2.49463	0	2.49463	3.36014	0	0	0	0	0	0	3.93237	0	3.53666	3.81703	0	0	0	3.14564	4.66922	0	1.88078	1.88078	0	0	4.43533	0	1.88078	0	1.88078
GAGGGTACAGCTACCG-7	H007	Mon2	2.7347	0	2.10444	2.7347	0.892206	3.82113	1.3561	2.10444	1.3561	0	0	2.98197	1.3561	2.10444	2.10444	2.26624	2.10444	2.10444	2.40546	1.3561	0	3.18006	1.3561	0	0	0	0	1.3561	1.67176	1.91132	2.82409	3.85219	2.26624	0	1.67176	0.892206	2.98197	1.91132	1.91132	2.10444	0	3.23823	0	1.3561	2.10444	2.10444	1.91132
GGGTATTTCGCCTAGG-7	H007	Mon2	3.55142	0.389972	3.25041	2.26019	2.66405	4.07261	2.20915	1.57184	1.35109	0.669817	0.888229	2.52144	1.06738	3.15343	1.832	2.55905	2.87316	2.35506	3.63031	3.02308	0.389972	1.57184	0	0.389972	0.669817	0.669817	0	0.888229	0.389972	0.669817	2.15536	2.69674	0.669817	0	0.669817	1.46755	2.39933	0	1.46755	1.35109	1.46755	2.52144	0.888229	1.06738	1.06738	2.87316	3.77156
GGGTGAAAGAAACTGT-7	H007	Mon2	3.07395	0	2.78046	1.32183	1.63421	3.07395	0	1.32183	0	0	1.32183	2.3633	1.32183	1.63421	1.32183	2.22471	2.22471	0.865055	2.3633	1.87189	0	0	0	0	2.06378	0	0	1.63421	1.32183	1.32183	1.32183	3.19365	0	0	0	1.32183	1.87189	0.865055	0.865055	1.32183	0	1.32183	0	0	2.22471	2.22471	4.16288
GTCGTTCTCCTGTAAG-7	H007	Mon2	0	0	0	3.01026	2.00564	0	0	0	0	0	0	0	0	2.62913	3.01026	0	0	0	0	0	2.00564	2.00564	0	0	0	0	2.62913	2.62913	0	0	0	3.82899	0	0	2.62913	0	2.00564	0	3.01026	0	0	2.00564	4.8137	2.00564	0	0	3.50117
GTGTGGCGTCGATTCA-7	H007	Mon2	2.45187	0	3.15897	2.1925	0	3.15897	2.70309	0	1.29542	0	0	2.03226	1.29542	2.9394	1.09507	2.78822	2.82821	1.09507	3.55018	2.74656	0.508701	1.60518	0	0.508701	1.94135	0	0	0.844262	0	0.508701	1.46225	2.61003	0	0	0.508701	1.09507	1.29542	0	0	1.09507	0	4.43739	0	0	0.508701	2.82821	2.90369
GTTTACTTCATAGGCT-7	H007	Mon2	3.46178	0	2.74269	3.15267	2.18264	3.535	2.57317	0.793321	1.76523	1.23007	1.23007	2.85329	0.47335	1.65585	2.52588	2.57317	2.74269	2.11195	3.63567	2.85329	0	1.39298	0	0	2.78093	0	0	1.65585	2.24867	0.793321	1.03535	2.8876	1.76523	0	1.03535	0.47335	1.23007	0	1.76523	1.03535	0	2.36892	0.47335	1.86381	2.52588	2.74269	3.81091
TTACTGTAGTAACCTC-7	H007	Mon2	1.11529	0	2.85667	1.81256	1.40503	2.73132	0.705679	0	0.705679	0.705679	0	0	0	2.91391	2.73132	1.81256	1.9673	1.62941	2.42056	2.42056	0.705679	2.10127	1.40503	0.705679	1.9673	0	0	1.9673	0	1.11529	2.73132	3.06826	1.9673	0	1.40503	1.62941	2.32503	0	1.81256	1.9673	0	4.57853	0	0.705679	1.11529	1.9673	3.11483
TTTACCATCATTATCC-7	H007	Mon2	3.13497	0	2.87247	2.73475	1.71366	3.46844	2.14968	0.922835	1.71366	0.564295	1.84173	2.82864	0.922835	2.45229	1.84173	1.84173	2.73475	1.56675	2.575	2.87247	0	0.564295	0	0	0.564295	0	0	0.564295	0.564295	0.564295	1.84173	1.71366	0	0	0.922835	0.564295	1.71366	0	0.564295	0.564295	0	1.71366	0	1.39447	0	2.73475	3.46844
CATGCAAAGCTAGTTC-9	H009	Mon2	3.26921	0	2.49258	2.14509	2.2899	3.79509	1.02057	1.51503	1.97571	0.846334	2.03541	0	0.635195	2.2899	1.84441	2.19572	2.52861	2.19572	3.64468	2.19572	0.635195	2.37596	1.02057	0.846334	1.69322	0	0.635195	2.24392	2.72118	0.635195	2.66102	3.76471	1.29806	0	1.77167	2.45519	2.2899	1.29806	1.60809	2.2899	0	1.41242	0	0.635195	1.02057	2.52861	4.21948
CTCAGAAGTCGCGGTT-9	H009	Mon2	3.43061	0.885249	3.19823	2.39472	1.66218	3.94231	0.885249	1.14275	0.537542	2.25565	2.17813	1.66218	0.537542	2.97076	2.17813	1.78885	2.81298	1.78885	3.47565	2.3276	2.09408	2.09408	2.89498	2.89498	0.537542	0	0	4.22859	1.14275	0	2.25565	3.25474	1.5171	0	0.537542	1.14275	2.57265	0.537542	1.14275	2.39472	0.885249	0	0	0	0	2.81298	2.97076
CTTGAGAAGGGTAGCT-9	H009	Mon2	2.19187	0.633157	3.10032	1.97197	1.97197	3.66337	1.84075	1.51165	0	0	0	2.37202	0.633157	2.286	1.97197	2.37202	2.286	1.84075	3.0174	2.45123	0.633157	1.0178	1.0178	1.51165	2.19187	0	0	2.77386	1.2949	1.0178	1.68968	2.97321	0	0	1.0178	1.68968	1.68968	1.0178	1.2949	1.68968	1.97197	3.10032	0	0	0.633157	2.286	2.52462
CTTGAGACAGTCGGAA-9	H009	Mon2	3.46309	0	2.94952	2.05237	2.44725	4.30597	2.30741	0.919513	1.95051	1.56238	0.561918	2.1448	1.39032	1.95051	2.62601	1.70914	1.56238	2.05237	3.67518	2.67914	0.561918	0	0	0.561918	1.83709	0.919513	0.919513	1.56238	0	0.919513	0.919513	2.1448	0.919513	0	0.561918	1.83709	2.30741	0	0.561918	1.70914	0	1.18237	0	0.919513	0.561918	1.56238	3.63621
GGACGTCTCTCACTCG-9	H009	Mon2	3.46221	0	3.0953	1.56167	0.918969	3.33651	0.56153	0.56153	0.918969	0.918969	0.918969	1.83633	0.918969	2.144	2.50962	1.83633	2.144	2.2286	3.22316	2.6783	0.56153	2.82259	0	0	3.16127	0.56153	1.38964	1.18174	0	1.38964	2.144	3.4383	1.38964	0	1.56167	2.37895	1.83633	0.918969	1.94973	2.72875	0	0	0	0	0	2.144	1.38964
GTGGGAAGTGCGGCTT-9	H009	Mon2	3.17609	0	2.26253	1.49131	0	3.31039	1.00117	0	1.19249	0	0.453507	2.13531	1.19249	2.37537	0.453507	1.49131	2.26253	1.35302	3.53461	2.20094	1.35302	2.37537	1.72108	1.49131	3.2676	0.453507	1.19249	2.87022	2.47676	2.06507	2.42735	4.1427	1.00117	0	1.72108	1.61278	2.37537	0	2.06507	3.31039	0	0	0	1.9078	1.49131	2.26253	2.93324
GTTACGACAGCAGGAT-9	H009	Mon2	2.8344	0	3.07536	1.56742	1.26116	3.30095	1.13396	0.98818	1.13396	0.351773	1.56742	2.04709	1.37399	2.15043	0.98818	2.19835	2.15043	2.36991	3.36123	1.93184	2.15043	1.26116	1.47538	1.99113	1.37399	0	0.611487	3.36123	0.98818	1.26116	1.72943	3.22009	1.6517	0.351773	0.351773	1.26116	2.1001	0.351773	2.19835	2.9943	3.01519	3.69405	1.26116	0.351773	2.04709	2.15043	3.4587
TGCTCCACATCGGAAG-9	H009	Mon2	2.37425	0	2.44169	1.17815	1.94529	3.54748	1.17815	1.17815	1.38575	0	0.915856	1.83197	0	2.30193	0.915856	1.70416	2.04706	2.04706	3.30436	1.94529	3.99289	0	3.87569	3.96485	1.83197	0	0	5.06976	0.915856	2.22398	1.38575	1.83197	0	0	0	0	1.17815	0.915856	0.915856	0.915856	2.44169	0	0	0	0.559305	2.04706	2.77191
[truncated: 113 more columns]

## Sheet: Fig. 2d
Fig. 2d	Mac1	Mac2	Mac3	Mac4	Mac5	Mon1	Mon2	DC	total
Steady State	1440(44.43%)	1342(41.41%)	44(1.36%)	248(7.65%)	97(2.99%)	23(0.71%)	21(0.65%)	26(0.80%)	3241(100%)
CLP 3d	277(4.14%)	756(11.30%)	2258(33.74%)	2736(40.88%)	285(4.26%)	94(1.40%)	258(3.85%)	29(0.43%)	6693(100%)
CLP 7d	2729(39.04%)	868(12.42%)	850(12.16%)	1179(16.86%)	358(5.12%)	425(6.08%)	557(7.97%)	25(0.36%)	6991(100%)
CLP 21d	2546(35.69%)	2467(34.59%)	258(3.62%)	1104(15.48%)	532(7.46%)	96(1.35%)	100(1.40%)	30(0.42%)	7133(100%)

## Sheet: Fig. 2f
Fig. 2f	RETNLA+CD163+Mac/mg tissue												SS	CLP 3d	CLP 7d	CLP 21d		ANOVA summary							Number of families	1
SS	165.553	207.513	160.625	141.035	198.546	146.123	162.776	135.873				Test for normal distribution						F	19.65						Number of comparisons per family	6
CLP 3d	80.3352	96.9375	104.798	93.1325	61.4907	61.3969	69.25	62.7597				Anderson-Darling test						P value	<0.0001						Alpha	0.05
CLP 7d	167.833	179.607	175.257	126.449	144.557	108.187	158.625	146	130.753			A2*	0.4133	0.453	0.1836	0.3488		P value summary	****
CLP 21d	214.046	189.249	115.262	201.027	115.213	143.953	190.332	175.462	164.153	217.265		P value	0.2518	0.1956	0.8753	0.3976		Significant diff. among means (P < 0.05)?	Yes						Tukey's multiple comparisons test	Mean Diff.	95.00% CI of diff.	Significant?	Summary	Adjusted P Value
												Passed normality test (alpha=0.05)?	Yes	Yes	Yes	Yes		R square	0.6554						SS vs. CLP 3d	85.99	48.16 to 123.8	Yes	****	<0.0001	A-B
												P value summary	ns	ns	ns	ns									SS vs. CLP 7d	16.17	-20.60 to 52.94	No	ns	0.6354	A-C
																		Brown-Forsythe test							SS vs. CLP 21d	-7.841	-43.74 to 28.06	No	ns	0.9335	A-D
												D'Agostino & Pearson test						F (DFn, DFd)	1.366 (3, 31)						CLP 3d vs. CLP 7d	-69.82	-106.6 to -33.05	Yes	****	<0.0001	B-C
												K2	1.188	2.44	0.4964	1.222		P value	0.2714						CLP 3d vs. CLP 21d	-93.83	-129.7 to -57.94	Yes	****	<0.0001	B-D
												P value	0.5523	0.2953	0.7802	0.5428		P value summary	ns						CLP 7d vs. CLP 21d	-24.01	-58.78 to 10.76	No	ns	0.2597	C-D
												Passed normality test (alpha=0.05)?	Yes	Yes	Yes	Yes		Are SDs significantly different (P < 0.05)?	No
												P value summary	ns	ns	ns	ns									Test details	Mean 1	Mean 2	Mean Diff.	SE of diff.	n1	n2	q	DF
																		Bartlett's test							SS vs. CLP 3d	164.8	78.76	85.99	13.94	8	8	8.723	31
												Shapiro-Wilk test						Bartlett's statistic (corrected)	4.306						SS vs. CLP 7d	164.8	148.6	16.17	13.55	8	9	1.688	31
												W	0.8939	0.8712	0.9613	0.9099		P value	0.2303						SS vs. CLP 21d	164.8	172.6	-7.841	13.23	8	10	0.8384	31
												P value	0.254	0.155	0.812	0.2804		P value summary	ns						CLP 3d vs. CLP 7d	78.76	148.6	-69.82	13.55	8	9	7.288	31
												Passed normality test (alpha=0.05)?	Yes	Yes	Yes	Yes		Are SDs significantly different (P < 0.05)?	No						CLP 3d vs. CLP 21d	78.76	172.6	-93.83	13.23	8	10	10.03	31
												P value summary	ns	ns	ns	ns									CLP 7d vs. CLP 21d	148.6	172.6	-24.01	12.81	9	10	2.651	31
																		ANOVA table	SS	DF	MS	F (DFn, DFd)	P value
												Kolmogorov-Smirnov test						Treatment (between columns)	45837	3	15279	F (3, 31) = 19.65	P<0.0001
												KS distance	0.2378	0.2058	0.1221	0.1719		Residual (within columns)	24101	31	777.4
												P value	>0.1000	>0.1000	>0.1000	>0.1000		Total	69938	34
												Passed normality test (alpha=0.05)?	Yes	Yes	Yes	Yes
												P value summary	ns	ns	ns	ns		Data summary
																		Number of treatments (columns)	4
												Number of values	8	8	9	10		Number of values (total)	35

## Sheet: Fig. 2g
Fig. 2g	EF(%)	RETNLA+CD163+Mac/mg tissue				EF(%)			RETNLA+CD163+Mac/mg tissue vs. EF(%)
Steady State	74.739	165.553			Best-fit values			Pearson r
	81.4281	207.513			Slope	0.2389		r	0.7227
	83.6281	160.625			Y-intercept	32.19		95% confidence interval	0.5130 to 0.8510
	65.6235	141.035			X-intercept	-134.7		R squared	0.5223
	89.7619	198.546			1/slope	4.186
	70.6894	146.123						P value
	84.1678	162.776			Std. Error			P (two-tailed)	<0.0001
	64.362	135.873			Slope	0.03977		P value summary	****
					Y-intercept	5.966		Significant? (alpha = 0.05)	Yes
CLP 3d	63.6509	80.3352
	48.5448	96.9375			95% Confidence Intervals			Number of XY Pairs	35
	61.4396	104.798			Slope	0.1580 to 0.3198
	46.8182	93.1325			Y-intercept	20.05 to 44.33
	19.6599	61.4907			X-intercept	-278.3 to -63.22
	35.0545	61.3969
	45.6637	69.25			Goodness of Fit
	55.1776	62.7597			R square	0.5223
					Sy.x	10.52
CLP 7d	67.4458	167.833
	66.1162	179.607			Is slope significantly non-zero?
	63.7848	175.257			F	36.08
	56.9823	126.449			DFn, DFd	1, 33
	70.9903	144.557			P value	<0.0001
	72.7169	108.187			Deviation from zero?	Significant
	66.1641	158.625
	68.8707	146			Equation	Y = 0.2389*X + 32.19
	64.448	130.753
					Data
CLP 21d	66.5926	214.046			Number of X values	35
	88.7666	189.249			Maximum number of Y replicates	1
	59.3927	115.262			Total number of values	35
	73.8723	201.027			Number of missing values	0
	76.8723	115.213
	82.643	143.953
	85.1446	190.332
	75.5858	175.462
	56.1417	164.153
	70.9685	217.265

## Sheet: Fig. 2h
Fig. 2h	cTNI(pg/ml)	RETNLA+CD163+Mac/mg tissue
Steady State	2.6182	165.553				cTNI(pg/ml)			RETNLA+CD163+Mac/mg tissue vs. cTNI(pg/ml)
	2.6794	207.513			Best-fit values			Pearson r
	1.5461	160.625			Slope	-4.258		r	-0.7825
	0.7984	141.035			Y-intercept	794		95% confidence interval	-0.8850 to -0.6077
	3.2308	198.546			X-intercept	186.5		R squared	0.6123
	0	146.123			1/slope	-0.2349
	0	162.776						P value
	0.4429	135.873			Std. Error			P (two-tailed)	<0.0001
					Slope	0.5899		P value summary	****
CLP 3d	369.282	80.3352			Y-intercept	88.48		Significant? (alpha = 0.05)	Yes
	597.141	96.9375
	304.844	104.798			95% Confidence Intervals			Number of XY Pairs	35
	579.927	93.1325			Slope	-5.458 to -3.058
	564.201	61.4907			Y-intercept	614.0 to 974.0
	730.089	61.3969			X-intercept	171.6 to 208.9
	693.905	69.25
	654.959	62.7597			Goodness of Fit
					R square	0.6123
CLP 7d	111.967	167.833			Sy.x	156
	60.4887	179.607
	419.326	175.257			Is slope significantly non-zero?
	51.4558	126.449			F	52.11
	365.889	144.557			DFn, DFd	1, 33
	429.603	108.187			P value	<0.0001
	53.5171	158.625			Deviation from zero?	Significant
	102.912	146
	212.99	130.753			Equation	Y = -4.258*X + 794.0
CLP 21d	8.908	214.046			Data
	15.5833	189.249			Number of X values	35
	54.1389	115.262			Maximum number of Y replicates	1
	2.5644	201.027			Total number of values	35
	5.0698	115.213			Number of missing values	0
	3.7544	143.953
	28.0067	190.332
	0.1379	175.462
	19.9078	164.153
	0.2896	217.265
