# Supplementary material for: TREM2hi resident macrophages protect the septic heart by maintaining cardiomyocyte homeostasis
Source: Nat Metab. 2023 Jan 12;5(1):129–46. doi: 10.1038/s42255-022-00715-5 (PMC9886554; doi:10.1038/s42255-022-00715-5)
Supplement: Source Data Fig. 3 — Statistical source data. [file 42255_2022_715_MOESM11_ESM.xlsx]

## Sheet: Fig. 3d
F4/80negLY6C+										SS	CLP 3d	CLP 7d		Brown-Forsythe ANOVA test			Number of families	1
SS	3.66	2.62	2.46	5.03	6.03				Test for normal distribution					F* (DFn, DFd)	7.850 (2.000, 9.417)		Number of comparisons per family	3
CLP 3d	0.91	0.56	2.22	3.91	1.07	4.72			Anderson-Darling test					P value	0.0099		Alpha	0.05
CLP 7d	0.3	0.51	0.73	0.44	0.92	1.38	1.07		A2*	N too small	N too small	N too small		P value summary	**
									P value					Significant diff. among means (P < 0.05)?	Yes		Games-Howell's multiple comparisons test	Mean Diff.	95.00% CI of diff.	Significant?	Summary	Adjusted P Value
									Passed normality test (alpha=0.05)?								SS vs. CLP 3d	1.728	-1.033 to 4.489	No	ns	0.2403	A-B
									P value summary					Welch's ANOVA test			SS vs. CLP 7d	3.196	0.7698 to 5.622	Yes	*	0.0193	A-C
														W (DFn, DFd)	10.82 (2.000, 6.411)		CLP 3d vs. CLP 7d	1.467	-0.8097 to 3.744	No	ns	0.1913	B-C
									D'Agostino & Pearson test					P value	0.0088
									K2	N too small	N too small	N too small		P value summary	**		Test details	Mean 1	Mean 2	Mean Diff.	SE of diff.	n1	n2	t	DF
									P value					Significant diff. among means (P < 0.05)?	Yes		SS vs. CLP 3d	3.96	2.232	1.728	0.9874	5	6	1.75	8.923
									Passed normality test (alpha=0.05)?								SS vs. CLP 7d	3.96	0.7643	3.196	0.7066	5	7	4.523	4.354
									P value summary					Data summary			CLP 3d vs. CLP 7d	2.232	0.7643	1.467	0.7195	6	7	2.039	5.424
														Number of treatments (columns)	3
									Shapiro-Wilk test					Number of values (total)	18
									W	0.9125	0.8787	0.9617
									P value	0.4829	0.2633	0.8335
									Passed normality test (alpha=0.05)?	Yes	Yes	Yes
									P value summary	ns	ns	ns
									Kolmogorov-Smirnov test
									KS distance	0.2069	0.2495	0.1748
									P value	>0.1000	>0.1000	>0.1000
									Passed normality test (alpha=0.05)?	Yes	Yes	Yes
									P value summary	ns	ns	ns
									Number of values	5	6	7
Non-CD163+RETNLA+
SS	71.3	78.9	67.6	75.1	75.6				Test for normal distribution					ANOVA summary							Number of families	1
CLP 3d	44.7	43.9	42	46.3	47.3	47.6			Anderson-Darling test					F	60.33						Number of comparisons per family	3
CLP 7d	46.3	54	50.6	49.9	61.3	55.4	60.4		A2*	N too small	N too small	N too small		P value	<0.0001						Alpha	0.05
									P value					P value summary	****
									Passed normality test (alpha=0.05)?					Significant diff. among means (P < 0.05)?	Yes						Sidak's multiple comparisons test	Mean Diff.	95.00% CI of diff.	Significant?	Summary	Adjusted P Value
									P value summary					R square	0.8894						SS vs. CLP 3d	28.4	21.34 to 35.46	Yes	****	<0.0001	A-B
																					SS vs. CLP 7d	19.71	12.89 to 26.54	Yes	****	<0.0001	A-C
									D'Agostino & Pearson test					Brown-Forsythe test							CLP 3d vs. CLP 7d	-8.686	-15.17 to -2.197	Yes	**	0.0079	B-C
									K2	N too small	N too small	N too small		F (DFn, DFd)	1.684 (2, 15)
									P value					P value	0.2188						Test details	Mean 1	Mean 2	Mean Diff.	SE of diff.	n1	n2	t	DF
									Passed normality test (alpha=0.05)?					P value summary	ns						SS vs. CLP 3d	73.7	45.3	28.4	2.63	5	6	10.8	15
									P value summary					Are SDs significantly different (P < 0.05)?	No						SS vs. CLP 7d	73.7	53.99	19.71	2.543	5	7	7.752	15
																					CLP 3d vs. CLP 7d	45.3	53.99	-8.686	2.416	6	7	3.595	15
									Shapiro-Wilk test					Bartlett's test
									W	0.9668	0.9385	0.9485		Bartlett's statistic (corrected)	3.692
									P value	0.8545	0.6472	0.7156		P value	0.1579
									Passed normality test (alpha=0.05)?	Yes	Yes	Yes		P value summary	ns
									P value summary	ns	ns	ns		Are SDs significantly different (P < 0.05)?	No
									Kolmogorov-Smirnov test					ANOVA table	SS	DF	MS	F (DFn, DFd)	P value
									KS distance	0.2263	0.1777	0.1624		Treatment (between columns)	2276	2	1138	F (2, 15) = 60.33	P<0.0001
									P value	>0.1000	>0.1000	>0.1000		Residual (within columns)	282.9	15	18.86
									Passed normality test (alpha=0.05)?	Yes	Yes	Yes		Total	2559	17
									P value summary	ns	ns	ns
														Data summary
									Number of values	5	6	7		Number of treatments (columns)	3
														Number of values (total)	18
CD163+RETNLA+
SS	99.6	99.5	97.5	99.8	96.5					SS	CLP 3d	CLP 7d		ANOVA summary							Number of families	1
CLP 3d	97.8	97.3	98.7	99	95.7	99.2			Test for normal distribution					F	0.8459						Number of comparisons per family	3
CLP 7d	95.6	95.9	90.9	96.9	99.8	99.4	99.7		Anderson-Darling test					P value	0.4487						Alpha	0.05
									A2*	N too small	N too small	N too small		P value summary	ns
									P value					Significant diff. among means (P < 0.05)?	No						Sidak's multiple comparisons test	Mean Diff.	95.00% CI of diff.	Significant?	Summary	Adjusted P Value
									Passed normality test (alpha=0.05)?					R square	0.1014						SS vs. CLP 3d	0.63	-3.097 to 4.357	No	ns	0.9594	A-B
									P value summary												SS vs. CLP 7d	1.694	-1.909 to 5.298	No	ns	0.5364	A-C
														Brown-Forsythe test							CLP 3d vs. CLP 7d	1.064	-2.360 to 4.488	No	ns	0.8018	B-C
									D'Agostino & Pearson test					F (DFn, DFd)	1.694 (2, 15)
									K2	N too small	N too small	N too small		P value	0.2171						Test details	Mean 1	Mean 2	Mean Diff.	SE of diff.	n1	n2	t	DF
									P value					P value summary	ns						SS vs. CLP 3d	98.58	97.95	0.63	1.388	5	6	0.454	15
									Passed normality test (alpha=0.05)?					Are SDs significantly different (P < 0.05)?	No						SS vs. CLP 7d	98.58	96.89	1.694	1.342	5	7	1.263	15
									P value summary												CLP 3d vs. CLP 7d	97.95	96.89	1.064	1.275	6	7	0.8347	15
														Bartlett's test
									Shapiro-Wilk test					Bartlett's statistic (corrected)	4.556
									W	0.8222	0.9021	0.8666		P value	0.1025
									P value	0.1213	0.3862	0.1734		P value summary	ns
									Passed normality test (alpha=0.05)?	Yes	Yes	Yes		Are SDs significantly different (P < 0.05)?	No
									P value summary	ns	ns	ns
														ANOVA table	SS	DF	MS	F (DFn, DFd)	P value
									Kolmogorov-Smirnov test					Treatment (between columns)	8.886	2	4.443	F (2, 15) = 0.8459	P=0.4487
									KS distance	0.3317	0.2148	0.213		Residual (within columns)	78.79	15	5.253
									P value	0.0757	>0.1000	>0.1000		Total	87.68	17
									Passed normality test (alpha=0.05)?	Yes	Yes	Yes
									P value summary	ns	ns	ns		Data summary
														Number of treatments (columns)	3
									Number of values	5	6	7		Number of values (total)	18

## Sheet: Fig. 3e
Fig. 3e	CD163+Tomato+cells/mg tissue									SS	CLP 3d	CLP 7d		ANOVA summary							Number of families	1
SS	147.054	163.308	133.302	148.689	156.084				Test for normal distribution					F	39.71						Number of comparisons per family	3
CLP 3d	62.3602	61.8569	65.7792	72.7045	83.4921	61.039			Anderson-Darling test					P value	<0.0001						Alpha	0.05
CLP 7d	86.7848	152.089	132.774	125.153	140.178	125.728	154.593		A2*	N too small	N too small	N too small		P value summary	****
									P value					Significant diff. among means (P < 0.05)?	Yes						Sidak's multiple comparisons test	Mean Diff.	95.00% CI of diff.	Significant?	Summary	Adjusted P Value
									Passed normality test (alpha=0.05)?					R square	0.8411						SS vs. CLP 3d	81.82	55.28 to 108.3	Yes	****	<0.0001	A-B
									P value summary												SS vs. CLP 7d	18.64	-7.011 to 44.30	No	ns	0.1955	A-C
														Brown-Forsythe test							CLP 3d vs. CLP 7d	-63.17	-87.55 to -38.79	Yes	****	<0.0001	B-C
									D'Agostino & Pearson test					F (DFn, DFd)	1.331 (2, 15)
									K2	N too small	N too small	N too small		P value	0.2937						Test details	Mean 1	Mean 2	Mean Diff.	SE of diff.	n1	n2	t	DF
									P value					P value summary	ns						SS vs. CLP 3d	149.7	67.87	81.82	9.88	5	6	8.281	15
									Passed normality test (alpha=0.05)?					Are SDs significantly different (P < 0.05)?	No						SS vs. CLP 7d	149.7	131	18.64	9.554	5	7	1.951	15
									P value summary												CLP 3d vs. CLP 7d	67.87	131	-63.17	9.078	6	7	6.959	15
														Bartlett's test
									Shapiro-Wilk test					Bartlett's statistic (corrected)	4.778
									W	0.9733	0.8215	0.8859		P value	0.0917
									P value	0.8958	0.0909	0.2539		P value summary	ns
									Passed normality test (alpha=0.05)?	Yes	Yes	Yes		Are SDs significantly different (P < 0.05)?	No
									P value summary	ns	ns	ns
														ANOVA table	SS	DF	MS	F (DFn, DFd)	P value
									Kolmogorov-Smirnov test					Treatment (between columns)	21143	2	10572	F (2, 15) = 39.71	P<0.0001
									KS distance	0.2072	0.2609	0.255		Residual (within columns)	3994	15	266.2
									P value	>0.1000	>0.1000	>0.1000		Total	25137	17
									Passed normality test (alpha=0.05)?	Yes	Yes	Yes
									P value summary	ns	ns	ns		Data summary
														Number of treatments (columns)	3
									Number of values	5	6	7		Number of values (total)	18

## Sheet: Fig. 3f
Fig. 3f	Ki67(*102 MFI)									SS	CLP 3d	CLP 7d		ANOVA summary							Number of families	1
SS	6.66	6.57	4.84	8.13	7.28				Test for normal distribution					F	7.734						Number of comparisons per family	3
CLP 3d	7.97	8.14	10.21	10.49	11.22	11.35			Anderson-Darling test					P value	0.0049						Alpha	0.05
CLP 7d	7.59	5.24	6.09	7.6	9.47	7.92	8.99		A2*	N too small	N too small	N too small		P value summary	**
									P value					Significant diff. among means (P < 0.05)?	Yes						Sidak's multiple comparisons test	Mean Diff.	95.00% CI of diff.	Significant?	Summary	Adjusted P Value
									Passed normality test (alpha=0.05)?					R square	0.5077						SS vs. CLP 3d	-3.201	-5.513 to -0.8882	Yes	**	0.0062	A-B
									P value summary												SS vs. CLP 7d	-0.8611	-3.097 to 1.375	No	ns	0.6821	A-C
														Brown-Forsythe test							CLP 3d vs. CLP 7d	2.34	0.2149 to 4.464	Yes	*	0.0291	B-C
									D'Agostino & Pearson test					F (DFn, DFd)	0.1861 (2, 15)
									K2	N too small	N too small	N too small		P value	0.8321						Test details	Mean 1	Mean 2	Mean Diff.	SE of diff.	n1	n2	t	DF
									P value					P value summary	ns						SS vs. CLP 3d	6.696	9.897	-3.201	0.8612	5	6	3.717	15
									Passed normality test (alpha=0.05)?					Are SDs significantly different (P < 0.05)?	No						SS vs. CLP 7d	6.696	7.557	-0.8611	0.8327	5	7	1.034	15
									P value summary												CLP 3d vs. CLP 7d	9.897	7.557	2.34	0.7912	6	7	2.957	15
														Bartlett's test
									Shapiro-Wilk test					Bartlett's statistic (corrected)	0.2193
									W	0.949	0.8441	0.9486		P value	0.8962
									P value	0.7298	0.1409	0.717		P value summary	ns
									Passed normality test (alpha=0.05)?	Yes	Yes	Yes		Are SDs significantly different (P < 0.05)?	No
									P value summary	ns	ns	ns
														ANOVA table	SS	DF	MS	F (DFn, DFd)	P value
									Kolmogorov-Smirnov test					Treatment (between columns)	31.29	2	15.64	F (2, 15) = 7.734	P=0.0049
									KS distance	0.2585	0.2499	0.2231		Residual (within columns)	30.34	15	2.023
									P value	>0.1000	>0.1000	>0.1000		Total	61.63	17
									Passed normality test (alpha=0.05)?	Yes	Yes	Yes
									P value summary	ns	ns	ns		Data summary
														Number of treatments (columns)	3
									Number of values	5	6	7		Number of values (total)	18
