# Supplementary material for: TREM2hi resident macrophages protect the septic heart by maintaining cardiomyocyte homeostasis
Source: Nat Metab. 2023 Jan 12;5(1):129–46. doi: 10.1038/s42255-022-00715-5 (PMC9886554; doi:10.1038/s42255-022-00715-5)
Supplement: Source Data Fig. 4 — Statistical source data. [file 42255_2022_715_MOESM12_ESM.xlsx]

## Sheet: Fig. 4a
Fig. 4a
GO_ID	GO_Term	GO_function	GO_class	S gene number	TS gene number	B gene number	TB gene number	pvalue
GO:0006898	receptor-mediated endocytosis	biological_process	8	12	156	103	16963	1.77812e-10
GO:0006897	endocytosis	biological_process	7	12	156	173	16963	6.80448e-08
GO:0043547	positive regulation of GTPase activity	biological_process	8	13	156	291	16963	2.97322e-06
GO:0032489	regulation of Cdc42 protein signal transduction	biological_process	12	3	156	5	16963	7.52749e-06
GO:0070374	positive regulation of ERK1 and ERK2 cascade	biological_process	12	10	156	187	16963	9.08902e-06
GO:0006954	inflammatory response	biological_process	6	12	156	275	16963	9.18705e-06
GO:0048488	synaptic vesicle endocytosis	biological_process	9	5	156	36	16963	1.84742e-05
GO:0048245	eosinophil chemotaxis	biological_process	7	4	156	19	16963	2.39553e-05
GO:1900142	negative regulation of oligodendrocyte apoptotic process	biological_process	11	2	156	2	16963	8.40382e-05
GO:0021649	vestibulocochlear nerve structural organization	biological_process	6	2	156	2	16963	8.40382e-05
GO:1904835	dorsal root ganglion morphogenesis	biological_process	7	2	156	2	16963	8.40382e-05
GO:0032060	bleb assembly	biological_process	8	3	156	10	16963	8.732e-05
GO:0033700	phospholipid efflux	biological_process	9	3	156	10	16963	8.732e-05
GO:0048247	lymphocyte chemotaxis	biological_process	6	4	156	26	16963	8.78786e-05
GO:0006935	chemotaxis	biological_process	5	7	156	116	16963	9.80376e-05
GO:0016525	negative regulation of angiogenesis	biological_process	8	6	156	86	16963	0.000140885
GO:0002548	monocyte chemotaxis	biological_process	6	4	156	30	16963	0.000156548
GO:0035589	G protein-coupled purinergic nucleotide receptor signaling pathway	biological_process	7	3	156	12	16963	0.000157934
GO:1902430	negative regulation of amyloid-beta formation	biological_process	9	3	156	13	16963	0.000203931
GO:0048066	developmental pigmentation	biological_process	4	3	156	13	16963	0.000203931

## Sheet: Fig. 4f
Fig. 4f	Mac1	Mac2	Mac3	Mac4	Mac5	Mon1	Mon2	DC	total
WT	2364(38.02%)	1234(19.85%)	317(5.10%)	928(14.92%)	558(8.97%)	533(8.57%)	208(3.35%)	76(1.22%)	6218(100%)
KO	124(1.73%)	689(9.59%)	3509(48.82%)	1030(14.33%)	463(6.44%)	757(10.53%)	593(8.25%)	22(0.31%)	7187(100%)

## Sheet: Fig. 4g
Fig. 4g									WT	KO		Table Analyzed	F4g-1
	RETNLA+CD163+Mac(% of CD45+CD11b+)							Test for normal distribution
WT	44.6888	42.2099	41.9306	41.5324	39.4982	35.5103		Anderson-Darling test				Column B	KO
KO	24.4792	24.6827	29.5307	28.017	36.3277	22.9387		A2*	N too small	N too small		vs.	vs.
								P value				Column A	WT
								Passed normality test (alpha=0.05)?
								P value summary				Unpaired t test
												P value	0.0002
								D'Agostino & Pearson test				P value summary	***
								K2	N too small	N too small		Significantly different (P < 0.05)?	Yes
								P value				One- or two-tailed P value?	Two-tailed
								Passed normality test (alpha=0.05)?				t, df	t=5.582, df=10
								P value summary
												How big is the difference?
								Shapiro-Wilk test				Mean of column A	40.9
								W	0.9241	0.8875		Mean of column B	27.66
								P value	0.5353	0.3052		Difference between means (B - A) ± SEM	-13.23 ± 2.370
								Passed normality test (alpha=0.05)?	Yes	Yes		95% confidence interval	-18.51 to -7.951
								P value summary	ns	ns		R squared (eta squared)	0.757
								Kolmogorov-Smirnov test				F test to compare variances
								KS distance	0.2477	0.2285		F, DFn, Dfd	2.472, 5, 5
								P value	>0.1000	>0.1000		P value	0.3431
								Passed normality test (alpha=0.05)?	Yes	Yes		P value summary	ns
								P value summary	ns	ns		Significantly different (P < 0.05)?	No
								Number of values	6	6		Data analyzed
												Sample size, column A	6
												Sample size, column B	6
	RETNLA+CD163+Mac/mg tissue
WT	144.557	108.187	158.625	146	130.753	115.262			WT	KO		Column B	KO
KO	85.6071	81.9091	102.884	110.74	89.0516	77.4605		Test for normal distribution				vs.	vs.
								Anderson-Darling test				Column A	WT
								A2*	N too small	N too small
								P value				Unpaired t test
								Passed normality test (alpha=0.05)?				P value	0.0012
								P value summary				P value summary	**
												Significantly different (P < 0.05)?	Yes
								D'Agostino & Pearson test				One- or two-tailed P value?	Two-tailed
								K2	N too small	N too small		t, df	t=4.477, df=10
								P value
								Passed normality test (alpha=0.05)?				How big is the difference?
								P value summary				Mean of column A	133.9
												Mean of column B	91.28
								Shapiro-Wilk test				Difference between means (B - A) ± SEM	-42.62 ± 9.520
								W	0.9458	0.9179		95% confidence interval	-63.83 to -21.41
								P value	0.7063	0.4903		R squared (eta squared)	0.6671
								Passed normality test (alpha=0.05)?	Yes	Yes
								P value summary	ns	ns		F test to compare variances
												F, DFn, Dfd	2.279, 5, 5
								Kolmogorov-Smirnov test				P value	0.3871
								KS distance	0.2083	0.2352		P value summary	ns
								P value	>0.1000	>0.1000		Significantly different (P < 0.05)?	No
								Passed normality test (alpha=0.05)?	Yes	Yes
								P value summary	ns	ns		Data analyzed
												Sample size, column A	6
								Number of values	6	6		Sample size, column B	6

## Sheet: Fig. 4h
Fig. 4h	Ki67%				WT-SS	WT-CLP3d	Trem2-/- SS	Trem2-/- CLP3d		Mixed-effects model (REML)	Matching: Stacked				Number of families	1
	WT	Trem2-/-		Test for normal distribution						Assume sphericity?	Yes				Number of comparisons per family	2
Steady State	7.67	5.14		Anderson-Darling test						Alpha	0.05				Alpha	0.05
	7.45	5.44		A2*	N too small	N too small	N too small	N too small
	6.14	5.52		P value						Fixed effects (type III)	P value	P value summary	Statistically significant (P < 0.05)?		Sidak's multiple comparisons test	Predicted (LS) mean diff.	95.00% CI of diff.	Significant?	Summary	Adjusted P Value
	8.01	5.55		Passed normality test (alpha=0.05)?						Time	<0.0001	****	Yes
	6.45	5.65		P value summary						Column Factor	<0.0001	****	Yes		WT - Trem2-/-
		5.17								Time x Column Factor	0.0022	**	Yes		SS	1.732	-1.028 to 4.493	No	ns	0.2689
				D'Agostino & Pearson test											CLP3d	7.179	4.642 to 9.715	Yes	****	<0.0001
CLP 3d	19.1	8.66		K2	N too small	N too small	N too small	N too small		Random effects	SD	Variance
	14.8	7.64		P value						Subject	0	0
	20	14.8		Passed normality test (alpha=0.05)?						Residual	1.886	3.557			Test details	Predicted (LS) mean 1	Predicted (LS) mean 2	Predicted (LS) mean diff.	SE of diff.	N1	N2	t	DF
	18	13.3		P value summary
	20.2	10.9								Was the matching effective?					WT - Trem2-/-
	21	12.8		Shapiro-Wilk test						Chi-square, df					SS	7.144	5.412	1.732	1.142	5	6	1.517	20
		13.6		W	0.9055	0.8871	0.879	0.9147		P value					CLP3d	18.85	11.67	7.179	1.049	6	7	6.842	20
				P value	0.4413	0.3429	0.2643	0.4296		P value summary
				Passed normality test (alpha=0.05)?	Yes	Yes	Yes	Yes		Is there significant matching (P < 0.05)?	No
				P value summary	ns	ns	ns	ns
										Difference between row means
				Kolmogorov-Smirnov test						Predicted mean of SS	6.278
				KS distance	0.2476	0.259	0.2112	0.2341		Predicted mean of CLP3d	15.26
				P value	>0.1000	>0.1000	>0.1000	>0.1000		Difference between predicted means	-8.983
				Passed normality test (alpha=0.05)?	Yes	Yes	Yes	Yes		SE of difference	0.7754
				P value summary	ns	ns	ns	ns		95% CI of difference	-10.60 to -7.365
				Number of values	5	5	6	7		Difference between column means
										Predicted mean of WT	13
										Predicted mean of Trem2-/-	8.542
										Difference between predicted means	4.455
										SE of difference	0.7754
										95% CI of difference	2.838 to 6.073
										Interaction CI
										Mean diff, A1 - B1	1.732
										Mean diff, A2 - B2	7.179
										(A1 -B1) - (A2 - B2)	-5.446
										95% CI of difference	-8.681 to -2.211
										(B1 - A1) - (B2 - A2)	5.446
										95% CI of difference	2.211 to 8.681
										Data summary
										Number of columns (Column Factor)	2
										Number of rows (Time)	2
										Number of subjects (Subject)	13
										Number of missing values	2
