# Supplementary material for: TREM2hi resident macrophages protect the septic heart by maintaining cardiomyocyte homeostasis
Source: Nat Metab. 2023 Jan 12;5(1):129–46. doi: 10.1038/s42255-022-00715-5 (PMC9886554; doi:10.1038/s42255-022-00715-5)
Supplement: Source Data Fig. 5 — Statistical source data. [file 42255_2022_715_MOESM13_ESM.xlsx]

## Sheet: Fig. 5b
Fig. 5b	Vesicles/FOV			SS	CLP 3d		Column B	CLP 3d
SS	CLP 3d		Test for normal distribution				vs.	vs.
11	30		Anderson-Darling test				Column A	SS
16	37		A2*	0.4249	0.5354
12	38		P value	0.2929	0.1537		Unpaired t test with Welch's correction
18	29		Passed normality test (alpha=0.05)?	Yes	Yes		P value	<0.0001
14	36		P value summary	ns	ns		P value summary	****
12	26						Significantly different (P < 0.05)?	Yes
14	28		D'Agostino & Pearson test				One- or two-tailed P value?	Two-tailed
10	25		K2	1.718	3.493		Welch-corrected t, df	t=10.16, df=26.48
16	21		P value	0.4236	0.1744
13	29		Passed normality test (alpha=0.05)?	Yes	Yes		How big is the difference?
9	42		P value summary	ns	ns		Mean of column A	13.76
12	38						Mean of column B	39.44
13	43		Shapiro-Wilk test				Difference between means (B - A) ± SEM	25.68 ± 2.527
10	45		W	0.9547	0.9391		95% confidence interval	20.49 to 30.87
12	49		P value	0.3184	0.1414		R squared (eta squared)	0.796
11	63		Passed normality test (alpha=0.05)?	Yes	Yes
19	60		P value summary	ns	ns		F test to compare variances
15	50						F, DFn, Dfd	19.32, 24, 24
18	69		Kolmogorov-Smirnov test				P value	<0.0001
15	53		KS distance	0.135	0.1465		P value summary	****
12	30		P value	>0.1000	>0.1000		Significantly different (P < 0.05)?	Yes
14	36		Passed normality test (alpha=0.05)?	Yes	Yes
13	35		P value summary	ns	ns		Data analyzed
17	41						Sample size, column A	25
18	33		Number of values	25	25		Sample size, column B	25

## Sheet: Fig. 5h
Fig. 5h	%Keima+ into Mac1s(norm to control)				WT	KO		Column B	KO
	WT	KO		Test for normal distribution				vs.	vs.
mtKeima-458	2.76083	1.64098		Anderson-Darling test				Column A	WT
	4.25061	2.19941		A2*	N too small	N too small
	3.10772	2.38735		P value				Unpaired t test
	3.15037	2.05056		Passed normality test (alpha=0.05)?				P value	0.0034
	3.6967	2.49648		P value summary				P value summary	**
								Significantly different (P < 0.05)?	Yes
				D'Agostino & Pearson test				One- or two-tailed P value?	Two-tailed
				K2	N too small	N too small		t, df	t=4.110, df=8
				P value
				Passed normality test (alpha=0.05)?				How big is the difference?
				P value summary				Mean of column A	3.393
								Mean of column B	2.155
				Shapiro-Wilk test				Difference between means (B - A) ± SEM	-1.238 ± 0.3013
				W	0.9375	0.9434		95% confidence interval	-1.933 to -0.5436
				P value	0.6484	0.6901		R squared (eta squared)	0.6786
				Passed normality test (alpha=0.05)?	Yes	Yes
				P value summary	ns	ns		F test to compare variances
								F, DFn, Dfd	3.055, 4, 4
				Kolmogorov-Smirnov test				P value	0.3049
				KS distance	0.2611	0.1775		P value summary	ns
				P value	>0.1000	>0.1000		Significantly different (P < 0.05)?	No
				Passed normality test (alpha=0.05)?	Yes	Yes
				P value summary	ns	ns		Data analyzed
								Sample size, column A	5
				Number of values	5	5		Sample size, column B	5
mtKeima-561	2.21741	1.149			WT	KO		Column B	KO
	3.76824	1.29535		Test for normal distribution				vs.	vs.
	2.8532	2.08928		Anderson-Darling test				Column A	WT
	2.48806	1.62463		A2*	N too small	N too small
	3.13454	2.08326		P value				Unpaired t test
				Passed normality test (alpha=0.05)?				P value	0.0056
				P value summary				P value summary	**
								Significantly different (P < 0.05)?	Yes
				D'Agostino & Pearson test				One- or two-tailed P value?	Two-tailed
				K2	N too small	N too small		t, df	t=3.747, df=8
				P value
				Passed normality test (alpha=0.05)?				How big is the difference?
				P value summary				Mean of column A	2.892
								Mean of column B	1.648
				Shapiro-Wilk test				Difference between means (B - A) ± SEM	-1.244 ± 0.3320
				W	0.9738	0.8764		95% confidence interval	-2.010 to -0.4784
				P value	0.8989	0.2935		R squared (eta squared)	0.637
				Passed normality test (alpha=0.05)?	Yes	Yes
				P value summary	ns	ns		F test to compare variances
								F, DFn, Dfd	1.908, 4, 4
				Kolmogorov-Smirnov test				P value	0.5469
				KS distance	0.1493	0.2411		P value summary	ns
				P value	>0.1000	>0.1000		Significantly different (P < 0.05)?	No
				Passed normality test (alpha=0.05)?	Yes	Yes
				P value summary	ns	ns		Data analyzed
								Sample size, column A	5
				Number of values	5	5		Sample size, column B	5

## Sheet: Fig. 5i
Fig. 5i	Cardiomyocyte-derived Tomato protein in macs (×103 MFI)
WT→CardRED RETNLA+CD163+	KO→CardRED RETNLA+CD163+			WT→CardREDRETNLA+CD163+	KO→CardREDRETNLA+CD163+		Column B	KO→CardREDRETNLA+CD163+
13.042	7.674		Test for normal distribution				vs.	vs.
12.757	9.041		Anderson-Darling test				Column A	WT→CardREDRETNLA+CD163+
10.365	8.197		A2*	N too small	N too small
9.486	7.475		P value				Mann Whitney test
9.988	8.845		Passed normality test (alpha=0.05)?				P value	0.0012
10.178	8.486		P value summary				Exact or approximate P value?	Exact
9.883							P value summary	**
			D'Agostino & Pearson test				Significantly different (P < 0.05)?	Yes
			K2	N too small	N too small		One- or two-tailed P value?	Two-tailed
			P value				Sum of ranks in column A,B	70 , 21
			Passed normality test (alpha=0.05)?				Mann-Whitney U	0
			P value summary
							Difference between medians
			Shapiro-Wilk test				Median of column A	10.18, n=7
			W	0.7789	0.9439		Median of column B	8.342, n=6
			P value	0.0251	0.6909		Difference: Actual	-1.837
			Passed normality test (alpha=0.05)?	No	Yes		Difference: Hodges-Lehmann	-2.09
			P value summary	*	ns
			Kolmogorov-Smirnov test
			KS distance	0.3357	0.1691
			P value	0.0166	>0.1000
			Passed normality test (alpha=0.05)?	No	Yes
			P value summary	*	ns
			Number of values	7	6
WT→CardRED F4/80-LY6C+	KO→CardRED F4/80-LY6C+			WT→CardREDF4/80-LY6C+	KO→CardREDF4/80-LY6C+		Column B	KO→CardREDF4/80-LY6C+
2.058	1.713		Test for normal distribution				vs.	vs.
1.105	2.315		Anderson-Darling test				Column A	WT→CardREDF4/80-LY6C+
1.868	2.156		A2*	N too small	N too small
1.656	2.145		P value				Unpaired t test
2.064	1.265		Passed normality test (alpha=0.05)?				P value	0.2415
0.769	1.567		P value summary				P value summary	ns
1.269							Significantly different (P < 0.05)?	No
			D'Agostino & Pearson test				One- or two-tailed P value?	Two-tailed
			K2	N too small	N too small		t, df	t=1.238, df=11
			P value
			Passed normality test (alpha=0.05)?				How big is the difference?
			P value summary				Mean of column A	1.541
							Mean of column B	1.86
			Shapiro-Wilk test				Difference between means (B - A) ± SEM	0.3189 ± 0.2576
			W	0.9158	0.9219		95% confidence interval	-0.2481 to 0.8859
			P value	0.4375	0.5188		R squared (eta squared)	0.1223
			Passed normality test (alpha=0.05)?	Yes	Yes
			P value summary	ns	ns		F test to compare variances
							F, DFn, Dfd	1.514, 6, 5
			Kolmogorov-Smirnov test				P value	0.6659
			KS distance	0.1704	0.2568		P value summary	ns
			P value	>0.1000	>0.1000		Significantly different (P < 0.05)?	No
			Passed normality test (alpha=0.05)?	Yes	Yes
			P value summary	ns	ns		Data analyzed
							Sample size, column A	7
			Number of values	7	6		Sample size, column B	6

## Sheet: Fig. 5j
Fig. 5j	Exophers/FOV			WT→CardRED	KO→CardRED		Column B	KO→CardRED
WT→CardRED	KO→CardRED		Test for normal distribution				vs.	vs.
26	70		Anderson-Darling test				Column A	WT→CardRED
31	65		A2*	0.2438	0.3274
29	55		P value	0.7381	0.5032		Unpaired t test
28	69		Passed normality test (alpha=0.05)?	Yes	Yes		P value	<0.0001
35	55		P value summary	ns	ns		P value summary	****
33	61						Significantly different (P < 0.05)?	Yes
28	55		D'Agostino & Pearson test				One- or two-tailed P value?	Two-tailed
38	67		K2	0.387	3.015		t, df	t=14.94, df=48
31	63		P value	0.8241	0.2214
35	58		Passed normality test (alpha=0.05)?	Yes	Yes		How big is the difference?
18	51		P value summary	ns	ns		Mean of column A	28.64
27	49						Mean of column B	56.76
22	47		Shapiro-Wilk test				Difference between means (B - A) ± SEM	28.12 ± 1.882
21	52		W	0.9729	0.9616		95% confidence interval	24.34 to 31.90
24	50		P value	0.7185	0.448		R squared (eta squared)	0.8231
32	48		Passed normality test (alpha=0.05)?	Yes	Yes
28	49		P value summary	ns	ns		F test to compare variances
29	47						F, DFn, Dfd	2.044, 24, 24
22	43		Kolmogorov-Smirnov test				P value	0.0862
20	56		KS distance	0.1005	0.1108		P value summary	ns
33	64		P value	>0.1000	>0.1000		Significantly different (P < 0.05)?	No
38	63		Passed normality test (alpha=0.05)?	Yes	Yes
32	59		P value summary	ns	ns		Data analyzed
29	66						Sample size, column A	25
27	57		Number of values	25	25		Sample size, column B	25
