# Supplementary material for: TREM2hi resident macrophages protect the septic heart by maintaining cardiomyocyte homeostasis
Source: Nat Metab. 2023 Jan 12;5(1):129–46. doi: 10.1038/s42255-022-00715-5 (PMC9886554; doi:10.1038/s42255-022-00715-5)
Supplement: Source Data Fig. 6 — Statistical source data. [file 42255_2022_715_MOESM14_ESM.xlsx]

## Sheet: Fig. 6a
Fig. 6a	Survival(%)						Comparison of Survival Curves
编号	Time(h)	WT	Trem2-/-
107	48	1					Log-rank (Mantel-Cox) test
108	48	1					Chi square	5.055
109	68	1					df	1
110	168	0					P value	0.0246
111	68	1					P value summary	*
112	168	0					Are the survival curves sig different?	Yes
113	168	0
114	168	0					Gehan-Breslow-Wilcoxon test
115	168		0				Chi square	5.388
116	168		0				df	1
117	168		0				P value	0.0203
118	168		0				P value summary	*
218	168		0				Are the survival curves sig different?	Yes
219	168		0
220	168		0				Median survival
221	168		0				KO	120
294	123		1				WT	Undefined
295	168		0
296	168		0				Hazard Ratio (Mantel-Haenszel)	A/B	B/A
297	70	1					Ratio (and its reciprocal)	2.605	0.3838
298	72	1					95% CI of ratio	1.131 to 6.003	0.1666 to 0.8845
299	81	1
302	168		0				Hazard Ratio (logrank)	A/B	B/A
304	125		1				Ratio (and its reciprocal)	2.909	0.3438
305	128		1				95% CI of ratio	1.279 to 6.618	0.1511 to 0.7821
309	120	1
310	168	0
311	168	0
312	168	0
313	168	0
314	117	1
373	72	1
373	75	1
375	24	1
376	120	1
377	168	0
378	168	0
379	168	0
380	168	0
381	144	1
382	120	1
383	100	1
384	80	1
385	90	1
386	168		0
387	72		1
388	168		0
389	60		1

## Sheet: Fig. 6b
Fig. 6b	EF(%)									Mixed-effects model (REML)	Matching: Stacked							Compare each cell mean with the other cell mean in that row
	WT									Assume sphericity?	No
SS	84.1678	64.362	72.9059	76.6855	89.7619	77.6169	71.3075	74.4578		Alpha	0.05							Number of families	1
CLP 3d	61.9538	45.6637	55.1776	46.4383	55.5608	48.4428	51.3783	69.1091										Number of comparisons per family	4
CLP 7d	72.7169	66.1641	68.8707	64.448	80.6763	69.1832	70.3725	60.2957		Fixed effects (type III)	P value	P value summary	Statistically significant (P < 0.05)?	F (DFn, DFd)	Geisser-Greenhouse's epsilon			Alpha	0.05
CLP 21d	82.643	85.1446	75.5858	56.1417	72.0291	74.8799	75.2921			Time	<0.0001	****	Yes	F (2.817, 35.69) = 19.83	0.9392
										Column Factor	0.001	***	Yes	F (1, 13) = 17.96				Sidak's multiple comparisons test	Mean Diff.	95.00% CI of diff.	Significant?	Summary	Adjusted P Value
	Trem2-/-									Time x Column Factor	0.0287	*	Yes	F (3, 38) = 3.355
SS	57.0361	75.844	72.8085	72.0045	83.1958	82.2707	66.1095											WT - Trem2-/-
CLP 3d	57.6772	43.4933	52.1983	44.9375	60.3218	47.0719	39.882			Random effects	SD	Variance						SS	3.655	-9.287 to 16.60	No	ns	0.8904
CLP 7d	55.1133	52.3111	32.6388	69.9627	51.4131	52.8678	49.9337			Subject	2.847	8.108						CLP 3d	4.847	-6.872 to 16.57	No	ns	0.6896
CLP 21d	42.2169	49.6574	46.6364	62.9033	68.5042	54.4251	67.2006			Residual	8.239	67.89						CLP 7d	17.06	2.711 to 31.40	Yes	*	0.0199
																		CLP 21d	18.6	3.103 to 34.09	Yes	*	0.0172
										Was the matching effective?
										Chi-square, df	0.7877, 1
										P value	0.3748							Test details	Mean 1	Mean 2	Mean Diff.	SE of diff.	N1	N2	t
	WT-SS	WT-CLP3d	WT-CLP7d	WT-21d	Trem2-/- SS	Trem2-/- CLP3d	Trem2-/- CLP7d	Trem2-/- 21d		P value summary	ns
Test for normal distribution										Is there significant matching (P < 0.05)?	No							WT - Trem2-/-
Anderson-Darling test																		SS	76.41	72.75	3.655	4.422	8	7	0.8266
A2*	0.2133	0.3009	0.2418	N too small	N too small	N too small	N too small	N too small		Difference between column means								CLP 3d	54.22	49.37	4.847	4.056	8	7	1.195
P value	0.7744	0.5018	0.6679							Predicted mean of WT	68.57							CLP 7d	69.09	52.03	17.06	4.642	8	7	3.674
Passed normality test (alpha=0.05)?	Yes	Yes	Yes							Predicted mean of Trem2-/-	57.52							CLP 21d	74.53	55.93	18.6	5.288	7	7	3.517
P value summary	ns	ns	ns							Difference between predicted means	11.05
										SE of difference	2.608
D'Agostino & Pearson test										95% CI of difference	5.418 to 16.69
K2	0.4275	1.459	1.905	N too small	N too small	N too small	N too small	N too small
P value	0.8076	0.4821	0.3857							Data summary
Passed normality test (alpha=0.05)?	Yes	Yes	Yes							Number of columns (Column Factor)	2
P value summary	ns	ns	ns							Number of rows (Time)	4
										Number of subjects (Subject)	15
Shapiro-Wilk test										Number of missing values	1
W	0.9728	0.9196	0.961	0.8718	0.9435	0.9414	0.8792	0.9223
KS distance	0.1885	0.1841	0.1662	0.2517	0.1817	0.1902	0.2807	0.177
P value	>0.1000	>0.1000	>0.1000	>0.1000	>0.1000	>0.1000	>0.1000	>0.1000
Passed normality test (alpha=0.05)?	Yes	Yes	Yes	Yes	Yes	Yes	Yes	Yes
P value summary	ns	ns	ns	ns	ns	ns	ns	ns
Number of values	8	8	8	7	7	7	7	7

## Sheet: Fig. 6c
Fig. 6c	cTNI(ng/ml)
	WT
SS	0	0	0	0	0.0004
CLP 3d	0.5799	0.5642	0.5266	0.4086	0.7118	0.2047	0.4515	0.1384
CLP 7d	0.2129	0.4296	0.05	0.0535	0.048	0.1907	0.1067
CLP 21d	0	0.0009	0.0003	0.0001	0.0199	0.028
	Trem2-/-
SS	0	0.0012	0.0001	0	0.0002
CLP 3d	1.1249	0.7269	0.7679	1.4235	0.8562	0.98	0.3747
CLP 7d	1.0842	0.5296	0.4658	0.4204	0.5394	0.5353	0.2261
CLP 21d	0	0.0098	0.029	0.0188	0.0376	0.0053
Two-way ANOVA	Ordinary							Number of families	1
Alpha	0.05							Number of comparisons per family	4
								Alpha	0.05
Source of Variation	% of total variation	P value	P value summary	Significant?
Interaction	8.22	0.0033	**	Yes				Sidak's multiple comparisons test	Predicted (LS) mean diff.	95.00% CI of diff.	Significant?	Summary	Adjusted P Value
Row Factor	60.84	<0.0001	****	Yes
Column Factor	8.41	0.0002	***	Yes				WT - Trem2-/-
								SS	-0.0002221	-0.3022 to 0.3017	No	ns	>0.9999
ANOVA table	SS (Type III)	DF	MS	F (DFn, DFd)	P value			CLP 3d	-0.4452	-0.6923 to -0.1981	Yes	***	0.0001
Interaction	0.5374	3	0.1791	F (3, 43) = 5.311	P=0.0033			CLP 7d	-0.3871	-0.6423 to -0.1319	Yes	**	0.0012
Row Factor	3.978	3	1.326	F (3, 43) = 39.31	P<0.0001			CLP 21d	-0.008574	-0.2842 to 0.2671	No	ns	>0.9999
Column Factor	0.5498	1	0.5498	F (1, 43) = 16.30	P=0.0002
Residual	1.451	43	0.03373
								Test details	Predicted (LS) mean 1	Predicted (LS) mean 2	Predicted (LS) mean diff.	SE of diff.	N1	N2	t	DF
Difference between column means
Predicted (LS) mean of WT	0.1531							WT - Trem2-/-
Predicted (LS) mean of Trem2-/-	0.3634							SS	8.859e-05	0.0003107	-0.0002221	0.1162	5	5	0.001912	43
Difference between predicted means	-0.2103							CLP 3d	0.4482	0.8935	-0.4452	0.09506	8	7	4.684	43
SE of difference	0.05209							CLP 7d	0.1559	0.5431	-0.3871	0.09817	7	7	3.943	43
95% CI of difference	-0.3153 to -0.1052							CLP 21d	0.008208	0.01678	-0.008574	0.106	6	6	0.08085	43

## Sheet: Fig. 6d
Fig. 6d	EF(%)			Trem2+/+Ch	Trem2-/-Ch
Trem2+/+Ch	Trem2-/-Ch		Test for normal distribution				Column B	Trem2-/-Ch
67.6009	68.1766		Anderson-Darling test				vs.	vs.
82.1251	57.6505		A2*	0.2762	0.2596		Column A	Trem2+/+Ch
84.7951	65.9283		P value	0.5822	0.6377
83.6254	51.2711		Passed normality test (alpha=0.05)?	Yes	Yes		Unpaired t test
54.2254	53.4798		P value summary	ns	ns		P value	0.0007
73.9089	49.8505						P value summary	***
89.0927	59.3553		D'Agostino & Pearson test				Significantly different (P < 0.05)?	Yes
74.339	56.4043		K2	2.203	0.9004		One- or two-tailed P value?	Two-tailed
73.5037	65.7496		P value	0.3323	0.6375		t, df	t=4.000, df=20
68.5121	76.8855		Passed normality test (alpha=0.05)?	Yes	Yes
76.746	47.949		P value summary	ns	ns		How big is the difference?
							Mean of column A	75.32
			Shapiro-Wilk test				Mean of column B	59.34
			W	0.9482	0.9479		Difference between means (B - A) ± SEM	-15.98 ± 3.994
			P value	0.621	0.6169		95% confidence interval	-24.31 to -7.647
			Passed normality test (alpha=0.05)?	Yes	Yes		R squared (eta squared)	0.4445
			P value summary	ns	ns
							F test to compare variances
			Kolmogorov-Smirnov test				F, DFn, Dfd	1.191, 10, 10
			KS distance	0.1537	0.1355		P value	0.7879
			P value	>0.1000	>0.1000		P value summary	ns
			Passed normality test (alpha=0.05)?	Yes	Yes		Significantly different (P < 0.05)?	No
			P value summary	ns	ns
							Data analyzed
			Number of values	11	11		Sample size, column A	11
							Sample size, column B	11

## Sheet: Fig. 6e
Fig. 6e	E/A			Trem2+/+Ch	Trem2-/-Ch		Column B	Trem2-/-Ch
Trem2+/+Ch	Trem2-/-Ch		Test for normal distribution				vs.	vs.
1.41735	1.17154		Anderson-Darling test				Column A	Trem2+/+Ch
1.54526	1.20545		A2*	0.345	0.1735
1.4336	1.22263		P value	0.4144	0.9017		Unpaired t test
1.41172	1.08768		Passed normality test (alpha=0.05)?	Yes	Yes		P value	<0.0001
1.32215	1.2603		P value summary	ns	ns		P value summary	****
1.63396	1.13079						Significantly different (P < 0.05)?	Yes
1.49708	1.28476		D'Agostino & Pearson test				One- or two-tailed P value?	Two-tailed
1.67884	1.22624		K2	1.429	0.2083		t, df	t=4.843, df=20
1.35968	1.38632		P value	0.4895	0.9011
1.3545	1.43616		Passed normality test (alpha=0.05)?	Yes	Yes		How big is the difference?
1.4581	1.02746		P value summary	ns	ns		Mean of column A	1.465
							Mean of column B	1.222
			Shapiro-Wilk test				Difference between means (B - A) ± SEM	-0.2430 ± 0.05017
			W	0.9278	0.9773		95% confidence interval	-0.3477 to -0.1383
			P value	0.3886	0.9492		R squared (eta squared)	0.5398
			Passed normality test (alpha=0.05)?	Yes	Yes
			P value summary	ns	ns		F test to compare variances
							F, DFn, Dfd	1.104, 10, 10
			Kolmogorov-Smirnov test				P value	0.8785
			KS distance	0.1595	0.1215		P value summary	ns
			P value	>0.1000	>0.1000		Significantly different (P < 0.05)?	No
			Passed normality test (alpha=0.05)?	Yes	Yes
			P value summary	ns	ns		Data analyzed
							Sample size, column A	11
			Number of values	11	11		Sample size, column B	11

## Sheet: Fig. 6f
Fig. 6f	CO(ml/min)			Trem2+/+Ch	Trem2-/-Ch
Trem2+/+Ch	Trem2-/-Ch		Test for normal distribution				Column B	Trem2-/-Ch
18.1937	12.9859		Anderson-Darling test				vs.	vs.
16.4708	6.55579		A2*	0.4038	0.6346		Column A	Trem2+/+Ch
13.5172	13.0534		P value	0.2935	0.0717
15.342	10.2514		Passed normality test (alpha=0.05)?	Yes	Yes		Unpaired t test
8.93193	13.051		P value summary	ns	ns		P value	0.0047
17.0242	10.0612						P value summary	**
19.7357	12.6167		D'Agostino & Pearson test				Significantly different (P < 0.05)?	Yes
14.1379	13.0797		K2	3.052	2.71		One- or two-tailed P value?	Two-tailed
20.2469	12.9604		P value	0.2174	0.2579		t, df	t=3.178, df=20
20.2681	16.7027		Passed normality test (alpha=0.05)?	Yes	Yes
19.8273	15.3517		P value summary	ns	ns		How big is the difference?
							Mean of column A	16.7
			Shapiro-Wilk test				Mean of column B	12.42
			W	0.8973	0.9028		Difference between means (B - A) ± SEM	-4.275 ± 1.345
			P value	0.1712	0.1997		95% confidence interval	-7.081 to -1.469
			Passed normality test (alpha=0.05)?	Yes	Yes		R squared (eta squared)	0.3355
			P value summary	ns	ns
							F test to compare variances
			Kolmogorov-Smirnov test				F, DFn, Dfd	1.709, 10, 10
			KS distance	0.1678	0.2555		P value	0.4112
			P value	>0.1000	0.0431		P value summary	ns
			Passed normality test (alpha=0.05)?	Yes	No		Significantly different (P < 0.05)?	No
			P value summary	ns	*
							Data analyzed
			Number of values	11	11		Sample size, column A	11
							Sample size, column B	11

## Sheet: Fig. 6g
Fig. 6g	cTNI(ng/ml)			Trem2+/+Ch	Trem2-/-Ch
Trem2+/+Ch	Trem2-/-Ch		Test for normal distribution				Column B	Trem2-/-Ch
0.3908	0.4369		Anderson-Darling test				vs.	vs.
0.1487	0.2731		A2*	0.4829	1.292		Column A	Trem2+/+Ch
0.2875	0.3338		P value	0.1812	0.0012
0.084	0.5092		Passed normality test (alpha=0.05)?	Yes	No		Mann Whitney test
0.05267	0.8069		P value summary	ns	**		P value	0.0003
0.0987	1.3313						Exact or approximate P value?	Exact
0.1085	0.374		D'Agostino & Pearson test				P value summary	***
0.3068	0.3924		K2	1.702	5.095		Significantly different (P < 0.05)?	Yes
0.2281	0.2911		P value	0.427	0.0783		One- or two-tailed P value?	Two-tailed
0.065	1.3581		Passed normality test (alpha=0.05)?	Yes	Yes		Sum of ranks in column A,B	75 , 178
0.146	0.3042		P value summary	ns	ns		Mann-Whitney U	9
			Shapiro-Wilk test				Difference between medians
			W	0.8991	0.7326		Median of column A	0.1460, n=11
			P value	0.1801	0.0012		Median of column B	0.3920, n=11
			Passed normality test (alpha=0.05)?	Yes	No		Difference: Actual	0.246
			P value summary	ns	**		Difference: Hodges-Lehmann	0.2513
			Kolmogorov-Smirnov test
			KS distance	0.2245	0.2992
			P value	>0.1000	0.0068
			Passed normality test (alpha=0.05)?	Yes	No
			P value summary	ns	**
			Number of values	11	11

## Sheet: Fig. 6h
Fig. 6h	LDH concentration(×103 U/ml)
Trem2+/+Ch	Trem2-/-Ch				Trem2+/+Ch	Trem2-/-Ch		Column B	Trem2-/-Ch
4.12154	5.76901			Test for normal distribution				vs.	vs.
3.7788	4.47005			Anderson-Darling test				Column A	Trem2+/+Ch
4.14459	4.71254			A2*	0.5243	0.1905
4.32028	6.19628			P value	0.1397	0.8683		Unpaired t test
4.11002	6.18757			Passed normality test (alpha=0.05)?	Yes	Yes		P value	0.0003
4.90128	5.30778			P value summary	ns	ns		P value summary	***
5.10874	5.71767							Significantly different (P < 0.05)?	Yes
3.59167	6.78134			D'Agostino & Pearson test				One- or two-tailed P value?	Two-tailed
5.3104	6.3444			K2	2.504	0.2141		t, df	t=4.431, df=20
5.32819	5.35192			P value	0.286	0.8985
3.88955	5.56742			Passed normality test (alpha=0.05)?	Yes	Yes		How big is the difference?
				P value summary	ns	ns		Mean of column A	4.419
								Mean of column B	5.673
				Shapiro-Wilk test				Difference between means (B - A) ± SEM	1.255 ± 0.2832
				W	0.8924	0.9716		95% confidence interval	0.6640 to 1.845
				P value	0.149	0.9024		R squared (eta squared)	0.4954
				Passed normality test (alpha=0.05)?	Yes	Yes
				P value summary	ns	ns		F test to compare variances
								F, DFn, Dfd	1.220, 10, 10
				Kolmogorov-Smirnov test				P value	0.7595
				KS distance	0.2136	0.1336		P value summary	ns
				P value	>0.1000	>0.1000		Significantly different (P < 0.05)?	No
				Passed normality test (alpha=0.05)?	Yes	Yes
				P value summary	ns	ns		Data analyzed
								Sample size, column A	11
				Number of values	11	11		Sample size, column B	11

## Sheet: Fig.6i
Fig. 6i	ANP protein (pg/ml)			Trem2+/+Ch	Trem2-/-Ch		Column B	Trem2-/-Ch
Trem2+/+Ch	Trem2-/-Ch		Test for normal distribution				vs.	vs.
34.1043	45.5186		Anderson-Darling test				Column A	Trem2+/+Ch
27.1944	58.7966		A2*	0.5243	0.1905
22.6138	60.4681		P value	0.1397	0.8683		Unpaired t test
15.6484	68.864		Passed normality test (alpha=0.05)?	Yes	Yes		P value	0.0012
41.7456	62.561		P value summary	ns	ns		P value summary	**
48.0645	81.2952						Significantly different (P < 0.05)?	Yes
51.031	43.5275		D'Agostino & Pearson test				One- or two-tailed P value?	Two-tailed
39.01	60.259		K2	2.504	0.2141		t, df	t=3.836, df=18
30.7113	43.3903		P value	0.286	0.8985
23.8243	32.7457		Passed normality test (alpha=0.05)?	Yes	Yes		How big is the difference?
			P value summary	ns	ns		Mean of column A	33.39
							Mean of column B	55.74
			Shapiro-Wilk test				Difference between means (B - A) ± SEM	22.35 ± 5.826
			W	0.8924	0.9716		95% confidence interval	10.11 to 34.59
			P value	0.149	0.9024		R squared (eta squared)	0.4497
			Passed normality test (alpha=0.05)?	Yes	Yes
			P value summary	ns	ns		F test to compare variances
							F, DFn, Dfd	1.554, 9, 9
			Kolmogorov-Smirnov test				P value	0.5219
			KS distance	0.2136	0.1336		P value summary	ns
			P value	>0.1000	>0.1000		Significantly different (P < 0.05)?	No
			Passed normality test (alpha=0.05)?	Yes	Yes
			P value summary	ns	ns		Data analyzed
							Sample size, column A	10
			Number of values	11	11		Sample size, column B	10
	BNP protein (pg/ml)			Trem2+/+Ch	Trem2-/-Ch		Table Analyzed	F6i-2
Trem2+/+Ch	Trem2-/-Ch		Test for normal distribution
290.037	1071.59		Anderson-Darling test				Column B	Trem2-/-Ch
410.332	464.576		A2*	0.3432	0.3902		vs.	vs.
332.472	420.664		P value	0.4108	0.311		Column A	Trem2+/+Ch
333.21	636.531		Passed normality test (alpha=0.05)?	Yes	Yes
239.483	920.295		P value summary	ns	ns		Unpaired t test with Welch's correction
307.011	361.624						P value	0.0014
316.974	780.443		D'Agostino & Pearson test				P value summary	**
487.085	730.996		K2	0.2661	1.264		Significantly different (P < 0.05)?	Yes
99.631	447.601		P value	0.8754	0.5317		One- or two-tailed P value?	Two-tailed
126.568	490.406		Passed normality test (alpha=0.05)?	Yes	Yes		Welch-corrected t, df	t=4.038, df=13.13
			P value summary	ns	ns
							How big is the difference?
			Shapiro-Wilk test				Mean of column A	294.3
			W	0.9447	0.9144		Mean of column B	632.5
			P value	0.6066	0.3127		Difference between means (B - A) ± SEM	338.2 ± 83.76
			Passed normality test (alpha=0.05)?	Yes	Yes		95% confidence interval	157.4 to 519.0
			P value summary	ns	ns		R squared (eta squared)	0.554
			Kolmogorov-Smirnov test				F test to compare variances
			KS distance	0.1855	0.2251		F, DFn, Dfd	4.119, 9, 9
			P value	>0.1000	>0.1000		P value	0.0466
			Passed normality test (alpha=0.05)?	Yes	Yes		P value summary	*
			P value summary	ns	ns		Significantly different (P < 0.05)?	Yes
			Number of values	10	10		Data analyzed
							Sample size, column A	10
							Sample size, column B	10

## Sheet: Fig. 6j
Fig. 6j	TNFα protein (pg/mg)			Trem2+/+Ch	Trem2-/-Ch		Column B	Trem2-/-Ch
Trem2+/+Ch	Trem2-/-Ch		Test for normal distribution				vs.	vs.
6.26955	56.1723		Anderson-Darling test				Column A	Trem2+/+Ch
7.50393	61.5993		A2*	0.6372	0.2764
9.41288	84.7767		P value	0.0679	0.5732		Unpaired t test with Welch's correction
9.45855	87.1968		Passed normality test (alpha=0.05)?	Yes	Yes		P value	0.0002
3.53558	78.764		P value summary	ns	ns		P value summary	***
9.44968	37.8801						Significantly different (P < 0.05)?	Yes
28.0047	46.0566		D'Agostino & Pearson test				One- or two-tailed P value?	Two-tailed
25.9044	24.1336		K2	1.96	1.489		Welch-corrected t, df	t=5.462, df=11.41
12.863	28.7249		P value	0.3753	0.475
19.2311	44.8622		Passed normality test (alpha=0.05)?	Yes	Yes		How big is the difference?
			P value summary	ns	ns		Mean of column A	13.16
							Mean of column B	55.02
			Shapiro-Wilk test				Difference between means (B - A) ± SEM	41.85 ± 7.663
			W	0.8672	0.932		95% confidence interval	25.06 to 58.65
			P value	0.0926	0.4675		R squared (eta squared)	0.7234
			Passed normality test (alpha=0.05)?	Yes	Yes
			P value summary	ns	ns		F test to compare variances
							F, DFn, Dfd	7.345, 9, 9
			Kolmogorov-Smirnov test				P value	0.0066
			KS distance	0.2706	0.1533		P value summary	**
			P value	0.0365	>0.1000		Significantly different (P < 0.05)?	Yes
			Passed normality test (alpha=0.05)?	No	Yes
			P value summary	*	ns		Data analyzed
							Sample size, column A	10
			Number of values	10	10		Sample size, column B	10
	IL1β protein (pg/mg)			Trem2+/+Ch	Trem2-/-Ch		Column B	Trem2-/-Ch
Trem2+/+Ch	Trem2-/-Ch		Test for normal distribution				vs.	vs.
10.4288	96.4431		Anderson-Darling test				Column A	Trem2+/+Ch
23.2863	117.415		A2*	0.2142	0.3737
6.9476	151.05		P value	0.7918	0.3431		Unpaired t test with Welch's correction
44.0999	114.829		Passed normality test (alpha=0.05)?	Yes	Yes		P value	0.0049
37.32	163.876		P value summary	ns	ns		P value summary	**
32.0955	17.8844						Significantly different (P < 0.05)?	Yes
21.7941	34.6938		D'Agostino & Pearson test				One- or two-tailed P value?	Two-tailed
33.5398	43.1296		K2	0.09595	1.666		Welch-corrected t, df	t=3.553, df=10.39
33.77	106.877		P value	0.9532	0.4347
52.5721	44.4596		Passed normality test (alpha=0.05)?	Yes	Yes		How big is the difference?
			P value summary	ns	ns		Mean of column A	29.59
							Mean of column B	89.07
			Shapiro-Wilk test				Difference between means (B - A) ± SEM	59.48 ± 16.74
			W	0.9668	0.9237		95% confidence interval	22.37 to 96.59
			P value	0.8594	0.3884		R squared (eta squared)	0.5486
			Passed normality test (alpha=0.05)?	Yes	Yes
			P value summary	ns	ns		F test to compare variances
							F, DFn, Dfd	12.87, 9, 9
			Kolmogorov-Smirnov test				P value	0.0008
			KS distance	0.1701	0.2092		P value summary	***
			P value	>0.1000	>0.1000		Significantly different (P < 0.05)?	Yes
			Passed normality test (alpha=0.05)?	Yes	Yes
			P value summary	ns	ns		Data analyzed
							Sample size, column A	10
			Number of values	10	10		Sample size, column B	10
	CCL2 protein (pg/mg)			Trem2+/+Ch	Trem2-/-Ch		Column B	Trem2-/-Ch
Trem2+/+Ch	Trem2-/-Ch		Test for normal distribution				vs.	vs.
1033.13	1434.73		Anderson-Darling test				Column A	Trem2+/+Ch
738.775	1327.57		A2*	0.3955	0.4346
871.333	2248.1		P value	0.3013	0.2376		Unpaired t test
1369.5	2040.48		Passed normality test (alpha=0.05)?	Yes	Yes		P value	0.0008
1574.82	2611.27		P value summary	ns	ns		P value summary	***
832.11	2324.41						Significantly different (P < 0.05)?	Yes
840.841	1549.23		D'Agostino & Pearson test				One- or two-tailed P value?	Two-tailed
1717.62	2405.18		K2	1.023	1.397		t, df	t=4.003, df=18
1400.65	2744.43		P value	0.5996	0.4972
2075.92	2261.72		Passed normality test (alpha=0.05)?	Yes	Yes		How big is the difference?
			P value summary	ns	ns		Mean of column A	1245
							Mean of column B	2095
			Shapiro-Wilk test				Difference between means (B - A) ± SEM	849.2 ± 212.2
			W	0.9119	0.9092		95% confidence interval	403.5 to 1295
			P value	0.2944	0.2753		R squared (eta squared)	0.4709
			Passed normality test (alpha=0.05)?	Yes	Yes
			P value summary	ns	ns		F test to compare variances
							F, DFn, Dfd	1.205, 9, 9
			Kolmogorov-Smirnov test				P value	0.7854
			KS distance	0.1962	0.2214		P value summary	ns
			P value	>0.1000	>0.1000		Significantly different (P < 0.05)?	No
			Passed normality test (alpha=0.05)?	Yes	Yes
			P value summary	ns	ns		Data analyzed
							Sample size, column A	10
			Number of values	10	10		Sample size, column B	10
	IL6 protein (pg/mg)			Trem2+/+Ch	Trem2-/-Ch		Column B	Trem2-/-Ch
Trem2+/+Ch	Trem2-/-Ch		Test for normal distribution				vs.	vs.
8.94179	40.3285		Anderson-Darling test				Column A	Trem2+/+Ch
8.47386	52.0637		A2*	0.4112	0.5442
10.2683	54.3615		P value	0.2741	0.1188		Unpaired t test with Welch's correction
13.7836	54.7951		Passed normality test (alpha=0.05)?	Yes	Yes		P value	0.0002
8.02003	51.7071		P value summary	ns	ns		P value summary	***
14.8931	33.2155						Significantly different (P < 0.05)?	Yes
15.5882	22.4072		D'Agostino & Pearson test				One- or two-tailed P value?	Two-tailed
13.7534	22.2664		K2	2.582	4.015		Welch-corrected t, df	t=5.678, df=9.897
16.6832	20.1071		P value	0.275	0.1343
13.0699	32.5873		Passed normality test (alpha=0.05)?	Yes	Yes		How big is the difference?
			P value summary	ns	ns		Mean of column A	12.35
							Mean of column B	38.38
			Shapiro-Wilk test				Difference between means (B - A) ± SEM	26.04 ± 4.586
			W	0.9091	0.8634		95% confidence interval	15.80 to 36.27
			P value	0.2751	0.0837		R squared (eta squared)	0.7651
			Passed normality test (alpha=0.05)?	Yes	Yes
			P value summary	ns	ns		F test to compare variances
							F, DFn, Dfd	20.03, 9, 9
			Kolmogorov-Smirnov test				P value	0.0001
			KS distance	0.1903	0.2268		P value summary	***
			P value	>0.1000	>0.1000		Significantly different (P < 0.05)?	Yes
			Passed normality test (alpha=0.05)?	Yes	Yes
			P value summary	ns	ns		Data analyzed
							Sample size, column A	10
			Number of values	10	10		Sample size, column B	10

[truncated: 3 more sheets: Fig. 6k, Fig. 6l, Fig. 6m]
