# Supplementary material for: TREM2hi resident macrophages protect the septic heart by maintaining cardiomyocyte homeostasis
Source: Nat Metab. 2023 Jan 12;5(1):129–46. doi: 10.1038/s42255-022-00715-5 (PMC9886554; doi:10.1038/s42255-022-00715-5)
Supplement: Source Data Fig. 7 — Statistical source data. [file 42255_2022_715_MOESM15_ESM.xlsx]

## Sheet: Fig. 7c
Fig. 7c	EF (%)				WT+MG	WT+Non-Mac1	WT+Mac1		Brown-Forsythe ANOVA test			Number of families	1
WT+MG	WT+Non-Mac1	WT+Mac1		Test for normal distribution					F* (DFn, DFd)	11.33 (2.000, 15.04)		Number of comparisons per family	3
48.6716	38.183	83.7083		Anderson-Darling test					P value	0.001		Alpha	0.05
57.4817	63.9156	70.9711		A2*	N too small	0.1563	0.36		P value summary	***
73.3795	57.8436	65.7977		P value		0.9272	0.3722		Significant diff. among means (P < 0.05)?	Yes		Games-Howell's multiple comparisons test	Mean Diff.	95.00% CI of diff.	Significant?	Summary	Adjusted P Value
65.828	53.9973	64.1274		Passed normality test (alpha=0.05)?		Yes	Yes					WT+MG vs. WT+Non-Mac1	4.352	-11.20 to 19.91	No	ns	0.7093	A-B
52.6303	50.9353	67.9242		P value summary		ns	ns		Welch's ANOVA test			WT+MG vs. WT+Mac1	-15.7	-31.21 to -0.1833	Yes	*	0.0476	A-C
	47.8514	93.7479							W (DFn, DFd)	11.24 (2.000, 10.67)		WT+Non-Mac1 vs. WT+Mac1	-20.05	-30.88 to -9.218	Yes	***	0.0005	B-C
	61.8245	80.8016		D'Agostino & Pearson test					P value	0.0024
	55.0485	82.0327		K2	N too small	0.8759	1.259		P value summary	**		Test details	Mean 1	Mean 2	Mean Diff.	SE of diff.	n1	n2	t	DF
	67.6141	72.6328		P value		0.6454	0.5328		Significant diff. among means (P < 0.05)?	Yes		WT+MG vs. WT+Non-Mac1	59.6	55.25	4.352	5.386	5	9	0.8081	7.607
		71.2262		Passed normality test (alpha=0.05)?		Yes	Yes					WT+MG vs. WT+Mac1	59.6	75.3	-15.7	5.379	5	10	2.919	7.656
				P value summary		ns	ns		Data summary			WT+Non-Mac1 vs. WT+Mac1	55.25	75.3	-20.05	4.221	9	10	4.75	16.93
									Number of treatments (columns)	3
				Shapiro-Wilk test					Number of values (total)	24
				W	0.9583	0.9748	0.9246
				P value	0.7964	0.9321	0.3971
				Passed normality test (alpha=0.05)?	Yes	Yes	Yes
				P value summary	ns	ns	ns
				Kolmogorov-Smirnov test
				KS distance	0.1837	0.1113	0.2113
				P value	>0.1000	>0.1000	>0.1000
				Passed normality test (alpha=0.05)?	Yes	Yes	Yes
				P value summary	ns	ns	ns
				Number of values	5	9	10

## Sheet: Fig. 7d
Fig. 7d	WT+MG	WT+Non-Mac1	WT+Mac1			WT+MG	WT+Non-Mac1	WT+Mac1		Table Analyzed	F7d		Number of families	1
FS(%)	27.1429	17.4556	51.4208		Test for normal distribution								Number of comparisons per family	3
	29.2683	34.0336	39.5918		Anderson-Darling test					Brown-Forsythe ANOVA test			Alpha	0.05
	41.2121	29.6943	35.5102		A2*	N too small	0.2331	0.6447		F* (DFn, DFd)	10.97 (2.000, 17.79)
	35.4839	27.1084	34.1772		P value		0.7147	0.0648		P value	0.0008		Games-Howell's multiple comparisons test	Mean Diff.	95.00% CI of diff.	Significant?	Summary	Adjusted P Value
	26.3804	25.4098	37.1429		Passed normality test (alpha=0.05)?		Yes	Yes		P value summary	***		WT+MG vs. WT+Non-Mac1	3.445	-6.354 to 13.25	No	ns	0.5882	A-B
		26.0284	66.4835		P value summary		ns	ns		Significant diff. among means (P < 0.05)?	Yes		WT+MG vs. WT+Mac1	-11.66	-22.81 to -0.5095	Yes	*	0.0404	A-C
		32	48.125										WT+Non-Mac1 vs. WT+Mac1	-15.1	-24.44 to -5.767	Yes	**	0.0021	B-C
		27.7108	43.0144		D'Agostino & Pearson test					Welch's ANOVA test
		36.6279	40.6977		K2	N too small	1.343	8.949		W (DFn, DFd)	8.391 (2.000, 11.16)		Test details	Mean 1	Mean 2	Mean Diff.	SE of diff.	n1	n2	t	DF
			39.3939		P value		0.511	0.0114		P value	0.006		WT+MG vs. WT+Non-Mac1	31.9	28.45	3.445	3.385	5	9	1.018	7.533
					Passed normality test (alpha=0.05)?		Yes	No		P value summary	**		WT+MG vs. WT+Mac1	31.9	43.56	-11.66	4.166	5	10	2.799	11.73
					P value summary		ns	*		Significant diff. among means (P < 0.05)?	Yes		WT+Non-Mac1 vs. WT+Mac1	28.45	43.56	-15.1	3.585	9	10	4.213	14.65
					Shapiro-Wilk test					Data summary
					W	0.8831	0.9604	0.8393		Number of treatments (columns)	3
					P value	0.3234	0.8027	0.0433		Number of values (total)	24
					Passed normality test (alpha=0.05)?	Yes	Yes	No
					P value summary	ns	ns	*
					Kolmogorov-Smirnov test
					KS distance	0.2614	0.1822	0.2223
					P value	>0.1000	>0.1000	>0.1000
					Passed normality test (alpha=0.05)?	Yes	Yes	Yes
					P value summary	ns	ns	ns
					Number of values	5	9	10

## Sheet: Fig. 7e
Fig. 7e	WT+MG	WT+Non-Mac1	WT+Mac1			WT+MG	WT+Non-Mac1	WT+Mac1		Brown-Forsythe ANOVA test			Number of families	1
CO(ml/min)	10.6858	3.64464	14.0909		Test for normal distribution					F* (DFn, DFd)	9.482 (2.000, 20.46)		Number of comparisons per family	3
	13.1318	15.946	15.699		Anderson-Darling test					P value	0.0012		Alpha	0.05
	13.9942	12.2564	18.4828		A2*	N too small	0.3028	0.5638		P value summary	**
	15.0586	11.9442	20.8482		P value		0.5055	0.1074		Significant diff. among means (P < 0.05)?	Yes		Games-Howell's multiple comparisons test	Mean Diff.	95.00% CI of diff.	Significant?	Summary	Adjusted P Value
	10.8078	13.3874	19.0549		Passed normality test (alpha=0.05)?		Yes	Yes					WT+MG vs. WT+Non-Mac1	1.25	-2.978 to 5.478	No	ns	0.7165	A-B
		12.3879	28.1396		P value summary		ns	ns		Welch's ANOVA test			WT+MG vs. WT+Mac1	-5.278	-9.487 to -1.069	Yes	*	0.0145	A-C
		9.14592	15.1248							W (DFn, DFd)	6.884 (2.000, 13.83)		WT+Non-Mac1 vs. WT+Mac1	-6.528	-11.36 to -1.698	Yes	**	0.0079	B-C
		8.27529	18.3923		D'Agostino & Pearson test					P value	0.0084
		16.3854	16.463		K2	N too small	1.732	9.273		P value summary	**		Test details	Mean 1	Mean 2	Mean Diff.	SE of diff.	n1	n2	t	DF
			13.8439		P value		0.4206	0.0097		Significant diff. among means (P < 0.05)?	Yes		WT+MG vs. WT+Non-Mac1	12.74	11.49	1.25	1.584	5	9	0.7891	11.94
					Passed normality test (alpha=0.05)?		Yes	No					WT+MG vs. WT+Mac1	12.74	18.01	-5.278	1.594	5	10	3.312	12.99
					P value summary		ns	**		Data summary			WT+Non-Mac1 vs. WT+Mac1	11.49	18.01	-6.528	1.882	9	10	3.468	16.96
										Number of treatments (columns)	3
					Shapiro-Wilk test					Number of values (total)	24
					W	0.8973	0.9348	0.8488
					P value	0.3949	0.5286	0.0562
					Passed normality test (alpha=0.05)?	Yes	Yes	Yes
					P value summary	ns	ns	ns
					Kolmogorov-Smirnov test
					KS distance	0.2398	0.2126	0.2028
					P value	>0.1000	>0.1000	>0.1000
					Passed normality test (alpha=0.05)?	Yes	Yes	Yes
					P value summary	ns	ns	ns
					Number of values	5	9	10

## Sheet: Fig. 7f
Fig. 7f	WT+MG	WT+Non-Mac1	WT+Mac1			WT+MG	WT+Non-Mac1	WT+Mac1		Brown-Forsythe ANOVA test			Number of families	1
cTNI(ng/ml)	0.6947	0.6412	0.3672		Test for normal distribution					F* (DFn, DFd)	16.05 (2.000, 14.05)		Number of comparisons per family	3
	0.8573	0.6824	0.3726		Anderson-Darling test					P value	0.0002		Alpha	0.05
	0.6007	0.7272	0.5445		A2*	N too small	0.2479	0.4558		P value summary	***
	0.5627	0.6932	0.2364		P value		0.6595	0.2012		Significant diff. among means (P < 0.05)?	Yes		Games-Howell's multiple comparisons test	Mean Diff.	95.00% CI of diff.	Significant?	Summary	Adjusted P Value
	0.5561	0.4639	0.3421		Passed normality test (alpha=0.05)?		Yes	Yes					WT+MG vs. WT+Non-Mac1	0.08647	-19.65 to 19.83	No	ns	>0.9999	A-B
		0.8913	0.2387		P value summary		ns	ns		Welch's ANOVA test			WT+MG vs. WT+Mac1	28.34	8.911 to 47.76	Yes	**	0.0088	A-C
		0.6213	0.3793							W (DFn, DFd)	17.17 (2.000, 10.31)		WT+Non-Mac1 vs. WT+Mac1	28.25	14.80 to 41.70	Yes	***	0.0002	B-C
		0.5641	0.3633		D'Agostino & Pearson test					P value	0.0005
		0.5961	0.494		K2	N too small	2.143	0.2937		P value summary	***		Test details	Mean 1	Mean 2	Mean Diff.	SE of diff.	n1	n2	t	DF
					P value		0.3425	0.8634		Significant diff. among means (P < 0.05)?	Yes		WT+MG vs. WT+Non-Mac1	65.43	65.34	0.08647	6.897	5	9	0.01254	7.939
					Passed normality test (alpha=0.05)?		Yes	Yes					WT+MG vs. WT+Mac1	65.43	37.09	28.34	6.577	5	9	4.308	6.92
					P value summary		ns	ns		Data summary			WT+Non-Mac1 vs. WT+Mac1	65.34	37.09	28.25	5.2	9	9	5.433	15.6
										Number of treatments (columns)	3
					Shapiro-Wilk test					Number of values (total)	23
					W	0.8448	0.9626	0.9068
					P value	0.1786	0.8254	0.294
					Passed normality test (alpha=0.05)?	Yes	Yes	Yes
					P value summary	ns	ns	ns
					Kolmogorov-Smirnov test
					KS distance	0.2644	0.1561	0.2446
					P value	>0.1000	>0.1000	>0.1000
					Passed normality test (alpha=0.05)?	Yes	Yes	Yes
					P value summary	ns	ns	ns
					Number of values	5	9	9

## Sheet: Fig. 7g
Fig. 7g	WT+MG	WT+Non-Mac1	WT+Mac1			WT+MG	WT+Non-Mac1	WT+Mac1		Brown-Forsythe ANOVA test			Number of families	1
LDH concentration(×103 U/ml)	4.73205	5.88939	4.19413		Test for normal distribution					F* (DFn, DFd)	10.00 (2.000, 13.04)		Number of comparisons per family	3
	6.23256	5.09768	4.94653		Anderson-Darling test					P value	0.0023		Alpha	0.05
	6.7361	6.38457	5.62599		A2*	N too small	0.5755	0.3797		P value summary	**
	6.06876	6.56115	3.84592		P value		0.0955	0.322		Significant diff. among means (P < 0.05)?	Yes		Games-Howell's multiple comparisons test	Mean Diff.	95.00% CI of diff.	Significant?	Summary	Adjusted P Value
	5.44606	6.62256	4.38087		Passed normality test (alpha=0.05)?		Yes	Yes					WT+MG vs. WT+Non-Mac1	0.06602	-1.140 to 1.272	No	ns	0.9865	A-B
		5.15517	4.56405		P value summary		ns	ns		Welch's ANOVA test			WT+MG vs. WT+Mac1	1.367	0.1838 to 2.551	Yes	*	0.0278	A-C
		6.29696	3.89049							W (DFn, DFd)	11.42 (2.000, 10.00)		WT+Non-Mac1 vs. WT+Mac1	1.301	0.5205 to 2.082	Yes	**	0.0016	B-C
		5.1547	4.3556		D'Agostino & Pearson test					P value	0.0026
		4.83161	4.47694		K2	N too small	4.707	3.969		P value summary	**		Test details	Mean 1	Mean 2	Mean Diff.	SE of diff.	n1	n2	t	DF
					P value		0.095	0.1375		Significant diff. among means (P < 0.05)?	Yes		WT+MG vs. WT+Non-Mac1	5.843	5.777	0.06602	0.4204	5	9	0.1571	7.838
					Passed normality test (alpha=0.05)?		Yes	Yes					WT+MG vs. WT+Mac1	5.843	4.476	1.367	0.391	5	9	3.498	6.29
					P value summary		ns	ns		Data summary			WT+Non-Mac1 vs. WT+Mac1	5.777	4.476	1.301	0.3006	9	9	4.33	14.96
										Number of treatments (columns)	3
					Shapiro-Wilk test					Number of values (total)	23
					W	0.9681	0.8608	0.9088
					P value	0.8631	0.0977	0.3077
					Passed normality test (alpha=0.05)?	Yes	Yes	Yes
					P value summary	ns	ns	ns
					Kolmogorov-Smirnov test
					KS distance	0.2148	0.2516	0.2136
					P value	>0.1000	>0.1000	>0.1000
					Passed normality test (alpha=0.05)?	Yes	Yes	Yes
					P value summary	ns	ns	ns
					Number of values	5	9	9

## Sheet: Fig. 7h
Fig. 7h	ANP mRNA relative expression (fold change)						WT+MG	WT+Non-Mac1	WT+Mac1
WT+MG	WT+Non-Mac1	WT+Mac1				Test for normal distribution					Brown-Forsythe ANOVA test				Number of families	1
1.31501	1.23422	0.786548				Anderson-Darling test					F* (DFn, DFd)	6.659 (2.000, 8.547)			Number of comparisons per family	3
4.3673	1.87073	1.09197				A2*	N too small	0.2901	0.2818		P value	0.0181			Alpha	0.05
2.52918	4.13706	0.981871				P value		0.528	0.5482		P value summary	*
6.23365	1.79868	1.30008				Passed normality test (alpha=0.05)?		Yes	Yes		Significant diff. among means (P < 0.05)?	Yes			Games-Howell's multiple comparisons test	Mean Diff.	95.00% CI of diff.	Significant?	Summary	Adjusted P Value
3.28753	2.32185	0.687106				P value summary		ns	ns						WT+MG vs. WT+Non-Mac1	0.3919	-2.495 to 3.279	No	ns	0.9178	A-B
	5.97971	1.44401									Welch's ANOVA test				WT+MG vs. WT+Mac1	2.517	-0.4490 to 5.482	No	ns	0.082	A-C
	4.71332	1.28349				D'Agostino & Pearson test					W (DFn, DFd)	11.19 (2.000, 7.343)			WT+Non-Mac1 vs. WT+Mac1	2.125	0.6172 to 3.632	Yes	**	0.0091	B-C
	2.58186	0.880712				K2	N too small	0.8878	1.428		P value	0.0059
	3.75395	0.813234				P value		0.6415	0.4897		P value summary	**			Test details	Mean 1	Mean 2	Mean Diff.	SE of diff.	n1	n2	t	DF
						Passed normality test (alpha=0.05)?		Yes	Yes		Significant diff. among means (P < 0.05)?	Yes			WT+MG vs. WT+Non-Mac1	3.547	3.155	0.3919	0.9877	5	9	0.3968	7.23
						P value summary		ns	ns						WT+MG vs. WT+Mac1	3.547	1.03	2.517	0.8406	5	9	2.994	4.089
											Data summary				WT+Non-Mac1 vs. WT+Mac1	3.155	1.03	2.125	0.5335	9	9	3.983	8.45
						Shapiro-Wilk test					Number of treatments (columns)	3
						W	0.9863	0.9381	0.9381		Number of values (total)	23
						P value	0.9652	0.5616	0.562
						Passed normality test (alpha=0.05)?	Yes	Yes	Yes
						P value summary	ns	ns	ns
						Kolmogorov-Smirnov test
						KS distance	0.1551	0.1972	0.1642
						P value	>0.1000	>0.1000	>0.1000
						Passed normality test (alpha=0.05)?	Yes	Yes	Yes
						P value summary	ns	ns	ns
						Number of values	5	9	9
	BNP mRNA relative expression (fold change)						WT+MG	WT+Non-Mac1	WT+Mac1
WT+MG	WT+Non-Mac1	WT+Mac1				Test for normal distribution					Brown-Forsythe ANOVA test				Number of families	1
2.50156	1.39643	0.986282				Anderson-Darling test					F* (DFn, DFd)	6.450 (2.000, 13.14)			Number of comparisons per family	3
5.38704	5.15178	1.65489				A2*	N too small	0.6701	0.4198		P value	0.0112			Alpha	0.05
1.66189	1.30895	1.04977				P value		0.0525	0.252		P value summary	*
2.2158	1.9164	0.709597				Passed normality test (alpha=0.05)?		Yes	Yes		Significant diff. among means (P < 0.05)?	Yes			Games-Howell's multiple comparisons test	Mean Diff.	95.00% CI of diff.	Significant?	Summary	Adjusted P Value
2.99556	4.08425	0.188165				P value summary		ns	ns						WT+MG vs. WT+Non-Mac1	-0.5456	-2.928 to 1.837	No	ns	0.8077	A-B
	5.33748	0.917741									Welch's ANOVA test				WT+MG vs. WT+Mac1	1.723	-0.4963 to 3.941	No	ns	0.1139	A-C
	4.90015	0.874275				D'Agostino & Pearson test					W (DFn, DFd)	7.913 (2.000, 8.941)			WT+Non-Mac1 vs. WT+Mac1	2.268	0.5658 to 3.970	Yes	*	0.0108	B-C
	2.30723	2.56003				K2	N too small	5.4	0.9928		P value	0.0105
	5.07882	2.12799				P value		0.0672	0.6087		P value summary	*			Test details	Mean 1	Mean 2	Mean Diff.	SE of diff.	n1	n2	t	DF
						Passed normality test (alpha=0.05)?		Yes	Yes		Significant diff. among means (P < 0.05)?	Yes			WT+MG vs. WT+Non-Mac1	2.952	3.498	-0.5456	0.8667	5	9	0.6295	9.824
						P value summary		ns	ns						WT+MG vs. WT+Mac1	2.952	1.23	1.723	0.6918	5	9	2.49	5.21
											Data summary				WT+Non-Mac1 vs. WT+Mac1	3.498	1.23	2.268	0.629	9	9	3.606	10.85
						Shapiro-Wilk test					Number of treatments (columns)	3
						W	0.8509	0.8279	0.9246		Number of values (total)	23
						P value	0.1975	0.0422	0.4319
						Passed normality test (alpha=0.05)?	Yes	No	Yes
						P value summary	ns	*	ns
						Kolmogorov-Smirnov test
						KS distance	0.2881	0.2351	0.2623
						P value	>0.1000	>0.1000	0.0745
						Passed normality test (alpha=0.05)?	Yes	Yes	Yes
						P value summary	ns	ns	ns
						Number of values	5	9	9

## Sheet: Fig. 7i
Fig. 7i	ANP protein(pg/ml)				WT+MG	WT+Non-Mac1	WT+Mac1		ANOVA summary
WT+MG	WT+Non-Mac1	WT+Mac1		Test for normal distribution					F	24.2
97.6786	126.197	66.9693		Anderson-Darling test					P value	<0.0001
92.2869	101.359	46.55		A2*	0.4215	0.1908	0.4487		P value summary	****
70.34	100.926	47.1005		P value	0.2575	0.8626	0.2178		Significant diff. among means (P < 0.05)?	Yes
76.8294	91.6416	54.5601		Passed normality test (alpha=0.05)?	Yes	Yes	Yes		R square	0.6419						Number of families	1
76.7587	55.8085	37.7814		P value summary	ns	ns	ns									Number of comparisons per family	3
86.8491	85.565	35.1244							Brown-Forsythe test							Alpha	0.05
93.2196	99.8423	36.7587		D'Agostino & Pearson test					F (DFn, DFd)	0.9373 (2, 27)
58.101	108.174	40.4453		K2	5.69	0.4173	3.936		P value	0.4041						Tukey's multiple comparisons test	Mean Diff.	95.00% CI of diff.	Significant?	Summary	Adjusted P Value
132.562	79.5919	35.6008		P value	0.0581	0.8117	0.1397		P value summary	ns						WT+MG vs. WT+Non-Mac1	-5.185	-24.49 to 14.12	No	ns	0.7849	A-B
86.5636	73.9327	29.3572		Passed normality test (alpha=0.05)?	Yes	Yes	Yes		Are SDs significantly different (P < 0.05)?	No						WT+MG vs. WT+Mac1	44.09	24.79 to 63.40	Yes	****	<0.0001	A-C
				P value summary	ns	ns	ns									WT+Non-Mac1 vs. WT+Mac1	49.28	29.98 to 68.58	Yes	****	<0.0001	B-C
									Bartlett's test
				Shapiro-Wilk test					Bartlett's statistic (corrected)	3.24						Test details	Mean 1	Mean 2	Mean Diff.	SE of diff.	n1	n2	q	DF
				W	0.9129	0.9813	0.9054		P value	0.1979						WT+MG vs. WT+Non-Mac1	87.12	92.3	-5.185	7.785	10	10	0.9419	27
				P value	0.3018	0.972	0.2506		P value summary	ns						WT+MG vs. WT+Mac1	87.12	43.02	44.09	7.785	10	10	8.01	27
				Passed normality test (alpha=0.05)?	Yes	Yes	Yes		Are SDs significantly different (P < 0.05)?	No						WT+Non-Mac1 vs. WT+Mac1	92.3	43.02	49.28	7.785	10	10	8.952	27
				P value summary	ns	ns	ns
									ANOVA table	SS	DF	MS	F (DFn, DFd)	P value
				Kolmogorov-Smirnov test					Treatment (between columns)	14665	2	7333	F (2, 27) = 24.20	P<0.0001
				KS distance	0.1982	0.1491	0.1917		Residual (within columns)	8181	27	303
				P value	>0.1000	>0.1000	>0.1000		Total	22847	29
				Passed normality test (alpha=0.05)?	Yes	Yes	Yes
				P value summary	ns	ns	ns		Data summary
									Number of treatments (columns)	3
				Number of values	10	10	10		Number of values (total)	30
	BNP protein(pg/ml)				WT+MG	WT+Non-Mac1	WT+Mac1
WT+MG	WT+Non-Mac1	WT+Mac1		Test for normal distribution					ANOVA summary							Number of families	1									Brown-Forsythe ANOVA test				Number of families	1
790.775	1446.13	704.059		Anderson-Darling test					F	6.252						Number of comparisons per family	3									F* (DFn, DFd)	6.252 (2.000, 20.68)			Number of comparisons per family	3
558.672	1094.83	232.472		A2*	0.4246	0.416	0.2238		P value	0.0059						Alpha	0.05									P value	0.0075			Alpha	0.05
885.978	916.125	40.9594		P value	0.2526	0.2661	0.7589		P value summary	**																P value summary	**
1031	907.011	438.376		Passed normality test (alpha=0.05)?	Yes	Yes	Yes		Significant diff. among means (P < 0.05)?	Yes						Tukey's multiple comparisons test	Mean Diff.	95.00% CI of diff.	Significant?	Summary	Adjusted P Value					Significant diff. among means (P < 0.05)?	Yes			Games-Howell's multiple comparisons test	Mean Diff.	95.00% CI of diff.	Significant?	Summary	Adjusted P Value
1773.62	1021.03	537.638		P value summary	ns	ns	ns		R square	0.3165						WT+MG vs. WT+Non-Mac1	19.44	-531.6 to 570.5	No	ns	0.9958	A-B								WT+MG vs. WT+Non-Mac1	19.44	-649.5 to 688.4	No	ns	0.997	A-B
469.004	1268.27	455.351														WT+MG vs. WT+Mac1	690.1	139.1 to 1241	Yes	*	0.0119	A-C				Welch's ANOVA test				WT+MG vs. WT+Mac1	690.1	157.4 to 1223	Yes	*	0.0123	A-C
2205.54	337.638	682.288		D'Agostino & Pearson test					Brown-Forsythe test							WT+Non-Mac1 vs. WT+Mac1	670.7	119.7 to 1222	Yes	*	0.0147	B-C				W (DFn, DFd)	9.823 (2.000, 14.93)			WT+Non-Mac1 vs. WT+Mac1	670.7	136.8 to 1205	Yes	*	0.0149	B-C
1006.27	630.258	325.092		K2	1.784	6.726	0.3818		F (DFn, DFd)	1.619 (2, 27)																P value	0.0019
1515.13	480.812	42.4354		P value	0.4099	0.0346	0.8262		P value	0.2167						Test details	Mean 1	Mean 2	Mean Diff.	SE of diff.	n1	n2	q	DF		P value summary	**			Test details	Mean 1	Mean 2	Mean Diff.	SE of diff.	n1	n2	t	DF
469.004	2408.49	345.018		Passed normality test (alpha=0.05)?	Yes	No	Yes		P value summary	ns						WT+MG vs. WT+Non-Mac1	1070	1051	19.44	222.2	10	10	0.1237	27		Significant diff. among means (P < 0.05)?	Yes			WT+MG vs. WT+Non-Mac1	1070	1051	19.44	262.1	10	10	0.07416	18
				P value summary	ns	*	ns		Are SDs significantly different (P < 0.05)?	No						WT+MG vs. WT+Mac1	1070	380.4	690.1	222.2	10	10	4.392	27						WT+MG vs. WT+Mac1	1070	380.4	690.1	199.1	10	10	3.466	11.76
																WT+Non-Mac1 vs. WT+Mac1	1051	380.4	670.7	222.2	10	10	4.268	27		Data summary				WT+Non-Mac1 vs. WT+Mac1	1051	380.4	670.7	199.6	10	10	3.361	11.75
				Shapiro-Wilk test					Bartlett's test																	Number of treatments (columns)	3
				W	0.8987	0.8996	0.942		Bartlett's statistic (corrected)	7.393																Number of values (total)	30
				P value	0.212	0.2169	0.5752		P value	0.0248
				Passed normality test (alpha=0.05)?	Yes	Yes	Yes		P value summary	*
				P value summary	ns	ns	ns		Are SDs significantly different (P < 0.05)?	Yes
				Kolmogorov-Smirnov test					ANOVA table	SS	DF	MS	F (DFn, DFd)	P value
				KS distance	0.2269	0.1703	0.1272		Treatment (between columns)	3088274	2	1544137	F (2, 27) = 6.252	P=0.0059
				P value	>0.1000	>0.1000	>0.1000		Residual (within columns)	6668024	27	246964
				Passed normality test (alpha=0.05)?	Yes	Yes	Yes		Total	9756297	29
				P value summary	ns	ns	ns
									Data summary
				Number of values	10	10	10		Number of treatments (columns)	3
									Number of values (total)	30

## Sheet: Fig. 7j
Fig. 7j	TNFα mRNA relative expression (fold change)						WT+MG	WT+Non-Mac1	WT+Mac1		Brown-Forsythe ANOVA test				Number of families	1
WT+MG	WT+Non-Mac1	WT+Mac1				Test for normal distribution					F* (DFn, DFd)	13.12 (2.000, 11.33)			Number of comparisons per family	3
7.76463	1.66688	0.763387				Anderson-Darling test					P value	0.0011			Alpha	0.05
2.97037	13.4589	0.598249				A2*	N too small	0.2514	0.5673		P value summary	**
4.87018	8.19922	2.07123				P value		0.6465	0.1005		Significant diff. among means (P < 0.05)?	Yes			Games-Howell's multiple comparisons test	Mean Diff.	95.00% CI of diff.	Significant?	Summary	Adjusted P Value
3.77718	7.30467	1.06104				Passed normality test (alpha=0.05)?		Yes	Yes						WT+MG vs. WT+Non-Mac1	-2.809	-7.259 to 1.642	No	ns	0.2492	A-B
4.56509	5.24334	2.37098				P value summary		ns	ns		Welch's ANOVA test				WT+MG vs. WT+Mac1	3.641	0.8108 to 6.472	Yes	*	0.0204	A-C
	13.1833	1.37298									W (DFn, DFd)	16.88 (2.000, 7.892)			WT+Non-Mac1 vs. WT+Mac1	6.45	2.308 to 10.59	Yes	**	0.0051	B-C
	11.2926	0.75732				D'Agostino & Pearson test					P value	0.0014
	5.52373	0.459236				K2	N too small	1.128	2.331		P value summary	**			Test details	Mean 1	Mean 2	Mean Diff.	SE of diff.	n1	n2	t	DF
	2.50934	0.880041				P value		0.5689	0.3118		Significant diff. among means (P < 0.05)?	Yes			WT+MG vs. WT+Non-Mac1	4.789	7.598	-2.809	1.659	5	9	1.693	11.55
						Passed normality test (alpha=0.05)?		Yes	Yes						WT+MG vs. WT+Mac1	4.789	1.148	3.641	0.8435	5	9	4.317	4.606
						P value summary		ns	ns		Data summary				WT+Non-Mac1 vs. WT+Mac1	7.598	1.148	6.45	1.463	9	9	4.408	8.378
											Number of treatments (columns)	3
						Shapiro-Wilk test					Number of values (total)	23
						W	0.899	0.9336	0.8647
						P value	0.4042	0.5165	0.1079
						Passed normality test (alpha=0.05)?	Yes	Yes	Yes
						P value summary	ns	ns	ns
						Kolmogorov-Smirnov test
						KS distance	0.2823	0.1361	0.2187
						P value	>0.1000	>0.1000	>0.1000
						Passed normality test (alpha=0.05)?	Yes	Yes	Yes
						P value summary	ns	ns	ns
	IL1β mRNA relative expression (fold change)						WT+MG	WT+Non-Mac1	WT+Mac1		Brown-Forsythe ANOVA test				Number of families	1
WT+MG	WT+Non-Mac1	WT+Mac1				Test for normal distribution					F* (DFn, DFd)	10.70 (2.000, 12.68)			Number of comparisons per family	3
2.57453	2.36578	0.586003				Anderson-Darling test					P value	0.0019			Alpha	0.05
1.63691	5.18369	1.12167				A2*	N too small	0.585	0.6999		P value summary	**
2.44129	2.34401	1.75806				P value		0.0899	0.0435		Significant diff. among means (P < 0.05)?	Yes			Games-Howell's multiple comparisons test	Mean Diff.	95.00% CI of diff.	Significant?	Summary	Adjusted P Value
4.27022	3.64431	0.642001				Passed normality test (alpha=0.05)?		Yes	No						WT+MG vs. WT+Non-Mac1	-0.09141	-1.657 to 1.475	No	ns	0.9855	A-B
3.11157	2.41549	1.80123				P value summary		ns	*		Welch's ANOVA test				WT+MG vs. WT+Mac1	1.705	0.2105 to 3.200	Yes	*	0.0306	A-C
	2.26207	0.695172									W (DFn, DFd)	13.71 (2.000, 9.092)			WT+Non-Mac1 vs. WT+Mac1	1.796	0.7383 to 2.855	Yes	**	0.0019	B-C
	2.70253	1.69989				D'Agostino & Pearson test					P value	0.0018
	1.6256	0.937641				K2	N too small	4.996	3.411		P value summary	**			Test details	Mean 1	Mean 2	Mean Diff.	SE of diff.	n1	n2	t	DF
	3.54137	0.675381				P value		0.0823	0.1816		Significant diff. among means (P < 0.05)?	Yes			WT+MG vs. WT+Non-Mac1	2.807	2.898	-0.09141	0.5618	5	9	0.1627	9.083
						Passed normality test (alpha=0.05)?		Yes	Yes						WT+MG vs. WT+Mac1	2.807	1.102	1.705	0.4681	5	9	3.642	5.282
						P value summary		ns	ns		Data summary				WT+Non-Mac1 vs. WT+Mac1	2.898	1.102	1.796	0.3946	9	9	4.553	11.56
											Number of treatments (columns)	3
						Shapiro-Wilk test					Number of values (total)	23
						W	0.9644	0.8709	0.8193
						P value	0.8381	0.1257	0.0338
						Passed normality test (alpha=0.05)?	Yes	Yes	No
						P value summary	ns	ns	*
						Kolmogorov-Smirnov test
						KS distance	0.1943	0.2396	0.2292
						P value	>0.1000	>0.1000	>0.1000
						Passed normality test (alpha=0.05)?	Yes	Yes	Yes
						P value summary	ns	ns	ns
						Number of values	5	9	9
	CCL2 mRNA relative expression (fold change)						WT+MG	WT+Non-Mac1	WT+Mac1		Brown-Forsythe ANOVA test				Number of families	1
WT+MG	WT+Non-Mac1	WT+Mac1				Test for normal distribution					F* (DFn, DFd)	5.990 (2.000, 10.39)			Number of comparisons per family	3
2.92563	3.14851	1.00324				Anderson-Darling test					P value	0.0186			Alpha	0.05
7.63209	8.30897	1.04464				A2*	N too small	0.3396	0.3127		P value summary	*
1.58602	6.18884	1.56881				P value		0.4093	0.4792		Significant diff. among means (P < 0.05)?	Yes			Games-Howell's multiple comparisons test	Mean Diff.	95.00% CI of diff.	Significant?	Summary	Adjusted P Value
2.77421	1.08148	1.23657				Passed normality test (alpha=0.05)?		Yes	Yes						WT+MG vs. WT+Non-Mac1	-0.2078	-3.949 to 3.534	No	ns	0.9868	A-B
4.45496	2.91737	0.741235				P value summary		ns	ns		Welch's ANOVA test				WT+MG vs. WT+Mac1	2.848	-0.8626 to 6.559	No	ns	0.1082	A-C
	5.6129	1.1189									W (DFn, DFd)	9.331 (2.000, 7.225)			WT+Non-Mac1 vs. WT+Mac1	3.056	0.6593 to 5.453	Yes	*	0.0159	B-C
	5.87835	0.786624				D'Agostino & Pearson test					P value	0.0099
	2.52931	0.90673				K2	N too small	0.7864	3.612		P value summary	**			Test details	Mean 1	Mean 2	Mean Diff.	SE of diff.	n1	n2	t	DF
	1.0758	0.831475				P value		0.6749	0.1643		Significant diff. among means (P < 0.05)?	Yes			WT+MG vs. WT+Non-Mac1	3.875	4.082	-0.2078	1.339	5	9	0.1552	8.954
						Passed normality test (alpha=0.05)?		Yes	Yes						WT+MG vs. WT+Mac1	3.875	1.026	2.848	1.048	5	9	2.718	4.055
						P value summary		ns	ns		Data summary				WT+Non-Mac1 vs. WT+Mac1	4.082	1.026	3.056	0.8424	9	9	3.628	8.171
											Number of treatments (columns)	3
						Shapiro-Wilk test					Number of values (total)	23
						W	0.8976	0.9239	0.9174
						P value	0.397	0.4251	0.3711
						Passed normality test (alpha=0.05)?	Yes	Yes	Yes
						P value summary	ns	ns	ns
						Kolmogorov-Smirnov test
						KS distance	0.2578	0.2004	0.1388
						P value	>0.1000	>0.1000	>0.1000
						Passed normality test (alpha=0.05)?	Yes	Yes	Yes
						P value summary	ns	ns	ns
						Number of values	5	9	9
	IL6 mRNA relative expression (fold change)						WT+MG	WT+Non-Mac1	WT+Mac1		Brown-Forsythe ANOVA test				Number of families	1
WT+MG	WT+Non-Mac1	WT+Mac1				Test for normal distribution					F* (DFn, DFd)	6.818 (2.000, 10.53)			Number of comparisons per family	3
8.11542	2.98321	1.21577				Anderson-Darling test					P value	0.0126			Alpha	0.05
3.46775	8.88804	1.62473				A2*	N too small	0.5964	0.3152		P value summary	*
6.32325	14.0926	0.765				P value		0.0836	0.4723		Significant diff. among means (P < 0.05)?	Yes			Games-Howell's multiple comparisons test	Mean Diff.	95.00% CI of diff.	Significant?	Summary	Adjusted P Value
7.53705	9.43991	0.402445				Passed normality test (alpha=0.05)?		Yes	Yes						WT+MG vs. WT+Non-Mac1	-0.9864	-6.727 to 4.754	No	ns	0.889	A-B
4.18725	2.05889	0.627142				P value summary		ns	ns		Welch's ANOVA test				WT+MG vs. WT+Mac1	4.744	1.570 to 7.919	Yes	*	0.0116	A-C
	2.19974	0.515009									W (DFn, DFd)	15.31 (2.000, 7.814)			WT+Non-Mac1 vs. WT+Mac1	5.731	0.2445 to 11.22	Yes	*	0.0414	B-C
	17.1167	2.61354				D'Agostino & Pearson test					P value	0.002
	3.78598	1.09632				K2	N too small	1.609	2.1		P value summary	**			Test details	Mean 1	Mean 2	Mean Diff.	SE of diff.	n1	n2	t	DF
	1.64794	1.77687				P value		0.4472	0.3499		Significant diff. among means (P < 0.05)?	Yes			WT+MG vs. WT+Non-Mac1	5.926	6.913	-0.9864	2.123	5	9	0.4647	10.91
						Passed normality test (alpha=0.05)?		Yes	Yes						WT+MG vs. WT+Mac1	5.926	1.182	4.744	0.9424	5	9	5.034	4.562
						P value summary		ns	ns		Data summary				WT+Non-Mac1 vs. WT+Mac1	6.913	1.182	5.731	1.932	9	9	2.966	8.25
											Number of treatments (columns)	3
						Shapiro-Wilk test					Number of values (total)	23
						W	0.9144	0.8506	0.9193
						P value	0.4944	0.0757	0.3865
						Passed normality test (alpha=0.05)?	Yes	Yes	Yes
						P value summary	ns	ns	ns
						Kolmogorov-Smirnov test
						KS distance	0.2032	0.2622	0.1633
						P value	>0.1000	0.0748	>0.1000
						Passed normality test (alpha=0.05)?	Yes	Yes	Yes
						P value summary	ns	ns	ns
						Number of values	5	9	9

## Sheet: Fig. 7k
Fig. 7k	TNFα protein(pg/mg)				WT+MG	WT+Non-Mac1	WT+Mac1		ANOVA summary							Number of families	1												Number of families	1
WT+MG	WT+Non-Mac1	WT+Mac1		Test for normal distribution					F	12.13						Number of comparisons per family	3									Brown-Forsythe ANOVA test			Number of comparisons per family	3
40.8478	89.8319	10.0118		Anderson-Darling test					P value	0.0002						Alpha	0.05									F* (DFn, DFd)	12.13 (2.000, 16.42)		Alpha	0.05
58.6715	83.613	18.6108		A2*	0.419	0.5559	0.2823		P value summary	***																P value	0.0006
47.7055	47.5529	5.72664		P value	0.2613	0.1128	0.5562		Significant diff. among means (P < 0.05)?	Yes						Tukey's multiple comparisons test	Mean Diff.	95.00% CI of diff.	Significant?	Summary	Adjusted P Value					P value summary	***		Games-Howell's multiple comparisons test	Mean Diff.	95.00% CI of diff.	Significant?	Summary	Adjusted P Value
60.3977	57.8441	13.7498		Passed normality test (alpha=0.05)?	Yes	Yes	Yes		R square	0.4732						WT+MG vs. WT+Non-Mac1	1.077	-17.75 to 19.91	No	ns	0.989	A-B				Significant diff. among means (P < 0.05)?	Yes		WT+MG vs. WT+Non-Mac1	1.077	-22.61 to 24.77	No	ns	0.9924	A-B
80.5112	23.4336	17.5993		P value summary	ns	ns	ns									WT+MG vs. WT+Mac1	32.92	14.09 to 51.74	Yes	***	0.0005	A-C							WT+MG vs. WT+Mac1	32.92	18.79 to 47.04	Yes	***	0.0002	A-C
36.3442	35.1137	14.1575							Brown-Forsythe test							WT+Non-Mac1 vs. WT+Mac1	31.84	13.01 to 50.67	Yes	***	0.0008	B-C				Welch's ANOVA test			WT+Non-Mac1 vs. WT+Mac1	31.84	10.21 to 53.47	Yes	**	0.0062	B-C
29.4785	33.3297	20.9638		D'Agostino & Pearson test					F (DFn, DFd)	2.826 (2, 27)																W (DFn, DFd)	25.06 (2.000, 13.75)
43.8153	19.9638	8.16889		K2	3.819	2.239	1.922		P value	0.0768						Test details	Mean 1	Mean 2	Mean Diff.	SE of diff.	n1	n2	q	DF		P value	<0.0001		Test details	Mean 1	Mean 2	Mean Diff.	SE of diff.	n1	n2	t	DF
37.6506	38.1334	20.3376		P value	0.1482	0.3265	0.3826		P value summary	ns						WT+MG vs. WT+Non-Mac1	46.79	45.71	1.077	7.594	10	10	0.2005	27		P value summary	****		WT+MG vs. WT+Non-Mac1	46.79	45.71	1.077	9.143	10	10	0.1178	15.37
32.4891	28.3265	9.43193		Passed normality test (alpha=0.05)?	Yes	Yes	Yes		Are SDs significantly different (P < 0.05)?	No						WT+MG vs. WT+Mac1	46.79	13.88	32.92	7.594	10	10	6.13	27		Significant diff. among means (P < 0.05)?	Yes		WT+MG vs. WT+Mac1	46.79	13.88	32.92	5.236	10	10	6.286	11.11
				P value summary	ns	ns	ns									WT+Non-Mac1 vs. WT+Mac1	45.71	13.88	31.84	7.594	10	10	5.929	27					WT+Non-Mac1 vs. WT+Mac1	45.71	13.88	31.84	7.874	10	10	4.043	9.885
									Bartlett's test																	Data summary
				Shapiro-Wilk test					Bartlett's statistic (corrected)	14.91																Number of treatments (columns)	3
				W	0.9019	0.8714	0.936		P value	0.0006																Number of values (total)	30
				P value	0.2301	0.1038	0.5089		P value summary	***
				Passed normality test (alpha=0.05)?	Yes	Yes	Yes		Are SDs significantly different (P < 0.05)?	Yes
				P value summary	ns	ns	ns
									ANOVA table	SS	DF	MS	F (DFn, DFd)	P value
				Kolmogorov-Smirnov test					Treatment (between columns)	6994	2	3497	F (2, 27) = 12.13	P=0.0002
				KS distance	0.1767	0.2224	0.163		Residual (within columns)	7786	27	288.4
				P value	>0.1000	>0.1000	>0.1000		Total	14780	29
				Passed normality test (alpha=0.05)?	Yes	Yes	Yes
				P value summary	ns	ns	ns		Data summary
									Number of treatments (columns)	3
				Number of values	10	10	10		Number of values (total)	30
	IL1β protein(pg/mg)			Test for normal distribution					ANOVA summary							Number of families	1
WT+MG	WT+Non-Mac1	WT+Mac1		Anderson-Darling test					F	14.9						Number of comparisons per family	3
37.7607	42.0491	6.57526		A2*	0.2726	0.5762	0.3898		P value	<0.0001						Alpha	0.05
20.2603	91.9025	12.3988		P value	0.5848	0.0993	0.3119		P value summary	****
45.7613	66.9531	21.6924		Passed normality test (alpha=0.05)?	Yes	Yes	Yes		Significant diff. among means (P < 0.05)?	Yes						Tukey's multiple comparisons test	Mean Diff.	95.00% CI of diff.	Significant?	Summary	Adjusted P Value
42.9258	41.0483	7.93436		P value summary	ns	ns	ns		R square	0.5247						WT+MG vs. WT+Non-Mac1	-2.102	-17.84 to 13.64	No	ns	0.9415	A-B
33.4914	44.5942	13.3341														WT+MG vs. WT+Mac1	28.91	13.17 to 44.66	Yes	***	0.0003	A-C
42.4945	46.0608	9.60582		D'Agostino & Pearson test					Brown-Forsythe test							WT+Non-Mac1 vs. WT+Mac1	31.02	15.27 to 46.76	Yes	***	0.0001	B-C
44.1783	41.2163	18.854		K2	2.105	4.921	2.794		F (DFn, DFd)	1.708 (2, 27)
54.4434	24.6765	9.13162		P value	0.349	0.0854	0.2473		P value	0.2003						Test details	Mean 1	Mean 2	Mean Diff.	SE of diff.	n1	n2	q	DF
59.4662	15.9937	18.1344		Passed normality test (alpha=0.05)?	Yes	Yes	Yes		P value summary	ns						WT+MG vs. WT+Non-Mac1	42.87	44.97	-2.102	6.349	10	10	0.4682	27
47.9287	35.2382	21.9056		P value summary	ns	ns	ns		Are SDs significantly different (P < 0.05)?	No						WT+MG vs. WT+Mac1	42.87	13.96	28.91	6.349	10	10	6.44	27
																WT+Non-Mac1 vs. WT+Mac1	44.97	13.96	31.02	6.349	10	10	6.909	27
				Shapiro-Wilk test					Bartlett's test
				W	0.9576	0.8915	0.9057		Bartlett's statistic (corrected)	13.02
				P value	0.7581	0.1762	0.2525		P value	0.0015
				Passed normality test (alpha=0.05)?	Yes	Yes	Yes		P value summary	**
				P value summary	ns	ns	ns		Are SDs significantly different (P < 0.05)?	Yes
				Kolmogorov-Smirnov test					ANOVA table	SS	DF	MS	F (DFn, DFd)	P value
				KS distance	0.1862	0.2796	0.1744		Treatment (between columns)	6008	2	3004	F (2, 27) = 14.90	P<0.0001
				P value	>0.1000	0.0258	>0.1000		Residual (within columns)	5442	27	201.6
				Passed normality test (alpha=0.05)?	Yes	No	Yes		Total	11450	29
				P value summary	ns	*	ns
									Data summary
				Number of values	10	10	10		Number of treatments (columns)	3
									Number of values (total)	30
	CCL2 protein(pg/mg)			Test for normal distribution					F	10.01						Number of families	1
WT+MG	WT+Non-Mac1	WT+Mac1		Anderson-Darling test					P value	0.0006						Number of comparisons per family	3
2659.82	1763.64	806.451		A2*	0.1716	0.4818	0.2632		P value summary	***						Alpha	0.05
3315.39	2681.31	954.346		P value	0.902	0.1771	0.6161		Significant diff. among means (P < 0.05)?	Yes
3204.42	1556.41	601.842		Passed normality test (alpha=0.05)?	Yes	Yes	Yes		R square	0.4258						Tukey's multiple comparisons test	Mean Diff.	95.00% CI of diff.	Significant?	Summary	Adjusted P Value
2800.3	1836.58	1104.77		P value summary	ns	ns	ns									WT+MG vs. WT+Non-Mac1	113.5	-545.0 to 772.0	No	ns	0.9046	A-B
2205.14	2274.77	531.602							Brown-Forsythe test							WT+MG vs. WT+Mac1	1081	422.8 to 1740	Yes	**	0.001	A-C
1446.76	2649.51	1203.68		D'Agostino & Pearson test					F (DFn, DFd)	1.455 (2, 27)						WT+Non-Mac1 vs. WT+Mac1	967.8	309.3 to 1626	Yes	**	0.0031	B-C
2305.68	1822.75	2209.54		K2	0.6052	1.87	1.917		P value	0.251
1764.05	1749.72	1063.2		P value	0.7389	0.3925	0.3835		P value summary	ns						Test details	Mean 1	Mean 2	Mean Diff.	SE of diff.	n1	n2	q	DF
1741.88	2896.9	1449.3		Passed normality test (alpha=0.05)?	Yes	Yes	Yes		Are SDs significantly different (P < 0.05)?	No						WT+MG vs. WT+Non-Mac1	2248	2134	113.5	265.6	10	10	0.6044	27
1032.49	2109.36	1738.25		P value summary	ns	ns	ns									WT+MG vs. WT+Mac1	2248	1166	1081	265.6	10	10	5.758	27
									Bartlett's test							WT+Non-Mac1 vs. WT+Mac1	2134	1166	967.8	265.6	10	10	5.153	27
				Shapiro-Wilk test					Bartlett's statistic (corrected)	2.316
				W	0.9658	0.8997	0.9429		P value	0.3141
				P value	0.8494	0.2176	0.5856		P value summary	ns
				Passed normality test (alpha=0.05)?	Yes	Yes	Yes		Are SDs significantly different (P < 0.05)?	No
				P value summary	ns	ns	ns
									ANOVA table	SS	DF	MS	F (DFn, DFd)	P value
				Kolmogorov-Smirnov test					Treatment (between columns)	7062378	2	3531189	F (2, 27) = 10.01	P=0.0006
				KS distance	0.1388	0.2375	0.1712		Residual (within columns)	9522435	27	352683
				P value	>0.1000	>0.1000	>0.1000		Total	16584814	29
				Passed normality test (alpha=0.05)?	Yes	Yes	Yes
				P value summary	ns	ns	ns		Data summary
									Number of treatments (columns)	3
				Number of values	10	10	10		Number of values (total)	30
	IL-6 protein(pg/mg)				WT+MG	WT+Non-Mac1	WT+Mac1
WT+MG	WT+Non-Mac1	WT+Mac1		Test for normal distribution					ANOVA summary								Number of families	1													Number of families	1
25.8361	29.1736	13.2854		Anderson-Darling test					F	17.16							Number of comparisons per family	3										17.16 (2.000, 17.60)			Number of comparisons per family	3
17.5432	33.1679	18.2994		A2*	0.4075	0.1581	0.5353		P value	<0.0001							Alpha	0.05										<0.0001			Alpha	0.05
31.1778	40.8047	8.77645		P value	0.2803	0.9274	0.1258		P value summary	****																		****
32.7875	52.3676	17.6999		Passed normality test (alpha=0.05)?	Yes	Yes	Yes		Significant diff. among means (P < 0.05)?	Yes							Tukey's multiple comparisons test	Mean Diff.	95.00% CI of diff.	Significant?	Summary	Adjusted P Value						Yes			Games-Howell's multiple comparisons test	Mean Diff.	95.00% CI of diff.	Significant?	Summary	Adjusted P Value
19.2562	25.371	2.6118		P value summary	ns	ns	ns		R square	0.5596							WT+MG vs. WT+Non-Mac1	-3.799	-13.25 to 5.647	No	ns	0.5849	A-B								WT+MG vs. WT+Non-Mac1	-3.799	-14.94 to 7.343	No	ns	0.6466	A-B
27.6732	15.6659	6.87459															WT+MG vs. WT+Mac1	17.15	7.699 to 26.59	Yes	***	0.0003	A-C								WT+MG vs. WT+Mac1	17.15	10.35 to 23.94	Yes	****	<0.0001	A-C
27.7286	34.5096	0.531445		D'Agostino & Pearson test					Brown-Forsythe test								WT+Non-Mac1 vs. WT+Mac1	20.94	11.50 to 30.39	Yes	****	<0.0001	B-C					23.44 (2.000, 16.82)			WT+Non-Mac1 vs. WT+Mac1	20.94	9.540 to 32.35	Yes	***	0.0008	B-C
27.6349	19.8796	2.55633		K2	1.797	0.7992	1.739		F (DFn, DFd)	2.367 (2, 27)																		<0.0001
19.1544	11.5113	4.01151		P value	0.4071	0.6706	0.4191		P value	0.1129							Test details	Mean 1	Mean 2	Mean Diff.	SE of diff.	n1	n2	q	DF			****			Test details	Mean 1	Mean 2	Mean Diff.	SE of diff.	n1	n2	t	DF
21.218	25.5525	3.91187		Passed normality test (alpha=0.05)?	Yes	Yes	Yes		P value summary	ns							WT+MG vs. WT+Non-Mac1	25	28.8	-3.799	3.81	10	10	1.41	27			Yes			WT+MG vs. WT+Non-Mac1	25	28.8	-3.799	4.194	10	10	0.906	12.38
				P value summary	ns	ns	ns		Are SDs significantly different (P < 0.05)?	No							WT+MG vs. WT+Mac1	25	7.856	17.15	3.81	10	10	6.364	27						WT+MG vs. WT+Mac1	25	7.856	17.15	2.656	10	10	6.455	17.39
																	WT+Non-Mac1 vs. WT+Mac1	28.8	7.856	20.94	3.81	10	10	7.774	27						WT+Non-Mac1 vs. WT+Mac1	28.8	7.856	20.94	4.348	10	10	4.817	13.74
				Shapiro-Wilk test					Bartlett's test																			3
				W	0.9167	0.9756	0.8767		Bartlett's statistic (corrected)	6.617																		30
				P value	0.3301	0.9371	0.1194		P value	0.0366
				Passed normality test (alpha=0.05)?	Yes	Yes	Yes		P value summary	*
				P value summary	ns	ns	ns		Are SDs significantly different (P < 0.05)?	Yes
				Kolmogorov-Smirnov test					ANOVA table	SS	DF	MS	F (DFn, DFd)	P value
				KS distance	0.1886	0.119	0.2238		Treatment (between columns)	2490	2	1245	F (2, 27) = 17.16	P<0.0001
				P value	>0.1000	>0.1000	>0.1000		Residual (within columns)	1960	27	72.58
				Passed normality test (alpha=0.05)?	Yes	Yes	Yes		Total	4450	29
				P value summary	ns	ns	ns
									Data summary
				Number of values	10	10	10		Number of treatments (columns)	3
									Number of values (total)	30

## Sheet: Fig. 7l
Fig. 7l	MITO Injury score/FOV				WT+MG	WT+Non-Mac1	WT+Mac1
WT+MG	WT+Non-Mac1	WT+Mac1		Test for normal distribution					Table Analyzed	F7I						Brown-Forsythe ANOVA test			Number of families	1
2.05	1.8	0.5		Anderson-Darling test					Data sets analyzed	A-C						F* (DFn, DFd)	87.95 (2.000, 47.36)		Number of comparisons per family	3
1.9	1.8	0.45		A2*	0.3816	0.3587	0.3701									P value	<0.0001		Alpha	0.05
1.85	1.95	0.6		P value	0.3663	0.4163	0.3907		ANOVA summary							P value summary	****
1.35	1.5	0.45		Passed normality test (alpha=0.05)?	Yes	Yes	Yes		F	87.95						Significant diff. among means (P < 0.05)?	Yes		Games-Howell's multiple comparisons test	Mean Diff.	95.00% CI of diff.	Significant?	Summary	Adjusted P Value
1.3	1.35	0.55		P value summary	ns	ns	ns		P value	<0.0001									WT+MG vs. WT+Non-Mac1	-0.0625	-0.3207 to 0.1957	No	ns	0.8261	A-B
1.25	1.25	0.79							P value summary	****						Welch's ANOVA test			WT+MG vs. WT+Mac1	1.028	0.8124 to 1.244	Yes	****	<0.0001	A-C
2.15	2.1	0.75		D'Agostino & Pearson test					Significant diff. among means (P < 0.05)?	Yes						W (DFn, DFd)	126.6 (2.000, 34.42)		WT+Non-Mac1 vs. WT+Mac1	1.091	0.8875 to 1.294	Yes	****	<0.0001	B-C
1.8	2.15	0.45		K2	2.676	1.992	1.342		R square	0.7553						P value	<0.0001
1.95	1.95	0.65		P value	0.2623	0.3694	0.5112									P value summary	****		Test details	Mean 1	Mean 2	Mean Diff.	SE of diff.	n1	n2	t	DF
1.75	1.85	0.7		Passed normality test (alpha=0.05)?	Yes	Yes	Yes		Brown-Forsythe test							Significant diff. among means (P < 0.05)?	Yes		WT+MG vs. WT+Non-Mac1	1.603	1.665	-0.0625	0.1059	20	20	0.5904	37.79
1.2	1.2	0.95		P value summary	ns	ns	ns		F (DFn, DFd)	4.216 (2, 57)									WT+MG vs. WT+Mac1	1.603	0.5745	1.028	0.08721	20	20	11.79	28.36
1.45	1.4	0.4							P value	0.0196						Data summary			WT+Non-Mac1 vs. WT+Mac1	1.665	0.5745	1.091	0.08229	20	20	13.25	29.63
1.05	1.05	0.35		Shapiro-Wilk test					P value summary	*						Number of treatments (columns)	3
1.15	1.55	0.35		W	0.9517	0.9551	0.9421		Are SDs significantly different (P < 0.05)?	Yes						Number of values (total)	60
1.5	1.45	0.6		P value	0.3941	0.4515	0.2625
1.8	1.75	0.35		Passed normality test (alpha=0.05)?	Yes	Yes	Yes		Bartlett's test
1.45	1.45	0.65		P value summary	ns	ns	ns		Bartlett's statistic (corrected)	8.319
1.5	1.95	0.4							P value	0.0156
2.2	2.05	0.7		Kolmogorov-Smirnov test					P value summary	*
1.4	1.75	0.85		KS distance	0.1662	0.1541	0.1577		Are SDs significantly different (P < 0.05)?	Yes
				P value	>0.1000	>0.1000	>0.1000
				Passed normality test (alpha=0.05)?	Yes	Yes	Yes		ANOVA table	SS	DF	MS	F (DFn, DFd)	P value
				P value summary	ns	ns	ns		Treatment (between columns)	15	2	7.5	F (2, 57) = 87.95	P<0.0001
									Residual (within columns)	4.861	57	0.08528
				Number of values	20	20	20		Total	19.86	59
									Data summary
									Number of treatments (columns)	3
									Number of values (total)	60

[truncated: 2 more sheets: Fig. 7m, Fig. 7n]
