# Supplementary material for: TREM2hi resident macrophages protect the septic heart by maintaining cardiomyocyte homeostasis
Source: Nat Metab. 2023 Jan 12;5(1):129–46. doi: 10.1038/s42255-022-00715-5 (PMC9886554; doi:10.1038/s42255-022-00715-5)
Supplement: Source Data Extended Data Fig. 1 — Statistical source data. [file 42255_2022_715_MOESM16_ESM.xlsx]

## Sheet: Extended Data Fig. 1b
Extended Data Fig. 1b
	EF(%)
SS	81.4281	74.739	83.6281	91.2893	65.6235	76.6894
CLP 1d	74.1743	75.012	69.391	67.7052	85.8516	62.3614
CLP 3d	63.6509	48.5448	61.4396	46.8182	19.6599	35.0545
CLP 7d	67.4458	66.1162	63.7848	56.9823	70.9903
CLP 21d	70.9685	66.5926	88.7666	59.3927	73.8723	76.8723

## Sheet: Extended Data Fig. 1c
Extended Data Fig. 1c
	FS(%)
SS	48.5765	42.2018	50.6849	61.4679	35.5183	39.5833
CLP 1d	41.4141	41.6666	38.0165	36.6667	53.7037	33.0935
CLP 3d	33.7079	23.7548	31.9018	22.8346	8.91473	16.5563
CLP 7d	36.8339	35.2201	44	29.1892	38.9002
CLP 21d	39.0892	36.1344	57.5163	30.7692	40.8132	44

## Sheet: Extended Data Fig. 1d
Extended Data Fig. 1d
	CO(ml/min)
SS	14.7918	14.3392	12.267	18.4635	23.344	19.6382
CLP 1d	8.71052	10.3495	13.9201	16.3458	15.0628	17.3966
CLP 3d	8.73721	10.1822	12.1809	11.7148	8.44623	9.33189
CLP 7d	18.0861	11.8607	14.2822	12.7348	11.3588
CLP 21d	14.8387	15.9506	13.3739	10.7485	16.3461	15.5316

## Sheet: Extended Data Fig. 1e
Extended Data Fig. 1e
	cTNI(pg/ml)
SS	2.61824	2.67943	1.54606	0.79844	3.23088
CLP 1d	427.355	477.078	506.23	454.644	393.057	323.718
CLP 3d	730.089	693.905	654.959	369.286	597.141	304.844
CLP 7d	419.326	51.4558	365.889	111.967	60.4887	102.912
CLP 21d	8.90899	15.5833	54.1389	2.56435	5.0698	3.75443

## Sheet: Extended Data Fig. 1f
Extended Data Fig. 1f
	LDH concentration (×103 U/ml)
SS	2.2543	3.29107	3.4058	3.56029	2.811
CLP 1d	4.85911	4.18116	5.1134	3.85507	4.811	4.64605
CLP 3d	4.78548	5.27536	5.37681	5.97826	4.91304	6.32609
CLP 7d	4.96144	4.32609	5.27835	4.51449	4.91304	5.05842
CLP 21d	3.60145	4.65979	3.04118	4.0921	5.01019	3.62887

## Sheet: Extended Data Fig. 1g
Extended Data Fig. 1g
	ANP mRNA Relative expression (fold change)
SS	1.12549	1.71383	0.957419	0.76519	0.575899	1.22878
CLP 1d	0.686448	1.45118	0.48764	0.643445	2.00626	2.0054
CLP 3d	4.93787	4.704	1.96017	1.22029	1.31697	6.96709
CLP 7d	1.24305	0.672321	3.0047	5.66557	1.79488	1.03806
CLP 21d	0.7564	1.2546	1.1518	1.8032	0.881005	0.688036

## Sheet: Extended Data Fig. 1h
Extended Data Fig. 1h
	BNP mRNA Relative expression (fold change)
SS	0.90021	0.869546	0.49712	1.71713	1.19196	1.25556
CLP 1d	0.651423	0.686977	0.460626	0.745699	0.543995	2.03496
CLP 3d	5.75573	2.45945	3.46215	7.95392	10.7903	2.68515
CLP 7d	4.94167	1.21841	2.04438	2.40327	1.85104	5.61129
CLP 21d	1.14605	2.40883	2.85139	1.24114	0.592547	0.648419

## Sheet: Extended Data Fig. 1i
Extended Data Fig. 1i
	G-CSF	GM-CSF	IL-1a	IL-1b	IL-4	IL-5	IL-6	IL-9	IL-10	IL-13	IL-15	IL-21	IFNg	TNFa
SS	0	0	0	0.0762192	0	0	0.867121	201.608	0	6.99047	0	0	0	0
	0	0	0	0	1.42257	0	1.33703	1228.63	0	145.47	54.9469	0	3.64802	0
	0	4.89771	0.361459	0.734571	0	2.94016	1.49269	467.751	0	107.207	42.6903	0	0	5.38136
	0	0	0	0.734633	0	0	1.54823	379.867	0	0	0	4.6114	0	0
CLP 3d	8.39144	14.4511	5.12762	2.27499	1.17526	9.25302	2.36462	1759.35	43.6394	113.435	51.5141	7.03629	13.7407	11.2869
	9.21306	26.0217	3.37757	4.06475	2.42012	15.7011	2.00444	3540.51	63.6567	214.521	265.938	17.2848	10.4051	19.6641
	3.65845	17.2633	7.298	3.84593	1.7978	12.1001	1.60665	3503.37	100.684	229.928	84.1771	13.0661	8.46393	15.2476
	22.8729	13.6867	2.6632	2.34364	2.21981	14.7792	4.81803	1722.5	78.025	82.5908	14.5675	0	17.5986	12.5162
	5.15107	12.0201	3.36655	0.633712	0.149066	11.2747	1.9869	2634.98	63.1237	54.795	123.649	14.9188	23.6055	10.1208
CLP 7d	3.41639	13.076	0.715602	2.34429	0.667059	13.565	3.62495	1084.65	5.28601	45.0013	136.376	0	0	16.8138
	5.25678	4.78351	0	2.80467	0.622622	12.5027	3.40739	1000.27	10.8894	112.905	39.0261	0	1.96082	10.0656
	3.59521	0	0	1.33365	0.937809	19.6329	2.27847	1734.62	15.8815	142.79	71.6041	2.81682	0	20.5196
	4.40579	3.97307	0	1.2719	1.81438	15.7131	3.0689	1533.72	43.3276	134.914	171.633	1.77116	7.56946	13.1924
	3.71307	8.56278	0	2.35268	0.472227	2.28615	2.24968	2112.3	23.2902	74.6882	118.481	0.78356	7.04125	9.01114
CLP 21d	1.81995	9.73299	0	2.3256	0.779039	11.3888	3.06269	1049.67	49.4282	67.3551	7.43804	2.3713	15.9159	5.37601
	2.83181	10.5791	0	1.34072	0.610002	9.25389	1.80016	1407.38	22.5626	108.212	79.6161	2.08752	0	3.05895
	1.08738	0	1.39373	1.49112	0	3.47905	2.00405	634.625	28.7977	114.222	49.2284	0	11.1339	6.05663
	4.87126	2.30847	0	2.17422	0.63094	10.7892	2.93016	827.444	40.9891	89.2236	72.8432	0	0.889001	14.2332
