# Supplementary material for: TREM2hi resident macrophages protect the septic heart by maintaining cardiomyocyte homeostasis
Source: Nat Metab. 2023 Jan 12;5(1):129–46. doi: 10.1038/s42255-022-00715-5 (PMC9886554; doi:10.1038/s42255-022-00715-5)
Supplement: Source Data Extended Data Fig. 2 — Statistical source data. [file 42255_2022_715_MOESM17_ESM.xlsx]

## Sheet: Extended Data Fig. 2e
Extended Data Fig. 2e		Percentage of CD45+
	Macrophages	Monocytes	DC	Neutrophils	B cells	T cells	NK cells
SS	80.13	0.26	1.78	2.07	7.52	2.03	1.04
	83.29	1.2	2.36	1.08	7.81	1.04	0.42
	89.16	0.55	1.66	3.64	1.57	1.03	0.23
	89.71	0.5	1.27	1.78	3.49	1.6	0.49
CLP 3d	60.6	11.44	0.93	13.84	4.78	2.25	0.86
	62.46	5.64	5.68	17.35	4.64	1.57	0.26
	76.2	3.11	0.61	11.91	3.91	0.7	0.5
	54.2	7.43	0.19	14.98	2.46	2.95	0.6
CLP 7d	65.79	9.03	0.6	12.29	5.47	3.28	1.36
	75.24	10.87	0.54	8.33	4.69	2.26	1.16
	81.39	6.85	2.14	6.95	3.92	1.54	0.32
	84.23	4.63	0.55	9.9	1.32	0.71	0.2
	83.9	6.67	0.27	4.65	1.86	1.57	0.43
CLP 21d	80.43	1.63	0.32	5.86	4.46	2.83	0.51
	81.85	3.24	2.15	4.47	2.16	2.09	0.96
	88.03	0.68	0.64	7.14	1.61	0.64	0.09
	80.48	1.25	0.96	7.47	0.89	0.65	0.24
CLP 0d
CLP 3d
CLP 7d
CLP 21d
	NK cells (Percentage of CD45+)
CLP 0d
CLP 3d
CLP 7d
CLP 21d
