# Supplementary material for: TREM2hi resident macrophages protect the septic heart by maintaining cardiomyocyte homeostasis
Source: Nat Metab. 2023 Jan 12;5(1):129–46. doi: 10.1038/s42255-022-00715-5 (PMC9886554; doi:10.1038/s42255-022-00715-5)
Supplement: Source Data Extended Data Fig. 3 — Statistical source data. [file 42255_2022_715_MOESM18_ESM.xlsx]

## Sheet: Extended Data Fig. 3c
Extended Data Fig. 3c
	RETNLA+CD163+Mac (% of CD45+F4/80+)
SS	62.6	65.6	64.1	56.34	63.7	56.94	57.29	53.22
CLP 3d	32.4	27.8	27.1	16.8	25.19	26.29	20.59	22.55
CLP 7d	50.69	58.6	47.3	42.87	44.69	42.21	41.93	41.53	54.7
CLP 21d	53.6	50.8	43.86	49.2	53.06	60.4	61.8	52.3	49.7	51.5
