# Supplementary material for: TREM2hi resident macrophages protect the septic heart by maintaining cardiomyocyte homeostasis
Source: Nat Metab. 2023 Jan 12;5(1):129–46. doi: 10.1038/s42255-022-00715-5 (PMC9886554; doi:10.1038/s42255-022-00715-5)
Supplement: Source Data Extended Data Fig. 4 — Statistical source data. [file 42255_2022_715_MOESM19_ESM.xlsx]

## Sheet: Extended Data Fig. 4d
Extended Data Fig. 4d
	Tomato+cells%
	CD115+CD11b+ blood monocytes
Weeks 0	0	0	0	0
Weeks 1	96.9	97.5	94.7	95.6
Weeks 3	18.3	30.8	26.9	21.4
Weeks 5	2.79	0.75
Weeks 6	2.22	1.31	0.2
	F4/80+CD11b+ Mac
Weeks 0	0	0	0	0
Weeks 1	89.1	93.9	91.3	92
Weeks 3	87.7	84.9	88.3	89.3
Weeks 5	82.9	86.1
Weeks 6	85	82.9	81.4
	CD163+RETNLA+ Mac
Weeks 0	0	0	0	0
Weeks 1	99.6	99.4	97.1	99.1
Weeks 3	97.3	98.3	99.7	99.6
Weeks 5	97.6	99.2
Weeks 6	99	97.2	96.1

## Sheet: Extended Data Fig. 4e
Extended Data Fig. 4e
	Ki67%
SS	6.24	6.65	4.17	4.63	5.28
CLP 3d	15	14.6	20.5	22.1	12.7	12
CLP 7d	12.2	6.32	6.66	9.38	8.4	8.98	6.88
