# Supplementary material for: TREM2hi resident macrophages protect the septic heart by maintaining cardiomyocyte homeostasis
Source: Nat Metab. 2023 Jan 12;5(1):129–46. doi: 10.1038/s42255-022-00715-5 (PMC9886554; doi:10.1038/s42255-022-00715-5)
Supplement: Source Data Extended Data Fig. 5 — Single-cell RNA-seq data and statistical source data. [file 42255_2022_715_MOESM20_ESM.xlsx]

## Sheet: Extended Data Fig. 5a
Extended Data Fig. 5a
Mac1 SS vs Mac2 CLP3d								Mac1 SS vs Mac3 CLP3d								Mac1 SS vs Mac4 CLP3d
Genename	p_val	avg_logFC	pct.1	pct.2	p_val_adj	Sig		Genename	p_val	avg_logFC	pct.1	pct.2	p_val_adj	Sig		Genename	p_val	avg_logFC	pct.1	pct.2	p_val_adj	Sig
CT010467.1	0	3.02203	0.996	0.345	0	up		Gm42418	0	2.08312	0.999	1	0	up		CT010467.1	0	2.94299	0.996	0.416	0	up
Lyve1	0	2.43383	0.983	0.206	0	up		Mir6236	0	1.9235	0.992	0.736	0	up		Gm42418	0	1.8818	0.999	0.993	0	up
Gm42418	0	2.12058	0.999	1	0	up		Lars2	0	1.28961	0.931	0.45	0	up		Mir6236	0	1.84075	0.992	0.624	0	up
Folr2	0	2.02151	0.992	0.402	0	up		Ccl24	0	1.22284	0.87	0.425	0	up		Lyve1	0	1.742	0.983	0.372	0	up
Mir6236	0	1.88462	0.992	0.579	0	up		Fosb	0	1.1531	0.937	0.71	0	up		Ccl24	0	1.59613	0.87	0.16	0	up
F13a1	0	1.71123	0.999	0.725	0	up		Mgl2	0	1.10711	0.944	0.492	0	up		Mgl2	0	1.53026	0.944	0.237	0	up
Cfh	0	1.12097	0.998	0.833	0	up		Ddx3x	0	0.88011	0.921	0.603	0	up		Ltc4s	0	1.41275	0.931	0.343	0	up
Mrc1	0	1.09982	1	0.938	0	up		BC005537	0	0.778596	0.944	0.742	0	up		Folr2	0	1.39988	0.992	0.644	0	up
Pf4	0	1.09669	0.999	0.944	0	up		Dab2	0	0.772404	0.994	0.967	0	up		Lars2	0	1.23898	0.931	0.335	0	up
Rps9	0	-0.841405	0.997	0.995	0	down		Csf1r	0	0.580861	0.999	0.988	0	up		Fosb	0	1.21504	0.937	0.552	0	up
Rps5	0	-0.876671	0.994	0.987	0	down		C1qc	0	-0.498907	1	1	0	down		Ahnak	0	1.18945	0.994	0.81	0	up
Rps27a	0	-0.882152	0.992	0.992	0	down		C1qa	0	-0.503045	1	0.999	0	down		Fxyd2	0	1.18238	0.848	0.244	0	up
Fau	0	-0.92708	1	0.996	0	down		Rps3a1	0	-0.531931	0.997	0.997	0	down		F13a1	0	1.18021	0.999	0.84	0	up
S100a8	0	-1.25154	0.009	0.747	0	down		Rps8	0	-0.55265	0.997	1	0	down		Timd4	0	1.10431	0.778	0.054	0	up
S100a9	0	-1.37932	0.013	0.813	0	down		Itm2b	0	-0.573579	1	1	0	down		Klf4	0	1.09628	0.931	0.558	0	up
Cd52	0	-1.74156	0.628	0.975	0	down		Rpl29	0	-0.581846	0.977	0.993	0	down		Ccl9	0	1.04214	0.965	0.693	0	up
Maf	0	1.0404	0.999	0.881	0	up		Rps16	0	-0.584032	0.996	0.998	0	down		Cfh	0	1.00962	0.998	0.833	0	up
Ltc4s	0	1.6781	0.931	0.251	0	up		Rps11	0	-0.592578	0.995	0.997	0	down		Igfbp4	0	0.978033	0.916	0.379	0	up
Rpl23	0	-0.786833	0.996	0.992	0	down		C1qb	0	-0.596141	0.999	1	0	down		Ddx3x	0	0.928388	0.921	0.458	0	up
Ahnak	5.82527e-304	1.27218	0.994	0.779	2.02801e-299	up		Ftl1	0	-0.598777	1	1	0	down		Mrc1	0	0.924817	1	0.91	0	up
Fcer1g	4.13286e-302	-0.741342	0.997	0.995	1.43881e-297	down		Rpl9	0	-0.602977	0.995	0.999	0	down		Dab2	0	0.90329	0.994	0.88	0	up
Rps24	9.3086e-300	-0.818481	0.998	0.995	3.24069e-295	down		Rpl28	0	-0.606559	0.992	0.998	0	down		Fgfr1	0	0.893118	0.703	0.086	0	up
Ccl24	7.75364e-294	1.67135	0.87	0.123	2.69935e-289	up		Fcer1g	0	-0.606724	0.997	0.999	0	down		Maf	0	0.878563	0.999	0.898	0	up
Rplp0	1.51718e-291	-0.888847	0.978	0.98	5.28191e-287	down		Rpl21	0	-0.607686	0.992	0.998	0	down		Cmah	0	0.87368	0.774	0.214	0	up
Mgl2	5.00744e-291	1.49843	0.944	0.249	1.74329e-286	up		Rpl13	0	-0.610247	0.99	0.999	0	down		Tut7	0	0.863927	0.95	0.618	0	up
Timd4	2.30924e-290	1.17296	0.778	0.028	8.0394e-286	up		Rpl19	0	-0.610372	0.994	0.998	0	down		Cltc	0	0.79156	0.994	0.825	0	up
Saa3	5.53762e-289	-1.75202	0.004	0.659	1.92787e-284	down		Rps21	0	-0.614892	0.985	0.997	0	down		Csf1r	0	0.675046	0.999	0.936	0	up
Rpl32	6.01322e-286	-0.812307	0.997	0.992	2.09344e-281	down		Rpl32	0	-0.633292	0.997	0.998	0	down		Rps13	0	-0.593999	0.989	0.963	0	down
Rps20	5.03411e-283	-0.878742	0.987	0.988	1.75258e-278	down		Rpl11	0	-0.634607	0.984	0.999	0	down		Rps11	0	-0.608392	0.995	0.985	0	down
Gas6	5.75628e-279	1.11245	0.978	0.533	2.00399e-274	up		Rpl18	0	-0.635042	0.96	0.992	0	down		Rps3a1	0	-0.617482	0.997	0.979	0	down
Rpsa	8.80686e-279	-0.883642	0.981	0.991	3.06602e-274	down		Rps4x	0	-0.64502	0.993	0.997	0	down		Tyrobp	0	-0.618963	0.998	0.987	0	down
Rps16	1.15774e-278	-0.741665	0.996	0.987	4.03054e-274	down		Rpl6	0	-0.646846	0.988	0.996	0	down		Rpl34	0	-0.623275	0.987	0.965	0	down
Lars2	3.56297e-274	1.29918	0.931	0.296	1.24041e-269	up		Rpl41	0	-0.671408	0.99	0.998	0	down		Rpl29	0	-0.625589	0.977	0.961	0	down
Cltc	9.34896e-270	0.933511	0.994	0.795	3.25475e-265	up		Rps7	0	-0.677056	0.951	0.989	0	down		Rpl28	0	-0.635904	0.992	0.973	0	down
Fxyd2	5.8505e-269	1.4275	0.848	0.168	2.03679e-264	up		Rpl37	0	-0.679577	0.982	0.998	0	down		Eef1a1	0	-0.636581	0.999	0.991	0	down
Cbr2	7.15245e-265	1.21622	0.976	0.492	2.49005e-260	up		Rps9	0	-0.690159	0.997	1	0	down		Rpl30	0	-0.640175	0.967	0.947	0	down
Rps4x	2.14346e-264	-0.767225	0.993	0.989	7.46224e-260	down		Rpl23	0	-0.696576	0.996	0.999	0	down		Rps8	0	-0.642587	0.997	0.986	0	down
Rpl11	1.07809e-254	-0.731644	0.984	0.988	3.75326e-250	down		Rps24	0	-0.711316	0.998	0.999	0	down		Rpl22	0	-0.663503	0.972	0.954	0	down
Igfbp4	1.24522e-252	1.15837	0.916	0.316	4.3351e-248	up		Rps27a	0	-0.713645	0.992	0.998	0	down		Rpl7a	0	-0.668613	0.972	0.962	0	down
Rpl13	8.61072e-251	-0.708623	0.99	0.991	2.99774e-246	down		Rps5	0	-0.736111	0.994	0.996	0	down		Rpl9	0	-0.679237	0.995	0.976	0	down
Rpl21	9.25581e-250	-0.710592	0.992	0.987	3.22232e-245	down		Rpsa	0	-0.738076	0.981	0.998	0	down		Rps15a	0	-0.679828	0.976	0.961	0	down
Dab2	1.09116e-249	0.905861	0.994	0.91	3.79877e-245	up		Rps2	0	-0.743286	0.988	0.997	0	down		Rpl19	0	-0.684702	0.994	0.978	0	down
Rpl19	1.58922e-249	-0.689748	0.994	0.991	5.53271e-245	down		Fau	0	-0.744944	1	0.999	0	down		Rpl35a	0	-0.703198	0.978	0.972	0	down
Cd14	5.23547e-245	-1.13903	0.919	0.978	1.82268e-240	down		Rplp0	0	-0.756831	0.978	0.994	0	down		Rps16	0	-0.708334	0.996	0.979	0	down
Rps26	4.92945e-244	-0.8808	0.943	0.979	1.71614e-239	down		Ms4a6c	0	-0.778848	0.948	0.992	0	down		Rpl21	0	-0.71128	0.992	0.978	0	down
Ccl9	3.10515e-242	1.21788	0.965	0.639	1.08103e-237	up		Ifitm2	0	-0.801223	0.988	0.998	0	down		Rps21	0	-0.719864	0.985	0.976	0	down
Rpl35a	1.33732e-241	-0.706807	0.978	0.983	4.65575e-237	down		Rps20	0	-0.823985	0.987	0.997	0	down		Rpl36	0	-0.725957	0.956	0.958	0	down
Timp2	6.91713e-241	0.769427	0.998	0.906	2.40813e-236	up		Rps26	0	-0.856646	0.943	0.994	0	down		Rpl38	0	-0.732913	0.958	0.959	0	down
Rpl41	3.75513e-240	-0.707128	0.99	0.989	1.30731e-235	down		Ifi30	0	-0.936635	0.8	0.973	0	down		Rpl13	0	-0.740374	0.99	0.981	0	down
Rpl36	2.28419e-238	-0.758042	0.956	0.979	7.95216e-234	down		S100a8	0	-1.04036	0.009	0.784	0	down		Rpl18	0	-0.740436	0.96	0.959	0	down
2410006H16Rik	4.43592e-237	-1.10109	0.61	0.873	1.54432e-232	down		S100a9	0	-1.17368	0.013	0.838	0	down		Rpl41	0	-0.74198	0.99	0.98	0	down
Rps21	1.65459e-229	-0.711114	0.985	0.987	5.7603e-225	down		Saa3	0	-3.50222	0.004	0.862	0	down		Rpl37	0	-0.750602	0.982	0.97	0	down
Csf1r	1.33745e-228	0.622958	0.999	0.962	4.65621e-224	up		Maf	0	0.707303	0.999	0.975	0	up		Rpl6	0	-0.75843	0.988	0.978	0	down
Fcgr4	1.83362e-228	-1.22227	0.113	0.696	6.38357e-224	down		Serinc3	0	0.538077	0.999	0.988	0	up		Rpl39	0	-0.76608	0.976	0.961	0	down
Rps2	4.77883e-228	-0.748474	0.988	0.98	1.6637e-223	down		Kctd12	0	0.761039	0.978	0.88	0	up		Rps9	0	-0.766143	0.997	0.987	0	down
Rac2	6.32552e-226	-0.90883	0.726	0.892	2.20217e-221	down		Rpl38	0	-0.620817	0.958	0.989	5.09247e-307	down		Cyba	0	-0.767201	0.988	0.975	0	down
Rpl18	2.06088e-224	-0.741723	0.96	0.98	7.17474e-220	down		Rps15a	0	-0.583404	0.976	0.993	3.5163e-305	down		Rpl11	0	-0.767816	0.984	0.976	0	down
Wwp1	1.85452e-223	0.966288	0.973	0.643	6.45634e-219	up		Ahnak	5.23293e-306	0.833828	0.994	0.961	1.82179e-301	up		Rpl32	0	-0.781166	0.997	0.985	0	down
Socs3	5.73804e-223	-1.2899	0.597	0.905	1.99764e-218	down		Eef1a1	6.4981e-303	-0.49325	0.999	0.999	2.26225e-298	down		Rps7	0	-0.781358	0.951	0.951	0	down
Fgfr1	5.33892e-222	1.02049	0.703	0.045	1.85869e-217	up		Rpl35a	1.33039e-301	-0.57055	0.978	0.995	4.63162e-297	down		Ucp2	0	-0.784059	0.968	0.962	0	down
Rpl9	6.56897e-220	-0.670456	0.995	0.989	2.28692e-215	down		Tspo	5.15855e-301	-0.746206	0.878	0.971	1.7959e-296	down		Rpl23	0	-0.785085	0.996	0.99	0	down
Eef1a1	1.36427e-217	-0.636031	0.999	0.995	4.74956e-213	down		Rpl39	3.26067e-298	-0.610106	0.976	0.991	1.13517e-293	down		Rps4x	0	-0.788872	0.993	0.984	0	down
Acp5	2.41093e-216	-1.33996	0.069	0.622	8.39341e-212	down		Ms4a6d	8.29281e-296	-0.789875	0.8	0.965	2.88706e-291	down		Fcer1g	0	-0.805454	0.997	0.992	0	down
Rpl39	2.04403e-215	-0.755045	0.976	0.983	7.11608e-211	down		Rpl22	1.23194e-291	-0.579228	0.972	0.991	4.28889e-287	down		Rps24	0	-0.834378	0.998	0.99	0	down
Rpl37	2.50437e-215	-0.717181	0.982	0.984	8.7187e-211	down		Rock2	5.82126e-288	0.736516	0.922	0.683	2.02661e-283	up		Rps5	0	-0.838584	0.994	0.979	0	down
Rpl6	2.71276e-214	-0.676861	0.988	0.981	9.44419e-210	down		Cltc	3.20149e-287	0.642242	0.994	0.946	1.11457e-282	up		Fyb	0	-0.843992	0.943	0.956	0	down
Rps11	1.19044e-212	-0.621529	0.995	0.983	4.14441e-208	down		Rpl10a	2.2658e-286	-0.609818	0.943	0.988	7.88817e-282	down		Fau	0	-0.859547	1	0.991	0	down
Fyb	1.19387e-211	-0.89766	0.943	0.989	4.15633e-207	down		Tyrobp	4.48396e-286	-0.49419	0.998	1	1.56105e-281	down		Rps2	0	-0.861418	0.988	0.976	0	down
Rps7	1.67466e-210	-0.743896	0.951	0.964	5.83016e-206	down		Macf1	4.4205e-285	0.77492	0.927	0.683	1.53895e-280	up		Rpsa	0	-0.907079	0.981	0.976	0	down
Cd72	1.4671e-208	-1.24369	0.228	0.69	5.10755e-204	down		Cyba	5.89443e-280	-0.569531	0.988	0.996	2.05209e-275	down		Rps27a	0	-0.915245	0.992	0.983	0	down
Colec12	2.15409e-208	1.27495	0.708	0.077	7.49924e-204	up		Rac2	6.80737e-280	-0.748813	0.726	0.942	2.36992e-275	down		Rplp0	0	-0.919507	0.978	0.969	0	down
Rpl38	3.32191e-206	-0.713348	0.958	0.966	1.15649e-201	down		Rpl36	2.26022e-278	-0.596116	0.956	0.986	7.86872e-274	down		Rps20	0	-0.93532	0.987	0.976	0	down
Ucp2	6.61673e-206	-0.732184	0.968	0.974	2.30355e-201	down		Eif3f	2.49414e-278	-0.643959	0.864	0.975	8.68308e-274	down		Rps26	0	-0.954315	0.943	0.967	0	down
Ctss	3.67367e-205	-0.708207	0.994	0.995	1.27895e-200	down		Fkbp5	3.74125e-274	-0.7528	0.241	0.772	1.30248e-269	down		Rac2	0	-1.20196	0.726	0.89	0	down
Fcna	3.38145e-201	1.21811	0.68	0.06	1.17722e-196	up		Naca	4.26734e-272	-0.585206	0.947	0.989	1.48563e-267	down		S100a8	0	-1.27091	0.009	0.732	0	down
Pmp22	2.40864e-200	0.95235	0.939	0.429	8.38543e-196	up		Rpl30	4.64118e-272	-0.554422	0.967	0.992	1.61578e-267	down		S100a9	0	-1.40333	0.013	0.783	0	down
Cd36	4.99645e-200	1.08045	0.887	0.365	1.73946e-195	up		Rpl7a	1.99398e-271	-0.55346	0.972	0.995	6.94184e-267	down		Acp5	0	-1.47501	0.069	0.604	0	down
Rpl34	1.78154e-199	-0.650019	0.987	0.984	6.20225e-195	down		Hnrnph1	4.59057e-270	0.74191	0.819	0.446	1.59816e-265	up		Cd52	0	-1.72649	0.628	0.94	0	down
Rpl22	5.34169e-199	-0.667755	0.972	0.975	1.85965e-194	down		Rpl34	3.78936e-268	-0.540121	0.987	0.993	1.31923e-263	down		Saa3	0	-3.09823	0.004	0.712	0	down
Ednrb	7.53092e-198	1.28084	0.632	0.034	2.62181e-193	up		Cmah	3.34584e-267	0.780724	0.774	0.342	1.16482e-262	up		Rps3	0	-0.514619	0.996	0.974	0	down
Tyrobp	9.05609e-197	-0.550587	0.998	0.992	3.15279e-192	down		Cd36	3.17828e-264	0.826214	0.887	0.598	1.10649e-259	up		Ednrb	0	1.11522	0.632	0.082	0	up
Selenop	1.68471e-195	0.473642	1	0.988	5.86514e-191	up		Mrc1	2.97765e-262	0.593325	1	0.991	1.03664e-257	up		Nav1	0	0.84313	0.812	0.269	0	up
Pold4	1.5961e-194	-0.918649	0.317	0.716	5.55666e-190	down		Neat1	8.04358e-259	0.848696	0.934	0.763	2.80029e-254	up		Neat1	0	0.98049	0.934	0.55	0	up
Rps15a	2.08872e-193	-0.656483	0.976	0.97	7.27167e-189	down		Acp5	2.98728e-255	-0.871663	0.069	0.569	1.03999e-250	down		Fcna	0	1.06387	0.68	0.126	0	up
Snx2	5.67061e-193	0.931026	0.947	0.618	1.97417e-188	up		Cfh	1.59427e-251	0.547601	0.998	0.973	5.55029e-247	up		Rpl10a	0	-0.678453	0.943	0.948	0	down
H3f3b	5.84005e-192	-0.730615	0.997	0.997	2.03315e-187	down		Abca9	2.43984e-251	0.669114	0.944	0.772	8.49407e-247	up		Fcgr4	0	-1.04823	0.113	0.653	0	down
Cd300c2	5.67293e-189	-0.957462	0.547	0.868	1.97498e-184	down		Fus	5.67653e-248	0.714851	0.893	0.659	1.97623e-243	up		Gas6	0	0.736872	0.978	0.664	0	up
Tut7	5.74314e-189	0.90992	0.95	0.594	1.99942e-184	up		Mef2c	2.98362e-247	0.663836	0.96	0.828	1.03872e-242	up		Pf4	0	0.654869	0.999	0.959	1.80694e-307	up
Rpl18a	1.81224e-188	-0.60706	0.997	0.989	6.30913e-184	down		Rpl10	7.81913e-245	-0.481168	0.996	0.997	2.72215e-240	down		C1qb	0	-0.469674	0.999	0.999	5.06319e-306	down
Cyba	2.83962e-186	-0.645514	0.988	0.985	9.88587e-182	down		Chd4	8.44641e-236	0.679456	0.909	0.697	2.94053e-231	up		Clic1	3.56022e-307	-0.607979	0.964	0.957	1.23945e-302	down
Il1b	3.58054e-185	-2.09933	0.187	0.648	1.24653e-180	down		Ifi27l2a	1.00702e-235	-0.9581	0.986	0.996	3.50585e-231	down		Egr1	1.3214e-306	1.27164	0.885	0.51	4.60034e-302	up
Rpl10a	1.08042e-178	-0.682904	0.943	0.96	3.76136e-174	down		Ctsl	1.11841e-235	-0.754257	0.798	0.955	3.89364e-231	down		Colec12	4.22131e-305	1.05978	0.708	0.186	1.46961e-300	up
Coro1a	1.44905e-178	-0.802438	0.845	0.954	5.04471e-174	down		Zeb2	3.39675e-235	0.635371	0.992	0.955	1.18254e-230	up		Rpl35	1.8242e-303	-0.655585	0.907	0.919	6.35076e-299	down
Nav1	2.11741e-177	0.887132	0.812	0.239	7.37154e-173	up		Myh9	3.48893e-235	0.703249	0.904	0.682	1.21463e-230	up		Serinc3	2.03305e-303	0.500468	0.999	0.947	7.07786e-299	up
Fos	3.12503e-177	-0.845862	0.975	1	1.08795e-172	down		Rps3	1.79476e-234	-0.435385	0.996	0.995	6.24828e-230	down		Tns1	3.14641e-303	0.854139	0.778	0.227	1.09539e-298	up
Serinc3	1.93673e-176	0.472067	0.999	0.98	6.74253e-172	up		Cxcl13	6.81271e-233	-2.72062	0.006	0.423	2.37178e-228	down		Lst1	7.20063e-303	-0.961013	0.647	0.857	2.50683e-298	down
Rpl7a	2.78753e-176	-0.615995	0.972	0.972	9.70451e-172	down		Ucp2	4.72988e-230	-0.531826	0.968	0.993	1.64666e-225	down		Selenop	1.13977e-299	0.325746	1	0.985	3.968e-295	up
Rps3a1	3.14413e-176	-0.568439	0.997	0.984	1.0946e-171	down		Arpc3	4.55008e-228	-0.525499	0.935	0.983	1.58406e-223	down		Sh3bgrl3	2.27813e-293	-0.605985	0.995	0.976	7.93107e-289	down
Junb	7.82117e-176	-0.818813	0.957	0.999	2.72286e-171	down		Tut7	6.93207e-228	0.650128	0.95	0.828	2.41333e-223	up		Emp1	9.19011e-289	1.04416	0.598	0.085	3.19944e-284	up
Rpl28	2.98359e-174	-0.581032	0.992	0.979	1.03871e-169	down		Cd83	3.95774e-226	0.850819	0.736	0.321	1.37785e-221	up		Clec4a2	2.58902e-288	-0.808689	0.765	0.882	9.0134e-284	down
Mtss1	1.47532e-173	0.851974	0.903	0.439	5.13618e-169	up		Ubb	6.99786e-226	-0.478028	0.974	0.994	2.43624e-221	down		Sulf2	5.84364e-288	0.724812	0.645	0.11	2.0344e-283	up
Tns1	3.21526e-173	0.918467	0.778	0.194	1.11936e-168	up		Fpr1	1.78817e-225	-0.550062	0.006	0.416	6.22532e-221	down		Atox1	2.22834e-286	-0.737974	0.835	0.887	7.75773e-282	down
Eps15	9.63785e-172	0.831626	0.918	0.474	3.35532e-167	up		Ms4a6b	7.64695e-225	-0.550976	0.953	0.988	2.66221e-220	down		Snx2	2.14278e-284	0.77899	0.947	0.679	7.45989e-280	up
Lst1	2.52739e-171	-0.881107	0.647	0.876	8.79887e-167	down		Alox5ap	1.42917e-223	-0.517156	0.974	0.993	4.97551e-219	down		BC005537	1.51281e-283	0.741917	0.944	0.632	5.26669e-279	up
Rps3	5.67176e-170	-0.537327	0.996	0.987	1.97457e-165	down		Nav1	1.49713e-222	0.663911	0.812	0.491	5.21213e-218	up		Rpl18a	2.71928e-283	-0.546622	0.997	0.977	9.46691e-279	down
Chp2	8.699e-168	0.922635	0.701	0.12	3.02847e-163	up		Rpl37a	2.65168e-221	-0.48459	0.99	0.995	9.23157e-217	down		Cd72	3.04727e-283	-1.37634	0.228	0.629	1.06088e-278	down
Nrp1	7.11998e-167	0.846652	0.953	0.603	2.47875e-162	up		Rps13	1.63438e-219	-0.456947	0.989	0.993	5.68994e-215	down		Ckb	3.39169e-283	-0.933744	0.703	0.856	1.18078e-278	down
Rps13	1.93431e-166	-0.581963	0.989	0.976	6.7341e-162	down		Rpl18a	1.47305e-217	-0.438851	0.997	0.998	5.12826e-213	down		Wwp1	1.82003e-280	0.732695	0.973	0.709	6.33626e-276	up
Rpl29	1.99998e-166	-0.586417	0.977	0.981	6.96272e-162	down		Myo5a	5.71747e-217	0.635876	0.922	0.761	1.99048e-212	up		Pfn1	2.38399e-279	-0.675734	0.99	0.964	8.29963e-275	down
Ly86	2.65665e-166	-0.782259	0.855	0.919	9.24886e-162	down		Kmt2e	1.09573e-215	0.639982	0.889	0.671	3.81468e-211	up		Mtss1	9.33882e-279	0.753377	0.903	0.492	3.25122e-274	up
Itsn1	9.46118e-166	0.839163	0.86	0.339	3.29382e-161	up		Rpl8	6.31e-214	-0.39868	0.994	0.998	2.19676e-209	down		Naca	1.26653e-277	-0.60371	0.947	0.943	4.40931e-273	down
Rpl10	4.13227e-163	-0.552092	0.996	0.987	1.43861e-158	down		Fcgr4	6.82791e-211	-0.773022	0.113	0.574	2.37707e-206	down		Rock2	5.89052e-276	0.751645	0.922	0.565	2.05073e-271	up
C1qb	1.10911e-162	-0.405254	0.999	0.999	3.86125e-158	down		Retnlg	8.89885e-211	-0.430536	0.001	0.374	3.09804e-206	down		Gapdh	3.28014e-273	-0.815689	0.897	0.936	1.14195e-268	down
Fxyd5	2.71213e-162	-0.8441	0.846	0.951	9.442e-158	down		Uqcrh	2.92843e-208	-0.533453	0.896	0.973	1.0195e-203	down		Rpl37a	1.44363e-271	-0.548198	0.99	0.966	5.02586e-267	down
Sulf2	3.07825e-161	0.787581	0.645	0.082	1.07166e-156	up		Hsp90aa1	4.87626e-208	0.712487	0.912	0.723	1.69762e-203	up		Malat1	2.65121e-270	-0.0631096	1	0.981	9.22994e-266	no_diff
Emp1	8.0117e-161	1.12275	0.598	0.05	2.78919e-156	up		Btf3	1.46769e-207	-0.492619	0.921	0.973	5.10961e-203	down		Itsn1	7.98991e-269	0.745163	0.86	0.423	2.78161e-264	up
Tmem176a	2.63779e-160	-0.845744	0.89	0.958	9.18322e-156	down		Gabarap	1.87327e-207	-0.416589	0.976	0.992	6.52159e-203	down		Nrp1	1.52664e-268	0.755877	0.953	0.621	5.31485e-264	up
Lgals1	8.60577e-160	0.888951	0.977	0.757	2.99601e-155	up		Mycbp2	5.93989e-207	0.612335	0.889	0.671	2.06791e-202	up		Gm8995	2.33407e-265	0.761712	0.968	0.743	8.12584e-261	up
Eif3f	5.50744e-159	-0.655587	0.864	0.914	1.91736e-154	down		Eef1b2	1.67372e-202	-0.512241	0.946	0.981	5.82689e-198	down		Timp2	8.95496e-265	0.554904	0.998	0.922	3.11758e-260	up
Gngt2	2.31901e-158	-0.859685	0.065	0.521	8.07341e-154	down		Ddx5	9.03056e-202	0.458056	0.992	0.975	3.1439e-197	up		Tmem176a	1.78265e-264	-0.841498	0.89	0.942	6.20611e-260	down
Rpl30	3.27529e-158	-0.607369	0.967	0.967	1.14026e-153	down		2410006H16Rik	1.12922e-201	-0.759724	0.61	0.865	3.93126e-197	down		Eif3f	1.65844e-261	-0.632567	0.864	0.908	5.77369e-257	down
Cmah	3.69013e-157	0.836104	0.774	0.205	1.28468e-152	up		Raph1	5.2791e-201	0.634554	0.769	0.445	1.83786e-196	up		Btf3	2.44705e-260	-0.55947	0.921	0.924	8.51916e-256	down
Ninj1	4.61037e-156	1.02143	0.894	0.508	1.60505e-151	up		Rpl35	4.16417e-200	-0.527951	0.907	0.975	1.44971e-195	down		Qk	4.29606e-260	0.635846	0.976	0.76	1.49563e-255	up
Clec4a2	2.29649e-155	-0.762627	0.765	0.898	7.995e-151	down		Cd52	3.19525e-199	-0.902949	0.628	0.9	1.11239e-194	down		Raph1	1.76911e-259	0.739111	0.769	0.251	6.15899e-255	up
Atox1	3.60308e-154	-0.686716	0.835	0.921	1.25438e-149	down		Oaz1	3.3159e-199	-0.411594	0.983	0.992	1.1544e-194	down		Coro1a	2.39138e-258	-0.772557	0.845	0.912	8.32534e-254	down
Usp24	5.44416e-154	0.779175	0.744	0.185	1.89533e-149	up		Rps10	6.87215e-199	-0.557549	0.803	0.943	2.39247e-194	down		Usp24	2.4503e-258	0.714522	0.744	0.238	8.53048e-254	up
Plbd1	1.90945e-153	-0.931257	0.29	0.712	6.64754e-149	down		Nabp1	1.25695e-197	0.66421	0.588	0.217	4.37596e-193	up		Rpl10	8.51143e-257	-0.528669	0.996	0.979	2.96317e-252	down
Aplp2	4.18763e-151	0.720624	0.962	0.661	1.45788e-146	up		Rps12	7.5184e-197	-0.451097	0.997	0.996	2.61746e-192	down		Rpl3	6.83579e-253	-0.540128	0.98	0.954	2.37981e-248	down
Rpl35	1.34379e-149	-0.62194	0.907	0.954	4.67828e-145	down		Qk	6.50198e-196	0.526375	0.976	0.893	2.2636e-191	up		Pfdn5	2.46391e-252	-0.532112	0.947	0.932	8.57786e-248	down
Fkbp5	9.80265e-149	-0.810829	0.241	0.669	3.41269e-144	down		Cox8a	6.82726e-196	-0.497366	0.917	0.983	2.37684e-191	down		Tspo	1.66842e-251	-0.664618	0.878	0.913	5.80844e-247	down
Rps8	1.60149e-148	-0.521452	0.997	0.993	5.57543e-144	down		Iqgap1	7.73039e-196	0.562743	0.966	0.888	2.69126e-191	up		Pold4	2.28288e-246	-0.832345	0.317	0.683	7.9476e-242	down
Myo5a	2.53741e-147	0.794888	0.922	0.538	8.83375e-143	up		Fth1	1.36615e-195	-0.376664	1	1	4.7561e-191	down		Abca9	4.26473e-246	0.685588	0.944	0.611	1.48472e-241	up
Qk	6.07192e-146	0.657531	0.976	0.733	2.11388e-141	up		Nufip2	1.20674e-194	0.620685	0.794	0.477	4.20114e-190	up		2410006H16Rik	2.9321e-245	-0.912305	0.61	0.801	1.02078e-240	down
Uqcrh	8.9265e-144	-0.624724	0.896	0.942	3.10767e-139	down		Usp24	3.81755e-193	0.600526	0.744	0.404	1.32904e-188	up		Cbr2	5.41568e-244	0.652272	0.976	0.639	1.88541e-239	up
BC005537	1.01967e-143	0.733807	0.944	0.628	3.54987e-139	up		Pirb	3.27508e-192	-0.590208	0.792	0.948	1.14019e-187	down		Rpl36a	3.02534e-241	-0.59457	0.892	0.908	1.05324e-236	down
Rpl37a	4.88121e-143	-0.53261	0.99	0.98	1.69934e-138	down		Hexim1	5.50458e-192	0.662535	0.674	0.324	1.91636e-187	up		Eps15	7.50257e-241	0.673936	0.918	0.569	2.61195e-236	up
Clec4b1	7.24102e-140	-0.969617	0.29	0.688	2.52089e-135	down		Prrc2c	1.79461e-191	0.549279	0.92	0.777	6.24776e-187	up		Rps12	1.64374e-240	-0.513499	0.997	0.978	5.72253e-236	down
S100a4	9.79277e-140	1.25116	0.56	0.063	3.40926e-135	up		Clic1	1.29193e-189	-0.455299	0.964	0.988	4.49772e-185	down		Rps10	1.77137e-240	-0.62302	0.803	0.866	6.16684e-236	down
Rps10	1.61395e-139	-0.624404	0.803	0.89	5.6188e-135	down		Brd2	5.65422e-189	0.615974	0.864	0.652	1.96846e-184	up		Adgre5	1.68215e-238	0.840887	0.825	0.397	5.85624e-234	up
Ap2a2	3.51078e-139	0.698529	0.942	0.562	1.22224e-134	up		Rpl36a	8.44744e-189	-0.511842	0.892	0.963	2.94089e-184	down		Cd36	4.54324e-238	0.792435	0.887	0.466	1.58168e-233	up
Raph1	1.02328e-137	0.759793	0.769	0.239	3.56245e-133	up		Slco2b1	1.68644e-188	0.60316	0.759	0.407	5.87117e-184	up		Zeb2	4.98001e-237	0.61687	0.992	0.889	1.73374e-232	up
Rock2	8.07545e-137	0.733389	0.922	0.544	2.81139e-132	up		Itsn1	6.32376e-188	0.574298	0.86	0.635	2.20155e-183	up		Ms4a6c	9.33462e-235	-0.64099	0.948	0.941	3.24975e-230	down
Retnlg	1.11927e-136	-0.566096	0.001	0.354	3.89663e-132	down		Gapdh	1.22732e-187	-0.598474	0.897	0.985	4.27279e-183	down		Rpl8	4.08171e-234	-0.463844	0.994	0.976	1.42101e-229	down
Zeb2	7.15783e-135	0.642613	0.992	0.902	2.49193e-130	up		Cox5a	1.01855e-186	-0.564257	0.835	0.958	3.54599e-182	down		Myo5a	1.13266e-233	0.690426	0.922	0.606	3.94323e-229	up
Add3	1.10673e-132	0.750904	0.761	0.25	3.85297e-128	up		Ccnl1	1.25004e-186	0.613677	0.884	0.69	4.35188e-182	up		Hnrnph1	2.34358e-228	0.695966	0.819	0.374	8.15893e-224	up
Ckb	3.90604e-132	-0.751637	0.703	0.831	1.35985e-127	down		Pfdn5	2.84199e-186	-0.475584	0.947	0.984	9.8941e-182	down		Add3	8.22435e-228	0.695832	0.761	0.285	2.86322e-223	up
Stab1	9.88439e-132	0.653782	0.985	0.819	3.44115e-127	up		Tgfbr2	3.11664e-185	0.559066	0.888	0.664	1.08503e-180	up		Chd4	1.58862e-227	0.685001	0.909	0.599	5.53064e-223	up
Pfdn5	1.406e-131	-0.553113	0.947	0.962	4.89485e-127	down		Srsf5	1.04167e-184	0.586144	0.925	0.736	3.62648e-180	up		Sptbn1	9.06227e-227	0.80664	0.694	0.242	3.15494e-222	up
Naca	2.1595e-130	-0.550341	0.947	0.958	7.51808e-126	down		Eef1d	6.24003e-184	-0.530055	0.782	0.933	2.1724e-179	down		Eef1b2	7.88103e-226	-0.536842	0.946	0.929	2.7437e-221	down
Eef1b2	1.59146e-129	-0.539029	0.946	0.959	5.54051e-125	down		Cox4i1	4.89607e-182	-0.391732	0.985	0.994	1.70452e-177	down		Fkbp5	4.2296e-225	-0.80032	0.241	0.659	1.47249e-220	down
Btf3	2.12966e-128	-0.536322	0.921	0.946	7.41419e-124	down		Clta	4.1249e-181	-0.426815	0.992	0.997	1.43604e-176	down		Ctss	7.75531e-225	-0.538254	0.994	0.974	2.69993e-220	down
Tmem176b	1.44838e-127	-0.633189	0.983	0.989	5.0424e-123	down		Arsb	1.4253e-180	0.563133	0.547	0.157	4.96203e-176	up		Pmp22	5.50701e-223	0.664362	0.939	0.591	1.91721e-218	up
Dok2	2.22369e-127	0.729564	0.8	0.299	7.74156e-123	up		Pfn1	2.20513e-178	-0.481399	0.99	0.993	7.67693e-174	down		Nabp1	1.00894e-222	0.694792	0.588	0.128	3.51253e-218	up
Eef1d	5.70001e-127	-0.582149	0.782	0.872	1.9844e-122	down		F13a1	1.42289e-177	0.461926	0.999	0.988	4.95366e-173	up		Arsb	1.38437e-220	0.58129	0.547	0.095	4.81955e-216	up
Ddx3x	1.78145e-126	0.695795	0.921	0.569	6.20193e-122	up		Vim	4.02011e-177	-0.756443	0.949	0.988	1.39956e-172	down		Adgre1	6.94169e-220	-0.641594	0.931	0.931	2.41668e-215	down
Rps12	3.41932e-125	-0.480918	0.997	0.989	1.1904e-120	down		Clec7a	6.61867e-176	0.681904	0.577	0.163	2.30422e-171	up		S100a4	1.11747e-219	1.06048	0.56	0.114	3.89035e-215	up
Nfkbia	5.19644e-125	-0.782168	0.858	0.968	1.80909e-120	down		Mt1	1.68383e-174	-0.646275	0.903	0.982	5.86209e-170	down		Apoe	1.50901e-218	0.401749	1	0.999	5.25346e-214	up
Abca9	5.41952e-125	0.666448	0.944	0.61	1.88675e-120	up		Rgs2	1.73976e-174	0.68335	0.809	0.527	6.05679e-170	up		Fpr1	1.48765e-217	-0.730788	0.006	0.388	5.17911e-213	down
Rpl27a	1.68601e-124	-0.544316	0.885	0.919	5.86966e-120	down		Arpc1b	3.59148e-174	-0.406147	0.992	0.997	1.25034e-169	down		Trem2	1.31951e-216	0.745995	0.773	0.288	4.59375e-212	up
Rpl3	2.38897e-124	-0.533672	0.98	0.978	8.31697e-120	down		Lcn2	5.211e-174	-0.443378	0.001	0.322	1.81416e-169	down		Aplp2	1.38752e-216	0.594551	0.962	0.704	4.83053e-212	up
Rps28	5.29194e-124	-0.520744	0.969	0.963	1.84234e-119	down		Sfpq	6.01266e-174	0.554755	0.881	0.67	2.09325e-169	up		Rps28	4.14027e-216	-0.492888	0.969	0.946	1.44139e-211	down
Lrp6	1.21887e-123	0.696866	0.81	0.328	4.24338e-119	up		Egr1	8.89882e-174	0.916613	0.885	0.721	3.09804e-169	up		Macf1	2.39386e-215	0.66243	0.927	0.611	8.33398e-211	up
Arsb	5.6317e-123	0.631401	0.547	0.074	1.96062e-118	up		Rpl3	3.13806e-173	-0.430574	0.98	0.994	1.09249e-168	down		Tmem176b	2.82192e-215	-0.616703	0.983	0.966	9.82424e-211	down
Clic1	5.10636e-121	-0.504145	0.964	0.966	1.77773e-116	down		Rps28	1.31047e-171	-0.44029	0.969	0.99	4.56228e-167	down		C1qc	3.42273e-215	-0.383595	1	0.994	1.19159e-210	down
Ccl6	1.3399e-120	0.853373	0.986	0.881	4.66473e-116	up		Adgre5	2.31025e-171	0.688396	0.825	0.578	8.04292e-167	up		Uqcrh	1.44042e-213	-0.561968	0.896	0.917	5.01466e-209	down
Sh3bgrl3	1.411e-119	-0.491953	0.995	0.984	4.91226e-115	down		Gm10076	6.75687e-171	-0.558362	0.55	0.841	2.35234e-166	down		Fxyd5	1.58116e-213	-0.7346	0.846	0.904	5.50465e-209	down
Abca1	2.44573e-119	0.765872	0.877	0.485	8.51457e-115	up		Pla2g7	9.12548e-171	-0.584184	0.856	0.96	3.17695e-166	down		Sema4a	2.74731e-213	0.564791	0.659	0.178	9.56447e-209	up
Ctsb	1.70686e-118	0.450401	0.999	0.985	5.94226e-114	up		Lst1	1.19557e-170	-0.650658	0.647	0.887	4.16225e-166	down		Fus	3.1363e-211	0.680734	0.893	0.553	1.09187e-206	up
Ramp1	2.60271e-117	-0.694799	0.092	0.474	9.06107e-113	down		Cndp2	3.41577e-169	-0.541402	0.779	0.926	1.18917e-164	down		Chp2	2.8147e-208	0.679661	0.701	0.22	9.79909e-204	up
Gm34084	4.10788e-117	-0.762021	0.291	0.578	1.43012e-112	down		Rpl24	3.91138e-169	-0.54615	0.698	0.913	1.36171e-164	down		Rpl27a	1.72658e-207	-0.532297	0.885	0.901	6.01093e-203	down
Aldh2	5.6655e-117	0.63451	0.943	0.689	1.97239e-112	up		Kmt2c	4.46251e-169	0.549801	0.726	0.401	1.55358e-164	up		C1qa	3.58009e-207	-0.396272	1	0.998	1.24637e-202	down
Fpr1	5.8638e-117	-0.615822	0.006	0.332	2.04142e-112	down		Klf4	5.43676e-169	0.723305	0.931	0.839	1.89275e-164	up		Eef1d	3.4834e-206	-0.571512	0.782	0.855	1.21271e-201	down
Hnrnph1	9.42977e-117	0.687803	0.819	0.37	3.28288e-112	up		Zfp36l1	3.50978e-168	0.602889	0.979	0.919	1.22189e-163	up		Nufip2	8.50742e-205	0.651955	0.794	0.374	2.96177e-200	up
Limd2	1.12941e-116	-0.676282	0.37	0.651	3.93193e-112	down		Ash1l	1.27368e-166	0.551757	0.807	0.539	4.43419e-162	up		Cbfa2t3	1.35058e-204	0.602676	0.557	0.111	4.70192e-200	up
Sptbn1	2.69708e-116	0.820139	0.694	0.221	9.38961e-112	up		Mbnl1	4.63673e-166	0.513346	0.951	0.849	1.61423e-161	up		Slc40a1	2.30384e-202	0.782309	0.441	0.055	8.02058e-198	up
Siglece	7.54711e-116	-0.668572	0.322	0.642	2.62745e-111	down		Tgfbi	1.00848e-165	0.533376	0.971	0.867	3.51093e-161	up		Ddx17	9.09055e-202	0.601791	0.801	0.353	3.16478e-197	up
Tspo	1.55948e-115	-0.564954	0.878	0.911	5.42916e-111	down		Smg1	1.87664e-162	0.535052	0.656	0.313	6.53333e-158	up		Cd81	1.45242e-201	-0.537389	0.992	0.974	5.05644e-197	down
Gas5	1.89994e-115	-0.628913	0.659	0.824	6.61444e-111	down		Ddx17	2.60975e-162	0.537999	0.801	0.498	9.08558e-158	up		Rasgrp3	1.83869e-201	0.529741	0.517	0.09	6.40121e-197	up
Clec10a	2.32495e-115	0.972281	0.662	0.19	8.09407e-111	up		Bptf	1.00727e-161	0.531049	0.819	0.57	3.50673e-157	up		Slco2b1	2.26415e-201	0.603275	0.759	0.285	7.88242e-197	up
C1qc	7.11786e-115	-0.342008	1	0.997	2.47801e-110	down		AC122252.2	4.25761e-161	0.656655	0.687	0.403	1.48225e-156	up		Plk2	6.72346e-199	0.693349	0.674	0.213	2.3407e-194	up
Calr	5.03487e-114	0.690419	0.967	0.79	1.75284e-109	up		Kmt2a	6.8009e-159	0.553945	0.753	0.463	2.36767e-154	up		Cox8a	2.04437e-198	-0.515477	0.917	0.922	7.11727e-194	down
Ubb	8.59161e-114	-0.501913	0.974	0.98	2.99108e-109	down		Unc93b1	5.15021e-158	-0.44857	0.967	0.996	1.793e-153	down		Cox4i1	3.31494e-198	-0.41365	0.985	0.958	1.15406e-193	down
Igf1	3.23432e-113	0.764164	0.883	0.504	1.126e-108	up		Ccdc50	1.05182e-157	0.514544	0.878	0.685	3.66181e-153	up		Ly86	6.17016e-198	-0.673515	0.855	0.896	2.14808e-193	down
Pim1	3.77179e-113	-0.841174	0.403	0.72	1.31311e-108	down		Gng5	1.26183e-157	-0.390208	0.972	0.987	4.39294e-153	down		Klf2	7.31355e-198	0.67213	0.981	0.79	2.54614e-193	up
Rab11fip5	6.5515e-113	0.619309	0.769	0.282	2.28084e-108	up		Tet3	3.91611e-157	0.538299	0.692	0.376	1.36336e-152	up		Lgmn	2.63383e-196	-0.523374	0.977	0.957	9.1694e-192	down
Basp1	7.10149e-113	-0.737742	0.484	0.792	2.47231e-108	down		Gm26778	8.22466e-157	0.488878	0.449	0.09	2.86333e-152	up		Limd2	8.41846e-196	-0.730965	0.37	0.677	2.9308e-191	down
Trem2	1.6247e-112	0.742187	0.773	0.287	5.65621e-108	up		Serf2	3.99987e-155	-0.469516	0.87	0.952	1.39252e-150	down		Basp1	5.98502e-195	-0.820413	0.484	0.745	2.08362e-190	down
Abcc1	9.22889e-112	0.569375	0.531	0.073	3.21295e-107	up		Jmjd1c	9.72138e-153	0.531069	0.841	0.636	3.3844e-148	up		Clec4a3	9.36009e-195	-0.638215	0.745	0.842	3.25862e-190	down
S100a6	2.39498e-111	1.16124	0.677	0.284	8.33788e-107	up		Eif3h	5.49514e-152	-0.47637	0.796	0.935	1.91308e-147	down		Kctd12	2.11843e-192	0.576872	0.978	0.798	7.37512e-188	up
Tgfbr2	3.20657e-111	0.62364	0.888	0.5	1.11634e-106	up		Nrp1	1.02148e-151	0.532713	0.953	0.844	3.55618e-147	up		Ifi30	8.5767e-192	-0.701501	0.8	0.876	2.98589e-187	down
Rasgrp3	5.82407e-111	0.565592	0.517	0.067	2.02759e-106	up		9930111J21Rik2	4.1075e-151	0.536964	0.869	0.664	1.42998e-146	up		Ptafr	3.51376e-191	0.567632	0.675	0.214	1.22328e-186	up
Hsp90aa1	1.52806e-110	0.739542	0.912	0.615	5.31979e-106	up		Zfp36l2	6.75531e-150	0.509613	0.976	0.912	2.35179e-145	up		Cd164	2.06003e-190	0.575143	0.678	0.226	7.1718e-186	up
Ms4a6c	5.55521e-110	-0.602712	0.948	0.962	1.93399e-105	down		Tob2	7.41193e-150	0.574367	0.742	0.472	2.58039e-145	up		Rpl24	6.84124e-189	-0.586203	0.698	0.819	2.38171e-184	down
S1pr1	1.02006e-109	0.575731	0.525	0.073	3.55125e-105	up		Nr3c1	2.8376e-148	0.488912	0.901	0.766	9.87882e-144	up		Cd300c2	8.64045e-189	-0.775501	0.547	0.778	3.00809e-184	down
Rpl36a	1.12253e-109	-0.524539	0.892	0.921	3.90797e-105	down		Zfhx3	3.27078e-148	0.524906	0.89	0.703	1.13869e-143	up		Eif3h	1.50747e-188	-0.540999	0.796	0.867	5.2481e-184	down
Stard8	2.38607e-109	0.655636	0.868	0.471	8.30685e-105	up		Hnrnpa2b1	5.47572e-148	0.474101	0.975	0.901	1.90632e-143	up		Hsp90aa1	2.46651e-188	0.689298	0.912	0.609	8.5869e-184	up
Clec4a3	1.86138e-108	-0.62353	0.745	0.878	6.48019e-104	down		Lgmn	1.21483e-147	-0.440538	0.977	0.993	4.22929e-143	down		Gm10076	6.27728e-188	-0.620647	0.55	0.747	2.18537e-183	down
Rpl8	2.48753e-108	-0.414342	0.994	0.989	8.6601e-104	down		Pold4	2.9649e-147	-0.552274	0.317	0.668	1.0322e-142	down		Rab11fip5	6.29597e-188	0.584787	0.769	0.329	2.19188e-183	up
Slc40a1	4.84478e-107	0.827184	0.441	0.034	1.68666e-102	up		Rplp1	2.19804e-146	-0.342478	1	0.998	7.65227e-142	down		Mat2a	1.24452e-187	0.615497	0.846	0.456	4.33269e-183	up
Rpl24	6.37401e-106	-0.553226	0.698	0.82	2.21905e-101	down		Clec4a2	3.79444e-146	-0.546915	0.765	0.922	1.321e-141	down		Abcc1	2.1629e-187	0.495185	0.531	0.116	7.52992e-183	up
Adgre5	1.57513e-105	0.778224	0.825	0.435	5.48367e-101	up		H2-D1	1.01044e-145	-0.402681	0.998	1	3.51773e-141	down		Cd33	3.85639e-187	0.613572	0.766	0.324	1.34256e-182	up
Sema4a	1.81866e-105	0.546304	0.659	0.179	6.33149e-101	up		Tnfaip8l2	2.3293e-145	-0.503741	0.742	0.911	8.10923e-141	down		Clec4b1	3.9242e-187	-0.88628	0.29	0.649	1.36617e-182	down
Pepd	4.13797e-105	0.622773	0.848	0.435	1.44059e-100	up		Bank1	6.16608e-144	0.519474	0.665	0.34	2.14666e-139	up		Zfp36l1	1.5772e-186	0.63204	0.979	0.826	5.49087e-182	up
Gm10076	4.23556e-105	-0.548079	0.55	0.717	1.47457e-100	down		Atrx	5.85689e-143	0.517574	0.889	0.736	2.03902e-138	up		Calr	2.99406e-186	0.623626	0.967	0.768	1.04235e-181	up
Cxcl16	7.11756e-105	-0.63183	0.64	0.813	2.47791e-100	down		Atf4	1.35196e-142	0.520797	0.767	0.497	4.70672e-138	up		Pla2g7	7.37848e-185	-0.637639	0.856	0.909	2.56874e-180	down
Pfn1	1.07303e-104	-0.489422	0.99	0.976	3.73565e-100	down		Fam71a	3.35714e-142	0.510212	0.389	0.078	1.16875e-137	up		Tgfbi	1.01467e-183	0.556856	0.971	0.738	3.53247e-179	up
Rin2	1.77176e-104	0.648298	0.785	0.331	6.1682e-100	up		Mat2a	3.55094e-142	0.522364	0.846	0.624	1.23622e-137	up		Ddx5	2.78973e-183	0.414449	0.992	0.915	9.71215e-179	up
Alox5	2.91927e-104	0.609187	0.746	0.286	1.01631e-99	up		Itsn2	2.84976e-141	0.493283	0.801	0.545	9.92114e-137	up		S1pr1	6.38686e-183	0.520722	0.525	0.11	2.22352e-178	up
Pla2g7	3.7851e-104	-0.606922	0.856	0.933	1.31775e-99	down		Mtss1	3.70309e-141	0.481325	0.903	0.76	1.2892e-136	up		Srsf5	1.2438e-182	0.582492	0.925	0.617	4.33015e-178	up
Pou2f2	7.44585e-104	-0.746174	0.631	0.873	2.5922e-99	down		Eif4g2	1.20793e-140	0.432643	0.943	0.855	4.20529e-136	up		Serp1	1.0263e-181	-0.63928	0.717	0.783	3.57296e-177	down
Ifitm3	5.41999e-103	0.525509	0.995	0.917	1.88692e-98	up		Fli1	2.67864e-140	0.486617	0.789	0.564	9.32541e-136	up		Retnlg	6.28777e-181	-0.555001	0.001	0.318	2.18902e-176	down
Cd163	1.22861e-102	0.982069	0.835	0.586	4.27727e-98	up		Abca1	2.85355e-140	0.550041	0.877	0.725	9.93433e-136	up		Lrp6	7.27952e-181	0.586148	0.81	0.391	2.53429e-176	up
Cd164	1.27714e-102	0.589452	0.678	0.216	4.44623e-98	up		Timd4	3.26454e-140	0.580709	0.778	0.427	1.13652e-135	up		Arpc3	1.90898e-180	-0.461011	0.935	0.924	6.64592e-176	down
Pirb	9.71401e-102	-0.557114	0.792	0.861	3.38183e-97	down		Slc6a6	2.05121e-139	0.499004	0.878	0.698	7.14109e-135	up		Plekhg5	8.80349e-180	0.451042	0.406	0.049	3.06485e-175	up
C1qa	1.07399e-101	-0.330219	1	0.997	3.73897e-97	down		Clec4a3	3.14088e-139	-0.524723	0.745	0.913	1.09347e-134	down		Pirb	1.22231e-179	-0.585848	0.792	0.853	4.25536e-175	down
Hck	1.22423e-101	-0.602667	0.37	0.655	4.26204e-97	down		Stard9	5.62864e-139	0.512804	0.617	0.281	1.95956e-134	up		Tmcc1	8.41182e-179	0.508093	0.919	0.569	2.92849e-174	up
Eif3h	2.57213e-101	-0.504392	0.796	0.881	8.95462e-97	down		Son	6.8047e-139	0.434261	0.964	0.895	2.36899e-134	up		Hexim1	1.54654e-178	0.644471	0.674	0.249	5.38414e-174	up
Ypel3	1.00165e-100	-0.556575	0.804	0.861	3.48715e-96	down		Syk	1.9461e-138	0.479428	0.805	0.595	6.77517e-134	up		Lilr4b	2.92772e-176	0.651047	0.688	0.256	1.01926e-171	up
Selenbp1	1.67371e-100	0.627943	0.661	0.213	5.82686e-96	up		Ddx6	3.38886e-138	0.48841	0.808	0.58	1.1798e-133	up		Unc93b1	8.95235e-176	-0.507258	0.967	0.962	3.11667e-171	down
Hip1	2.76588e-100	0.623263	0.808	0.381	9.62913e-96	up		Nipbl	3.95951e-138	0.484782	0.869	0.702	1.37846e-133	up		Hip1	2.84049e-175	0.584912	0.808	0.405	9.88888e-171	up
Rgs1	4.96859e-100	-1.21819	0.095	0.417	1.72976e-95	down		Slk	3.27579e-137	0.506783	0.779	0.527	1.14043e-132	up		Oaz1	1.08478e-174	-0.395935	0.983	0.954	3.77655e-170	down
Ifi30	1.85233e-98	-0.628647	0.8	0.885	6.44871e-94	down		Pcf11	8.06418e-137	0.470021	0.583	0.283	2.80746e-132	up		Abca1	1.99729e-173	0.64465	0.877	0.552	6.95337e-169	up
Mfsd6	7.41377e-98	0.520783	0.556	0.112	2.58103e-93	up		Atp5d	1.09534e-136	-0.428296	0.856	0.949	3.81332e-132	down		Clec4a1	4.13096e-172	-0.543721	0.803	0.853	1.43815e-167	down
Ptafr	2.00949e-97	0.583541	0.675	0.221	6.99583e-93	up		Wwp1	1.22705e-136	0.467231	0.973	0.924	4.27184e-132	up		Actr3	7.00726e-171	-0.47632	0.938	0.91	2.43951e-166	down
Cbfa2t3	2.09343e-97	0.623708	0.557	0.119	7.28807e-93	up		Btg2	2.04803e-136	0.60389	0.978	0.905	7.13e-132	up		Atp5c1	7.21736e-171	-0.503256	0.775	0.835	2.51265e-166	down
Dusp3	2.32262e-97	0.584353	0.704	0.245	8.08597e-93	up		Trip11	2.97499e-136	0.504477	0.752	0.489	1.03571e-131	up		Tgfbr2	8.79929e-170	0.545586	0.888	0.564	3.06338e-165	up
Ccdc50	4.40571e-97	0.568411	0.878	0.556	1.53381e-92	up		Nfkbiz	1.69617e-134	0.653102	0.774	0.516	5.90504e-130	up		Clec10a	9.30974e-169	0.780825	0.662	0.234	3.24109e-164	up
Gapdh	5.74885e-96	-0.55215	0.897	0.942	2.0014e-91	down		Abcc1	2.44676e-134	0.471162	0.531	0.198	8.51815e-130	up		Ccnl1	4.65421e-168	0.595355	0.884	0.568	1.62032e-163	up
Crip1	1.09799e-95	0.598299	0.986	0.888	3.82255e-91	up		Atp5c1	6.0285e-134	-0.451777	0.775	0.918	2.09876e-129	down		Prrc2c	5.33829e-167	0.53391	0.92	0.657	1.85847e-162	up
Adam15	4.40785e-95	0.591998	0.842	0.456	1.53455e-90	up		Anxa2	9.9463e-134	-0.602285	0.604	0.837	3.46271e-129	down		Ms4a6d	3.67147e-166	-0.594614	0.8	0.852	1.27819e-161	down
Dusp2	8.11903e-95	-0.855782	0.064	0.369	2.82656e-90	down		Rpl27a	3.85365e-133	-0.428834	0.885	0.961	1.34161e-128	down		Gm26778	9.36497e-166	0.442452	0.449	0.083	3.26032e-161	up
Ebi3	1.97991e-93	-0.601271	0.228	0.538	6.89286e-89	down		Ets2	6.71396e-133	0.532669	0.637	0.317	2.3374e-128	up		Tmsb4x	1.07515e-165	-0.379873	1	1	3.74301e-161	down
Slco2b1	3.69392e-93	0.5579	0.759	0.313	1.286e-88	up		Igfbp4	1.57873e-132	0.517688	0.916	0.71	5.49618e-128	up		Stab1	2.35693e-164	0.482694	0.985	0.858	8.20542e-160	up
Atp5c1	9.42273e-93	-0.469984	0.775	0.837	3.28043e-88	down		Ndufc2	4.32202e-132	-0.468318	0.671	0.871	1.50467e-127	down		Ifitm3	4.95589e-164	0.456735	0.995	0.92	1.72534e-159	up
Cd81	1.11938e-92	-0.465456	0.992	0.985	3.89701e-88	down		Gas5	1.08194e-131	-0.525558	0.659	0.866	3.76667e-127	down		Zfand5	6.82166e-164	0.592316	0.912	0.643	2.37489e-159	up
Ier5	1.62352e-92	-0.656941	0.781	0.899	5.65213e-88	down		Cebpd	2.27907e-131	-0.556598	0.767	0.913	7.93435e-127	down		Alox5	3.50574e-163	0.541729	0.746	0.334	1.22049e-158	up
Plec	1.95471e-92	0.664655	0.572	0.142	6.80513e-88	up		Lrp6	2.78533e-131	0.487561	0.81	0.582	9.69685e-127	up		Atp5d	4.21839e-161	-0.446745	0.856	0.864	1.46859e-156	down
Unc93b1	2.31872e-92	-0.47843	0.967	0.975	8.0724e-88	down		Hnrnpu	4.79447e-131	0.442624	0.941	0.845	1.66915e-126	up		Rpl7	5.32122e-161	-0.388651	0.969	0.94	1.85253e-156	down
Bin1	2.71234e-92	0.582577	0.869	0.519	9.44276e-88	up		Zfp638	5.04637e-130	0.483502	0.696	0.415	1.75684e-125	up		Ubb	9.02018e-161	-0.40983	0.974	0.958	3.14029e-156	down
Stap1	4.95701e-92	-0.683478	0.212	0.501	1.72573e-87	down		Ttc3	1.80254e-129	0.498759	0.647	0.331	6.27535e-125	up		Ndufc2	1.07016e-160	-0.511696	0.671	0.788	3.72564e-156	down
H2-DMb1	1.16319e-91	-0.83756	0.468	0.676	4.04952e-87	down		Crebbp	9.56032e-129	0.464214	0.741	0.482	3.32833e-124	up		Fam71a	3.05038e-160	0.505391	0.389	0.054	1.06196e-155	up
Mt1	4.25379e-91	-0.639659	0.903	0.946	1.48091e-86	down		Hint1	1.29156e-128	-0.382914	0.922	0.976	4.49645e-124	down		Plbd1	5.43326e-160	-0.743879	0.29	0.633	1.89153e-155	down
Cd33	1.3271e-90	0.587097	0.766	0.335	4.62015e-86	up		Atp6v0c	2.46669e-128	-0.410443	0.984	0.992	8.58752e-124	down		Serf2	6.10252e-160	-0.470923	0.87	0.887	2.12453e-155	down
Canx	6.56342e-90	0.529699	0.942	0.667	2.28499e-85	up		Tsc22d3	4.69389e-128	-0.490421	0.938	0.979	1.63413e-123	down		Cxcl13	1.37e-159	-2.29948	0.006	0.304	4.7695e-155	down
Gpi1	6.82202e-90	-0.481996	0.765	0.847	2.37502e-85	down		Gpx1	6.81123e-128	-0.456537	0.992	0.996	2.37126e-123	down		Atp5e	1.59908e-159	-0.502858	0.873	0.895	5.56704e-155	down
Nrp2	1.02267e-89	0.566373	0.516	0.106	3.56034e-85	up		Clk1	7.5625e-128	0.483815	0.865	0.668	2.63281e-123	up		Dok2	1.90816e-159	0.571969	0.8	0.407	6.64306e-155	up
Mpp1	2.95402e-89	0.566249	0.874	0.532	1.02841e-84	up		Gls	2.59369e-127	0.500412	0.717	0.446	9.02968e-123	up		Aldoa	2.30771e-159	-0.538993	0.747	0.802	8.03406e-155	down
Ctsh	1.26188e-88	-0.472447	0.968	0.971	4.39311e-84	down		Eif3k	3.2932e-127	-0.436969	0.788	0.923	1.14649e-122	down		Mef2c	2.83593e-159	0.515722	0.96	0.754	9.87302e-155	up
Adgre1	2.37516e-88	-0.512013	0.931	0.946	8.26887e-84	down		Zmiz1	4.35042e-126	0.469942	0.761	0.492	1.51456e-121	up		Arhgef12	5.54055e-159	0.491333	0.663	0.242	1.92889e-154	up
Arhgef3	4.57752e-88	0.549822	0.61	0.179	1.59362e-83	up		Sptbn1	6.78959e-126	0.556858	0.694	0.483	2.36373e-121	up		Kmt2e	9.48073e-159	0.56223	0.889	0.597	3.30062e-154	up
Plekhg5	1.02027e-87	0.471986	0.406	0.041	3.55198e-83	up		Phip	1.51626e-125	0.496563	0.714	0.47	5.27871e-121	up		Kmt2c	1.54121e-158	0.529601	0.726	0.317	5.36558e-154	up
Rps18	1.91344e-87	-0.372908	0.992	0.968	6.66146e-83	down		Herc1	2.65914e-125	0.473455	0.709	0.438	9.25752e-121	up		9930111J21Rik2	2.35031e-157	0.557355	0.869	0.542	8.18238e-153	up
Fth1	3.25067e-87	-0.391306	1	0.997	1.13169e-82	down		Cd33	5.31636e-125	0.503904	0.766	0.511	1.85084e-120	up		Siglece	2.32994e-155	-0.626531	0.322	0.596	8.11146e-151	down
Bcl2a1b	3.39354e-87	-0.659275	0.438	0.659	1.18143e-82	down		Ankrd11	1.53402e-124	0.465633	0.881	0.739	5.34054e-120	up		Rps19	3.06758e-155	-0.41456	0.962	0.933	1.06795e-150	down
Cd300ld	4.30289e-87	0.632345	0.802	0.423	1.49801e-82	up		Fyb	2.1417e-124	-0.435297	0.943	0.985	7.45611e-120	down		Itsn2	3.88987e-155	0.517646	0.801	0.425	1.35422e-150	up
Arhgef12	6.6843e-87	0.503299	0.663	0.225	2.32707e-82	up		Gm8995	2.2947e-124	0.485368	0.968	0.933	7.98878e-120	up		Rplp1	6.53304e-155	-0.377558	1	0.99	2.27441e-150	down
Gm8995	2.02554e-86	0.566138	0.968	0.811	7.05171e-82	up		Fnbp1	2.61371e-124	0.465562	0.809	0.587	9.09938e-120	up		Eif3k	2.47942e-154	-0.478148	0.788	0.846	8.63184e-150	down
Tnfaip8l2	3.49888e-86	-0.489501	0.742	0.828	1.2181e-81	down		Atp5e	3.60432e-124	-0.43641	0.873	0.949	1.25481e-119	down		AC122252.2	4.30378e-154	0.652944	0.687	0.3	1.49832e-149	up
Actr3	9.18334e-86	-0.449649	0.938	0.94	3.19709e-81	down		Ccl9	5.38679e-124	0.534306	0.965	0.931	1.87536e-119	up		Smg1	1.06654e-153	0.503985	0.656	0.252	3.71306e-149	up
Plk2	2.36047e-85	0.626823	0.674	0.241	8.21775e-81	up		Atox1	7.42315e-124	-0.440087	0.835	0.938	2.5843e-119	down		Rin2	2.53124e-153	0.554818	0.785	0.407	8.81227e-149	up
Ddx17	2.69431e-85	0.492101	0.801	0.381	9.37995e-81	up		Slc40a1	3.78005e-123	0.689657	0.441	0.127	1.31599e-118	up		Nfkbiz	6.87379e-153	0.683303	0.774	0.427	2.39304e-148	up
Dusp1	5.72754e-85	-0.591213	0.955	0.987	1.99398e-80	down		Taok1	1.16667e-122	0.479503	0.74	0.485	4.06165e-118	up		Lcn2	1.00588e-152	-0.81265	0.001	0.277	3.50187e-148	down
Psd3	1.81409e-84	0.551062	0.75	0.333	6.31556e-80	up		Sh3bgrl3	5.56216e-122	-0.350977	0.995	0.998	1.93641e-117	down		Rpl14	1.23334e-152	-0.380078	0.985	0.951	4.29376e-148	down
Ddx60	2.54415e-84	0.518025	0.465	0.078	8.8572e-80	up		Arrdc3	2.38881e-121	0.487585	0.533	0.234	8.31639e-117	up		Gpi1	1.71037e-151	-0.492403	0.765	0.844	5.95448e-147	down
Lcn2	2.54827e-84	-0.402444	0.001	0.234	8.87156e-80	down		Sulf2	4.78058e-121	0.504182	0.645	0.323	1.66431e-116	up		Fth1	1.73497e-151	-0.421054	1	0.999	6.04011e-147	down
Zcchc24	3.48251e-84	0.509067	0.588	0.169	1.2124e-79	up		Marco	6.07148e-121	-0.617398	0.006	0.255	2.11372e-116	down		Btg2	5.93973e-151	0.604757	0.978	0.834	2.06786e-146	up
Chd4	5.37633e-84	0.560347	0.909	0.627	1.87172e-79	up		Mef2a	1.7426e-120	0.449139	0.921	0.81	6.0667e-116	up		Iqgap2	1.8962e-150	0.543157	0.835	0.493	6.60144e-146	up
Fcgrt	9.63217e-84	0.501246	0.98	0.849	3.35334e-79	up		Mob1a	1.94044e-120	0.438572	0.799	0.59	6.75545e-116	up		Trf	3.20143e-149	0.392208	0.989	0.883	1.11455e-144	up
Eif3k	1.73942e-83	-0.437391	0.788	0.845	6.05561e-79	down		Rock1	1.04996e-119	0.441519	0.862	0.731	3.65533e-115	up		Gpr34	3.96911e-149	0.536879	0.653	0.241	1.3818e-144	up
Macf1	7.14188e-83	0.547993	0.927	0.656	2.48637e-78	up		Trem2	1.14679e-119	0.594893	0.773	0.471	3.99242e-115	up		Ap2a2	5.26371e-149	0.457502	0.942	0.662	1.83251e-144	up
Iqgap1	9.61203e-83	0.494269	0.966	0.823	3.34633e-78	up		Ankrd17	5.32487e-119	0.456247	0.669	0.403	1.8538e-114	up		Klf6	9.09596e-149	0.525644	0.976	0.829	3.16667e-144	up
Cebpb	1.14925e-82	-0.591028	0.915	0.96	4.00101e-78	down		Ccl12	6.40263e-119	-1.0574	0.342	0.691	2.22901e-114	down		Nr3c1	2.03198e-148	0.517123	0.901	0.629	7.07412e-144	up
Lrp1	2.07728e-82	0.514848	0.896	0.57	7.23186e-78	up		Malat1	2.42821e-118	0.144337	1	0.994	8.45358e-114	no_diff		Retnla	8.1913e-148	2.09551	0.276	0.02	2.85172e-143	up
Nr3c1	2.58194e-82	0.531893	0.901	0.614	8.98878e-78	up		Rpl7	7.74031e-118	-0.336392	0.969	0.982	2.69471e-113	down		Zmiz1	1.11514e-147	0.488516	0.761	0.366	3.88226e-143	up
Neat1	3.02346e-82	0.63483	0.934	0.696	1.05259e-77	up		Klf6	7.75897e-118	0.475627	0.976	0.928	2.70121e-113	up		Zcchc24	1.22341e-147	0.48104	0.588	0.196	4.25917e-143	up
Tmcc1	1.00192e-80	0.444585	0.919	0.614	3.48809e-76	up		Rpl15	1.29877e-117	-0.436329	0.726	0.895	4.52154e-113	down		Tfrc	1.9775e-147	0.410588	0.349	0.045	6.88448e-143	up
Rpl26	1.36452e-80	-0.363887	0.99	0.98	4.75045e-76	down		Hsbp1	4.35183e-117	-0.46748	0.791	0.901	1.51505e-112	down		Rpl26	4.85262e-147	-0.36345	0.99	0.968	1.68939e-142	down
Tfrc	5.21624e-80	0.41672	0.349	0.025	1.81598e-75	up		Rnf150	6.50618e-117	0.479826	0.699	0.441	2.26506e-112	up		Gas5	7.03465e-147	-0.575503	0.659	0.782	2.44904e-142	down
Clec4a1	7.20562e-80	-0.468238	0.803	0.864	2.50856e-75	down		Cep350	6.8963e-117	0.457296	0.699	0.457	2.40088e-112	up		Selenow	7.8306e-147	-0.464861	0.85	0.868	2.72615e-142	down
Itsn2	2.43698e-79	0.509955	0.801	0.417	8.48409e-75	up		Atp2b1	1.11095e-116	0.402831	0.985	0.965	3.86765e-112	up		Rpl15	1.24277e-146	-0.482801	0.726	0.808	4.32657e-142	down
Ier2	4.51886e-79	-0.727862	0.821	0.927	1.57319e-74	down		Vps13b	2.04427e-116	0.439836	0.551	0.257	7.11693e-112	up		Cndp2	1.94918e-146	-0.470419	0.779	0.802	6.78586e-142	down
Eps8	6.34497e-79	0.547168	0.807	0.438	2.20894e-74	up		Ski	4.05737e-115	0.436172	0.764	0.535	1.41253e-110	up		Lamtor4	8.37521e-146	-0.471656	0.735	0.8	2.91575e-141	down
Klf4	9.45085e-79	0.697036	0.931	0.697	3.29022e-74	up		Fam208a	5.62619e-115	0.465138	0.671	0.377	1.9587e-110	up		Ttc3	8.47714e-146	0.498382	0.647	0.244	2.95123e-141	up
Sept11	9.54593e-79	0.543801	0.552	0.151	3.32332e-74	up		Rasgrp3	8.84196e-115	0.444741	0.517	0.204	3.07824e-110	up		Selenbp1	8.87603e-146	0.521363	0.661	0.263	3.0901e-141	up
Eif4g2	1.02277e-78	0.4569	0.943	0.726	3.56066e-74	up		Srsf3	1.1571e-114	0.429831	0.883	0.711	4.02832e-110	up		Plec	1.75231e-145	0.600094	0.572	0.198	6.10049e-141	up
Rcn3	1.08033e-78	0.594343	0.395	0.049	3.76107e-74	up		Top2b	3.06922e-114	0.433957	0.727	0.519	1.06852e-109	up		Bank1	3.94339e-145	0.504156	0.665	0.265	1.37285e-140	up
Epb41l1	1.48874e-78	0.363677	0.318	0.015	5.1829e-74	up		Dync1h1	8.91628e-114	0.455106	0.744	0.527	3.10411e-109	up		Bptf	1.31664e-144	0.502628	0.819	0.466	4.58374e-140	up
Rpl7	2.04077e-78	-0.383259	0.969	0.958	7.10474e-74	down		Cd300ld	2.05655e-113	0.500304	0.802	0.604	7.15968e-109	up		Iqgap1	1.80643e-144	0.478811	0.966	0.791	6.28891e-140	up
Sgpp1	2.39608e-78	0.494185	0.71	0.298	8.34171e-74	up		Lilr4b	2.13417e-113	0.528069	0.688	0.438	7.42988e-109	up		Stard8	2.26364e-144	0.51843	0.868	0.541	7.88065e-140	up
Nsa2	2.4798e-78	-0.473223	0.726	0.812	8.63317e-74	down		Rtraf	2.61446e-113	-0.435036	0.597	0.827	9.10197e-109	down		Gngt2	2.37262e-144	-0.630409	0.065	0.377	8.26005e-140	down
Bank1	4.73524e-78	0.507611	0.665	0.255	1.64853e-73	up		Akr1a1	3.8087e-113	-0.373973	0.95	0.981	1.32596e-108	down		Zfp36l2	1.04621e-143	0.474101	0.976	0.823	3.64229e-139	up
Vps13b	9.87205e-78	0.471651	0.551	0.149	3.43686e-73	up		Arid1a	6.41465e-113	0.440836	0.695	0.423	2.2332e-108	up		Ddx60	1.26802e-143	0.473046	0.465	0.11	4.4145e-139	up
Iqgap2	1.05086e-77	0.538239	0.835	0.491	3.65846e-73	up		Calr	6.90511e-113	0.475255	0.967	0.907	2.40395e-108	up		Clk1	2.21207e-143	0.485421	0.865	0.524	7.70109e-139	up
Scimp	1.22862e-77	-0.556177	0.168	0.431	4.27733e-73	down		Prdx1	7.896e-113	-0.453145	0.939	0.977	2.74891e-108	down		Gm15655	1.89238e-142	0.336979	0.301	0.026	6.58815e-138	up
Npm1	1.46009e-77	-0.434229	0.906	0.914	5.08315e-73	down		Tmcc1	1.17114e-112	0.435079	0.919	0.788	4.07722e-108	up		Ankrd17	4.17656e-142	0.506477	0.669	0.285	1.45403e-137	up
Lpcat2	2.93889e-77	-0.586273	0.285	0.562	1.02314e-72	down		Eps15	1.60717e-112	0.41846	0.918	0.81	5.59519e-108	up		Plxnd1	5.21415e-142	0.41877	0.46	0.105	1.81526e-137	up
Gpr34	4.66824e-77	0.555797	0.653	0.245	1.6252e-72	up		Zfand5	2.2529e-112	0.471197	0.912	0.813	7.84326e-108	up		Brd2	2.1537e-141	0.544619	0.864	0.572	7.49789e-137	up
Nabp1	1.36822e-76	0.563994	0.588	0.185	4.76332e-72	up		Syne2	4.06957e-112	0.463375	0.508	0.231	1.41678e-107	up		Ftl1	2.25502e-141	-0.395233	1	0.998	7.85063e-137	down
Calm1	6.48527e-76	0.322492	0.997	0.98	2.25778e-71	up		Ptp4a2	4.69233e-112	0.404217	0.96	0.889	1.63359e-107	up		Slk	2.88089e-141	0.513866	0.779	0.417	1.00295e-136	up
Ddit4	8.81613e-76	-0.650991	0.126	0.388	3.06925e-71	down		Rassf2	8.30276e-112	0.43701	0.772	0.552	2.89052e-107	up		Rcn3	7.72221e-141	0.540445	0.395	0.07	2.68841e-136	up
Ndufc2	9.5249e-76	-0.426587	0.671	0.762	3.316e-71	down		Pea15a	9.00745e-112	0.436463	0.834	0.674	3.13585e-107	up		Ccdc50	1.14731e-140	0.497232	0.878	0.582	3.99425e-136	up
Rgl1	1.36553e-75	0.524122	0.703	0.306	4.75395e-71	up		Esd	9.64893e-112	-0.421314	0.613	0.84	3.35918e-107	down		Rps18	1.27917e-140	-0.362918	0.992	0.962	4.45331e-136	down
Reps2	1.76623e-75	0.471617	0.519	0.13	6.14896e-71	up		Usp9x	1.99285e-111	0.434813	0.69	0.438	6.93791e-107	up		Vps13b	1.31903e-140	0.445215	0.551	0.17	4.59208e-136	up
Slk	3.67807e-75	0.515704	0.779	0.409	1.28048e-70	up		Ypel3	2.09863e-111	-0.451473	0.804	0.926	7.30618e-107	down		Fli1	1.42001e-140	0.507876	0.789	0.438	4.94362e-136	up
Gas7	4.14162e-75	0.523863	0.86	0.533	1.44186e-70	up		Baz1b	4.36101e-111	0.446668	0.708	0.473	1.51824e-106	up		Herc1	9.87199e-140	0.467509	0.709	0.316	3.43683e-135	up
Mrpl52	7.57121e-75	-0.454206	0.438	0.591	2.63584e-70	down		Hip1	4.6443e-111	0.439122	0.808	0.635	1.61687e-106	up		Nrp2	3.5746e-139	0.491472	0.516	0.152	1.24446e-134	up
Slc9a9	8.56187e-75	0.515529	0.756	0.369	2.98073e-70	up		Emp1	8.96767e-111	0.690521	0.598	0.338	3.122e-106	up		Adam15	1.31645e-138	0.496675	0.842	0.511	4.58309e-134	up
Ttc3	1.48237e-74	0.494901	0.647	0.242	5.16073e-70	up		Ptprj	2.04586e-110	0.427884	0.787	0.586	7.12245e-106	up		Tcf4	4.39728e-138	0.492581	0.905	0.64	1.53087e-133	up
Tcn2	1.82916e-74	0.513195	0.844	0.507	6.36804e-70	up		Cd81	2.10141e-110	-0.376529	0.992	0.994	7.31585e-106	down		Mtus1	1.02082e-137	0.385798	0.464	0.115	3.5539e-133	up
Ncoa4	1.87279e-74	0.490458	0.619	0.226	6.51993e-70	up		Gm37474	6.11433e-109	0.433664	0.514	0.236	2.12864e-104	up		Epb41l1	5.0353e-137	0.334224	0.318	0.036	1.75299e-132	up
Kras	2.3086e-74	0.508746	0.779	0.409	8.03716e-70	up		Runx1	7.71325e-109	0.505314	0.894	0.761	2.68529e-104	up		Tnfaip8l2	1.08594e-136	-0.484155	0.742	0.81	3.78061e-132	down
Mat2a	3.16681e-74	0.514905	0.846	0.511	1.10249e-69	up		Lamtor2	1.04962e-108	-0.394005	0.794	0.917	3.65413e-104	down		Mrpl52	1.90069e-136	-0.522819	0.438	0.617	6.61707e-132	down
Serp1	3.38641e-74	-0.450472	0.717	0.743	1.17895e-69	down		Myadm	2.27139e-108	0.457779	0.706	0.463	7.90761e-104	up		Mycbp2	3.41974e-136	0.484765	0.889	0.603	1.19055e-131	up
Tgfbi	3.99036e-74	0.470565	0.971	0.799	1.38921e-69	up		Mt2	6.68804e-108	-0.439548	0.158	0.508	2.32838e-103	down		Pcf11	3.76147e-136	0.454391	0.583	0.205	1.30952e-131	up
Msr1	5.22573e-74	0.48581	0.735	0.337	1.81929e-69	up		Zbtb20	1.32802e-107	0.504955	0.678	0.469	4.62339e-103	up		Ski	1.02388e-135	0.490262	0.764	0.399	3.56452e-131	up
Fosb	1.28665e-73	0.585549	0.937	0.765	4.47934e-69	up		Kcnq1ot1	1.34808e-107	0.594487	0.442	0.23	4.69319e-103	up		Arhgef3	2.7816e-135	0.485381	0.61	0.228	9.68386e-131	up
Ski	2.07004e-73	0.486123	0.764	0.378	7.20665e-69	up		Setd2	4.15684e-106	0.437636	0.628	0.365	1.44716e-101	up		Sept11	2.00492e-134	0.515824	0.552	0.192	6.97992e-130	up
Taok1	2.61423e-73	0.515904	0.74	0.368	9.10117e-69	up		Sec14l1	5.35724e-106	0.419661	0.806	0.61	1.86507e-101	up		Syne2	4.63234e-134	0.486729	0.508	0.147	1.6127e-129	up
Rnase4	4.91539e-73	0.503257	0.934	0.68	1.71125e-68	up		Ivns1abp	5.6269e-106	0.4226	0.575	0.27	1.95895e-101	up		Fosl2	5.47369e-134	0.445163	0.537	0.168	1.90561e-129	up
Kmt2e	8.18549e-73	0.51654	0.889	0.615	2.8497e-68	up		Cfp	7.29813e-106	-0.51733	0.772	0.934	2.54077e-101	down		Hck	5.95962e-134	-0.559967	0.37	0.629	2.07478e-129	down
Cxcl13	9.13826e-73	-1.38398	0.006	0.228	3.18139e-68	down		Erbin	1.0537e-105	0.433304	0.722	0.484	3.66834e-101	up		Zfp36	1.41167e-133	0.617416	0.941	0.74	4.91459e-129	up
Rpl15	1.26608e-72	-0.416423	0.726	0.788	4.40774e-68	down		Pcna	1.15941e-105	0.415225	0.653	0.395	4.03636e-101	up		Dusp3	1.67218e-133	0.495228	0.704	0.329	5.82154e-129	up
Ptpn6	1.47854e-72	-0.427113	0.789	0.821	5.1474e-68	down		Gapvd1	1.38692e-105	0.41262	0.771	0.571	4.82843e-101	up		Fchsd2	1.68519e-133	0.468837	0.56	0.189	5.86681e-129	up
Lyz2	5.05545e-72	0.00117428	1	1	1.76e-67	no_diff		Glmp	2.3289e-105	-0.416456	0.688	0.869	8.10785e-101	down		Ash1l	3.47858e-133	0.47517	0.807	0.452	1.21103e-128	up
Cox8a	6.81985e-72	-0.407173	0.917	0.923	2.37426e-67	down		Birc6	6.0914e-105	0.420676	0.685	0.443	2.12066e-100	up		Rnf150	5.8366e-133	0.503474	0.699	0.318	2.03195e-128	up
Sla	8.107e-72	-0.514282	0.317	0.582	2.82237e-67	down		Trps1	7.4052e-105	0.428285	0.68	0.439	2.57805e-100	up		Efhd2	2.8092e-132	-0.44667	0.802	0.822	9.77995e-128	down
Stom	1.15114e-71	0.453183	0.613	0.218	4.00758e-67	up		Celf2	9.99852e-105	0.417077	0.838	0.663	3.48088e-100	up		Gapvd1	4.1609e-132	0.482989	0.771	0.414	1.44858e-127	up
Lamtor4	1.43794e-71	-0.41815	0.735	0.806	5.00606e-67	down		Dock8	1.05203e-104	0.43108	0.72	0.479	3.66255e-100	up		Ets2	7.07852e-132	0.517126	0.637	0.266	2.46432e-127	up
Gpr65	3.78668e-71	-0.560556	0.38	0.642	1.31829e-66	down		Dmxl1	1.20144e-104	0.434231	0.66	0.431	4.1827e-100	up		Rpl17	1.42515e-131	-0.349188	0.99	0.957	4.96151e-127	down
Dmxl1	7.32004e-71	0.511384	0.66	0.275	2.5484e-66	up		Fis1	1.45013e-104	-0.4054	0.656	0.853	5.04847e-100	down		Hrh1	1.90442e-131	0.263141	0.244	0.014	6.63003e-127	up
Smg1	7.3984e-71	0.465098	0.656	0.258	2.57568e-66	up		Tmem176a	3.63154e-104	-0.500536	0.89	0.954	1.26429e-99	down		Aldh2	3.11694e-131	0.446163	0.943	0.764	1.08513e-126	up
Herc1	2.42614e-70	0.46976	0.709	0.316	8.44636e-66	up		Pum2	5.18954e-104	0.420877	0.706	0.442	1.80669e-99	up		Samd9l	5.47454e-131	0.477297	0.688	0.303	1.90591e-126	up
Kmt2c	2.8873e-70	0.481921	0.726	0.34	1.00519e-65	up		Tln1	7.40766e-104	0.353677	0.985	0.953	2.5789e-99	up		Clec7a	2.38229e-130	0.528316	0.577	0.201	8.29371e-126	up
Evi5	3.09649e-70	0.463937	0.655	0.269	1.07801e-65	up		Rras	2.68621e-103	-0.442409	0.41	0.718	9.35177e-99	down		Arpc1b	9.57376e-130	-0.359997	0.992	0.97	3.33301e-125	down
Cxcl2	3.24123e-70	-1.16584	0.567	0.751	1.1284e-65	down		Eif4ebp1	1.02504e-102	-0.418644	0.669	0.857	3.56857e-98	down		Gls	1.17515e-129	0.500788	0.717	0.353	4.09117e-125	up
Mctp1	3.50718e-70	0.456506	0.536	0.157	1.22099e-65	up		Ccl8	1.19095e-102	-1.23912	0.21	0.529	4.14616e-98	down		Cd83	1.4601e-129	0.57752	0.736	0.366	5.08319e-125	up
AB124611	4.19995e-70	-0.466562	0.389	0.56	1.46217e-65	down		Arhgef12	4.71186e-102	0.423264	0.663	0.369	1.64039e-97	up		Gfra2	1.59653e-129	0.348487	0.275	0.023	5.55816e-125	up
Grn	4.65412e-70	0.398516	0.992	0.923	1.62028e-65	up		Bst2	5.24659e-102	-0.504795	0.825	0.937	1.82655e-97	down		Actg1	1.85693e-129	-0.472407	0.995	0.976	6.46471e-125	down
Dennd4c	6.52117e-70	0.390737	0.417	0.074	2.27028e-65	up		Pid1	5.88919e-102	0.394408	0.964	0.911	2.05026e-97	up		Psd3	3.27644e-129	0.475456	0.75	0.387	1.14066e-124	up
Gapvd1	1.42252e-69	0.463679	0.771	0.392	4.95236e-65	up		Zfp36	7.01944e-102	0.561519	0.941	0.831	2.44375e-97	up		Dennd5a	8.23871e-129	0.443113	0.724	0.351	2.86823e-124	up
Rhog	2.73905e-69	-0.428672	0.735	0.821	9.53572e-65	down		Prdx5	7.68482e-102	-0.405413	0.84	0.934	2.67539e-97	down		Syk	8.37737e-129	0.484839	0.805	0.477	2.9165e-124	up
Gatm	2.83723e-69	-0.473997	0.613	0.71	9.87753e-65	down		Tanc2	9.80346e-102	0.440638	0.719	0.47	3.41298e-97	up		Crip1	2.32413e-128	0.476498	0.986	0.897	8.09123e-124	up
Gypc	2.89865e-69	0.328468	0.271	0.008	1.00914e-64	up		Ccdc88a	1.19363e-101	0.462323	0.642	0.409	4.1555e-97	up		Kras	2.61031e-128	0.480867	0.779	0.435	9.08752e-124	up
Nfic	3.86305e-69	0.502313	0.826	0.503	1.34488e-64	up		Itpripl2	1.49546e-101	0.437578	0.695	0.444	5.20628e-97	up		Mfsd6	2.91741e-128	0.407493	0.556	0.188	1.01567e-123	up
Dnajc13	6.92353e-69	0.476518	0.742	0.377	2.41036e-64	up		Alox5	1.68182e-101	0.417506	0.746	0.529	5.85509e-97	up		Ddx6	5.1418e-128	0.478121	0.808	0.476	1.79007e-123	up
Hsp90ab1	6.95601e-69	0.291639	0.999	0.981	2.42166e-64	up		Ifitm1	2.1988e-101	-0.259581	0.017	0.254	7.65491e-97	no_diff		Ppia	2.26363e-127	-0.365639	0.999	0.975	7.8806e-123	down
Eea1	8.00572e-69	0.481618	0.765	0.386	2.78711e-64	up		Pla2g2d	4.35415e-101	0.549762	0.275	0.046	1.51585e-96	up		Npm1	7.31138e-127	-0.412748	0.906	0.891	2.54538e-122	down
Dnaja1	9.05826e-69	0.498423	0.835	0.499	3.15354e-64	up		Sem1	5.28316e-101	-0.348225	0.93	0.97	1.83928e-96	down		Zbtb20	1.02397e-126	0.547776	0.678	0.321	3.56485e-122	up
Rps19	1.39361e-68	-0.396726	0.962	0.955	4.85171e-64	down		Psd3	6.00589e-101	0.43723	0.75	0.521	2.09089e-96	up		Sfpq	1.12526e-126	0.472123	0.881	0.598	3.91748e-122	up
Rap1b	1.51978e-68	0.381066	0.985	0.905	5.29095e-64	up		Cox5b	2.98107e-100	-0.383589	0.825	0.924	1.03783e-95	down		P2ry13	3.27833e-126	0.378939	0.383	0.074	1.14132e-121	up
Capg	1.64905e-68	0.563683	0.669	0.28	5.74099e-64	up		Aplp2	3.55262e-100	0.383078	0.962	0.886	1.23681e-95	up		Stom	4.27147e-126	0.437439	0.613	0.24	1.48707e-121	up
Nhsl2	1.88282e-68	0.421936	0.426	0.082	6.55484e-64	up		Arf5	5.45783e-100	-0.351106	0.891	0.954	1.90009e-95	down		Crebbp	5.08781e-126	0.468785	0.741	0.388	1.77127e-121	up
Plxnd1	1.94017e-68	0.417051	0.46	0.111	6.75452e-64	up		Chd9	7.15413e-100	0.436583	0.683	0.446	2.49064e-95	up		Mctp1	1.36553e-125	0.423759	0.536	0.177	4.75396e-121	up
Srgn	2.62009e-68	-0.492579	0.917	0.951	9.12159e-64	down		Apc	9.608e-100	0.419434	0.627	0.363	3.34493e-95	up		Trip11	7.91388e-125	0.485854	0.752	0.397	2.75514e-120	up
Tpcn1	2.80214e-68	0.426344	0.488	0.124	9.75538e-64	up		Stag1	1.17481e-99	0.402417	0.63	0.367	4.08998e-95	up		Hes1	8.84671e-125	0.4391	0.302	0.039	3.07989e-120	up
Atp5d	2.91231e-68	-0.391136	0.856	0.89	1.01389e-63	down		Aff4	1.2679e-99	0.415507	0.607	0.345	4.41407e-95	up		Gm34084	1.05967e-124	-0.62301	0.291	0.506	3.68913e-120	down
Tcf4	3.84399e-68	0.486598	0.905	0.659	1.33825e-63	up		Slc43a2	1.48918e-99	0.424841	0.76	0.565	5.18442e-95	up		Ebi3	1.24543e-124	-0.556305	0.228	0.521	4.33583e-120	down
Syne2	7.3983e-68	0.457245	0.508	0.139	2.57565e-63	up		Slc9a9	4.05118e-99	0.421167	0.756	0.55	1.41038e-94	up		Pkm	1.31203e-124	-0.470835	0.738	0.754	4.5677e-120	down
Kif1b	8.20735e-68	0.477591	0.739	0.362	2.85731e-63	up		Eif3a	4.62982e-99	0.39847	0.903	0.809	1.61183e-94	up		Dnaja1	1.31903e-124	0.490739	0.835	0.51	4.59208e-120	up
Mtus1	2.01761e-67	0.416468	0.464	0.108	7.02409e-63	up		Folr2	5.91706e-99	0.379633	0.992	0.956	2.05997e-94	up		Ppp3ca	6.82346e-124	0.442355	0.86	0.553	2.37552e-119	up
Trip11	2.26932e-67	0.481307	0.752	0.384	7.9004e-63	up		Il6ra	1.1628e-98	0.411952	0.9	0.771	4.04816e-94	up		Fam208a	9.88756e-124	0.4281	0.671	0.295	3.44226e-119	up
Zmiz1	2.75766e-67	0.453764	0.761	0.397	9.60051e-63	up		Stk17b	1.23407e-98	0.463445	0.91	0.764	4.29628e-94	up		Actb	2.64833e-123	-0.168512	1	0.998	9.21988e-119	no_diff
Dok3	2.85455e-67	-0.482793	0.419	0.64	9.93783e-63	down		Ywhaz	1.40046e-98	0.394362	0.838	0.663	4.87557e-94	up		Tns3	3.34316e-123	0.418823	0.545	0.184	1.16389e-118	up
Kitl	3.46873e-67	0.451741	0.492	0.132	1.2076e-62	up		Gm45223	2.06808e-98	0.443326	0.578	0.318	7.19981e-94	up		Tet3	7.59201e-123	0.458273	0.692	0.323	2.64308e-118	up
Rnasel	3.63173e-67	0.504213	0.667	0.286	1.26435e-62	up		Cd164	2.60738e-98	0.42035	0.678	0.418	9.07733e-94	up		Jun	8.56924e-123	0.607927	0.974	0.861	2.9833e-118	up
Mob1a	4.21567e-67	0.461561	0.799	0.455	1.46764e-62	up		Arhgap30	3.82336e-98	0.411275	0.825	0.667	1.33106e-93	up		Kmt2a	9.90526e-123	0.474596	0.753	0.398	3.44842e-118	up
Hexb	5.36123e-67	-0.501156	0.854	0.903	1.86646e-62	down		Sec61b	1.38865e-97	-0.390527	0.79	0.904	4.83445e-93	down		Itm2b	1.54059e-122	-0.341755	1	0.995	5.36342e-118	down
Gm26778	5.73121e-67	0.43187	0.449	0.101	1.99526e-62	up		Gpx4	1.66383e-97	-0.402518	0.737	0.889	5.79246e-93	down		Igf1	6.30634e-122	0.525191	0.883	0.585	2.19549e-117	up
Rhobtb1	7.43017e-67	0.405651	0.46	0.108	2.58674e-62	up		Rrbp1	1.81387e-97	0.371896	0.982	0.935	6.31481e-93	up		Ifi203	1.37312e-121	0.514945	0.848	0.539	4.78037e-117	up
Fam208a	9.84517e-67	0.443776	0.671	0.284	3.4275e-62	up		Zswim6	2.66268e-97	0.428075	0.678	0.432	9.26984e-93	up		Slc6a6	1.55342e-121	0.453491	0.878	0.592	5.40806e-117	up
Tpr	1.25474e-66	0.430876	0.96	0.873	4.36825e-62	up		Serpinb6a	2.71622e-97	-0.42291	0.908	0.963	9.45626e-93	down		Cd163	1.95616e-121	0.686511	0.835	0.611	6.81018e-117	up
Itgb1	1.38185e-66	0.403529	0.972	0.81	4.81076e-62	up		Gnaq	4.19871e-97	0.406619	0.762	0.544	1.46174e-92	up		Tob2	2.00367e-121	0.518517	0.742	0.402	6.97557e-117	up
Rab31	2.60916e-66	0.436359	0.617	0.237	9.08352e-62	up		Gda	5.44862e-97	-0.493809	0.399	0.723	1.89688e-92	down		Cox5a	3.77415e-121	-0.448596	0.835	0.858	1.31393e-116	down
Gfra2	2.7991e-66	0.366143	0.275	0.013	9.7448e-62	up		Ncl	6.38566e-97	0.397439	0.935	0.864	2.2231e-92	up		Sec14l1	1.6898e-120	0.461063	0.806	0.485	5.88286e-116	up
Gm15655	3.03925e-66	0.33882	0.301	0.024	1.05809e-61	up		Ranbp2	1.10163e-96	0.40895	0.626	0.368	3.83521e-92	up		Atp6v0e	4.05873e-120	-0.364691	0.888	0.867	1.41301e-115	down
Kctd12	3.15817e-66	0.391634	0.978	0.848	1.09948e-61	up		Ssh2	1.13582e-96	0.42282	0.888	0.752	3.95426e-92	up		Clcn5	1.13256e-119	0.438244	0.528	0.179	3.9429e-115	up
Ms4a6d	3.79267e-66	-0.432412	0.8	0.813	1.32038e-61	down		Ppp3ca	1.22716e-96	0.39606	0.86	0.703	4.27223e-92	up		Arrdc3	1.1515e-119	0.460335	0.533	0.181	4.00884e-115	up
Tns3	3.85798e-66	0.41759	0.545	0.175	1.34312e-61	up		C5ar1	1.46404e-96	-0.432419	0.876	0.943	5.09692e-92	down		Alox5ap	1.16392e-119	-0.375831	0.974	0.959	4.05207e-115	down
Rpl17	4.30463e-66	-0.340922	0.99	0.975	1.49861e-61	down		Ptafr	1.96332e-96	0.439061	0.675	0.407	6.83511e-92	up		Pla2g2d	3.43715e-119	0.550683	0.275	0.032	1.19661e-114	up
Dennd5a	4.34321e-66	0.426786	0.724	0.341	1.51204e-61	up		P2ry13	2.03942e-96	0.360071	0.383	0.124	7.10005e-92	up		Eif5a	4.73196e-119	-0.412519	0.889	0.87	1.64738e-114	down
Slc39a10	4.37216e-66	0.416615	0.413	0.081	1.52212e-61	up		Gm15655	3.48506e-96	0.315743	0.301	0.057	1.21329e-91	up		Rps6ka3	5.0814e-119	0.436799	0.585	0.232	1.76904e-114	up
Fchsd2	5.66701e-66	0.466624	0.56	0.187	1.97291e-61	up		Kat6a	6.73055e-95	0.415361	0.638	0.372	2.34317e-90	up		Vdac2	1.10989e-118	-0.38701	0.717	0.755	3.86396e-114	down
Fli1	6.18282e-66	0.475797	0.789	0.447	2.15249e-61	up		Fam193a	9.72177e-95	0.386545	0.549	0.27	3.38454e-90	up		Rtraf	1.35043e-118	-0.442873	0.597	0.723	4.70138e-114	down
Lgmn	7.71979e-66	-0.394744	0.977	0.967	2.68757e-61	down		Srrm2	1.03006e-94	0.329705	0.969	0.946	3.58605e-90	up		Atp5g1	1.54719e-118	-0.419866	0.758	0.771	5.38639e-114	down
Ppp3ca	9.05155e-66	0.452106	0.86	0.557	3.15121e-61	up		Ppia	1.20036e-94	-0.30773	0.999	0.996	4.17895e-90	down		Eif4g2	2.28199e-118	0.391558	0.943	0.737	7.94454e-114	up
Samd9l	9.22912e-66	0.455574	0.688	0.304	3.21303e-61	up		Wdfy3	1.28964e-94	0.401423	0.754	0.557	4.48976e-90	up		Esd	3.25182e-118	-0.445954	0.613	0.742	1.13209e-113	down
Rtraf	9.53265e-66	-0.409217	0.597	0.7	3.3187e-61	down		Thoc2	1.74126e-94	0.417803	0.685	0.446	6.06202e-90	up		Ccl6	3.72248e-118	0.506288	0.986	0.914	1.29594e-113	up
Glipr1	1.94154e-65	-0.55814	0.152	0.426	6.75927e-61	down		Cox7c	2.03171e-94	-0.358142	0.861	0.938	7.07318e-90	down		Slc25a4	4.01331e-118	-0.475199	0.679	0.768	1.39719e-113	down
Kxd1	1.4375e-64	-0.433737	0.373	0.577	5.00452e-60	down		Dennd5a	2.57749e-94	0.393557	0.724	0.493	8.97327e-90	up		Ranbp2	6.72743e-118	0.421543	0.626	0.265	2.34209e-113	up
Nufip2	3.53469e-64	0.467572	0.794	0.452	1.23057e-59	up		Gm34084	4.97195e-94	-0.491481	0.291	0.553	1.73093e-89	down		Rassf2	7.01966e-118	0.441749	0.772	0.425	2.44382e-113	up
9930111J21Rik2	3.65479e-64	0.480935	0.869	0.591	1.27238e-59	up		Fgfr1	5.30218e-94	0.470835	0.703	0.47	1.8459e-89	up		Gypc	7.43698e-118	0.298613	0.271	0.028	2.58911e-113	up
P2ry13	5.23746e-64	0.398562	0.383	0.066	1.82337e-59	up		Bsg	5.35662e-94	-0.346264	0.89	0.957	1.86485e-89	down		Cox7c	7.4783e-118	-0.37971	0.861	0.868	2.6035e-113	down
Ap1b1	5.4977e-64	0.461893	0.773	0.422	1.91397e-59	up		Itgb1	7.42286e-94	0.354249	0.972	0.922	2.58419e-89	up		Slamf9	1.22598e-117	-0.590177	0.694	0.772	4.26813e-113	down
Ly6e	1.35871e-63	0.73377	0.889	0.704	4.73022e-59	up		Gm26802	9.09808e-94	0.477075	0.522	0.281	3.16741e-89	up		Ctsl	1.57105e-117	-0.514729	0.798	0.836	5.46945e-113	down
Hexim1	1.46364e-63	0.494839	0.674	0.299	5.09553e-59	up		Slc25a4	1.42039e-93	-0.423767	0.679	0.848	4.94496e-89	down		Ly6e	3.45957e-117	0.690255	0.889	0.67	1.20442e-112	up
Retnla	1.47478e-63	2.1001	0.276	0.019	5.13429e-59	up		Atp6v0e	1.42966e-93	-0.350923	0.888	0.951	4.97721e-89	down		Cxcl16	4.12258e-117	-0.512268	0.64	0.772	1.43523e-112	down
Pcna	1.54931e-63	0.436837	0.653	0.284	5.39376e-59	up		Trip12	2.76239e-93	0.391894	0.694	0.488	9.61699e-89	up		Tubb5	7.36511e-117	-0.442752	0.789	0.807	2.56409e-112	down
Skil	1.91238e-63	-0.556915	0.429	0.622	6.65775e-59	down		Ms4a7	5.37246e-93	-0.485618	0.838	0.941	1.87037e-88	down		Myl12a	8.73466e-117	-0.375472	0.826	0.814	3.04088e-112	down
Tmsb10	2.77051e-63	-0.511406	0.383	0.573	9.64525e-59	down		Gm48582	7.60025e-93	0.366199	0.377	0.112	2.64595e-88	up		Jmjd1c	1.05323e-116	0.45945	0.841	0.548	3.6667e-112	up
Cdkn1b	3.53085e-63	-0.444918	0.524	0.656	1.22923e-58	down		Arhgdib	1.26493e-92	-0.318005	0.972	0.984	4.40372e-88	down		Tsc22d3	1.37701e-116	-0.504051	0.938	0.934	4.79392e-112	down
2610507B11Rik	4.31876e-63	0.451507	0.842	0.533	1.50353e-58	up		Ckb	1.68799e-92	-0.495756	0.703	0.852	5.87657e-88	down		Gprc5c	2.07213e-116	0.248682	0.236	0.018	7.2139e-112	no_diff
Gm48582	5.63657e-63	0.357879	0.377	0.067	1.96231e-58	up		Luc7l2	3.70192e-92	0.378422	0.883	0.762	1.28879e-87	up		Dnajc13	2.58254e-116	0.440152	0.742	0.398	8.99085e-112	up
Sec14l1	8.44766e-63	0.445061	0.806	0.474	2.94097e-58	up		Apobec3	4.06593e-92	-0.460205	0.383	0.672	1.41551e-87	down		Rhobtb1	3.21187e-116	0.358796	0.46	0.133	1.11818e-111	up
Hrh1	1.08525e-62	0.27442	0.244	0.007	3.7782e-58	up		Tnrc18	4.49441e-92	0.388985	0.572	0.33	1.56469e-87	up		Rplp2	3.41408e-116	-0.290908	0.99	0.967	1.18858e-111	down
Vdac2	2.10103e-62	-0.347317	0.717	0.745	7.31451e-58	down		Cx3cr1	8.72429e-92	0.719076	0.49	0.238	3.03727e-87	up		Gabarap	3.51634e-116	-0.33144	0.976	0.956	1.22418e-111	down
Rnf150	5.22152e-62	0.464915	0.699	0.339	1.81782e-57	up		Npc2	1.13295e-91	-0.292426	0.983	0.992	3.94426e-87	down		Dync1h1	3.37053e-115	0.467193	0.744	0.413	1.17342e-110	up
Vat1	6.06785e-62	0.414886	0.495	0.143	2.11246e-57	up		Dse	1.36845e-91	0.392776	0.759	0.593	4.76412e-87	up		Hspa5	4.33234e-115	0.411477	0.985	0.894	1.50826e-110	up
Slc25a4	6.64837e-62	-0.409434	0.679	0.734	2.31456e-57	down		Chchd2	1.61802e-91	-0.30259	0.962	0.982	5.63297e-87	down		Tpr	1.16046e-114	0.416461	0.96	0.836	4.04001e-110	up
Rplp1	6.97272e-62	-0.30294	1	0.995	2.42748e-57	down		Polr1d	1.71485e-91	-0.374314	0.716	0.888	5.97009e-87	down		Eea1	1.68089e-114	0.44596	0.765	0.421	5.85185e-110	up
Rell1	1.08837e-61	0.43044	0.633	0.267	3.78906e-57	up		Arhgef6	1.94073e-91	0.389858	0.683	0.45	6.75645e-87	up		Gm26802	2.79977e-114	0.498098	0.522	0.181	9.74713e-110	up
Dse	1.5916e-61	0.468935	0.759	0.418	5.541e-57	up		Gpr34	2.10755e-91	0.466333	0.653	0.384	7.33722e-87	up		Eif3i	2.90561e-114	-0.433495	0.564	0.697	1.01156e-109	down
Rps27	1.60609e-61	-0.345574	0.984	0.978	5.59145e-57	down		Gpi1	4.18346e-91	-0.381055	0.765	0.909	1.45643e-86	down		Evi5	3.2157e-114	0.394251	0.655	0.3	1.11952e-109	up
Arpc3	1.66673e-61	-0.359056	0.935	0.94	5.80257e-57	down		Usp34	1.02957e-90	0.398351	0.692	0.466	3.58433e-86	up		Stap1	4.53906e-114	-0.61065	0.212	0.461	1.58023e-109	down
Cox4i1	4.01907e-61	-0.31134	0.985	0.966	1.3992e-56	down		Golga4	1.04737e-90	0.404418	0.622	0.396	3.6463e-86	up		Ddit4	5.12057e-114	-0.641509	0.126	0.395	1.78268e-109	down
2900097C17Rik	5.54901e-61	0.408257	0.569	0.213	1.93183e-56	up		Fosl2	1.10423e-90	0.408956	0.537	0.262	3.84428e-86	up		Pepd	8.42832e-114	0.446098	0.848	0.546	2.93424e-109	up
Clcn5	8.14139e-61	0.415974	0.528	0.171	2.83434e-56	up		Ptpre	1.88275e-90	0.416887	0.715	0.499	6.55462e-86	up		Marco	1.13594e-113	-0.800491	0.006	0.232	3.95467e-109	down
Dync1h1	1.05318e-60	0.46257	0.744	0.393	3.66656e-56	up		Prdx2	2.17756e-90	-0.370701	0.797	0.907	7.58095e-86	down		Kitl	1.31558e-113	0.425139	0.492	0.158	4.58005e-109	up
Mpeg1	1.53755e-60	-0.560894	0.567	0.774	5.35282e-56	down		Csde1	3.93111e-90	0.381375	0.831	0.667	1.36858e-85	up		Gas7	3.85221e-113	0.463044	0.86	0.579	1.34111e-108	up
Milr1	1.68809e-60	-0.4055	0.401	0.516	5.87692e-56	down		Jun	6.53517e-90	0.544585	0.974	0.932	2.27515e-85	up		Gpr160	6.79664e-113	0.300244	0.443	0.136	2.36618e-108	up
Gpr160	1.70739e-60	0.308365	0.443	0.12	5.9441e-56	up		Sema6d	1.28476e-89	0.3697	0.39	0.137	4.47277e-85	up		Ssr4	1.0538e-112	-0.401329	0.785	0.813	3.66871e-108	down
Emp3	1.75707e-60	0.48292	0.985	0.921	6.11707e-56	up		Stk10	1.45909e-89	0.380594	0.473	0.189	5.07966e-85	up		Pycard	2.08797e-112	-0.415034	0.699	0.734	7.26906e-108	down
Tmem119	1.86656e-60	-0.425124	0.022	0.228	6.49824e-56	down		Blvrb	1.45959e-89	-0.361189	0.97	0.979	5.08142e-85	down		Slc9a9	2.24331e-112	0.439722	0.756	0.41	7.80984e-108	up
Rps6ka3	3.84977e-60	0.446341	0.585	0.228	1.34026e-55	up		Nxpe5	1.77544e-89	-0.37553	0.083	0.36	6.18102e-85	down		Son	2.25623e-112	0.361296	0.964	0.802	7.85485e-108	up
Rbms1	5.13208e-60	0.446608	0.872	0.618	1.78668e-55	up		Tab2	2.18349e-89	0.389317	0.709	0.487	7.60159e-85	up		Hnrnpa2b1	2.42374e-112	0.386684	0.975	0.83	8.43801e-108	up
Eif3i	5.57921e-60	-0.378365	0.564	0.667	1.94235e-55	down		Rpl26	3.63839e-89	-0.279888	0.99	0.992	1.26667e-84	down		Taok1	5.95828e-112	0.435633	0.74	0.399	2.07432e-107	up
Serpinb8	7.12047e-60	0.465922	0.677	0.32	2.47892e-55	up		Rb1cc1	4.55532e-89	0.411101	0.692	0.484	1.58589e-84	up		Gm37084	7.02737e-112	0.291401	0.283	0.041	2.44651e-107	up
Malat1	7.29111e-60	-0.128482	1	1	2.53833e-55	no_diff		Cbl	6.63637e-89	0.390828	0.759	0.574	2.31039e-84	up		Kdm6b	1.72407e-111	0.460968	0.494	0.173	6.00218e-107	up
Ctnnd1	8.91805e-60	0.407037	0.578	0.22	3.10473e-55	up		Cd2ap	1.03288e-88	0.385538	0.806	0.635	3.59587e-84	up		Kat6a	1.81302e-111	0.429036	0.638	0.287	6.31186e-107	up
Tmem134	1.44048e-59	-0.406327	0.485	0.612	5.01488e-55	down		Hspa1a	3.97674e-88	0.602214	0.625	0.388	1.38446e-83	up		Ctsh	3.23645e-111	-0.401039	0.968	0.943	1.12674e-106	down
Ddx6	1.46692e-59	0.436688	0.808	0.481	5.10692e-55	up		Ppib	5.04054e-88	-0.324538	0.945	0.98	1.75481e-83	down		Rhog	8.26517e-111	-0.413102	0.735	0.803	2.87744e-106	down
Tln2	4.52928e-59	0.3736	0.326	0.048	1.57682e-54	up		Git2	8.99006e-88	0.401045	0.669	0.461	3.1298e-83	up		Gnb2	9.99871e-111	-0.314189	0.953	0.921	3.48095e-106	down
Gpsm3	5.55642e-59	-0.374079	0.673	0.739	1.93441e-54	down		Nsd1	1.05913e-87	0.380127	0.763	0.589	3.68725e-83	up		Fry	2.05686e-110	0.252777	0.253	0.028	7.16075e-106	no_diff
Foxp1	5.67452e-59	0.448831	0.859	0.571	1.97553e-54	up		Eif4g1	1.47316e-87	0.391205	0.724	0.499	5.12867e-83	up		Myh9	2.14665e-110	0.464558	0.904	0.676	7.47336e-106	up
Zbtb20	5.69481e-59	0.542745	0.678	0.341	1.98259e-54	up		Ninj1	1.48625e-87	-0.538547	0.894	0.947	5.17422e-83	down		Pikfyve	2.51077e-110	0.352976	0.455	0.14	8.74099e-106	up
Ankrd17	6.16001e-59	0.407045	0.669	0.303	2.14455e-54	up		Clec4a1	1.5997e-87	-0.380674	0.803	0.919	5.56919e-83	down		Cep350	2.84301e-110	0.434178	0.699	0.358	9.89765e-106	up
Apoe	6.26337e-59	0.282752	1	0.997	2.18053e-54	up		Ankhd1	1.88638e-87	0.383485	0.609	0.344	6.56726e-83	up		Kif1b	3.40443e-110	0.455633	0.739	0.405	1.18522e-105	up
Col4a3bp	8.62586e-59	0.401901	0.581	0.222	3.00301e-54	up		Cbfa2t3	2.01544e-87	0.448396	0.557	0.291	7.01655e-83	up		S100a6	8.68522e-110	0.713699	0.677	0.367	3.02367e-105	up
Mef2c	9.09575e-59	0.417526	0.96	0.815	3.16659e-54	up		Sept11	2.03295e-87	0.417984	0.552	0.314	7.0775e-83	up		Gm45223	1.02304e-109	0.429198	0.578	0.235	3.56162e-105	up
Rplp2	1.10486e-58	-0.304988	0.99	0.98	3.84644e-54	down		Hmox1	3.61531e-87	-0.373715	0.822	0.921	1.25864e-82	down		Arhgdib	1.0369e-109	-0.350662	0.972	0.927	3.60986e-105	down
Esd	1.22202e-58	-0.3669	0.613	0.698	4.25434e-54	down		1110038B12Rik	3.6758e-87	-0.38901	0.245	0.537	1.27969e-82	down		Slc9a3r2	1.19485e-109	0.360927	0.31	0.051	4.15976e-105	up
Ywhaz	1.26468e-58	0.411648	0.838	0.521	4.40285e-54	up		Pcm1	4.83202e-87	0.401185	0.69	0.492	1.68222e-82	up		Dmxl1	1.75848e-109	0.448511	0.66	0.318	6.12198e-105	up
Prrc2c	1.42267e-58	0.416565	0.92	0.693	4.95289e-54	up		Ptbp3	5.53174e-87	0.353707	0.897	0.807	1.92582e-82	up		Ppp1ca	2.45395e-109	-0.347179	0.866	0.856	8.5432e-105	down
Rhoj	1.63707e-58	0.291121	0.267	0.019	5.69929e-54	up		Ptpra	8.60505e-87	0.378681	0.861	0.719	2.99576e-82	up		Dusp7	2.53404e-109	0.390931	0.529	0.191	8.82201e-105	up
Arhgap31	1.93486e-58	0.363402	0.674	0.311	6.73602e-54	up		Eif4a2	8.79914e-87	0.389435	0.722	0.512	3.06333e-82	up		Arhgap31	2.92878e-109	0.367191	0.674	0.327	1.01963e-104	up
Cdk2ap2	2.23249e-58	-0.455134	0.571	0.701	7.77218e-54	down		Mctp1	9.31008e-87	0.383647	0.536	0.28	3.24121e-82	up		Sema6d	3.83352e-109	0.375656	0.39	0.094	1.3346e-104	up
Pikfyve	2.27061e-58	0.388137	0.455	0.123	7.90491e-54	up		Srsf2	9.67191e-87	0.3861	0.878	0.734	3.36718e-82	up		Pum2	8.50508e-109	0.400099	0.706	0.359	2.96096e-104	up
Etv1	2.31842e-58	0.426356	0.556	0.202	8.07133e-54	up		S100a10	1.40562e-86	-0.468708	0.919	0.965	4.89351e-82	down		Mob1a	1.20472e-108	0.417696	0.799	0.487	4.1941e-104	up
Rreb1	2.32136e-58	0.408187	0.56	0.206	8.08159e-54	up		Adap2	3.15084e-86	0.383107	0.765	0.606	1.09693e-81	up		Baz1b	4.40253e-108	0.450992	0.708	0.375	1.5327e-103	up
Cpt1a	3.15566e-58	0.383486	0.543	0.19	1.09861e-53	up		Eif3i	5.20324e-86	-0.373104	0.564	0.789	1.81146e-81	down		Sgpp1	5.86453e-108	0.404812	0.71	0.362	2.04168e-103	up
Ash1l	3.91125e-58	0.419403	0.807	0.478	1.36166e-53	up		Huwe1	7.67065e-86	0.368899	0.596	0.342	2.67046e-81	up		Tanc2	2.11134e-107	0.420525	0.719	0.376	7.35043e-103	up
Lilra5	4.30312e-58	-0.50079	0.59	0.746	1.49809e-53	down		Cd38	8.16494e-86	-0.439723	0.368	0.677	2.84254e-81	down		Zswim6	2.22545e-107	0.435308	0.678	0.333	7.74769e-103	up
Tln1	4.69672e-58	0.339327	0.985	0.902	1.63512e-53	up		Rps6ka3	9.47007e-86	0.397928	0.585	0.335	3.29691e-81	up		Atf4	2.32596e-107	0.418771	0.767	0.439	8.09759e-103	up
Cdkn1a	4.84316e-58	-0.853591	0.567	0.774	1.6861e-53	down		Gm15987	9.58654e-86	-0.26691	0.012	0.211	3.33746e-81	down		Lrrc25	2.3784e-107	-0.378791	0.815	0.808	8.28015e-103	down
Srgap2	5.05198e-58	0.347376	0.791	0.446	1.7588e-53	up		Kitl	1.35213e-85	0.390979	0.492	0.243	4.7073e-81	up		Tmem134	3.64682e-107	-0.458674	0.485	0.64	1.2696e-102	down
Top2b	1.02602e-57	0.432209	0.727	0.376	3.57197e-53	up		Spred1	1.89467e-85	0.386892	0.77	0.576	6.59612e-81	up		Reps2	5.24064e-107	0.389048	0.519	0.184	1.82448e-102	up
Tmsb4x	1.13776e-57	-0.262177	1	0.999	3.961e-53	down		Pycard	2.31036e-85	-0.39051	0.699	0.843	8.04328e-81	down		Ifitm2	5.27409e-107	-0.44536	0.988	0.972	1.83612e-102	down
S100a10	1.42896e-57	0.494139	0.919	0.688	4.97478e-53	up		Fchsd2	3.02918e-85	0.392421	0.56	0.32	1.05458e-80	up		Ctnnd1	6.2372e-107	0.403232	0.578	0.236	2.17142e-102	up
Serf2	1.8293e-57	-0.357354	0.87	0.885	6.36853e-53	down		Zfp710	3.76999e-85	0.38729	0.588	0.329	1.31248e-80	up		Ms4a7	7.69856e-107	-0.563255	0.838	0.883	2.68018e-102	down
Eif1	1.92558e-57	-0.303017	0.994	0.989	6.70373e-53	down		Gm37420	5.10259e-85	0.337509	0.388	0.123	1.77642e-80	up		Stard9	1.15421e-106	0.420553	0.617	0.274	4.01827e-102	up
Bptf	2.59121e-57	0.392742	0.819	0.493	9.02103e-53	up		Kif1b	6.22198e-85	0.4049	0.739	0.528	2.16612e-80	up		Zfhx3	2.17656e-106	0.423425	0.89	0.632	7.57746e-102	up
Csde1	2.76547e-57	0.42162	0.831	0.536	9.62771e-53	up		Rpl14	6.64226e-85	-0.281786	0.985	0.992	2.31243e-80	down		Eif4g1	2.47973e-106	0.410298	0.724	0.385	8.63295e-102	up
Sfpq	2.81548e-57	0.425377	0.881	0.61	9.80182e-53	up		Cybb	1.11495e-84	0.37619	0.97	0.931	3.8816e-80	up		Msr1	2.77125e-106	0.429294	0.735	0.396	9.64784e-102	up
Rpl27	3.14759e-57	-0.378021	0.677	0.757	1.0958e-52	down		S1pr1	1.1255e-84	0.393722	0.525	0.252	3.91833e-80	up		Vim	3.02624e-106	-0.651774	0.949	0.936	1.05356e-101	down
Lilr4b	3.50958e-57	0.481317	0.688	0.335	1.22183e-52	up		Tcf4	3.11621e-84	0.37081	0.905	0.821	1.08488e-79	up		Crybg3	1.01005e-105	0.390958	0.629	0.281	3.51638e-101	up
Ankfy1	4.67041e-57	0.330689	0.612	0.257	1.62596e-52	up		Iqgap2	5.89379e-84	0.372319	0.835	0.709	2.05186e-79	up		Top2b	1.03369e-105	0.435409	0.727	0.405	3.59869e-101	up
Ppp1r15a	4.81692e-57	-0.548758	0.748	0.825	1.67696e-52	down		Rab11fip5	1.23218e-83	0.37376	0.769	0.58	4.28973e-79	up		Aff4	1.13177e-105	0.398561	0.607	0.263	3.94014e-101	up
Eif4g1	5.72714e-57	0.426447	0.724	0.384	1.99385e-52	up		Kdm7a	1.38193e-83	0.378504	0.759	0.594	4.81106e-79	up		Trps1	1.32795e-105	0.415659	0.68	0.339	4.62314e-101	up
Pnpla2	5.90798e-57	-0.373627	0.314	0.471	2.0568e-52	down		Tfrc	2.26208e-83	0.348734	0.349	0.106	7.87521e-79	up		Sec61b	1.39247e-105	-0.367098	0.79	0.798	4.84774e-101	down
Slc6a6	7.15467e-57	0.419819	0.878	0.601	2.49083e-52	up		Ssr4	2.58739e-83	-0.359051	0.785	0.902	9.00774e-79	down		Gm48582	4.49602e-105	0.343378	0.377	0.092	1.56524e-100	up
Cox7a2l	9.73156e-57	-0.372686	0.869	0.893	3.38795e-52	down		Crybg3	3.51559e-83	0.387971	0.629	0.383	1.22392e-78	up		Dse	5.51892e-105	0.445053	0.759	0.456	1.92136e-100	up
Vwa5a	1.84118e-56	0.393532	0.747	0.399	6.40988e-52	up		Selenow	4.94014e-83	-0.36395	0.85	0.932	1.71986e-78	down		Psme4	1.20998e-104	0.386504	0.558	0.227	4.21243e-100	up
Sema6d	5.47415e-56	0.380827	0.39	0.085	1.90577e-51	up		Tmem176b	7.96062e-83	-0.400453	0.983	0.989	2.77141e-78	down		Gm37082	1.42331e-104	0.223475	0.281	0.053	4.95511e-100	no_diff
Uba52	5.5656e-56	-0.373373	0.382	0.522	1.93761e-51	down		Serp1	9.30482e-83	-0.393294	0.717	0.867	3.23938e-78	down		Eif3a	1.58589e-104	0.418776	0.903	0.675	5.52111e-100	up
Cebpd	1.01813e-55	-0.436494	0.767	0.778	3.54451e-51	down		Dnaja1	1.30418e-82	0.390101	0.835	0.695	4.54037e-78	up		Hps3	2.10657e-104	0.368125	0.565	0.226	7.33382e-100	up
Psme4	1.17821e-55	0.398277	0.558	0.21	4.10184e-51	up		Sult1a1	2.59413e-82	-0.392366	0.665	0.829	9.03122e-78	down		Setd2	2.78611e-104	0.383885	0.628	0.287	9.69958e-100	up
Pla2g2d	1.28359e-55	0.544219	0.275	0.025	4.4687e-51	up		Sptan1	2.93596e-82	0.380033	0.678	0.459	1.02212e-77	up		Lilrb4a	4.70732e-104	0.35209	0.526	0.202	1.63881e-99	up
Phf20l1	1.82322e-55	0.399648	0.599	0.257	6.34735e-51	up		Foxp1	4.51132e-82	0.376673	0.859	0.747	1.57057e-77	up		Otud7b	5.89905e-104	0.270143	0.276	0.04	2.0537e-99	up
Slamf9	7.44328e-55	-0.489991	0.694	0.779	2.5913e-50	down		Taok3	5.14567e-82	0.376633	0.794	0.64	1.79141e-77	up		Gng5	2.87435e-103	-0.306244	0.972	0.943	1.00068e-98	down
Prkacb	7.45642e-55	0.400533	0.626	0.275	2.59588e-50	up		Kxd1	6.19778e-82	-0.367525	0.373	0.663	2.1577e-77	down		Ctsz	4.67353e-103	-0.391163	0.945	0.925	1.62704e-98	down
Crebbp	7.79252e-55	0.401476	0.741	0.403	2.71289e-50	up		Prr13	6.32928e-82	-0.373388	0.715	0.861	2.20347e-77	down		Prdx5	1.37204e-102	-0.365856	0.84	0.83	4.77663e-98	down
Trip12	7.93901e-55	0.401214	0.694	0.344	2.76389e-50	up		Ech1	1.02938e-81	-0.363267	0.597	0.794	3.58367e-77	down		Bmpr2	2.21014e-102	0.37629	0.526	0.196	7.69438e-98	up
Bcl2a1a	1.41664e-54	-0.359512	0.018	0.206	4.93189e-50	down		Ncoa3	1.04986e-81	0.368772	0.67	0.466	3.65499e-77	up		Mef2a	2.33264e-102	0.39797	0.921	0.705	8.12084e-98	up
Snx9	1.87967e-54	0.395319	0.715	0.376	6.54387e-50	up		Atp5j	1.97783e-81	-0.332155	0.856	0.945	6.88561e-77	down		Rgl1	2.94251e-102	0.448002	0.703	0.38	1.02441e-97	up
Ifitm1	1.98121e-54	-0.345174	0.017	0.205	6.89737e-50	down		Plxnd1	3.77124e-81	0.35833	0.46	0.196	1.31292e-76	up		Atrx	3.49336e-102	0.432401	0.889	0.652	1.21618e-97	up
Nid2	2.65086e-54	0.292783	0.256	0.021	9.2287e-50	up		Slc38a2	6.14729e-81	0.412666	0.69	0.48	2.14012e-76	up		Ankhd1	3.51546e-102	0.377984	0.609	0.268	1.22387e-97	up
Usp9x	2.71003e-54	0.386629	0.69	0.34	9.43472e-50	up		Lgals3	1.7917e-80	-0.55229	0.558	0.804	6.23762e-76	down		Elob	3.68116e-102	-0.394346	0.792	0.828	1.28156e-97	down
Myl12b	2.72679e-54	-0.357486	0.438	0.554	9.49303e-50	down		Ophn1	2.79786e-80	0.367519	0.792	0.64	9.74045e-76	up		Fam193a	3.83447e-102	0.37079	0.549	0.216	1.33493e-97	up
Vps13c	3.02364e-54	0.376732	0.617	0.266	1.05265e-49	up		Neurl3	3.93841e-80	0.420655	0.618	0.369	1.37112e-75	up		Mndal	5.11256e-102	0.374993	0.844	0.554	1.77989e-97	up
Slc43a2	3.0449e-54	0.412545	0.76	0.425	1.06005e-49	up		Dgkd	5.65421e-80	0.358296	0.558	0.308	1.96846e-75	up		Aif1	7.14546e-102	-0.391982	0.905	0.883	2.48762e-97	down
Oaz1	4.20477e-54	-0.304476	0.983	0.971	1.46385e-49	down		Eif5	7.05068e-80	0.357933	0.917	0.806	2.45462e-75	up		Nipbl	9.35914e-102	0.412245	0.869	0.61	3.25829e-97	up
Trf	5.49374e-54	0.36674	0.989	0.938	1.91259e-49	up		Hes1	7.66435e-80	0.39883	0.302	0.077	2.66827e-75	up		Ypel3	9.83826e-102	-0.392709	0.804	0.8	3.42509e-97	down
P2ry12	7.57338e-54	0.391417	0.534	0.196	2.6366e-49	up		Hook3	7.96081e-80	0.365376	0.751	0.588	2.77148e-75	up		Vps13c	1.23308e-101	0.371946	0.617	0.279	4.29286e-97	up
Apbb1ip	9.35302e-54	-0.380108	0.67	0.747	3.25616e-49	down		Add3	1.26843e-79	0.389133	0.761	0.584	4.41592e-75	up		Pgam1	3.6212e-101	-0.404718	0.508	0.583	1.26068e-96	down
Cd2ap	1.29098e-53	0.401755	0.806	0.493	4.49442e-49	up		Fcgrt	1.35031e-79	-0.35988	0.98	0.983	4.70098e-75	down		Gpx1	3.8918e-101	-0.380811	0.992	0.974	1.35489e-96	down
Lipa	1.37115e-53	0.441999	0.815	0.537	4.77352e-49	up		Colec12	1.36223e-79	0.517237	0.708	0.523	4.74245e-75	up		Usp34	6.13455e-101	0.401846	0.692	0.36	2.13568e-96	up
Lamp2	1.57656e-53	0.342566	0.969	0.881	5.48863e-49	up		Hfe	1.45189e-79	-0.376423	0.672	0.821	5.05462e-75	down		Apc	7.76334e-101	0.404753	0.627	0.293	2.70273e-96	up
Mon2	1.61192e-53	0.410081	0.63	0.284	5.61173e-49	up		Klf7	2.2784e-79	0.377388	0.615	0.388	7.93201e-75	up		Kdm7a	8.79668e-101	0.423574	0.759	0.44	3.06247e-96	up
Ncf4	1.75348e-53	-0.38952	0.46	0.589	6.10456e-49	down		Ptprc	3.61165e-79	0.352058	0.947	0.891	1.25736e-74	up		Cd300ld	9.44151e-101	0.467296	0.802	0.515	3.28697e-96	up
Erbin	1.82596e-53	0.416037	0.722	0.389	6.3569e-49	up		S100a4	3.88707e-79	0.682851	0.56	0.341	1.35324e-74	up		Rell1	1.17408e-100	0.383838	0.633	0.291	4.08743e-96	up
Fam118a	1.88312e-53	0.301079	0.353	0.071	6.5559e-49	up		Timm10b	4.51499e-79	-0.374402	0.478	0.726	1.57185e-74	down		Atf3	1.56694e-100	0.669114	0.712	0.416	5.45514e-96	up
Stag1	1.93681e-53	0.347638	0.63	0.282	6.7428e-49	up		Ndufb11	4.69678e-79	-0.349425	0.71	0.864	1.63514e-74	down		Ms4a6b	2.19502e-100	-0.368517	0.953	0.917	7.64175e-96	down
Hyi	2.3693e-53	-0.414689	0.331	0.511	8.24847e-49	down		Lcp1	5.20123e-79	0.330382	0.983	0.956	1.81076e-74	up		Parp14	3.02101e-100	0.468018	0.701	0.378	1.05174e-95	up
Tbca	2.7029e-53	-0.347375	0.648	0.716	9.40987e-49	down		Cd74	5.81403e-79	0.790971	0.873	0.73	2.0241e-74	up		Ap1b1	4.64572e-100	0.409566	0.773	0.458	1.61736e-95	up
Apc	3.11012e-53	0.404502	0.627	0.283	1.08276e-48	up		Adam15	7.0443e-79	0.371434	0.842	0.694	2.4524e-74	up		2900097C17Rik	5.00609e-100	0.38236	0.569	0.24	1.74282e-95	up
Adamtsl5	3.1636e-53	0.26939	0.233	0.012	1.10138e-48	up		Retnla	9.26841e-79	1.74773	0.276	0.063	3.2267e-74	up		Cox5b	6.23852e-100	-0.380363	0.825	0.84	2.17188e-95	down
Crybg3	3.54371e-53	0.3468	0.629	0.283	1.23371e-48	up		Uqcrfs1	1.07234e-78	-0.356577	0.451	0.716	3.73324e-74	down		Foxp1	8.2511e-100	0.43103	0.859	0.607	2.87254e-95	up
Gprc5c	4.62575e-53	0.262877	0.236	0.013	1.61041e-48	up		Psme4	1.33049e-78	0.363709	0.558	0.319	4.63196e-74	up		Fcgrt	1.13957e-99	0.335039	0.98	0.863	3.9673e-95	up
Actg1	5.21976e-53	-0.381989	0.995	0.987	1.81721e-48	down		Irf2bp2	1.66992e-78	0.374212	0.822	0.674	5.81366e-74	up		Pou2f2	1.70176e-99	-0.547035	0.631	0.786	5.92452e-95	down
Tm9sf3	1.12017e-52	0.395482	0.838	0.544	3.89976e-48	up		Baz2b	2.2518e-78	0.383785	0.643	0.438	7.83942e-74	up		Rhoj	2.52042e-99	0.254892	0.267	0.041	8.77457e-95	no_diff
Fus	1.17711e-52	0.432203	0.893	0.659	4.09798e-48	up		Ccl6	2.38839e-78	-0.570728	0.986	0.995	8.31495e-74	down		Itgam	3.42175e-99	-0.457341	0.775	0.797	1.19125e-94	down
Hps3	1.30284e-52	0.327021	0.565	0.228	4.53572e-48	up		Tns1	3.44175e-78	0.41849	0.778	0.583	1.19821e-73	up		Ndufa7	9.39106e-99	-0.358476	0.781	0.798	3.2694e-94	down
Tet3	1.61849e-52	0.40537	0.692	0.353	5.63462e-48	up		Pbrm1	7.29472e-78	0.360924	0.712	0.546	2.53958e-73	up		Gm37474	1.44304e-98	0.385936	0.514	0.193	5.02381e-94	up
Tbc1d4	1.86242e-52	0.365793	0.465	0.148	6.48383e-48	up		Celf1	9.01892e-78	0.365829	0.578	0.326	3.13985e-73	up		Ier3	1.63964e-98	0.51156	0.898	0.658	5.70823e-94	up
Dusp7	2.06251e-52	0.368454	0.529	0.197	7.18041e-48	up		Irf7	1.14087e-77	-0.53588	0.174	0.429	3.97184e-73	down		Nhsl2	3.96599e-98	0.367739	0.426	0.13	1.38072e-93	up
Herc2	2.42607e-52	0.330898	0.538	0.205	8.44613e-48	up		Gpr183	1.46631e-77	0.395932	0.549	0.301	5.10481e-73	up		Aprt	4.36454e-98	-0.458688	0.317	0.502	1.51947e-93	down
Mrvi1	2.48829e-52	0.304922	0.26	0.025	8.66275e-48	up		B4galt6	1.68732e-77	0.371139	0.683	0.472	5.87425e-73	up		Tpcn1	6.77793e-98	0.368403	0.488	0.174	2.35967e-93	up
Pnrc1	2.52587e-52	-0.395293	0.861	0.906	8.79358e-48	down		Kdm6b	2.08029e-77	0.404403	0.494	0.253	7.24231e-73	up		Sptan1	9.3346e-98	0.384989	0.678	0.348	3.24975e-93	up
Ptpn1	3.05969e-52	-0.360492	0.736	0.755	1.0652e-47	down		Dusp3	2.2083e-77	0.377142	0.704	0.501	7.68798e-73	up		Spred1	9.90965e-98	0.402361	0.77	0.458	3.44995e-93	up
Map3k11	3.36077e-52	0.326678	0.528	0.197	1.17002e-47	up		Ifitm3	2.27061e-77	-0.415227	0.995	0.999	7.90489e-73	down		Atp5f1	1.20702e-97	-0.342566	0.812	0.827	4.20211e-93	down
Washc4	3.55103e-52	0.388938	0.706	0.365	1.23626e-47	up		Med13l	2.2908e-77	0.351888	0.522	0.262	7.97518e-73	up		Erbin	1.34392e-97	0.417039	0.722	0.408	4.67873e-93	up
Pros1	3.60804e-52	0.403259	0.646	0.308	1.2561e-47	up		Rtp4	2.89437e-77	-0.469871	0.378	0.632	1.00765e-72	down		Tbca	1.97207e-97	-0.37068	0.648	0.71	6.86556e-93	down
Atp2a2	3.67378e-52	0.38708	0.631	0.287	1.27899e-47	up		Kif23	3.16166e-77	0.298749	0.278	0.073	1.1007e-72	up		Cdk2ap2	2.51126e-97	-0.475931	0.571	0.694	8.74268e-93	down
Coro1c	3.81196e-52	0.388967	0.661	0.321	1.32709e-47	up		Lyve1	8.2139e-77	0.424663	0.983	0.907	2.85959e-72	up		Ywhaz	3.03296e-97	0.393883	0.838	0.561	1.05589e-92	up
Capn2	6.40359e-52	0.396315	0.645	0.307	2.22935e-47	up		Scaf11	1.1259e-76	0.360454	0.827	0.68	3.91972e-72	up		Gsn	3.78629e-97	-0.434175	0.538	0.665	1.31816e-92	down
Bax	6.93788e-52	-0.378596	0.681	0.689	2.41535e-47	down		Tbca	2.24398e-76	-0.351836	0.648	0.827	7.81219e-72	down		Gm37531	4.23674e-97	0.288593	0.318	0.072	1.47498e-92	up
Abi3	7.6028e-52	-0.279932	0.015	0.18	2.64684e-47	down		Fxyd2	3.90454e-76	0.491266	0.848	0.685	1.35933e-71	up		Il6ra	6.01234e-97	0.396996	0.9	0.658	2.09314e-92	up
Lamp1	1.01829e-51	0.27455	0.997	0.97	3.54508e-47	up		Pik3cg	5.72913e-76	0.34934	0.549	0.329	1.99454e-71	up		Zfp638	7.12546e-97	0.414971	0.696	0.374	2.48066e-92	up
Spred1	1.34011e-51	0.391859	0.77	0.448	4.66545e-47	up		Nrp2	1.31405e-75	0.374172	0.516	0.297	4.57472e-71	up		Canx	9.56839e-97	0.374329	0.942	0.753	3.33114e-92	up
Eef2	1.55717e-51	-0.335401	0.97	0.963	5.42114e-47	down		Gnb2	3.63042e-75	-0.293093	0.953	0.984	1.26389e-70	down		Akr1a1	1.38612e-96	-0.305063	0.95	0.918	4.82564e-92	down
Zfp638	1.60267e-51	0.376023	0.696	0.354	5.57954e-47	up		Itga4	4.44034e-75	0.381003	0.733	0.535	1.54586e-70	up		Sash1	1.63116e-96	0.368585	0.658	0.332	5.67873e-92	up
Svbp	1.81067e-51	-0.360816	0.289	0.456	6.30365e-47	down		Slc12a6	4.86189e-75	0.342508	0.485	0.246	1.69262e-70	up		Rybp	1.7262e-96	0.32915	0.399	0.113	6.0096e-92	up
Myh9	2.4396e-51	0.431306	0.904	0.685	8.49324e-47	up		Dusp7	5.27543e-75	0.343944	0.529	0.298	1.83659e-70	up		Tln1	1.98932e-96	0.320165	0.985	0.893	6.92562e-92	up
Pum2	2.73938e-51	0.370602	0.706	0.37	9.53687e-47	up		Slc25a3	7.10622e-75	-0.308224	0.92	0.965	2.47396e-70	down		Stag1	1.99746e-96	0.356488	0.63	0.3	6.95396e-92	up
Aff4	2.7776e-51	0.385499	0.607	0.269	9.66994e-47	up		Ubn2	7.62149e-75	0.374444	0.565	0.344	2.65334e-70	up		Med13l	2.12377e-96	0.356588	0.522	0.202	7.39371e-92	up
Pcm1	3.38419e-51	0.42386	0.69	0.365	1.17817e-46	up		Cox6b1	8.21306e-75	-0.317988	0.879	0.954	2.8593e-70	down		Col4a3bp	2.71208e-96	0.365404	0.581	0.253	9.44185e-92	up
Syk	3.53248e-51	0.409491	0.805	0.524	1.2298e-46	up		Ndufb8	9.26727e-75	-0.326877	0.777	0.885	3.22631e-70	down		Rnasel	3.63719e-96	0.422257	0.667	0.34	1.26625e-91	up
Fam117b	4.32059e-51	0.373415	0.624	0.283	1.50417e-46	up		Mrpl30	9.63318e-75	-0.350917	0.468	0.707	3.35369e-70	down		Slfn5	5.4139e-96	0.507091	0.674	0.363	1.88479e-91	up
Efhd2	5.16374e-51	-0.35327	0.802	0.832	1.79771e-46	down		Washc4	1.16005e-74	0.347438	0.706	0.532	4.03861e-70	up		Eps8	7.41496e-96	0.424136	0.807	0.515	2.58144e-91	up
Tcf12	7.2391e-51	0.354734	0.519	0.192	2.52022e-46	up		Ndufa7	1.16783e-74	-0.337844	0.781	0.894	4.06567e-70	down		Ifi204	7.49256e-96	0.390199	0.853	0.564	2.60846e-91	up
Uqcrfs1	7.6178e-51	-0.362868	0.451	0.606	2.65206e-46	down		Polr2a	1.30196e-74	0.357565	0.696	0.527	4.53265e-70	up		Nr4a1	1.08804e-95	0.480348	0.428	0.138	3.78792e-91	up
Ntpcr	7.73461e-51	-0.392007	0.597	0.694	2.69273e-46	down		Tmbim6	1.31905e-74	-0.28468	0.951	0.982	4.59214e-70	down		Dennd4c	1.15894e-95	0.314918	0.417	0.129	4.03474e-91	up
Hnrnpu	9.27459e-51	0.373091	0.941	0.772	3.22886e-46	up		Ctnnd1	1.56249e-74	0.347139	0.578	0.35	5.43964e-70	up		Ssh2	1.20982e-95	0.383614	0.888	0.624	4.21186e-91	up
Sh2d1b1	9.89894e-51	-0.255258	0.002	0.149	3.44622e-46	no_diff		Atp6v1g1	3.33284e-74	-0.322019	0.815	0.908	1.1603e-69	down		B2m	3.42784e-95	0.266018	1	0.977	1.19337e-90	up
Otud7b	1.13121e-50	0.281085	0.276	0.033	3.93818e-46	up		Ctsh	4.31593e-74	-0.336186	0.968	0.984	1.50255e-69	down		Arf5	3.53702e-95	-0.298198	0.891	0.87	1.23138e-90	down
Maoa	1.27499e-50	0.314948	0.328	0.061	4.43876e-46	up		Zbtb4	6.89242e-74	0.341187	0.481	0.237	2.39953e-69	up		Ifitm1	4.96385e-95	-0.391225	0.017	0.225	1.72812e-90	down
Rgs7bp	1.33679e-50	0.280568	0.212	0.008	4.65388e-46	up		Bod1l	8.01795e-74	0.354015	0.751	0.629	2.79137e-69	up		Atpif1	5.41564e-95	-0.372258	0.831	0.855	1.8854e-90	down
Clock	1.4375e-50	0.325389	0.453	0.143	5.00451e-46	up		Stard3nl	9.00345e-74	-0.353386	0.511	0.73	3.13446e-69	down		Eif4ebp1	8.57424e-95	-0.369979	0.669	0.717	2.98504e-90	down
Tardbp	2.32453e-50	0.337505	0.553	0.221	8.09262e-46	up		Nfam1	1.03863e-73	0.355952	0.771	0.6	3.61589e-69	up		Bin1	8.58766e-95	0.394867	0.869	0.62	2.98971e-90	up
Rassf2	2.72108e-50	0.393779	0.772	0.46	9.47315e-46	up		Pds5a	1.29773e-73	0.331244	0.5	0.258	4.51791e-69	up		Cd2ap	1.1923e-94	0.392884	0.806	0.514	4.15089e-90	up
Gls	3.36922e-50	0.405323	0.717	0.388	1.17296e-45	up		Specc1l	1.59998e-73	0.346141	0.528	0.295	5.57017e-69	up		Serpinb8	1.26349e-94	0.424964	0.677	0.361	4.39871e-90	up
Rpl14	3.79533e-50	-0.308199	0.985	0.974	1.32131e-45	down		Lilrb4a	3.14021e-73	0.369103	0.526	0.264	1.09323e-68	up		Bax	1.37881e-94	-0.442594	0.681	0.738	4.80019e-90	down
Pbrm1	4.30624e-50	0.415642	0.712	0.394	1.49918e-45	up		Msr1	3.9243e-73	0.370052	0.735	0.535	1.36621e-68	up		Pcna	1.39458e-94	0.383821	0.653	0.327	4.8551e-90	up
Pea15a	5.02884e-50	0.414971	0.834	0.578	1.75074e-45	up		Myo9a	5.54743e-73	0.35011	0.484	0.244	1.93128e-68	up		Srsf2	1.41391e-94	0.367493	0.878	0.61	4.92239e-90	up
Ankhd1	5.34889e-50	0.338072	0.609	0.272	1.86216e-45	up		Ppp1r12a	7.55905e-73	0.332953	0.712	0.532	2.63161e-68	up		Kif23	2.15981e-94	0.299784	0.278	0.047	7.51917e-90	up
Fam111a	6.77451e-50	0.392457	0.756	0.434	2.35848e-45	up		Chka	7.97045e-73	0.38404	0.405	0.226	2.77483e-68	up		Gm37420	2.32899e-94	0.270206	0.388	0.118	8.10816e-90	up
Ctnna1	1.16453e-49	0.386018	0.798	0.5	4.05421e-45	up		Gm43813	8.4992e-73	0.329525	0.374	0.152	2.95891e-68	up		Usp9x	2.79051e-94	0.38909	0.69	0.371	9.71488e-90	up
Usp34	1.20617e-49	0.363169	0.692	0.357	4.19918e-45	up		Dnajc13	1.60466e-72	0.351017	0.742	0.558	5.58645e-68	up		Dclre1c	2.97202e-94	0.437247	0.706	0.393	1.03468e-89	up
Huwe1	1.61419e-49	0.331585	0.596	0.262	5.61963e-45	up		Hmox2	2.23529e-72	-0.339821	0.736	0.888	7.78194e-68	down		Apbb1ip	3.13285e-94	-0.37802	0.67	0.726	1.09067e-89	down
Apobec3	2.19262e-49	-0.433983	0.383	0.557	7.6334e-45	down		Tra2b	4.93891e-72	0.352827	0.701	0.515	1.71943e-67	up		Fis1	4.91335e-94	-0.351419	0.656	0.711	1.71053e-89	down
Fcho2	2.50589e-49	0.356834	0.872	0.598	8.72402e-45	up		Nbeal1	4.99735e-72	0.356843	0.532	0.325	1.73978e-67	up		Plxnc1	6.12205e-94	0.340821	0.372	0.099	2.13133e-89	up
Pdgfc	3.51033e-49	0.297893	0.259	0.03	1.22208e-44	up		Selenof	5.30385e-72	-0.310201	0.893	0.956	1.84648e-67	down		Ankfy1	1.28363e-93	0.359073	0.612	0.289	4.46884e-89	up
Gsn	4.12165e-49	-0.386564	0.538	0.644	1.43491e-44	down		Ptpn1	7.4016e-72	-0.354657	0.736	0.885	2.57679e-67	down		Eef2	1.41577e-93	-0.300949	0.97	0.939	4.92885e-89	down
Gabarapl2	4.24901e-49	-0.301888	0.537	0.61	1.47925e-44	down		C3ar1	8.35444e-72	0.335141	0.942	0.881	2.90851e-67	up		Scaf11	2.9176e-93	0.39384	0.827	0.561	1.01573e-88	up
Atp6v0a1	4.78163e-49	0.3334	0.582	0.251	1.66468e-44	up		H2-Aa	9.15435e-72	0.864276	0.642	0.381	3.18699e-67	up		Arpc4	2.95044e-93	-0.336521	0.764	0.78	1.02717e-88	down
Ccl3	4.89028e-49	-0.903704	0.245	0.442	1.7025e-44	down		Ndufa4	1.06955e-71	-0.31319	0.884	0.948	3.72355e-67	down		Ptpn6	5.26323e-93	-0.343504	0.789	0.789	1.83234e-88	down
Crk	5.72594e-49	0.353049	0.557	0.23	1.99343e-44	up		Spcs1	1.19365e-71	-0.339752	0.677	0.85	4.15557e-67	down		Zfp710	5.87756e-93	0.378528	0.588	0.267	2.04621e-88	up
Osbpl8	7.40763e-49	0.351315	0.495	0.179	2.57889e-44	up		Slc39a10	1.42927e-71	0.335403	0.413	0.172	4.97585e-67	up		Nsa2	9.70534e-93	-0.401621	0.726	0.799	3.37882e-88	down
Ppp1ca	8.3295e-49	-0.289908	0.866	0.861	2.89983e-44	down		Pgam1	3.14837e-71	-0.365885	0.508	0.71	1.09607e-66	down		Gm37333	1.16064e-92	0.218701	0.238	0.033	4.04064e-88	no_diff
Atp5e	1.38449e-48	-0.348942	0.873	0.892	4.81995e-44	down		Usp7	3.32606e-71	0.333958	0.594	0.386	1.15793e-66	up		Reep5	1.20878e-92	-0.337383	0.878	0.86	4.20825e-88	down
Ecm1	1.43772e-48	0.19543	0.506	0.224	5.00529e-44	no_diff		Pnp	3.61739e-71	-0.378677	0.758	0.89	1.25936e-66	down		Nfkbid	1.22462e-92	0.422109	0.458	0.162	4.26341e-88	up
Rybp	1.64951e-48	0.316365	0.399	0.111	5.74259e-44	up		Clcn5	5.43673e-71	0.35622	0.528	0.3	1.89274e-66	up		Tmem88	1.43535e-92	0.318112	0.289	0.054	4.99703e-88	up
Hsph1	1.69681e-48	0.334713	0.413	0.119	5.90729e-44	up		2900097C17Rik	6.60537e-71	0.338512	0.569	0.333	2.29959e-66	up		Gm43813	1.44357e-92	0.312209	0.374	0.104	5.02563e-88	up
Ifngr1	2.34933e-48	-0.364022	0.891	0.931	8.17896e-44	down		Ppp1r9b	1.02279e-70	0.334706	0.554	0.318	3.56076e-66	up		Trip12	2.06219e-92	0.379995	0.694	0.375	7.1793e-88	up
Med13	2.49387e-48	0.360766	0.569	0.242	8.68217e-44	up		Canx	1.05656e-70	0.323083	0.942	0.877	3.67831e-66	up		Ctnna1	3.50305e-92	0.393329	0.798	0.52	1.21955e-87	up
Ccl4	2.65027e-48	-1.12561	0.265	0.376	9.22664e-44	down		Arhgap31	1.08749e-70	0.350299	0.674	0.467	3.786e-66	up		Hnrnpu	4.35576e-92	0.358801	0.941	0.764	1.51642e-87	up
Gna15	3.34129e-48	0.319608	0.47	0.161	1.16324e-43	up		Lipa	2.68588e-70	0.334704	0.815	0.721	9.35064e-66	up		Polr1d	7.55157e-92	-0.367881	0.716	0.777	2.629e-87	down
Aprt	3.6433e-48	-0.381136	0.317	0.492	1.26838e-43	down		Peak1	3.12336e-70	0.353919	0.568	0.337	1.08737e-65	up		Rbms1	8.55662e-92	0.377794	0.872	0.643	2.9789e-87	up
Atp1b3	4.53323e-48	0.338197	0.764	0.443	1.5782e-43	up		Tomm22	3.71243e-70	-0.324136	0.578	0.76	1.29245e-65	down		Fcho2	1.72063e-91	0.352988	0.872	0.606	5.99019e-87	up
Kmt2a	4.62324e-48	0.343589	0.753	0.435	1.60954e-43	up		Spen	4.36541e-70	0.349251	0.49	0.241	1.51977e-65	up		H3f3b	2.58778e-91	-0.335102	0.997	0.976	9.0091e-87	down
Ranbp2	4.72048e-48	0.333202	0.626	0.295	1.64339e-43	up		Idh3b	4.87687e-70	-0.339647	0.354	0.612	1.69783e-65	down		Rpl27	3.17442e-91	-0.376984	0.677	0.753	1.10514e-86	down
Snx30	4.7612e-48	0.354442	0.536	0.213	1.65756e-43	up		St8sia4	5.47769e-70	0.366888	0.578	0.36	1.907e-65	up		Polr2a	4.01918e-91	0.401877	0.696	0.382	1.39924e-86	up
Ngp	5.87269e-48	-0.220064	0	0.132	2.04452e-43	no_diff		Ldha	5.9443e-70	-0.351999	0.722	0.86	2.06945e-65	down		Huwe1	5.09946e-91	0.340577	0.596	0.281	1.77533e-86	up
Myo7a	6.04274e-48	0.318359	0.406	0.116	2.10372e-43	up		Ddit4	6.56589e-70	-0.383199	0.126	0.368	2.28585e-65	down		Lrp1	5.90622e-91	0.341697	0.896	0.649	2.05619e-86	up
Ptprj	7.00219e-48	0.369512	0.787	0.48	2.43774e-43	up		Tcf12	7.42729e-70	0.326203	0.519	0.296	2.58574e-65	up		Gpsm3	8.89418e-91	-0.377062	0.673	0.75	3.09642e-86	down
Cd9	7.53691e-48	-0.554037	0.153	0.356	2.6239e-43	down		Tut4	7.85047e-70	0.349329	0.706	0.53	2.73306e-65	up		Gnaq	1.00821e-90	0.358188	0.762	0.453	3.51e-86	up
Osbpl9	7.68898e-48	0.379965	0.706	0.394	2.67684e-43	up		Hps3	9.69198e-70	0.344571	0.565	0.317	3.37417e-65	up		Nfic	1.1336e-90	0.399456	0.826	0.552	3.94651e-86	up
Zmynd15	9.68254e-48	-0.390909	0.078	0.231	3.37088e-43	down		Plekho2	9.97141e-70	0.345172	0.608	0.37	3.47145e-65	up		Washc4	1.34421e-90	0.386396	0.706	0.399	4.67974e-86	up
Fry	1.02596e-47	0.257938	0.253	0.028	3.57179e-43	no_diff		Cd302	1.50486e-69	-0.331381	0.785	0.892	5.23902e-65	down		Ninj1	1.5127e-90	0.439163	0.894	0.676	5.2663e-86	up
Tomm22	1.03152e-47	-0.268613	0.578	0.607	3.59115e-43	down		Hrh1	1.5547e-69	0.233499	0.244	0.046	5.41253e-65	no_diff		Srsf3	1.66881e-90	0.354738	0.883	0.626	5.8098e-86	up
Hes1	1.07426e-47	0.384862	0.302	0.052	3.73991e-43	up		Hnrnpul1	1.60993e-69	0.323703	0.606	0.415	5.6048e-65	up		Cmklr1	2.28692e-90	0.326569	0.624	0.299	7.96169e-86	up
Degs1	1.08667e-47	0.341394	0.612	0.286	3.78314e-43	up		Rad21	1.70903e-69	0.325319	0.591	0.366	5.94982e-65	up		Rnf213	3.12128e-90	0.389874	0.531	0.219	1.08664e-85	up
Tm9sf2	1.13759e-47	0.354802	0.769	0.458	3.96039e-43	up		Mir99ahg	2.04325e-69	0.348452	0.486	0.258	7.11338e-65	up		Birc6	4.66401e-90	0.37203	0.685	0.377	1.62373e-85	up
Otulinl	1.21912e-47	-0.351588	0.628	0.694	4.24424e-43	down		Tfe3	2.20909e-69	0.334392	0.612	0.423	7.69071e-65	up		Rbm3	4.99672e-90	-0.283274	0.775	0.711	1.73956e-85	down
Ech1	1.37687e-47	-0.297651	0.597	0.644	4.79342e-43	down		Gas7	2.24332e-69	0.350932	0.86	0.752	7.80991e-65	up		Cpt1a	8.45089e-90	0.361023	0.543	0.231	2.94209e-85	up
Gimap6	1.4801e-47	0.263924	0.222	0.016	5.15281e-43	up		Bmpr2	3.18634e-69	0.340613	0.526	0.283	1.10929e-64	up		Celf1	9.90889e-90	0.324457	0.578	0.266	3.44968e-85	up
Tspan3	1.591e-47	0.359058	0.613	0.286	5.53889e-43	up		Ndufa13	6.22747e-69	-0.312713	0.851	0.938	2.16803e-64	down		Csde1	1.29076e-89	0.362139	0.831	0.561	4.49366e-85	up
Xdh	1.8333e-47	0.254588	0.551	0.243	6.38246e-43	no_diff		Pnisr	8.58051e-69	0.347839	0.653	0.492	2.98722e-64	up		Clock	2.22818e-89	0.299539	0.453	0.167	7.75718e-85	up
Wdr26	1.85193e-47	0.361253	0.849	0.574	6.44731e-43	up		Nfic	9.27463e-69	0.353648	0.826	0.691	3.22887e-64	up		Sla	5.42891e-89	-0.438119	0.317	0.546	1.89002e-84	down
Rilpl2	2.33754e-47	-0.422379	0.315	0.5	8.13792e-43	down		Uba52	9.43445e-69	-0.337162	0.382	0.632	3.28451e-64	down		Hfe	5.54728e-89	-0.338515	0.672	0.677	1.93123e-84	down
Bmp2	2.4264e-47	0.299246	0.284	0.045	8.44728e-43	up		Aldoa	1.33836e-68	-0.349234	0.747	0.864	4.65935e-64	down		Psmb1	5.99197e-89	-0.345428	0.753	0.797	2.08604e-84	down
Sdc4	2.5683e-47	-0.505743	0.533	0.631	8.9413e-43	down		Adgre1	1.36087e-68	-0.329598	0.931	0.966	4.73773e-64	down		Ifi27	6.60135e-89	-0.448271	0.556	0.674	2.29819e-84	down
Fam193a	3.29632e-47	0.262782	0.549	0.241	1.14758e-42	up		Chd6	1.48145e-68	0.318632	0.469	0.255	5.15753e-64	up		Atp2a2	7.61565e-89	0.357688	0.631	0.32	2.65131e-84	up
Eif3a	3.52349e-47	0.385303	0.903	0.701	1.22667e-42	up		Baz1a	1.49891e-68	0.337011	0.549	0.346	5.21832e-64	up		Calm1	7.63686e-89	0.176278	0.997	0.961	2.6587e-84	no_diff
Iqsec1	4.335e-47	0.280271	0.34	0.074	1.50919e-42	up		Rab8b	1.62042e-68	0.33141	0.775	0.621	5.64133e-64	up		Map3k11	7.97474e-89	0.322394	0.528	0.22	2.77633e-84	up
Ptpra	4.82888e-47	0.377601	0.861	0.606	1.68113e-42	up		Ubc	2.53089e-68	0.337216	0.983	0.969	8.81103e-64	up		Rb1cc1	8.34158e-89	0.403568	0.692	0.384	2.90404e-84	up
Cmtm6	4.91053e-47	0.347457	0.729	0.409	1.70955e-42	up		Psmb2	2.76565e-68	-0.315539	0.707	0.845	9.62832e-64	down		Wdr26	9.38824e-89	0.364962	0.849	0.586	3.26842e-84	up
Mrpl30	5.21396e-47	-0.305422	0.468	0.553	1.81519e-42	down		Atf7ip	2.79951e-68	0.343594	0.512	0.266	9.74623e-64	up		Rreb1	1.47707e-88	0.353669	0.56	0.251	5.14227e-84	up
Rab8b	5.74746e-47	0.36906	0.775	0.474	2.00092e-42	up		Akap9	2.93162e-68	0.36536	0.568	0.381	1.02062e-63	up		Egr3	1.79916e-88	0.354074	0.226	0.028	6.26359e-84	up
Gm26532	5.79963e-47	-0.451485	0.283	0.43	2.01908e-42	down		Ifi207	3.12091e-68	-0.341113	0.893	0.961	1.08651e-63	down		Lpcat2	1.80923e-88	-0.492088	0.285	0.516	6.29864e-84	down
Tanc2	7.3051e-47	0.350192	0.719	0.396	2.5432e-42	up		Pnpla2	3.66569e-68	-0.331194	0.314	0.549	1.27617e-63	down		Hspa1a	2.64212e-88	0.476947	0.625	0.304	9.19829e-84	up
Sept8	9.04453e-47	0.34028	0.543	0.224	3.14876e-42	up		Rps19	6.12991e-68	-0.293582	0.962	0.975	2.13407e-63	down		Ivns1abp	3.27707e-88	0.31877	0.575	0.261	1.14088e-83	up
Birc6	1.19017e-46	0.338021	0.685	0.36	4.14347e-42	up		Ddost	8.33037e-68	-0.335368	0.556	0.752	2.90014e-63	down		Xpo7	3.94978e-88	0.216731	0.386	0.139	1.37508e-83	no_diff
Alox5ap	1.19733e-46	-0.323968	0.974	0.976	4.1684e-42	down		Npm1	8.84893e-68	-0.315748	0.906	0.956	3.08067e-63	down		Gna15	5.44608e-88	0.317192	0.47	0.175	1.896e-83	up
Tnfsf13b	1.28424e-46	-0.394802	0.115	0.32	4.47097e-42	down		Utrn	1.47547e-67	0.348791	0.476	0.253	5.13671e-63	up		Notch2	5.91772e-88	0.297536	0.465	0.177	2.0602e-83	up
Mgea5	1.4036e-46	0.369568	0.576	0.257	4.88651e-42	up		Glg1	2.59346e-67	0.334794	0.765	0.6	9.02887e-63	up		Tmem14c	8.64572e-88	-0.291326	0.758	0.746	3.00992e-83	down
Rab1a	1.44004e-46	0.334924	0.783	0.474	5.01334e-42	up		Ankrd44	2.59413e-67	0.344622	0.618	0.409	9.0312e-63	up		Herc2	2.09393e-87	0.359168	0.538	0.232	7.28979e-83	up
Dpp8	1.60176e-46	0.30543	0.509	0.2	5.57636e-42	up		Limd2	2.72001e-67	-0.364418	0.37	0.607	9.46945e-63	down		Tomm22	2.70896e-87	-0.320585	0.578	0.649	9.43096e-83	down
Fam126a	1.63065e-46	0.318835	0.434	0.138	5.67696e-42	up		Sp1	2.77685e-67	0.321827	0.477	0.246	9.66733e-63	up		Plekhg3	2.74464e-87	0.295742	0.374	0.108	9.55519e-83	up
Utrn	1.80887e-46	0.361943	0.476	0.169	6.29739e-42	up		Dock1	3.29134e-67	0.320307	0.457	0.227	1.14585e-62	up		Atp11c	4.2492e-87	0.271732	0.391	0.126	1.47932e-82	up
Ankib1	2.05206e-46	0.301406	0.376	0.101	7.14403e-42	up		Apoe	3.89448e-67	0.327016	1	1	1.35582e-62	up		Mrvi1	4.35171e-87	0.281813	0.26	0.044	1.515e-82	up
Trps1	2.42409e-46	0.337089	0.68	0.354	8.43922e-42	up		Srgap2	4.16775e-67	0.333357	0.791	0.623	1.45096e-62	up		Fam126a	4.56099e-87	0.327513	0.434	0.149	1.58786e-82	up
Sptan1	2.67504e-46	0.365739	0.678	0.356	9.31288e-42	up		Cdk2ap2	5.26657e-67	-0.357146	0.571	0.797	1.8335e-62	down		Kmt2d	8.89099e-87	0.288551	0.371	0.11	3.09531e-82	up
Pds5a	3.36652e-46	0.322452	0.5	0.189	1.17202e-41	up		Rbm25	5.78638e-67	0.329282	0.824	0.721	2.01447e-62	up		Park7	1.04966e-86	-0.336046	0.744	0.778	3.65428e-82	down
Rps14	4.0129e-46	-0.24966	0.998	0.987	1.39705e-41	no_diff		Plekhg5	5.80858e-67	0.311779	0.406	0.205	2.0222e-62	up		St6gal1	1.16279e-86	0.280806	0.404	0.131	4.04813e-82	up
Baz1b	5.12801e-46	0.372571	0.708	0.394	1.78527e-41	up		Zcchc24	8.47966e-67	0.335837	0.588	0.374	2.95211e-62	up		Itpripl2	1.203e-86	0.382707	0.695	0.389	4.18814e-82	up
Wdfy3	6.46767e-46	0.357374	0.754	0.443	2.25165e-41	up		Sema4a	9.4458e-67	0.356957	0.659	0.415	3.28846e-62	up		Gm45221	1.29172e-86	0.28292	0.353	0.1	4.49701e-82	up
Ophn1	6.89203e-46	0.363046	0.792	0.496	2.39939e-41	up		Tacc1	1.02547e-66	0.322223	0.885	0.797	3.57007e-62	up		Rnase4	1.31274e-86	0.356219	0.934	0.734	4.57019e-82	up
Larp4	7.57162e-46	0.318383	0.501	0.193	2.63598e-41	up		Gigyf2	1.05906e-66	0.327341	0.484	0.251	3.68701e-62	up		Arid1a	1.47066e-86	0.349649	0.695	0.382	5.11994e-82	up
Psmb1	8.00428e-46	-0.305041	0.753	0.791	2.78661e-41	down		Ap2m1	1.33393e-66	-0.331231	0.848	0.912	4.64395e-62	down		Phip	1.54214e-86	0.40401	0.714	0.413	5.36882e-82	up
1700020I14Rik	8.53965e-46	0.352399	0.672	0.351	2.97299e-41	up		Setx	1.42143e-66	0.326166	0.462	0.24	4.94855e-62	up		Fam117b	1.64017e-86	0.349488	0.624	0.308	5.71008e-82	up
Pstpip1	1.01992e-45	-0.372567	0.297	0.454	3.55075e-41	down		Rc3h1	1.56986e-66	0.325527	0.519	0.283	5.4653e-62	up		Myl12b	1.88029e-86	-0.39209	0.438	0.59	6.54605e-82	down
Madd	1.17252e-45	0.279523	0.441	0.152	4.08201e-41	up		Wapl	2.40758e-66	0.323862	0.724	0.541	8.38175e-62	up		Nedd9	2.83924e-86	0.24632	0.282	0.059	9.88455e-82	no_diff
Klhl9	1.28592e-45	0.36142	0.628	0.312	4.47681e-41	up		Elob	2.71625e-66	-0.325967	0.792	0.91	9.45634e-62	down		Utrn	3.46935e-86	0.345258	0.476	0.182	1.20782e-81	up
Wls	1.4251e-45	0.321895	0.627	0.304	4.96135e-41	up		Tmem106a	3.20308e-66	-0.34784	0.75	0.891	1.11512e-61	down		Ago3	3.96543e-86	0.307536	0.412	0.14	1.38052e-81	up
Pisd-ps2	1.5165e-45	0.21587	0.251	0.04	5.27956e-41	no_diff		Herc2	4.25743e-66	0.335645	0.538	0.315	1.48218e-61	up		Golga4	4.07275e-86	0.384349	0.622	0.317	1.41789e-81	up
Snx27	1.94829e-45	0.315098	0.453	0.156	6.78276e-41	up		Gm37472	5.40025e-66	0.308542	0.361	0.13	1.88004e-61	up		Lgals1	4.1529e-86	0.38314	0.977	0.856	1.44579e-81	up
St6gal1	2.07524e-45	0.299572	0.404	0.12	7.22475e-41	up		Kpnb1	5.68325e-66	0.338934	0.583	0.352	1.97857e-61	up		Pcm1	4.94609e-86	0.390417	0.69	0.392	1.72193e-81	up
Gpr18	2.29492e-45	-0.246649	0.005	0.149	7.98953e-41	no_diff		Cdk13	5.73469e-66	0.328599	0.554	0.323	1.99647e-61	up		Cox7a2l	5.36434e-86	-0.327257	0.869	0.86	1.86754e-81	down
Atf7ip	2.29746e-45	0.314785	0.512	0.204	7.99839e-41	up		Nktr	7.36414e-66	0.348982	0.725	0.577	2.56375e-61	up		Kxd1	7.06356e-86	-0.410228	0.373	0.567	2.45911e-81	down
Cox7c	2.38479e-45	-0.280634	0.861	0.86	8.30242e-41	down		Lrg1	9.0112e-66	-0.225732	0.003	0.145	3.13716e-61	no_diff		Lyz2	7.16899e-86	-0.203453	1	1	2.49581e-81	no_diff
Sorl1	2.54676e-45	-0.284493	0.025	0.198	8.86629e-41	down		Kmt2d	1.07773e-65	0.293276	0.371	0.152	3.752e-61	up		Tcn2	1.0057e-85	0.35117	0.844	0.573	3.50125e-81	up
Sp1	3.71701e-45	0.307368	0.477	0.176	1.29404e-40	up		Zfc3h1	1.70989e-65	0.344326	0.551	0.327	5.95283e-61	up		Klc1	1.12424e-85	0.320569	0.489	0.195	3.91392e-81	up
Btg2	3.75563e-45	-0.388399	0.978	0.995	1.30749e-40	down		Dst	1.7907e-65	0.344289	0.573	0.365	6.23414e-61	up		Zbtb4	1.33462e-85	0.318449	0.481	0.189	4.64634e-81	up
Plxnc1	3.90808e-45	0.329287	0.372	0.098	1.36056e-40	up		Fxyd5	1.8141e-65	-0.395868	0.846	0.934	6.31561e-61	down		Ptk2	1.94182e-85	0.208964	0.228	0.035	6.76027e-81	no_diff
Golga4	3.96083e-45	0.386406	0.622	0.304	1.37892e-40	up		Tmem88	2.88031e-65	0.294423	0.289	0.096	1.00275e-60	up		Rps27	2.12341e-85	-0.281977	0.984	0.952	7.39243e-81	down
Inpp4a	4.21088e-45	0.268763	0.426	0.142	1.46598e-40	up		Cox7a2l	4.51793e-65	-0.314034	0.869	0.941	1.57287e-60	down		Tmbim6	2.35096e-85	-0.305156	0.951	0.925	8.18465e-81	down
6430548M08Rik	4.27064e-45	0.274211	0.34	0.081	1.48678e-40	up		Ctnna1	6.75068e-65	0.314052	0.798	0.674	2.35018e-60	up		Mon2	2.42129e-85	0.373216	0.63	0.318	8.42947e-81	up
Supt4a	4.72417e-45	-0.305045	0.659	0.702	1.64467e-40	down		Ngp	7.43493e-65	-0.150185	0	0.128	2.5884e-60	no_diff		Thoc2	2.74359e-85	0.384257	0.685	0.383	9.55153e-81	up
Gpx1	5.28293e-45	-0.343253	0.992	0.976	1.8392e-40	down		Wipf1	8.8567e-65	0.326502	0.642	0.434	3.08337e-60	up		Gimap6	2.80252e-85	0.237366	0.222	0.029	9.75671e-81	no_diff
Notch2	5.3164e-45	0.305839	0.465	0.167	1.85085e-40	up		Tra2a	1.0826e-64	0.34876	0.74	0.587	3.76896e-60	up		Glipr1	3.18706e-85	-0.512341	0.152	0.386	1.10954e-80	down
Fkbp15	5.55328e-45	0.32906	0.656	0.336	1.93332e-40	up		Hck	1.11394e-64	-0.342482	0.37	0.625	3.87807e-60	down		Jup	3.80735e-85	0.316798	0.415	0.137	1.32549e-80	up
Atp11c	6.21029e-45	0.28824	0.391	0.114	2.16205e-40	up		Atp6v1f	2.37773e-64	-0.286481	0.862	0.931	8.27782e-60	down		Bmp2	3.83687e-85	0.304857	0.284	0.057	1.33577e-80	up
Rgs18	6.98003e-45	0.283048	0.38	0.107	2.43003e-40	up		Atp5g1	3.29181e-64	-0.327057	0.758	0.864	1.14601e-59	down		Usp7	3.97545e-85	0.350641	0.594	0.284	1.38401e-80	up
Sash1	7.12306e-45	0.351222	0.658	0.337	2.47982e-40	up		Chp2	3.53721e-64	0.396126	0.701	0.514	1.23144e-59	up		Iqsec1	4.07246e-85	0.260977	0.34	0.09	1.41779e-80	up
Polr1d	7.21459e-45	-0.314058	0.716	0.772	2.51169e-40	down		Cept1	3.72672e-64	-0.327658	0.393	0.638	1.29742e-59	down		Spi1	5.06239e-85	-0.301371	0.938	0.91	1.76242e-80	down
Celf1	9.4789e-45	0.332862	0.578	0.262	3.29999e-40	up		Samd9l	4.14323e-64	0.358863	0.688	0.472	1.44242e-59	up		Slc39a10	5.95262e-85	0.321692	0.413	0.139	2.07234e-80	up
Ptk2	1.01742e-44	0.233151	0.228	0.021	3.54205e-40	no_diff		Rhog	4.40522e-64	-0.321907	0.735	0.883	1.53363e-59	down		Lamtor2	8.44763e-85	-0.284825	0.794	0.784	2.94096e-80	down
Eif5	1.09609e-44	0.31664	0.917	0.7	3.81592e-40	up		Rbbp6	4.47426e-64	0.329271	0.634	0.473	1.55767e-59	up		Il6st	9.392e-85	0.270535	0.346	0.094	3.26973e-80	up
Mef2a	1.11891e-44	0.360072	0.921	0.725	3.89537e-40	up		Dclre1c	4.59982e-64	0.34562	0.706	0.572	1.60138e-59	up		2610507B11Rik	1.15031e-84	0.355237	0.842	0.593	4.0047e-80	up
Zfc3h1	1.27716e-44	0.329436	0.551	0.238	4.44631e-40	up		Rbpj	5.30602e-64	0.31995	0.868	0.785	1.84724e-59	up		Ntpcr	1.84452e-84	-0.394341	0.597	0.684	6.4215e-80	down
Tgoln1	1.33172e-44	0.339231	0.692	0.376	4.63626e-40	up		Nfkbid	5.94576e-64	0.380967	0.458	0.241	2.06996e-59	up		Snx30	2.00987e-84	0.345364	0.536	0.233	6.99715e-80	up
Usp7	1.35337e-44	0.323014	0.594	0.279	4.71163e-40	up		Spag9	6.36161e-64	0.321098	0.716	0.569	2.21473e-59	up		Ptprj	2.38738e-84	0.346919	0.787	0.504	8.31142e-80	up
Rgs10	1.36976e-44	-0.275355	0.978	0.952	4.76868e-40	down		Gabpb2	6.52617e-64	0.323768	0.456	0.231	2.27202e-59	up		Inpp4a	4.07156e-84	0.239553	0.426	0.163	1.41747e-79	no_diff
Phb2	1.38021e-44	-0.272012	0.532	0.578	4.80508e-40	down		Ankfy1	7.36148e-64	0.315994	0.612	0.382	2.56283e-59	up		Phf20l1	4.62847e-84	0.360963	0.599	0.289	1.61136e-79	up
Dclre1c	1.41212e-44	0.399977	0.706	0.405	4.91616e-40	up		Psmb1	9.00747e-64	-0.310844	0.753	0.888	3.13586e-59	down		Mfhas1	4.95213e-84	0.284196	0.426	0.152	1.72403e-79	up
Nedd9	1.43854e-44	0.26782	0.282	0.048	5.00813e-40	up		Hnrnpab	1.37466e-63	0.327834	0.742	0.565	4.78575e-59	up		Stk17b	5.07251e-84	0.391511	0.91	0.696	1.76594e-79	up
Uggt1	1.48775e-44	0.296523	0.453	0.159	5.17944e-40	up		Nin	1.98928e-63	0.316236	0.472	0.27	6.92547e-59	up		Maoa	5.22819e-84	0.281612	0.328	0.083	1.82014e-79	up
Cd79b	1.528e-44	-0.390243	0.109	0.317	5.31957e-40	down		Slf2	2.20167e-63	0.303894	0.414	0.188	7.66488e-59	up		Srgap2	6.48138e-84	0.324502	0.791	0.502	2.25643e-79	up
Slc9a3r2	1.5394e-44	0.355329	0.31	0.065	5.35928e-40	up		Prdm2	2.6519e-63	0.307226	0.497	0.281	9.23232e-59	up		Coro1c	1.43352e-83	0.361134	0.661	0.356	4.99065e-79	up
Cd68	1.61825e-44	0.415852	0.937	0.808	5.63377e-40	up		Safb2	2.90572e-63	0.334416	0.618	0.4	1.0116e-58	up		Milr1	1.55126e-83	-0.402427	0.401	0.55	5.40057e-79	down
Tsc22d3	1.62712e-44	-0.387591	0.938	0.929	5.66464e-40	down		Il4ra	3.19257e-63	-0.350188	0.412	0.619	1.11146e-58	down		Ramp1	1.56794e-83	-0.420617	0.092	0.306	5.45862e-79	down
Ppp6r3	1.63859e-44	0.22625	0.46	0.181	5.7046e-40	no_diff		Wdr26	3.38598e-63	0.302972	0.849	0.742	1.1788e-58	up		Osbpl8	2.02081e-83	0.300997	0.495	0.205	7.03524e-79	up
Dynll2	1.7981e-44	0.325172	0.599	0.283	6.25991e-40	up		Bdp1	4.35058e-63	0.334202	0.528	0.31	1.51461e-58	up		Psmb3	2.30163e-83	-0.335473	0.609	0.649	8.01289e-79	down
Hfe	1.81327e-44	-0.284041	0.672	0.672	6.31271e-40	down		Arhgef3	4.53336e-63	0.328142	0.61	0.43	1.57824e-58	up		Cox6b1	2.47244e-83	-0.315269	0.879	0.883	8.60756e-79	down
Scpep1	1.88229e-44	0.352021	0.757	0.456	6.55301e-40	up		Sbno1	7.42613e-63	0.322256	0.637	0.442	2.58533e-58	up		Ppp1r9b	3.64827e-83	0.31456	0.554	0.254	1.27011e-78	up
Nacc2	1.88901e-44	0.313831	0.465	0.167	6.57639e-40	up		Tardbp	7.48565e-63	0.316556	0.553	0.333	2.60605e-58	up		Ncoa3	4.3973e-83	0.352529	0.67	0.362	1.53088e-78	up
Gm37474	2.28384e-44	0.359761	0.514	0.208	7.95096e-40	up		Gm37082	9.40385e-63	0.236499	0.281	0.078	3.27386e-58	no_diff		Rpl12	4.93127e-83	-0.312305	0.984	0.957	1.71677e-78	down
Pycard	3.7465e-44	-0.300694	0.699	0.712	1.30431e-39	down		Eif5a	1.05332e-62	-0.303855	0.889	0.946	3.66701e-58	down		Ptpra	5.05469e-83	0.357388	0.861	0.612	1.75974e-78	up
Rpl22l1	4.02496e-44	-0.299845	0.683	0.681	1.40125e-39	down		Gm37531	1.06078e-62	0.296518	0.318	0.107	3.693e-58	up		Mgea5	5.56604e-83	0.337743	0.576	0.271	1.93776e-78	up
Aldoa	5.29213e-44	-0.307429	0.747	0.755	1.8424e-39	down		Klf3	1.1481e-62	0.331147	0.842	0.723	3.997e-58	up		Fam118a	5.90073e-83	0.267407	0.353	0.102	2.05428e-78	up
Klc1	5.67395e-44	0.318041	0.489	0.187	1.97533e-39	up		Ctbp2	1.37125e-62	0.310041	0.494	0.283	4.77387e-58	up		Ddost	1.11728e-82	-0.339881	0.556	0.635	3.88969e-78	down
Tnpo1	6.60245e-44	0.23905	0.429	0.152	2.29858e-39	no_diff		Sft2d2	1.58959e-62	0.324206	0.606	0.405	5.53398e-58	up		Nfat5	1.7015e-82	0.278709	0.417	0.151	5.92361e-78	up
Marco	6.61255e-44	-0.403787	0.006	0.152	2.30209e-39	down		Isg15	1.77274e-62	-0.434549	0.107	0.301	6.17162e-58	down		Wls	1.72441e-82	0.319561	0.627	0.318	6.00336e-78	up
Ptbp3	7.72601e-44	0.350096	0.897	0.69	2.68973e-39	up		Syncrip	1.85169e-62	0.317129	0.569	0.362	6.44646e-58	up		P2ry12	2.12071e-82	0.342463	0.534	0.236	7.38305e-78	up
Bmpr2	8.57404e-44	0.326924	0.526	0.222	2.98497e-39	up		Dock2	3.86714e-62	0.317205	0.769	0.619	1.34631e-57	up		Adamtsl5	2.50173e-82	0.225079	0.233	0.038	8.70953e-78	no_diff
Fam102b	1.69586e-43	0.268767	0.526	0.228	5.90397e-39	up		Mtus1	4.3195e-62	0.317217	0.464	0.232	1.50379e-57	up		Ndufb8	6.21972e-82	-0.298923	0.777	0.772	2.16533e-77	down
Lpp	1.85852e-43	0.340136	0.388	0.112	6.47024e-39	up		Ndufv2	4.51197e-62	-0.309269	0.529	0.751	1.5708e-57	down		Dgkd	7.76798e-82	0.290801	0.558	0.264	2.70434e-77	up
Cpeb4	1.95021e-43	0.298003	0.415	0.134	6.78947e-39	up		Stom	5.03958e-62	0.313536	0.613	0.416	1.75448e-57	up		Prdx2	8.75194e-82	-0.274321	0.797	0.77	3.0469e-77	down
Hspa5	2.01314e-43	0.363975	0.985	0.937	7.00854e-39	up		Nrip1	5.5327e-62	0.329329	0.619	0.423	1.92615e-57	up		Rock1	9.66803e-82	0.372636	0.862	0.642	3.36583e-77	up
Son	2.09068e-43	0.310616	0.964	0.844	7.27851e-39	up		Arfgef1	5.77947e-62	0.309709	0.512	0.291	2.01207e-57	up		Arhgef6	9.94792e-82	0.352416	0.683	0.375	3.46327e-77	up
Actb	2.6195e-43	0.0105291	1	0.999	9.11952e-39	no_diff		Nfat5	6.43422e-62	0.29825	0.417	0.191	2.24001e-57	up		Ldha	1.21095e-81	-0.321134	0.722	0.718	4.2158e-77	down
Sbf2	3.36422e-43	0.264596	0.715	0.409	1.17122e-38	up		Map4k4	1.38421e-61	0.31682	0.615	0.422	4.81899e-57	up		Ubc	1.36047e-81	0.357168	0.983	0.904	4.73634e-77	up
Polr2a	3.72433e-43	0.36132	0.696	0.392	1.29659e-38	up		Samd4	1.50766e-61	0.276655	0.285	0.096	5.24878e-57	up		Tug1	1.63108e-81	0.230075	0.408	0.154	5.67843e-77	no_diff
Rsrp1	5.26718e-43	0.293207	0.972	0.889	1.83371e-38	up		Sltm	1.55509e-61	0.347104	0.633	0.445	5.41388e-57	up		Srrm2	1.95418e-81	0.268924	0.969	0.868	6.80327e-77	up
Aldh7a1	6.48147e-43	0.30517	0.401	0.126	2.25646e-38	up		Nckap1l	1.62934e-61	0.304148	0.781	0.652	5.67238e-57	up		Samd4	2.07536e-81	0.27746	0.285	0.062	7.22515e-77	up
Hspa4l	6.7231e-43	0.357809	0.462	0.173	2.34058e-38	up		Gm45221	1.6751e-61	0.280661	0.353	0.139	5.83169e-57	up		Spen	2.69983e-81	0.331507	0.49	0.201	9.39918e-77	up
Nfatc2	7.25967e-43	0.292464	0.509	0.21	2.52738e-38	up		Ap3d1	3.19544e-61	0.30581	0.606	0.429	1.11246e-56	up		AB124611	2.86688e-81	-0.392635	0.389	0.545	9.98074e-77	down
Prune2	8.95781e-43	0.304897	0.567	0.259	3.11857e-38	up		Txndc17	4.41402e-61	-0.284541	0.826	0.907	1.5367e-56	down		Ncl	5.13914e-81	0.359042	0.935	0.78	1.78914e-76	up
Srsf3	1.02543e-42	0.336611	0.883	0.649	3.56993e-38	up		Tns3	5.10397e-61	0.314249	0.545	0.335	1.7769e-56	up		Rpl22l1	6.116e-81	-0.344342	0.683	0.704	2.12922e-76	down
Kif5b	1.11179e-42	0.365281	0.84	0.591	3.8706e-38	up		H3f3a	5.68216e-61	-0.23	0.995	0.993	1.97819e-56	no_diff		Atp6v1f	6.35915e-81	-0.292042	0.862	0.848	2.21387e-76	down
Ms4a6b	1.1527e-42	-0.30344	0.953	0.913	4.013e-38	down		Cope	5.85019e-61	-0.321955	0.522	0.727	2.03669e-56	down		Rps23	1.04372e-80	-0.250317	0.989	0.955	3.63359e-76	no_diff
Smurf2	1.40834e-42	0.293754	0.402	0.131	4.903e-38	up		Sp3	6.78558e-61	0.31553	0.649	0.47	2.36233e-56	up		H3f3a	1.62345e-80	-0.22345	0.995	0.959	5.65188e-76	no_diff
Prrc2b	1.60389e-42	0.267142	0.441	0.161	5.58379e-38	up		Kif5b	9.18872e-61	0.30632	0.84	0.747	3.19896e-56	up		Sp1	1.7273e-80	0.305631	0.477	0.19	6.01343e-76	up
Lrrc25	1.61582e-42	-0.296261	0.815	0.806	5.62531e-38	down		Ttc39c	9.53419e-61	-0.189967	0.011	0.159	3.31923e-56	no_diff		Eif5	1.74452e-80	0.328707	0.917	0.714	6.07338e-76	up
Ripor2	2.19815e-42	0.256613	0.271	0.045	7.65265e-38	no_diff		Gm12250	9.79782e-61	-0.338635	0.167	0.39	3.41101e-56	down		Spcs1	1.78023e-80	-0.347611	0.677	0.751	6.19769e-76	down
Kmt2d	2.2236e-42	0.280349	0.371	0.107	7.74122e-38	up		Atpif1	1.20336e-60	-0.310458	0.831	0.927	4.18939e-56	down		Mpp1	1.91331e-80	0.345838	0.874	0.635	6.66099e-76	up
Gm43813	2.39579e-42	0.330711	0.374	0.112	8.34071e-38	up		Ecpas	1.94995e-60	0.307977	0.485	0.26	6.78854e-56	up		Dnm1	2.24503e-80	0.174301	0.14	0.004	7.81583e-76	no_diff
Dazap2	2.48831e-42	0.324351	0.874	0.627	8.6628e-38	up		Snx30	3.1253e-60	0.303873	0.536	0.351	1.08804e-55	up		Ankib1	2.6985e-80	0.282767	0.376	0.117	9.39456e-76	up
Rock1	2.49946e-42	0.366266	0.862	0.627	8.70163e-38	up		Ulk2	3.20662e-60	0.306063	0.563	0.386	1.11635e-55	up		Rc3h1	2.99212e-80	0.316828	0.519	0.227	1.04167e-75	up
Fam71a	2.71058e-42	0.377683	0.389	0.116	9.4366e-38	up		Far1	3.69197e-60	0.303975	0.566	0.381	1.28532e-55	up		Arpc2	3.13649e-80	-0.229207	0.993	0.952	1.09194e-75	no_diff
Selenow	2.92188e-42	-0.314797	0.85	0.864	1.01722e-37	down		Vdac2	6.61126e-60	-0.297596	0.717	0.842	2.30164e-55	down		Nbeal1	4.33854e-80	0.336502	0.532	0.243	1.51042e-75	up
Hspa4	3.12152e-42	0.342732	0.717	0.413	1.08673e-37	up		Phf3	7.93627e-60	0.312302	0.689	0.527	2.76293e-55	up		Klf7	4.36012e-80	0.347892	0.615	0.315	1.51793e-75	up
Gm26917	3.33077e-42	0.0670668	0.348	0.134	1.15958e-37	no_diff		Smagp	9.31905e-60	-0.300375	0.84	0.907	3.24433e-55	down		Uqcrfs1	4.51736e-80	-0.366039	0.451	0.6	1.57267e-75	down
St13	3.42153e-42	0.33802	0.84	0.579	1.19117e-37	up		Gimap6	1.07206e-59	0.231338	0.222	0.045	3.73228e-55	no_diff		Atp2b1	4.63141e-80	0.291574	0.985	0.913	1.61238e-75	up
Mfhas1	3.54017e-42	0.268369	0.426	0.148	1.23247e-37	up		Cd86	1.29449e-59	0.328381	0.842	0.732	4.50662e-55	up		Fam111a	4.64237e-80	0.366771	0.756	0.47	1.6162e-75	up
Gm37333	4.73752e-42	0.22518	0.238	0.03	1.64932e-37	no_diff		Tbl1xr1	1.3657e-59	0.285817	0.432	0.24	4.75453e-55	up		Ubn2	4.64998e-80	0.363843	0.565	0.269	1.61885e-75	up
Btaf1	5.17158e-42	0.323278	0.478	0.19	1.80043e-37	up		Wfdc17	1.38963e-59	-0.496471	0.985	0.993	4.83786e-55	down		Ncoa2	5.37593e-80	0.21993	0.394	0.148	1.87157e-75	no_diff
Arhgef6	5.26488e-42	0.327498	0.683	0.376	1.83292e-37	up		Lamtor4	2.2816e-59	-0.314604	0.735	0.843	7.94316e-55	down		Hexb	5.53267e-80	-0.400087	0.854	0.846	1.92614e-75	down
Map4k4	5.5467e-42	0.307069	0.615	0.31	1.93103e-37	up		Kdm2a	2.69612e-59	0.312641	0.569	0.36	9.38626e-55	up		Gatm	6.72802e-80	-0.389738	0.613	0.668	2.34229e-75	down
Uaca	5.55027e-42	0.193214	0.228	0.036	1.93227e-37	no_diff		Ost4	2.95105e-59	-0.296494	0.781	0.883	1.02738e-54	down		Atp6v0a1	8.46197e-80	0.319342	0.582	0.284	2.94595e-75	up
H2-DMa	6.25157e-42	-0.501456	0.633	0.776	2.17642e-37	down		Smc3	3.68344e-59	0.310086	0.677	0.516	1.28235e-54	up		Pbrm1	8.5701e-80	0.378311	0.712	0.425	2.98359e-75	up
Myl12a	6.26619e-42	-0.289768	0.826	0.828	2.18151e-37	down		Reep5	3.85306e-59	-0.288668	0.878	0.946	1.3414e-54	down		Ech1	8.71501e-80	-0.343255	0.597	0.685	3.03404e-75	down
Fbxw7	6.6551e-42	0.288409	0.44	0.16	2.31691e-37	up		Ebi3	5.46952e-59	-0.316719	0.228	0.475	1.90416e-54	down		Gm26917	8.81358e-80	0.170831	0.348	0.132	3.06836e-75	no_diff
Plekhg3	6.81343e-42	0.288361	0.374	0.11	2.37203e-37	up		Dnmt3a	5.90114e-59	0.316643	0.478	0.264	2.05442e-54	up		Ecpas	9.91105e-80	0.327995	0.485	0.2	3.45043e-75	up
Nupr1	8.16546e-42	0.367809	0.493	0.197	2.84272e-37	up		Mga	5.91079e-59	0.316957	0.507	0.309	2.05778e-54	up		Ncoa4	1.78251e-79	0.350951	0.619	0.317	6.20565e-75	up
Dock1	8.63197e-42	0.30991	0.457	0.171	3.00513e-37	up		Spcs2	5.93394e-59	-0.318581	0.767	0.887	2.06584e-54	down		Tbc1d4	3.08573e-79	0.327707	0.465	0.183	1.07427e-74	up
Fndc3a	8.8023e-42	0.353823	0.76	0.471	3.06443e-37	up		Rybp	5.9877e-59	0.290724	0.399	0.181	2.08456e-54	up		Nfam1	3.84735e-79	0.347325	0.771	0.493	1.33942e-74	up
Mycbp2	1.11764e-41	0.341613	0.889	0.672	3.89095e-37	up		Atp5h	8.21816e-59	-0.253406	0.935	0.961	2.86107e-54	no_diff		Snx9	3.91552e-79	0.344845	0.715	0.42	1.36315e-74	up
Exoc6b	1.2486e-41	0.29762	0.458	0.171	4.34688e-37	up		Rreb1	1.00469e-58	0.309866	0.56	0.352	3.49772e-54	up		Slf2	4.18365e-79	0.301091	0.414	0.144	1.45649e-74	up
Cd300lg	1.36218e-41	0.174613	0.178	0.013	4.74231e-37	no_diff		Prpf39	1.13166e-58	0.277095	0.372	0.166	3.93976e-54	up		Slc38a2	4.89333e-79	0.328167	0.69	0.392	1.70356e-74	up
Slf2	1.37537e-41	0.309	0.414	0.136	4.7882e-37	up		Dleu2	1.72636e-58	0.346376	0.743	0.587	6.01015e-54	up		Slc43a2	6.20809e-79	0.362089	0.76	0.477	2.16129e-74	up
Scaf11	1.56766e-41	0.353357	0.827	0.571	5.45766e-37	up		Ifit3	1.87035e-58	-0.504333	0.118	0.289	6.51144e-54	down		Tkt	6.28377e-79	-0.353496	0.575	0.669	2.18763e-74	down
Pik3c2a	1.57288e-41	0.279978	0.485	0.196	5.47583e-37	up		Ly86	1.88557e-58	-0.356628	0.855	0.91	6.56442e-54	down		Pik3c2a	6.71716e-79	0.313893	0.485	0.198	2.33851e-74	up
5031439G07Rik	1.91252e-41	0.321281	0.756	0.463	6.65826e-37	up		Sirt1	2.01246e-58	0.29277	0.379	0.179	7.00616e-54	up		Gm44667	7.22722e-79	0.219175	0.276	0.065	2.51608e-74	no_diff
Apobec1	2.25667e-41	-0.334327	0.412	0.509	7.85636e-37	down		Diaph2	2.0655e-58	0.316522	0.614	0.446	7.19084e-54	up		Gnai2	7.61615e-79	-0.215336	0.994	0.963	2.65149e-74	no_diff
Agfg1	2.33686e-41	0.306873	0.483	0.196	8.13554e-37	up		Dpp8	2.61387e-58	0.297337	0.509	0.306	9.09991e-54	up		Map4k4	8.32255e-79	0.302865	0.615	0.323	2.89741e-74	up
Tut4	2.40726e-41	0.326892	0.706	0.402	8.38065e-37	up		Ciita	2.99489e-58	0.308453	0.22	0.047	1.04264e-53	up		Atp5mpl	8.3254e-79	-0.349278	0.595	0.672	2.89841e-74	down
Zbtb4	2.79698e-41	0.305407	0.481	0.189	9.73739e-37	up		Vwa5a	3.00915e-58	0.315095	0.747	0.577	1.04761e-53	up		Gigyf2	1.12268e-78	0.32479	0.484	0.204	3.90851e-74	up
Gmfb	3.22002e-41	0.26504	0.485	0.2	1.12102e-36	up		Ppp2r5c	3.02788e-58	0.29748	0.634	0.468	1.05413e-53	up		Dok3	1.31996e-78	-0.415517	0.419	0.595	4.5953e-74	down
Asb2	3.34713e-41	-0.28005	0.026	0.18	1.16527e-36	down		Ncor1	4.25879e-58	0.294313	0.849	0.763	1.48265e-53	up		Uba52	1.68207e-78	-0.371971	0.382	0.544	5.85595e-74	down
Dip2b	3.39813e-41	0.311902	0.527	0.228	1.18302e-36	up		Ktn1	4.55747e-58	0.33227	0.548	0.348	1.58664e-53	up		Cpeb4	1.93571e-78	0.282396	0.415	0.15	6.73899e-74	up
Fgl2	3.71684e-41	-0.417652	0.217	0.354	1.29398e-36	down		Hnrnpul2	5.8305e-58	0.306609	0.719	0.578	2.02983e-53	up		Wdfy3	1.96253e-78	0.345717	0.754	0.466	6.83236e-74	up
Sppl2a	4.0912e-41	0.341762	0.809	0.538	1.42431e-36	up		H2-Ab1	6.41126e-58	0.784121	0.687	0.484	2.23202e-53	up		Tut4	2.98048e-78	0.320203	0.706	0.408	1.03763e-73	up
Ago3	4.32479e-41	0.254084	0.412	0.148	1.50563e-36	no_diff		Nfxl1	6.41405e-58	0.309677	0.567	0.383	2.23299e-53	up		Gabpb2	4.99335e-78	0.310648	0.456	0.179	1.73838e-73	up
Gm26522	4.41486e-41	-0.404679	0.192	0.325	1.53699e-36	down		Tpcn1	7.29911e-58	0.306406	0.488	0.283	2.54111e-53	up		Klf3	1.05196e-77	0.358017	0.842	0.593	3.6623e-73	up
Caprin1	4.536e-41	0.330908	0.717	0.423	1.57916e-36	up		Nasp	1.05555e-57	0.267372	0.403	0.217	3.6748e-53	up		Cebpd	1.21884e-77	-0.378665	0.767	0.763	4.24326e-73	down
Thoc2	4.73223e-41	0.337094	0.685	0.382	1.64748e-36	up		Mrpl52	1.11447e-57	-0.316372	0.438	0.642	3.87992e-53	down		Erp29	1.38266e-77	-0.279996	0.918	0.899	4.8136e-73	down
Gm15987	5.12475e-41	-0.304416	0.012	0.156	1.78413e-36	down		Ptpn7	1.86227e-57	0.267288	0.301	0.109	6.4833e-53	up		Cd14	1.57775e-77	-0.445991	0.919	0.914	5.49279e-73	down
Zbtb16	5.47531e-41	-0.338162	0.124	0.3	1.90618e-36	down		Fam111a	1.93899e-57	0.326138	0.756	0.612	6.75039e-53	up		Fpr2	1.7172e-77	-0.290828	0.018	0.198	5.97827e-73	down
Aurkaip1	5.58868e-41	-0.242797	0.533	0.545	1.94564e-36	no_diff		Cep170	1.9479e-57	0.315675	0.649	0.456	6.78143e-53	up		Rab31	2.72657e-77	0.314631	0.617	0.322	9.49228e-73	up
Kcnk6	5.76025e-41	0.229672	0.444	0.176	2.00537e-36	no_diff		Fcho2	2.52024e-57	0.297947	0.872	0.772	8.77396e-53	up		Trio	2.76377e-77	0.256136	0.404	0.147	9.62177e-73	no_diff
Dock7	6.27309e-41	0.280828	0.421	0.146	2.18391e-36	up		Slc5a3	2.83701e-57	0.22383	0.197	0.043	9.87676e-53	no_diff		Cbl	3.88572e-77	0.351131	0.759	0.484	1.35278e-72	up
Zswim6	6.62022e-41	0.318644	0.678	0.373	2.30476e-36	up		Tgfb1	3.33947e-57	0.293013	0.847	0.786	1.1626e-52	up		Ndufb11	4.06499e-77	-0.326802	0.71	0.759	1.41519e-72	down
Samd4	6.74618e-41	0.291981	0.285	0.056	2.34861e-36	up		Reps2	3.59318e-57	0.314849	0.519	0.326	1.25093e-52	up		Fbxw7	4.69233e-77	0.305757	0.44	0.169	1.63359e-72	up
Atrx	6.7705e-41	0.371003	0.889	0.683	2.35708e-36	up		Cpt1a	5.41602e-57	0.298405	0.543	0.353	1.88553e-52	up		Dock1	5.56807e-77	0.305116	0.457	0.181	1.93847e-72	up
Mfsd1	6.8538e-41	0.284914	0.657	0.352	2.38608e-36	up		Atp5mpl	6.79336e-57	-0.311366	0.595	0.771	2.36504e-52	down		Med13	6.7764e-77	0.33684	0.569	0.279	2.35914e-72	up
Cdk13	7.55135e-41	0.243803	0.554	0.266	2.62893e-36	no_diff		Slc29a3	9.70622e-57	0.316339	0.592	0.39	3.37912e-52	up		Myo9a	7.1936e-77	0.319869	0.484	0.205	2.50438e-72	up
Exoc5	9.16387e-41	0.262651	0.481	0.198	3.19031e-36	up		Luc7l3	1.03339e-56	0.30872	0.672	0.532	3.59763e-52	up		Pdgfc	2.18909e-76	0.233911	0.259	0.057	7.6211e-72	no_diff
Stard9	9.23598e-41	0.333535	0.617	0.311	3.21541e-36	up		Rpl4	1.33413e-56	0.260069	0.974	0.946	4.64464e-52	up		Cd300lg	2.23282e-76	0.160294	0.178	0.024	7.77333e-72	no_diff
Ecpas	1.08121e-40	0.279035	0.485	0.198	3.76412e-36	up		4932438A13Rik	1.41333e-56	0.306281	0.526	0.311	4.92036e-52	up		Gm44164	3.14507e-76	0.162287	0.183	0.026	1.09492e-71	no_diff
Vps35	1.09219e-40	0.356939	0.799	0.548	3.80234e-36	up		Zfp292	1.54483e-56	0.295174	0.527	0.373	5.37817e-52	up		Rab8b	3.59653e-76	0.355094	0.775	0.51	1.2521e-71	up
H2-Eb1	1.16978e-40	-1.07924	0.556	0.64	4.07248e-36	down		2610507B11Rik	1.56248e-56	0.28502	0.842	0.759	5.43962e-52	up		Ptpn1	3.98593e-76	-0.341072	0.736	0.764	1.38766e-71	down
Cmklr1	1.46292e-40	0.283224	0.624	0.321	5.09302e-36	up		Ifi47	1.75583e-56	-0.391626	0.216	0.431	6.11274e-52	down		Calm3	4.98338e-76	-0.304358	0.71	0.718	1.73491e-71	down
Mcl1	1.48033e-40	-0.317608	0.978	0.991	5.1536e-36	down		Elk3	2.12082e-56	0.286772	0.456	0.244	7.38342e-52	up		Ncf4	8.83275e-76	-0.374054	0.46	0.59	3.07503e-71	down
Bcl2a1d	1.6233e-40	-0.334036	0.041	0.192	5.65135e-36	down		Mrps21	2.14166e-56	-0.301383	0.518	0.73	7.45599e-52	down		Fkbp15	1.05653e-75	0.32012	0.656	0.362	3.67821e-71	up
Selenoh	1.99389e-40	-0.284678	0.301	0.385	6.94154e-36	down		Fbxo11	2.1557e-56	0.288061	0.458	0.248	7.50487e-52	up		Hint1	1.12497e-75	-0.276567	0.922	0.889	3.91646e-71	down
Ankrd13c	2.54601e-40	0.269477	0.358	0.102	8.86368e-36	up		Prpf4b	2.22415e-56	0.310842	0.776	0.639	7.74315e-52	up		Ybx1	1.80041e-75	-0.247999	0.985	0.948	6.26795e-71	no_diff
Rassf4	2.56293e-40	-0.309226	0.876	0.866	8.92258e-36	down		Rbm5	2.89355e-56	0.298808	0.784	0.647	1.00736e-51	up		Ppp4r3a	2.14612e-75	0.28232	0.486	0.206	7.4715e-71	up
Gabpb2	2.76768e-40	0.295801	0.456	0.175	9.6354e-36	up		Park7	2.92424e-56	-0.29225	0.744	0.866	1.01804e-51	down		Etv1	2.77355e-75	0.301378	0.556	0.272	9.65584e-71	up
Mpp6	3.06718e-40	0.363828	0.614	0.328	1.06781e-35	up		Osbpl8	3.20027e-56	0.303116	0.495	0.283	1.11414e-51	up		Crk	3.16419e-75	0.313981	0.557	0.266	1.10158e-70	up
Ccdc152	3.12853e-40	0.351679	0.362	0.11	1.08917e-35	up		Itga9	3.24782e-56	0.311252	0.487	0.299	1.1307e-51	up		Gm37472	3.54878e-75	0.257655	0.361	0.121	1.23547e-70	no_diff
Zfp36	3.15927e-40	-0.354573	0.941	0.983	1.09987e-35	down		Fam102b	3.26523e-56	0.294184	0.526	0.342	1.13676e-51	up		Cox7a2	3.63108e-75	-0.29696	0.765	0.78	1.26413e-70	down
Tkt	3.75609e-40	-0.304895	0.575	0.651	1.30765e-35	down		Stag2	4.4373e-56	0.302361	0.646	0.482	1.5448e-51	up		Fnbp1	4.48952e-75	0.338969	0.809	0.548	1.56298e-70	up
Rfk	4.02366e-40	0.271245	0.4	0.132	1.4008e-35	up		Cflar	4.54738e-56	0.307358	0.633	0.45	1.58313e-51	up		Tiparp	5.4721e-75	0.331301	0.576	0.286	1.90506e-70	up
Ctsl	4.31677e-40	-0.363721	0.798	0.812	1.50284e-35	down		Stat6	5.07206e-56	0.29259	0.584	0.407	1.76579e-51	up		Pnpla2	7.87153e-75	-0.341351	0.314	0.442	2.74039e-70	down
Jup	4.37483e-40	0.308452	0.415	0.143	1.52305e-35	up		Sgpp1	5.58554e-56	0.304975	0.71	0.541	1.94455e-51	up		Paxbp1	9.29463e-75	0.254328	0.57	0.288	3.23583e-70	no_diff
Kpnb1	4.77719e-40	0.312351	0.583	0.283	1.66313e-35	up		Rab5if	6.908e-56	-0.303778	0.658	0.815	2.40495e-51	down		Tln2	9.9896e-75	0.321536	0.326	0.094	3.47778e-70	up
Parp14	6.18924e-40	0.373077	0.701	0.41	2.15472e-35	up		Bax	7.10759e-56	-0.350568	0.681	0.811	2.47443e-51	down		Eif4a2	1.01367e-74	0.352522	0.722	0.44	3.529e-70	up
Mprip	6.50882e-40	0.282587	0.39	0.124	2.26598e-35	up		Ecm1	7.36282e-56	-0.440377	0.506	0.673	2.56329e-51	down		Prkd3	1.12076e-74	0.267172	0.376	0.127	3.90182e-70	up
Mib1	7.46595e-40	0.272774	0.456	0.176	2.5992e-35	up		Paxbp1	8.74504e-56	0.312939	0.57	0.333	3.0445e-51	up		Ndufa4	1.21695e-74	-0.263844	0.884	0.841	4.23669e-70	down
Rad23b	8.15801e-40	0.282356	0.508	0.225	2.84013e-35	up		Tnrc6a	9.58908e-56	0.30945	0.555	0.331	3.33834e-51	up		Rad21	1.30864e-74	0.309375	0.591	0.297	4.55589e-70	up
Ubn2	8.90197e-40	0.307049	0.565	0.269	3.09913e-35	up		Atp5f1	1.02664e-55	-0.276709	0.812	0.911	3.57415e-51	down		Lats2	1.3339e-74	0.262496	0.406	0.148	4.64386e-70	up
Cytip	9.94477e-40	-0.374169	0.124	0.302	3.46217e-35	down		Numa1	1.07783e-55	0.293693	0.542	0.36	3.75235e-51	up		Nacc2	1.33997e-74	0.294937	0.465	0.19	4.66498e-70	up
Itga4	1.02713e-39	0.318063	0.733	0.439	3.57585e-35	up		Sh3pxd2a	1.15396e-55	0.268831	0.376	0.193	4.01739e-51	up		Far1	1.37828e-74	0.308423	0.566	0.283	4.79836e-70	up
Tslp	1.09265e-39	0.249216	0.226	0.028	3.80395e-35	no_diff		Tpr	1.2575e-55	0.265978	0.96	0.953	4.37785e-51	up		Btaf1	1.44004e-74	0.284316	0.478	0.207	5.01337e-70	up
App	1.17487e-39	0.286012	0.966	0.865	4.09019e-35	up		Hpgd	1.34119e-55	0.298635	0.978	0.903	4.66923e-51	up		Elk3	1.6832e-74	0.272744	0.456	0.191	5.85988e-70	up
Tm2d2	1.21947e-39	-0.289468	0.572	0.647	4.24545e-35	down		Trpm7	1.34888e-55	0.304399	0.581	0.411	4.69598e-51	up		Naa15	1.89923e-74	0.301552	0.513	0.232	6.61199e-70	up
Tgfbrap1	1.22049e-39	0.244307	0.317	0.079	4.24901e-35	no_diff		Pik3r1	1.41517e-55	0.302907	0.584	0.402	4.92677e-51	up		Pstpip2	2.22418e-74	0.24459	0.305	0.084	7.74327e-70	no_diff
Tmem30a	1.23906e-39	0.302929	0.598	0.299	4.31365e-35	up		Slfn2	1.44691e-55	-0.326827	0.809	0.912	5.03729e-51	down		Hyi	2.30523e-74	-0.39189	0.331	0.524	8.02541e-70	down
Scamp2	1.24032e-39	0.337265	0.874	0.661	4.31804e-35	up		Pikfyve	1.51484e-55	0.295941	0.455	0.232	5.27376e-51	up		Numa1	2.65061e-74	0.303303	0.542	0.258	9.22784e-70	up
Fer	1.30371e-39	0.305766	0.574	0.275	4.53872e-35	up		Arid3a	1.51556e-55	0.281701	0.419	0.221	5.27626e-51	up		Rassf4	3.05466e-74	-0.293852	0.876	0.848	1.06345e-69	down
Dync1li2	1.36028e-39	0.280105	0.499	0.212	4.73567e-35	up		Uqcrb	1.59903e-55	-0.285013	0.808	0.913	5.56686e-51	down		Rrbp1	4.12391e-74	0.280946	0.982	0.881	1.4357e-69	up
Rbm27	1.94005e-39	0.242321	0.456	0.185	6.75411e-35	no_diff		Kdelr1	1.68275e-55	-0.292442	0.61	0.795	5.85833e-51	down		Chchd2	5.71879e-74	-0.235603	0.962	0.911	1.99094e-69	no_diff
Hdac9	2.07184e-39	0.278208	0.348	0.098	7.2129e-35	up		Ubl5	1.79686e-55	-0.281169	0.82	0.912	6.25558e-51	down		Ankrd13c	6.05558e-74	0.220611	0.358	0.129	2.10819e-69	no_diff
Kif23	2.38229e-39	0.252754	0.278	0.06	8.29371e-35	no_diff		Ncor2	1.89663e-55	0.279448	0.432	0.228	6.60293e-51	up		Prdm2	7.21856e-74	0.274847	0.497	0.225	2.51307e-69	up
Wdr36	2.45541e-39	0.264222	0.386	0.127	8.54826e-35	up		Prkcb	2.09365e-55	0.292208	0.592	0.422	7.28882e-51	up		Idh3b	8.5554e-74	-0.361339	0.354	0.529	2.97848e-69	down
Tbc1d14	2.52586e-39	0.299889	0.556	0.261	8.79354e-35	up		Smdt1	2.24728e-55	-0.287241	0.834	0.912	7.82369e-51	down		C5ar1	9.18123e-74	-0.296284	0.876	0.82	3.19635e-69	down
Itgb5	2.78045e-39	-0.329108	0.588	0.66	9.67986e-35	down		Sirpa	2.3657e-55	0.29862	0.845	0.745	8.23595e-51	up		Ophn1	1.08742e-73	0.334748	0.792	0.534	3.78574e-69	up
Hmgcl	2.98879e-39	-0.310863	0.355	0.479	1.04052e-34	down		6820431F20Rik	2.49975e-55	0.299682	0.556	0.359	8.70262e-51	up		Atp5j2	1.27267e-73	-0.316149	0.791	0.806	4.43066e-69	down
Ddost	3.44344e-39	-0.269342	0.556	0.602	1.1988e-34	down		Rpl23a	2.98926e-55	0.258868	0.968	0.917	1.04068e-50	no_diff		Tgoln1	1.386e-73	0.313206	0.692	0.406	4.82522e-69	up
Fermt3	3.61532e-39	-0.279601	0.763	0.775	1.25864e-34	down		Actg1	3.60983e-55	-0.29166	0.995	0.996	1.25672e-50	down		Mrpl30	1.52062e-73	-0.33984	0.468	0.59	5.29389e-69	down
Nasp	3.73408e-39	0.252526	0.403	0.143	1.29998e-34	no_diff		Hpgds	4.32803e-55	0.325922	0.7	0.583	1.50676e-50	up		Ankrd11	1.8296e-73	0.345644	0.881	0.688	6.36957e-69	up
Zdhhc20	3.88765e-39	0.329631	0.615	0.319	1.35345e-34	up		Gpr160	4.67519e-55	0.283565	0.443	0.225	1.62762e-50	up		Madd	2.05492e-73	0.254538	0.441	0.183	7.15399e-69	no_diff
Sap30	4.1891e-39	-0.281369	0.323	0.406	1.45839e-34	down		Ncoa2	7.64175e-55	0.262014	0.394	0.198	2.6604e-50	up		Mga	2.15455e-73	0.31895	0.507	0.229	7.50086e-69	up
Wfdc17	4.37633e-39	0.474429	0.985	0.96	1.52358e-34	up		Ylpm1	9.19165e-55	0.274037	0.399	0.209	3.19998e-50	up		Zzef1	3.63762e-73	0.279136	0.448	0.181	1.2664e-68	up
Hspa1a	4.69744e-39	0.318125	0.625	0.331	1.63537e-34	up		Cab39	1.01734e-54	0.293176	0.676	0.498	3.54178e-50	up		Top1	3.64222e-73	0.357097	0.836	0.613	1.268e-68	up
Phip	4.7085e-39	0.349344	0.714	0.423	1.63922e-34	up		Prkd3	1.0232e-54	0.270554	0.376	0.162	3.56217e-50	up		Hsph1	4.00256e-73	0.272627	0.413	0.161	1.39345e-68	up
Srsf5	5.23862e-39	0.327144	0.925	0.739	1.82377e-34	up		Med13	1.11546e-54	0.310454	0.569	0.368	3.88337e-50	up		Fndc3a	4.8214e-73	0.350134	0.76	0.496	1.67852e-68	up
Ssr4	5.63925e-39	-0.297081	0.785	0.802	1.96325e-34	down		Tgoln1	1.30538e-54	0.292809	0.692	0.532	4.54453e-50	up		Vwa5a	4.97207e-73	0.328679	0.747	0.468	1.73098e-68	up
4932438A13Rik	5.74996e-39	0.246944	0.526	0.245	2.00179e-34	no_diff		Ppp4r3a	1.43148e-54	0.291891	0.486	0.27	4.98356e-50	up		Mprip	5.54755e-73	0.251402	0.39	0.142	1.93132e-68	no_diff
Man1c1	6.93397e-39	0.303552	0.558	0.263	2.41399e-34	up		Prrc2a	1.44025e-54	0.296711	0.556	0.353	5.01408e-50	up		Pds5a	5.85376e-73	0.291676	0.5	0.224	2.03793e-68	up
Tlr7	7.27105e-39	0.320914	0.572	0.282	2.53134e-34	up		Tcf20	1.55039e-54	0.239748	0.297	0.106	5.39752e-50	no_diff		Tcf12	6.8874e-73	0.271364	0.519	0.244	2.39778e-68	up
Sbno1	7.7829e-39	0.301475	0.637	0.344	2.70954e-34	up		Purb	1.58188e-54	0.295987	0.783	0.666	5.50716e-50	up		Ppp6r3	1.22841e-72	0.240745	0.46	0.204	4.27659e-68	no_diff
Pkp4	8.19597e-39	0.275869	0.358	0.106	2.85334e-34	up		Ankrd12	1.7133e-54	0.337573	0.643	0.485	5.96469e-50	up		Gabarapl2	1.28173e-72	-0.300851	0.537	0.615	4.46222e-68	down
Ddb1	8.66564e-39	0.273813	0.506	0.221	3.01686e-34	up		Hsph1	1.97335e-54	0.30427	0.413	0.205	6.87002e-50	up		Dpp8	1.56772e-72	0.304031	0.509	0.227	5.45787e-68	up
Klra2	9.3213e-39	-0.275633	0.033	0.187	3.24512e-34	down		Fam129a	2.40915e-54	0.322025	0.626	0.445	8.3872e-50	up		Arid3a	1.72834e-72	0.280705	0.419	0.16	6.01703e-68	up
1110038B12Rik	1.06337e-38	-0.322065	0.245	0.392	3.702e-34	down		Smc4	2.42356e-54	0.313478	0.526	0.353	8.43738e-50	up		Bdp1	2.07491e-72	0.325677	0.528	0.248	7.2236e-68	up
Snx13	1.08319e-38	0.27786	0.436	0.165	3.77101e-34	up		Serpinb8	2.85001e-54	0.295863	0.677	0.554	9.92201e-50	up		Ier2	2.347e-72	0.460593	0.821	0.578	8.17086e-68	up
Eif4ebp1	1.09914e-38	-0.28612	0.669	0.706	3.82655e-34	down		Rpl22l1	3.25192e-54	-0.323981	0.683	0.807	1.13212e-49	down		Slc12a6	2.84605e-72	0.287998	0.485	0.214	9.90823e-68	up
Afap1l1	1.25884e-38	0.247843	0.33	0.091	4.38251e-34	no_diff		Ndfip1	4.48961e-54	-0.269368	0.934	0.969	1.56301e-49	down		Itga4	2.85592e-72	0.328344	0.733	0.45	9.94258e-68	up
Tubb5	1.29801e-38	-0.313364	0.789	0.791	4.5189e-34	down		Coro1c	7.84395e-54	0.298393	0.661	0.486	2.73079e-49	up		Prdx1	3.46972e-72	-0.347225	0.939	0.91	1.20795e-67	down
Il6st	1.36806e-38	0.246616	0.346	0.102	4.76277e-34	no_diff		Creb1	8.05548e-54	0.295041	0.558	0.353	2.80443e-49	up		Tnrc18	3.64607e-72	0.30608	0.572	0.287	1.26934e-67	up
Fis1	1.42934e-38	-0.266644	0.656	0.688	4.97612e-34	down		Ogt	8.2311e-54	0.310324	0.645	0.453	2.86557e-49	up		Gm15987	4.1357e-72	-0.304292	0.012	0.176	1.4398e-67	down
Cast	1.6409e-38	0.338198	0.751	0.47	5.71264e-34	up		Eea1	8.66159e-54	0.318123	0.765	0.62	3.01545e-49	up		Tmsb10	4.89697e-72	-0.437927	0.383	0.499	1.70483e-67	down
Nfe2l1	1.6976e-38	0.290034	0.603	0.307	5.91003e-34	up		Zfp703	9.25314e-54	0.300053	0.508	0.315	3.22139e-49	up		Nfatc2	5.38084e-72	0.270101	0.509	0.238	1.87329e-67	up
Mga	1.70651e-38	0.325092	0.507	0.226	5.94103e-34	up		Tln2	1.16888e-53	0.284267	0.326	0.16	4.06934e-49	up		Aurkaip1	5.9462e-72	-0.292482	0.533	0.593	2.07011e-67	down
Ap3d1	2.02615e-38	0.262613	0.606	0.315	7.05383e-34	up		Prrc2b	1.30916e-53	0.281921	0.441	0.24	4.55772e-49	up		Capzb	9.24145e-72	-0.225817	0.944	0.89	3.21732e-67	no_diff
Camkk2	2.11693e-38	0.25386	0.407	0.149	7.36988e-34	no_diff		Ctss	1.37919e-53	-0.255139	0.994	0.997	4.80153e-49	no_diff		Rack1	1.84717e-71	-0.22672	0.993	0.958	6.43074e-67	no_diff
Ifngr2	2.12417e-38	-0.30044	0.654	0.694	7.39508e-34	down		Ssbp4	1.4763e-53	-0.286974	0.567	0.738	5.13961e-49	down		Spn	1.92007e-71	-0.412433	0.057	0.258	6.68454e-67	down
Hnrnpab	2.24593e-38	0.315733	0.742	0.459	7.81897e-34	up		Acp2	1.63702e-53	0.287905	0.568	0.396	5.69914e-49	up		Siglech	1.9786e-71	0.238108	0.178	0.02	6.88831e-67	no_diff
Egfr	2.36971e-38	0.248671	0.226	0.03	8.24992e-34	no_diff		Kpna4	1.64998e-53	0.297528	0.665	0.497	5.74422e-49	up		Ndufv2	3.30677e-71	-0.325355	0.529	0.63	1.15122e-66	down
Psap	2.80145e-38	-0.26622	0.999	0.992	9.75297e-34	down		Chd8	1.68905e-53	0.293686	0.524	0.327	5.88026e-49	up		Fam193b	4.893e-71	0.186869	0.283	0.086	1.70345e-66	no_diff
Wapl	2.84941e-38	0.27694	0.724	0.433	9.91995e-34	up		Crk	2.32127e-53	0.289805	0.557	0.357	8.08126e-49	up		Kcnq1ot1	5.04297e-71	0.499002	0.442	0.197	1.75566e-66	up
Ifi203	2.90384e-38	0.356991	0.848	0.603	1.01094e-33	up		Clec12a	2.57903e-53	0.343684	0.774	0.62	8.97863e-49	up		Trib1	5.38325e-71	0.400057	0.574	0.302	1.87413e-66	up
Cep350	3.21809e-38	0.344876	0.699	0.417	1.12035e-33	up		Nedd8	2.69006e-53	-0.265633	0.849	0.915	9.36516e-49	down		Atp1b3	5.62857e-71	0.274133	0.764	0.49	1.95953e-66	up
Sft2d2	3.23316e-38	0.273166	0.606	0.312	1.12559e-33	up		Arid4a	2.99294e-53	0.312026	0.764	0.634	1.04196e-48	up		Pros1	5.88362e-71	0.290425	0.646	0.365	2.04832e-66	up
Kat6a	3.74632e-38	0.32828	0.638	0.349	1.30424e-33	up		Tm2d2	3.50794e-53	-0.292243	0.572	0.754	1.22125e-48	down		Oas2	7.45211e-71	0.252156	0.402	0.157	2.59438e-66	no_diff
Vcam1	4.04352e-38	-0.698126	0.084	0.251	1.40771e-33	down		Plxnc1	4.59667e-53	0.278952	0.372	0.182	1.60029e-48	up		Rgs7bp	7.84437e-71	0.231419	0.212	0.036	2.73094e-66	no_diff
Lats2	4.04373e-38	0.232557	0.406	0.149	1.40779e-33	no_diff		Aes	4.90796e-53	-0.261	0.881	0.939	1.70866e-48	down		Mt1	1.36353e-70	-0.386051	0.903	0.913	4.74698e-66	down
Arrdc3	4.3403e-38	0.347457	0.533	0.243	1.51103e-33	up		Sod1	5.30526e-53	0.293251	0.631	0.451	1.84697e-48	up		Nfix	1.70362e-70	0.277236	0.483	0.215	5.93097e-66	up
Tbxas1	4.44388e-38	0.311575	0.726	0.446	1.54709e-33	up		Ctsz	5.60495e-53	-0.291495	0.945	0.981	1.95131e-48	down		Nid2	1.79623e-70	0.237518	0.256	0.056	6.2534e-66	no_diff
Ctdsp2	5.06834e-38	0.25234	0.573	0.287	1.76449e-33	no_diff		Plekhg3	7.97735e-53	0.26168	0.374	0.179	2.77724e-48	up		Cyth4	2.02834e-70	-0.259048	0.926	0.887	7.06147e-66	no_diff
Klf3	5.67678e-38	0.312522	0.842	0.587	1.97631e-33	up		Phf20l1	8.20693e-53	0.310436	0.599	0.415	2.85716e-48	up		Nedd8	2.16537e-70	-0.256127	0.849	0.825	7.53851e-66	no_diff
Zhx1	5.91876e-38	0.311765	0.481	0.206	2.06056e-33	up		Clec4d	8.29502e-53	-0.252865	0.058	0.244	2.88783e-48	no_diff		Kpna4	2.75674e-70	0.308019	0.665	0.378	9.59731e-66	up
Sfxn3	6.08602e-38	0.209961	0.349	0.115	2.11879e-33	no_diff		Kras	1.10979e-52	0.30259	0.779	0.64	3.86361e-48	up		Gm12896	3.30436e-70	0.145319	0.139	0.008	1.15038e-65	no_diff
Kdm7a	6.09775e-38	0.329566	0.759	0.483	2.12287e-33	up		Tug1	2.41409e-52	0.26554	0.408	0.201	8.40442e-48	up		Nfxl1	4.01143e-70	0.308645	0.567	0.284	1.39654e-65	up
Gnb2	6.31931e-38	-0.253112	0.953	0.937	2.2e-33	no_diff		Ep400	2.4552e-52	0.291026	0.507	0.307	8.54753e-48	up		Capn2	4.38897e-70	0.337314	0.645	0.365	1.52798e-65	up
Rb1	6.67959e-38	0.29595	0.56	0.269	2.32543e-33	up		Rhobtb1	2.77984e-52	0.268506	0.46	0.278	9.67775e-48	up		Dnajb9	4.80962e-70	0.338713	0.496	0.223	1.67442e-65	up
Oxct1	6.87354e-38	0.340883	0.628	0.339	2.39295e-33	up		Tomm7	3.67488e-52	-0.291106	0.676	0.82	1.27937e-47	down		Itgb1	4.86147e-70	0.2657	0.972	0.842	1.69247e-65	up
Ndufa6	7.13181e-38	-0.246263	0.687	0.692	2.48287e-33	no_diff		Rps18	3.94695e-52	-0.234218	0.992	0.992	1.37409e-47	no_diff		Hspa4l	5.36066e-70	0.326079	0.462	0.197	1.86626e-65	up
Prdx5	7.44383e-38	-0.252391	0.84	0.806	2.59149e-33	no_diff		Mgea5	4.36061e-52	0.307668	0.576	0.383	1.5181e-47	up		Baz2b	5.98279e-70	0.354745	0.643	0.37	2.08285e-65	up
Tpp1	7.65338e-38	0.32994	0.775	0.504	2.66445e-33	up		Otud7b	4.91151e-52	0.229674	0.276	0.092	1.70989e-47	no_diff		Ndufa13	9.11932e-70	-0.282042	0.851	0.845	3.1748e-65	down
Tmem131	8.07934e-38	0.261597	0.48	0.204	2.81274e-33	up		Pf4	5.06262e-52	0.162263	0.999	0.996	1.7625e-47	no_diff		Slc38a6	9.36149e-70	0.249323	0.394	0.152	3.25911e-65	no_diff
Psmb8	8.14814e-38	-0.28116	0.796	0.806	2.83669e-33	down		Mfhas1	5.1911e-52	0.266787	0.426	0.221	1.80723e-47	up		Insr	1.14414e-69	0.188432	0.329	0.121	3.98319e-65	no_diff
Gm45221	8.17857e-38	0.126147	0.353	0.153	2.84729e-33	no_diff		Zdhhc20	6.49407e-52	0.29667	0.615	0.446	2.26084e-47	up		Psmb2	1.32232e-69	-0.256504	0.707	0.702	4.60352e-65	no_diff
Pik3cg	8.64438e-38	0.304165	0.549	0.267	3.00945e-33	up		Pgls	6.85065e-52	-0.289089	0.658	0.815	2.38499e-47	down		Hsp90ab1	1.33512e-69	0.135241	0.999	0.969	4.64809e-65	no_diff
H2afz	9.33545e-38	-0.282547	0.937	0.922	3.25004e-33	down		Npl	7.62992e-52	-0.31324	0.441	0.625	2.65628e-47	down		Myo7a	1.5388e-69	0.287543	0.406	0.154	5.35719e-65	up
Nck1	1.33053e-37	0.310074	0.492	0.212	4.63211e-33	up		Syne1	7.81084e-52	0.278676	0.343	0.159	2.71927e-47	up		Fam208b	1.54356e-69	0.215301	0.293	0.086	5.37373e-65	no_diff
Rad21	1.45704e-37	0.27444	0.591	0.3	5.07253e-33	up		Dok2	1.32824e-51	0.318301	0.8	0.662	4.62412e-47	up		Cdk13	1.78036e-69	0.269913	0.554	0.282	6.19815e-65	up
Ndufa3	1.50886e-37	-0.276944	0.549	0.594	5.25293e-33	down		Mpp6	1.92186e-51	0.290981	0.614	0.469	6.69075e-47	up		1110038B12Rik	1.87337e-69	-0.363127	0.245	0.424	6.52195e-65	down
Vsig4	1.66776e-37	0.794345	0.238	0.045	5.80613e-33	up		Rbms1	3.14599e-51	0.277952	0.872	0.799	1.09525e-46	up		Prrc2b	1.98948e-69	0.27856	0.441	0.182	6.92617e-65	up
B2m	1.90669e-37	0.223733	1	0.983	6.63797e-33	no_diff		2410015M20Rik	3.17635e-51	-0.282411	0.515	0.713	1.10581e-46	down		Setx	2.28251e-69	0.285006	0.462	0.198	7.94632e-65	up
Ctsd	2.01208e-37	0.357573	0.945	0.792	7.00485e-33	up		Osbpl9	3.81481e-51	-0.313806	0.706	0.82	1.32809e-46	down		Ubr4	2.35989e-69	0.279183	0.437	0.177	8.21573e-65	up
Sgpl1	2.27342e-37	0.292222	0.624	0.331	7.9147e-33	up		Hnrnpc	3.81554e-51	0.289355	0.792	0.655	1.32834e-46	up		Lpp	2.38388e-69	0.30044	0.388	0.141	8.29925e-65	up
Myof	2.41936e-37	0.295026	0.692	0.406	8.42275e-33	up		Chd2	4.35564e-51	0.305438	0.496	0.339	1.51637e-46	up		Cdc42	2.96133e-69	-0.203316	0.993	0.955	1.03096e-64	no_diff
Papola	2.57994e-37	0.31879	0.704	0.419	8.98182e-33	up		Trio	4.36997e-51	0.259929	0.404	0.199	1.52136e-46	no_diff		Plekho2	3.7515e-69	0.310036	0.608	0.325	1.30605e-64	up
Zfp710	2.62478e-37	0.318479	0.588	0.298	9.13792e-33	up		Nfatc1	4.93097e-51	0.277817	0.451	0.248	1.71667e-46	up		Selenof	4.19163e-69	-0.249536	0.893	0.862	1.45927e-64	no_diff
Ms4a7	3.33184e-37	-0.43353	0.838	0.854	1.15995e-32	down		Jaml	5.02533e-51	-0.134873	0.001	0.104	1.74952e-46	no_diff		Gm37494	5.52115e-69	0.259108	0.398	0.152	1.92213e-64	no_diff
Tmem165	3.41024e-37	0.248637	0.569	0.283	1.18724e-32	no_diff		Gm37084	5.1079e-51	0.25686	0.283	0.097	1.77827e-46	no_diff		Atp6v0c	5.75702e-69	-0.280473	0.984	0.953	2.00425e-64	down
Pnpla8	3.52114e-37	0.253716	0.644	0.356	1.22585e-32	no_diff		Acin1	5.221e-51	0.278519	0.85	0.752	1.81764e-46	up		Tm2d2	6.66092e-69	-0.320628	0.572	0.654	2.31893e-64	down
Med13l	3.52222e-37	0.258754	0.522	0.242	1.22623e-32	no_diff		5031439G07Rik	5.28953e-51	0.287094	0.756	0.606	1.8415e-46	up		F830016B08Rik	7.56977e-69	0.231426	0.277	0.074	2.63534e-64	no_diff
Trpm7	3.58917e-37	0.310082	0.581	0.29	1.24953e-32	up		Pik3c2a	5.59383e-51	0.28368	0.485	0.28	1.94744e-46	up		Xrn1	8.8404e-69	0.298159	0.528	0.255	3.0777e-64	up
Prkd3	3.81645e-37	0.279045	0.376	0.123	1.32866e-32	up		Scand1	5.80196e-51	-0.284459	0.776	0.882	2.0199e-46	down		Ctdsp2	9.61159e-69	0.26089	0.573	0.296	3.34618e-64	up
Rc3h1	4.16038e-37	0.258902	0.519	0.239	1.4484e-32	no_diff		Clec4b1	6.41046e-51	-0.391556	0.29	0.514	2.23174e-46	down		Slc16a7	9.77378e-69	0.249908	0.406	0.163	3.40264e-64	no_diff
Arap1	5.00668e-37	0.280203	0.644	0.354	1.74303e-32	up		Capns1	6.55467e-51	-0.261361	0.856	0.93	2.28194e-46	down		Hnrnpab	9.80499e-69	0.317307	0.742	0.464	3.41351e-64	up
Ppp1r9b	5.19264e-37	0.263906	0.554	0.271	1.80777e-32	up		Dusp6	6.81041e-51	0.314227	0.676	0.545	2.37097e-46	up		Atp5j	1.00587e-68	-0.269196	0.856	0.834	3.50185e-64	down
Kank2	5.43558e-37	0.233133	0.239	0.04	1.89234e-32	no_diff		Ep300	7.42114e-51	0.293161	0.643	0.464	2.5836e-46	up		Ppib	1.01701e-68	-0.229621	0.945	0.899	3.5406e-64	no_diff
Nipbl	5.64661e-37	0.324301	0.869	0.644	1.96581e-32	up		Plk2	8.55691e-51	0.369672	0.674	0.504	2.979e-46	up		Akt2	1.23598e-68	0.253703	0.468	0.208	4.30294e-64	no_diff
Ms4a8a	5.805e-37	0.208929	0.182	0.015	2.02095e-32	no_diff		Gm44667	1.07809e-50	0.222863	0.276	0.09	3.75328e-46	no_diff		Peak1	1.30205e-68	0.316991	0.568	0.292	4.53296e-64	up
Itpripl2	6.37682e-37	0.340445	0.695	0.418	2.22002e-32	up		Ubtf	1.0947e-50	0.282265	0.657	0.512	3.8111e-46	up		Mir99ahg	1.35364e-68	0.295159	0.486	0.224	4.71258e-64	up
Uhrf1bp1l	6.6343e-37	0.270945	0.375	0.124	2.30966e-32	up		Psmb8	1.13395e-50	-0.29264	0.796	0.881	3.94773e-46	down		Sp3	1.50296e-68	0.305337	0.649	0.366	5.2324e-64	up
Setd2	6.79543e-37	0.329307	0.628	0.347	2.36576e-32	up		Atp2a2	1.30231e-50	0.298	0.631	0.469	4.53385e-46	up		Pisd-ps2	1.7566e-68	0.206994	0.251	0.06	6.11544e-64	no_diff
Psmb9	7.89158e-37	-0.281129	0.508	0.566	2.74738e-32	down		Plxna4	1.43679e-50	0.255298	0.315	0.131	5.00203e-46	no_diff		Zdhhc20	1.94415e-68	0.302067	0.615	0.334	6.76837e-64	up
Ppfia4	8.24814e-37	-0.294031	0.285	0.402	2.87151e-32	down		Rpl36al	1.88399e-50	-0.292275	0.378	0.6	6.55891e-46	down		Uqcr11	1.96232e-68	-0.293364	0.726	0.751	6.83162e-64	down
Plekho2	1.15861e-36	0.269558	0.608	0.32	4.03358e-32	up		Dock11	1.93287e-50	0.296044	0.552	0.363	6.7291e-46	up		Rbbp6	2.00938e-68	0.354631	0.634	0.361	6.99546e-64	up
Pla2g16	1.1983e-36	0.251656	0.492	0.22	4.17177e-32	no_diff		Sppl2a	1.95656e-50	0.291139	0.809	0.689	6.81158e-46	up		Cdc42bpb	2.14767e-68	0.22728	0.37	0.137	7.47689e-64	no_diff
Trim56	1.22926e-36	0.237811	0.36	0.122	4.27954e-32	no_diff		Lrrk1	2.73565e-50	0.270065	0.419	0.215	9.52391e-46	up		Hnrnpc	2.51648e-68	0.317691	0.792	0.538	8.76086e-64	up
Peak1	1.32209e-36	0.318115	0.568	0.28	4.60272e-32	up		Cnot1	3.34169e-50	0.274063	0.489	0.29	1.16337e-45	up		Rb1	2.56298e-68	0.259723	0.56	0.289	8.92275e-64	no_diff
Cep170	1.33522e-36	0.252885	0.649	0.364	4.64844e-32	no_diff		P2rx7	4.29934e-50	0.305582	0.576	0.382	1.49677e-45	up		Egr2	2.59393e-68	0.339753	0.331	0.103	9.0305e-64	up
Qser1	1.37885e-36	0.230434	0.296	0.075	4.80031e-32	no_diff		Myo18a	4.80493e-50	0.25208	0.399	0.21	1.67279e-45	no_diff		Luc7l2	3.19577e-68	0.297034	0.883	0.663	1.11258e-63	up
Tfec	1.38394e-36	0.197199	0.18	0.013	4.81807e-32	no_diff		Rin2	4.84564e-50	0.301858	0.785	0.674	1.68696e-45	up		Safb2	3.96726e-68	0.296372	0.618	0.341	1.38116e-63	up
Arhgap10	1.75171e-36	0.283186	0.369	0.119	6.0984e-32	up		Atxn2	5.07179e-50	0.256429	0.412	0.225	1.76569e-45	no_diff		Dnajb1	4.41196e-68	0.357661	0.57	0.298	1.53598e-63	up
Ywhag	1.85038e-36	0.2721	0.583	0.298	6.44191e-32	up		Fam208b	5.10237e-50	0.235869	0.293	0.108	1.77634e-45	no_diff		Bola2	4.82378e-68	-0.324592	0.41	0.513	1.67935e-63	down
Naa15	1.87354e-36	0.270443	0.513	0.235	6.52253e-32	up		Tcerg1	6.44865e-50	0.276903	0.442	0.262	2.24503e-45	up		Piezo1	5.19859e-68	0.166754	0.274	0.087	1.80984e-63	no_diff
Actr2	2.34313e-36	0.296585	0.901	0.701	8.15739e-32	up		Mapk14	6.8449e-50	0.286441	0.74	0.593	2.38298e-45	up		Phf3	5.77655e-68	0.296529	0.689	0.414	2.01105e-63	up
Dnm1	2.63963e-36	0.17921	0.14	0.001	9.1896e-32	no_diff		Gabarapl2	7.25059e-50	-0.273404	0.537	0.717	2.52422e-45	down		Ankrd44	6.72013e-68	0.295756	0.618	0.337	2.33955e-63	up
Gm37420	2.66385e-36	0.203934	0.388	0.151	9.27392e-32	no_diff		Vps54	7.39606e-50	0.251353	0.353	0.159	2.57486e-45	no_diff		Prrc2a	6.86422e-68	0.295194	0.556	0.28	2.38971e-63	up
Serpinb1a	2.67568e-36	0.212918	0.162	0.008	9.31513e-32	no_diff		Trim56	8.39613e-50	0.26962	0.36	0.176	2.92303e-45	up		Hdac9	7.50822e-68	0.242067	0.348	0.121	2.61391e-63	no_diff
Slc38a6	2.82531e-36	0.253451	0.394	0.142	9.83603e-32	no_diff		Ptgs1	8.58556e-50	0.314039	0.514	0.322	2.98898e-45	up		Kif5b	8.05067e-68	0.331918	0.84	0.626	2.80276e-63	up
Fam120a	3.40908e-36	0.274834	0.548	0.265	1.18684e-31	up		Slc16a7	1.01002e-49	0.258899	0.406	0.232	3.51628e-45	no_diff		Arfgef1	9.61719e-68	0.277128	0.512	0.241	3.34813e-63	up
Ccl12	3.56339e-36	-0.851121	0.342	0.563	1.24056e-31	down		Nsd2	1.04013e-49	0.266001	0.349	0.159	3.62112e-45	up		Uaca	9.95053e-68	0.201236	0.228	0.048	3.46418e-63	no_diff
Idh1	3.56639e-36	0.291981	0.559	0.275	1.2416e-31	up		Chmp4b	1.11328e-49	-0.271305	0.801	0.899	3.87577e-45	down		Atp5o.1	1.18363e-67	-0.296029	0.658	0.676	4.1207e-63	down
Arntl	3.87985e-36	0.250566	0.31	0.083	1.35073e-31	no_diff		Ago3	1.21963e-49	0.272953	0.412	0.235	4.246e-45	up		Strn3	1.22929e-67	0.294534	0.56	0.291	4.27964e-63	up
Eng	3.95322e-36	0.222393	0.265	0.058	1.37627e-31	no_diff		Xrn1	1.28866e-49	0.286832	0.528	0.338	4.48636e-45	up		Tnfaip2	1.25122e-67	0.278266	0.283	0.075	4.356e-63	up
Rnf141	4.27696e-36	0.262938	0.465	0.197	1.48898e-31	up		Tnrc6c	1.40547e-49	0.277379	0.638	0.468	4.89301e-45	up		Ogt	1.26851e-67	0.258673	0.645	0.377	4.4162e-63	no_diff
Ralbp1	4.40924e-36	0.301321	0.86	0.626	1.53503e-31	up		Fam13b	1.75926e-49	0.274988	0.455	0.248	6.12469e-45	up		Cfl1	1.30491e-67	-0.265711	0.99	0.955	4.54292e-63	down
Ccdc88a	4.47307e-36	0.352326	0.642	0.362	1.55725e-31	up		Nfkb1	1.88321e-49	0.285992	0.642	0.458	6.55622e-45	up		Ctsb	1.52215e-67	0.149707	0.999	0.984	5.29921e-63	no_diff
Trio	4.47513e-36	0.268252	0.404	0.146	1.55797e-31	up		Egr3	2.06946e-49	0.312482	0.226	0.074	7.20461e-45	up		Gm20559	1.67352e-67	0.214124	0.307	0.097	5.82619e-63	no_diff
Gm37531	4.47549e-36	0.22828	0.318	0.097	1.5581e-31	no_diff		Slc13a3	2.12842e-49	-0.264078	0.081	0.256	7.40987e-45	down		Nasp	1.89078e-67	0.257975	0.403	0.157	6.58255e-63	no_diff
Csnk2a1	4.92108e-36	0.236064	0.388	0.138	1.71322e-31	no_diff		Rsrp1	2.5987e-49	0.230247	0.972	0.956	9.04712e-45	no_diff		Myo18a	1.96558e-67	0.256759	0.399	0.155	6.84296e-63	no_diff
Cbl	5.51597e-36	0.300648	0.759	0.484	1.92033e-31	up		Card19	2.73807e-49	-0.312775	0.637	0.78	9.53233e-45	down		Sirt1	3.327e-67	0.273675	0.379	0.14	1.15826e-62	up
Nf1	5.80754e-36	0.242446	0.329	0.095	2.02184e-31	no_diff		Strn3	3.79627e-49	0.277417	0.56	0.388	1.32163e-44	up		Dennd1b	3.36105e-67	0.222749	0.417	0.182	1.17012e-62	no_diff
Nfix	6.1677e-36	0.254005	0.483	0.214	2.14722e-31	no_diff		Znrf2	3.90172e-49	0.274839	0.538	0.35	1.35834e-44	up		Taf10	3.37044e-67	-0.276088	0.693	0.709	1.17339e-62	down
Fam193b	6.17875e-36	0.174354	0.283	0.085	2.15107e-31	no_diff		Ripk1	4.05795e-49	0.271803	0.624	0.483	1.41273e-44	up		Secisbp2l	4.44498e-67	0.319921	0.659	0.383	1.54748e-62	up
Srsf2	6.19619e-36	0.284203	0.878	0.652	2.15714e-31	up		Epb41l1	4.22397e-49	0.236114	0.318	0.144	1.47053e-44	no_diff		Timm10b	4.92963e-67	-0.333813	0.478	0.581	1.7162e-62	down
Tug1	6.32356e-36	0.243975	0.408	0.153	2.20149e-31	no_diff		Fer	4.81972e-49	0.26797	0.574	0.418	1.67794e-44	up		Tfec	5.09923e-67	0.163753	0.18	0.029	1.77524e-62	no_diff
Plxnb2	6.57476e-36	0.285549	0.745	0.467	2.28894e-31	up		Arl6ip1	5.37238e-49	-0.244751	0.925	0.962	1.87034e-44	no_diff		Tra2b	5.49335e-67	0.319786	0.701	0.43	1.91245e-62	up
Tctex1d2	7.06494e-36	-0.283004	0.118	0.272	2.45959e-31	down		Caprin1	5.79525e-49	0.277307	0.717	0.585	2.01756e-44	up		Myadm	5.51516e-67	0.336877	0.706	0.433	1.92005e-62	up
Dock2	7.12751e-36	0.282902	0.769	0.5	2.48137e-31	up		Hspa4l	5.99559e-49	0.286857	0.462	0.284	2.0873e-44	up		Tomm7	5.77671e-67	-0.306536	0.676	0.73	2.0111e-62	down
Gm37082	7.20194e-36	0.228564	0.281	0.065	2.50728e-31	no_diff		Ppp1ca	6.87804e-49	-0.251493	0.866	0.934	2.39452e-44	no_diff		Slc25a3	6.47099e-67	-0.240242	0.92	0.888	2.25281e-62	no_diff
Gabarapl1	9.48757e-36	0.26889	0.36	0.118	3.303e-31	up		1810058I24Rik	6.87819e-49	-0.2872	0.576	0.754	2.39457e-44	down		Cast	7.52463e-67	0.345496	0.751	0.497	2.61963e-62	up
Myo18a	9.88867e-36	0.235721	0.399	0.151	3.44264e-31	no_diff		Gna15	1.03555e-48	0.276127	0.47	0.264	3.60517e-44	up		Tbc1d5	7.73158e-67	0.256751	0.478	0.219	2.69167e-62	no_diff
Pdzd8	9.94822e-36	0.264885	0.355	0.112	3.46337e-31	up		Zmym2	1.11482e-48	0.244945	0.358	0.165	3.88112e-44	no_diff		Ubl5	8.31325e-67	-0.272761	0.82	0.823	2.89417e-62	down
Atp5g1	1.14335e-35	-0.237599	0.758	0.734	3.98045e-31	no_diff		Ube2c	1.24526e-48	-0.151632	0.003	0.112	4.33524e-44	no_diff		Cfp	8.3406e-67	-0.434619	0.772	0.813	2.9037e-62	down
Rangap1	1.23692e-35	0.208766	0.317	0.097	4.30622e-31	no_diff		Tmem37	1.41157e-48	-0.313423	0.86	0.911	4.91423e-44	down		Ripk1	8.96362e-67	0.307082	0.624	0.347	3.12059e-62	up
Prkx	1.53098e-35	0.24684	0.439	0.18	5.32997e-31	no_diff		Acap2	1.57412e-48	0.26946	0.707	0.575	5.48014e-44	up		Glmp	9.8774e-67	-0.278578	0.688	0.706	3.43872e-62	down
Rpl12	1.57731e-35	-0.272093	0.984	0.97	5.49126e-31	down		Rpl27	2.33764e-48	-0.281344	0.677	0.816	8.13825e-44	down		Lrrc8d	1.26982e-66	0.233658	0.325	0.103	4.42075e-62	no_diff
Ints6l	1.72239e-35	0.223532	0.39	0.147	5.99634e-31	no_diff		Larp4b	2.39849e-48	0.285258	0.626	0.44	8.35012e-44	up		Mill2	1.40993e-66	0.171488	0.183	0.029	4.90854e-62	no_diff
Fam168b	1.83467e-35	0.27964	0.6	0.319	6.38723e-31	up		Psmb3	2.45064e-48	-0.287618	0.609	0.77	8.53165e-44	down		Jarid2	1.69799e-66	0.300389	0.456	0.198	5.91139e-62	up
Gabarap	2.00186e-35	-0.230405	0.976	0.956	6.96929e-31	no_diff		Snx2	2.62203e-48	0.286981	0.947	0.916	9.12834e-44	up		Ccdc152	1.72053e-66	0.289034	0.362	0.125	5.98985e-62	up
Zfp318	2.2488e-35	0.27321	0.378	0.131	7.82897e-31	up		Psmb9	2.80937e-48	-0.297371	0.508	0.69	9.78054e-44	down		Snx27	1.83202e-66	0.2687	0.453	0.196	6.37799e-62	up
Anxa6	2.5632e-35	0.292489	0.576	0.292	8.92353e-31	up		Myo7a	2.97194e-48	0.245573	0.406	0.243	1.03465e-43	no_diff		Wipf1	1.94905e-66	0.295511	0.642	0.368	6.78541e-62	up
Cd84	2.59786e-35	0.333758	0.678	0.401	9.04419e-31	up		Bmp2	4.35152e-48	0.264164	0.284	0.114	1.51494e-43	up		Brwd1	2.01512e-66	0.223723	0.345	0.123	7.01545e-62	no_diff
Bola2	2.64826e-35	-0.25817	0.41	0.474	9.21964e-31	no_diff		Smarca2	4.49008e-48	0.271442	0.474	0.297	1.56317e-43	up		Vat1	2.36058e-66	0.265923	0.495	0.239	8.21813e-62	up
Mrpl14	2.77612e-35	-0.247722	0.49	0.56	9.66478e-31	no_diff		Tmsb10	4.51782e-48	-0.342027	0.383	0.548	1.57283e-43	down		Serpinb1a	2.39793e-66	0.190591	0.162	0.018	8.34816e-62	no_diff
Strn3	3.29619e-35	0.2343	0.56	0.287	1.14753e-30	no_diff		Bclaf1	4.73956e-48	0.288673	0.753	0.621	1.65003e-43	up		Cep170	2.50803e-66	0.307641	0.649	0.377	8.73147e-62	up
Pstpip2	3.40591e-35	0.255728	0.305	0.081	1.18573e-30	no_diff		Btg1	5.27359e-48	0.303017	0.808	0.709	1.83595e-43	up		Bsg	2.54327e-66	-0.249016	0.89	0.863	8.85416e-62	no_diff
Reep3	3.49938e-35	0.297442	0.798	0.538	1.21828e-30	up		Gm12896	5.31332e-48	0.13814	0.139	0.017	1.84978e-43	no_diff		Tslp	2.80058e-66	0.196899	0.226	0.05	9.74995e-62	no_diff
Sumo3	3.99124e-35	0.304309	0.66	0.388	1.38951e-30	up		Trerf1	5.54385e-48	0.252449	0.338	0.158	1.93004e-43	no_diff		Gm45222	3.06012e-66	0.17123	0.26	0.076	1.06535e-61	no_diff
Rb1cc1	4.1684e-35	0.322165	0.692	0.413	1.45119e-30	up		Tubgcp5	5.54963e-48	0.251207	0.377	0.222	1.93205e-43	no_diff		Cnot1	4.6005e-66	0.255159	0.489	0.232	1.60162e-61	no_diff
Siglech	4.19456e-35	0.247415	0.178	0.015	1.4603e-30	no_diff		Cd72	5.58868e-48	-0.34515	0.228	0.391	1.94564e-43	down		Rxra	4.9364e-66	0.234856	0.325	0.105	1.71856e-61	no_diff
Lat2	4.39597e-35	-0.360114	0.264	0.43	1.53041e-30	down		Btaf1	5.70783e-48	0.278292	0.478	0.271	1.98713e-43	up		Atf7ip	4.94432e-66	0.254865	0.512	0.252	1.72132e-61	no_diff
Snx20	4.46132e-35	-0.204022	0.585	0.56	1.55316e-30	no_diff		Tnrc6b	5.95853e-48	0.288801	0.554	0.384	2.0744e-43	up		Mdh1	5.26923e-66	-0.274002	0.633	0.653	1.83443e-61	down
Prpf39	4.54408e-35	0.237591	0.372	0.131	1.58198e-30	no_diff		Capzb	7.142e-48	-0.234637	0.944	0.974	2.48642e-43	no_diff		Ciao2a	6.75703e-66	-0.349028	0.297	0.452	2.35239e-61	down
Kpna4	4.73444e-35	0.278229	0.665	0.382	1.64825e-30	up		Lrrc8d	7.2367e-48	0.235008	0.325	0.13	2.51938e-43	no_diff		Nktr	7.58843e-66	0.328701	0.725	0.466	2.64183e-61	up
Tulp4	4.75126e-35	0.269979	0.515	0.239	1.6541e-30	up		Rb1	8.61265e-48	0.28499	0.56	0.366	2.99841e-43	up		Zc3h7a	7.87711e-66	0.215106	0.495	0.251	2.74234e-61	no_diff
Cndp2	4.97487e-35	-0.247413	0.779	0.761	1.73195e-30	no_diff		Pan3	9.7851e-48	0.26888	0.462	0.286	3.40658e-43	up		Baz1a	7.94943e-66	0.316791	0.549	0.279	2.76752e-61	up
Fkbp1a	5.69202e-35	0.274627	0.854	0.614	1.98162e-30	up		Papola	1.01438e-47	0.265615	0.704	0.578	3.53145e-43	up		Myof	8.69021e-66	0.316451	0.692	0.42	3.02541e-61	up
Itga6	5.79708e-35	-0.335782	0.162	0.335	2.0182e-30	down		Rif1	1.05224e-47	0.241075	0.292	0.112	3.66325e-43	no_diff		Tmem131	1.08272e-65	0.289062	0.48	0.217	3.76939e-61	up
Twf2	6.108e-35	-0.293199	0.508	0.604	2.12644e-30	down		Sumo2	1.1013e-47	-0.241493	0.889	0.943	3.83407e-43	no_diff		Stk10	1.10677e-65	0.279245	0.473	0.212	3.8531e-61	up
Cab39	6.50943e-35	0.293997	0.676	0.399	2.26619e-30	up		Calu	1.41035e-47	0.24848	0.409	0.236	4.91001e-43	no_diff		Slc5a3	1.13848e-65	0.215071	0.197	0.032	3.96351e-61	no_diff
Sh3bgrl	6.74025e-35	0.306544	0.924	0.761	2.34655e-30	up		H2-Eb1	1.4743e-47	0.606747	0.556	0.335	5.13264e-43	up		Ppp1r9a	1.28537e-65	0.236395	0.374	0.148	4.47488e-61	no_diff
Emb	6.81906e-35	-0.378068	0.132	0.308	2.37399e-30	down		Mib1	1.56383e-47	0.264925	0.456	0.26	5.44433e-43	up		Pdzd8	1.42064e-65	0.248645	0.355	0.127	4.9458e-61	no_diff
Rbm25	7.14135e-35	0.31335	0.824	0.582	2.48619e-30	up		Mrps24	1.62321e-47	-0.273166	0.598	0.775	5.65104e-43	down		Ms4a8a	1.47314e-65	0.177425	0.182	0.03	5.12859e-61	no_diff
Gtf2a1	7.29064e-35	0.177473	0.408	0.177	2.53816e-30	no_diff		Elmo1	1.76136e-47	0.276926	0.515	0.34	6.132e-43	up		Trim25	1.5752e-65	0.310622	0.54	0.268	5.48389e-61	up
Ppp1cb	7.70813e-35	0.269841	0.512	0.239	2.68351e-30	up		App	1.80146e-47	0.240105	0.966	0.941	6.27161e-43	no_diff		6430548M08Rik	1.59685e-65	0.249642	0.34	0.115	5.55927e-61	no_diff
Ifi27	7.7104e-35	-0.30713	0.556	0.591	2.6843e-30	down		Madd	1.80531e-47	0.271943	0.441	0.229	6.28499e-43	up		Golph3	1.59718e-65	0.268211	0.45	0.195	5.56042e-61	up
Ubr3	7.88666e-35	0.222744	0.365	0.128	2.74566e-30	no_diff		Eif4g3	2.07583e-47	0.287669	0.642	0.484	7.22679e-43	up		2410015M20Rik	1.69935e-65	-0.29237	0.515	0.596	5.91612e-61	down
Tcerg1	8.05751e-35	0.27862	0.442	0.18	2.80514e-30	up		Nf1	2.0954e-47	0.232573	0.329	0.144	7.29491e-43	no_diff		Scand1	2.68137e-65	-0.287921	0.776	0.783	9.33491e-61	down
Cnot6	8.14263e-35	0.244536	0.409	0.157	2.83477e-30	no_diff		Irak1	2.33357e-47	0.264017	0.426	0.231	8.12409e-43	up		Dync1li2	2.86712e-65	0.269635	0.499	0.235	9.98158e-61	up
Ttc7	8.39466e-35	0.246973	0.442	0.184	2.92252e-30	no_diff		Naa15	2.48257e-47	0.274595	0.513	0.331	8.6428e-43	up		Dek	3.01832e-65	0.292528	0.86	0.648	1.0508e-60	up
Tppp3	8.58114e-35	0.469581	0.321	0.108	2.98744e-30	up		Edf1	2.82223e-47	-0.263126	0.752	0.863	9.82531e-43	down		Epn2	3.7982e-65	0.15901	0.171	0.026	1.3223e-60	no_diff
Pdlim5	8.58315e-35	0.243503	0.533	0.261	2.98814e-30	no_diff		Tmem131	3.07233e-47	0.268011	0.48	0.287	1.0696e-42	up		Irf1	4.08877e-65	0.345548	0.551	0.28	1.42346e-60	up
Scand1	8.60578e-35	-0.246922	0.776	0.765	2.99601e-30	no_diff		Pcnt	3.08289e-47	0.25911	0.344	0.168	1.07328e-42	no_diff		Sltm	4.46748e-65	0.313464	0.633	0.363	1.55531e-60	up
Zfand5	8.7514e-35	0.33129	0.912	0.731	3.04671e-30	up		Cpeb4	3.77582e-47	0.258338	0.415	0.236	1.31451e-42	no_diff		Zmym2	6.31644e-65	0.213565	0.358	0.135	2.19901e-60	no_diff
Bdp1	9.10727e-35	0.290312	0.528	0.251	3.17061e-30	up		Mrvi1	5.05716e-47	0.240775	0.26	0.087	1.7606e-42	no_diff		Ripor2	7.38656e-65	0.211457	0.271	0.073	2.57156e-60	no_diff
F11r	9.28485e-35	-0.25348	0.022	0.153	3.23243e-30	no_diff		Mprip	5.4248e-47	0.255983	0.39	0.198	1.88859e-42	no_diff		Irf2bp2	7.66493e-65	0.301326	0.822	0.584	2.66847e-60	up
Pcf11	9.5444e-35	0.304352	0.583	0.303	3.32279e-30	up		Chd7	5.54473e-47	0.271137	0.399	0.205	1.93034e-42	up		Zfc3h1	7.94964e-65	0.300293	0.551	0.283	2.76759e-60	up
Osbpl11	1.07856e-34	0.291599	0.559	0.279	3.75491e-30	up		Atp6v0a1	7.40454e-47	0.287006	0.582	0.394	2.57782e-42	up		Cmtm6	8.48493e-65	0.258337	0.729	0.465	2.95394e-60	no_diff
Calu	1.08781e-34	0.266248	0.409	0.155	3.7871e-30	up		Smpdl3a	7.55574e-47	-0.315583	0.505	0.69	2.63046e-42	down		Mib1	8.68244e-65	0.265414	0.456	0.198	3.02271e-60	up
Il17ra	1.12071e-34	0.206134	0.258	0.057	3.90163e-30	no_diff		Msrb1	8.59544e-47	-0.281721	0.318	0.535	2.99242e-42	down		Tgfbrap1	9.00207e-65	0.198026	0.317	0.109	3.13398e-60	no_diff
Usf1	1.12727e-34	-0.250815	0.356	0.433	3.92446e-30	no_diff		Atp5j2	9.29521e-47	-0.263815	0.791	0.889	3.23604e-42	down		Lyn	9.061e-65	-0.270718	0.843	0.821	3.1545e-60	down
Fam3c	1.17573e-34	0.284797	0.489	0.224	4.09318e-30	up		Mdn1	9.39275e-47	0.203545	0.222	0.065	3.26999e-42	no_diff		Ino80d	1.03392e-64	0.221137	0.423	0.189	3.59951e-60	no_diff
Itgam	1.22744e-34	-0.336349	0.775	0.803	4.27321e-30	down		Xaf1	1.08013e-46	-0.31483	0.289	0.504	3.76037e-42	down		Dip2b	1.05514e-64	0.2565	0.527	0.266	3.67336e-60	no_diff
Hp1bp3	1.32902e-34	0.246961	0.757	0.487	4.62686e-30	no_diff		Stab1	1.18116e-46	0.26153	0.985	0.959	4.11211e-42	up		Ncoa6	1.19104e-64	0.238062	0.376	0.143	4.1465e-60	no_diff
Dmac1	1.36215e-34	0.296327	0.715	0.443	4.74217e-30	up		Lpp	1.18239e-46	0.26739	0.388	0.226	4.11639e-42	up		Synj1	1.8427e-64	0.286183	0.624	0.348	6.41519e-60	up
Tnfrsf21	1.66567e-34	0.217251	0.277	0.067	5.79886e-30	no_diff		Pgk1	1.2244e-46	-0.285223	0.364	0.557	4.26264e-42	down		Ndufa6	2.48528e-64	-0.279053	0.687	0.708	8.65225e-60	down
Rack1	1.80252e-34	-0.239221	0.993	0.978	6.27529e-30	no_diff		Slc31a1	1.33275e-46	-0.265345	0.249	0.47	4.63983e-42	down		Nsd1	2.56858e-64	0.308814	0.763	0.515	8.94224e-60	up
Prrc2a	1.81211e-34	0.25581	0.556	0.284	6.30866e-30	no_diff		Reep3	1.53464e-46	0.267815	0.798	0.703	5.34269e-42	up		Il17ra	2.61793e-64	0.15994	0.258	0.081	9.11405e-60	no_diff
Prkag2	1.97797e-34	0.198091	0.274	0.071	6.8861e-30	no_diff		Adam19	1.60073e-46	0.283145	0.49	0.298	5.57279e-42	up		Lncpint	2.63392e-64	0.21214	0.284	0.084	9.16973e-60	no_diff
Sod1	2.05048e-34	0.270108	0.631	0.353	7.13853e-30	up		Pds5b	2.59571e-46	0.255811	0.333	0.144	9.03671e-42	no_diff		Prkacb	3.20212e-64	0.306008	0.626	0.355	1.11479e-59	up
Smarca4	2.61914e-34	0.297047	0.517	0.246	9.11827e-30	up		Tnfrsf11a	2.80287e-46	0.266152	0.504	0.313	9.75792e-42	up		Smdt1	3.30295e-64	-0.242419	0.834	0.797	1.14989e-59	no_diff
Akt2	2.62323e-34	0.219924	0.468	0.212	9.13252e-30	no_diff		Pkm	2.82443e-46	-0.295836	0.738	0.844	9.83295e-42	down		Sppl2a	3.62752e-64	0.315142	0.809	0.57	1.26289e-59	up
Tmem37	2.76719e-34	0.282967	0.86	0.624	9.63369e-30	up		Ostf1	3.56334e-46	-0.236764	0.896	0.949	1.24054e-41	no_diff		Qser1	3.67361e-64	0.208222	0.296	0.095	1.27893e-59	no_diff
Cept1	3.30293e-34	-0.251194	0.393	0.45	1.14988e-29	no_diff		Elmsan1	4.20802e-46	0.237826	0.35	0.171	1.46498e-41	no_diff		Emp3	5.8303e-64	0.338754	0.985	0.912	2.02976e-59	up
Atp5f1	3.50799e-34	-0.245966	0.812	0.807	1.22127e-29	no_diff		Tmpo	5.67779e-46	0.259995	0.445	0.246	1.97667e-41	no_diff		Rpl36al	7.08648e-64	-0.338426	0.378	0.516	2.46709e-59	down
Itch	3.88711e-34	0.227675	0.585	0.313	1.35326e-29	no_diff		Dbi	7.05605e-46	-0.273703	0.846	0.918	2.45649e-41	down		Fgl2	9.9296e-64	-0.403061	0.217	0.395	3.45689e-59	down
Plekho1	4.08389e-34	-0.241747	0.807	0.787	1.42176e-29	no_diff		Ifi211	8.04086e-46	-0.294723	0.269	0.439	2.79935e-41	down		Cerk	1.19828e-63	0.285816	0.554	0.286	4.1717e-59	up
Secisbp2l	4.32006e-34	0.275345	0.659	0.38	1.50399e-29	up		Pdzd8	8.80443e-46	0.2536	0.355	0.167	3.06517e-41	no_diff		Mdc1	1.29274e-63	0.199851	0.245	0.059	4.50053e-59	no_diff
Uhmk1	4.43008e-34	0.241016	0.351	0.118	1.54229e-29	no_diff		Stmn1	1.24789e-45	-0.295427	0.202	0.396	4.3444e-41	down		Creb1	1.47312e-63	0.292803	0.558	0.292	5.12853e-59	up
Dyrk1a	4.47431e-34	0.196762	0.388	0.155	1.55769e-29	no_diff		Pip4k2a	1.25357e-45	0.277492	0.784	0.657	4.36417e-41	up		R3hdm1	1.85748e-63	0.219503	0.492	0.245	6.46663e-59	no_diff
Ptp4a2	5.02621e-34	0.292739	0.96	0.851	1.74982e-29	up		Rab31	1.48129e-45	0.264423	0.617	0.45	5.15697e-41	up		Ap3d1	2.54198e-63	0.310522	0.606	0.336	8.84966e-59	up
Ctsz	5.41761e-34	-0.311298	0.945	0.959	1.88609e-29	down		Hnrnpa3	1.50804e-45	0.269745	0.847	0.761	5.25008e-41	up		Pgls	2.88577e-63	-0.288577	0.658	0.701	1.00465e-58	down
Arid1a	6.39331e-34	0.30813	0.695	0.431	2.22577e-29	up		Map3k1	1.62575e-45	0.265483	0.549	0.376	5.65989e-41	up		Hpgd	3.39168e-63	0.13869	0.978	0.842	1.18078e-58	no_diff
Gm20559	6.70948e-34	0.233762	0.307	0.087	2.33584e-29	no_diff		Nfe2l1	2.1894e-45	0.275221	0.603	0.429	7.62219e-41	up		Sem1	3.94885e-63	-0.241788	0.93	0.893	1.37475e-58	no_diff
Gnaq	7.21639e-34	0.22714	0.762	0.497	2.51231e-29	no_diff		Uqcr11	2.29746e-45	-0.265541	0.726	0.83	7.99839e-41	down		Kcnk6	4.06227e-63	0.240753	0.444	0.197	1.41424e-58	no_diff
Cyth3	7.38447e-34	0.239959	0.402	0.155	2.57083e-29	no_diff		Pde3b	2.37231e-45	0.274512	0.465	0.289	8.25895e-41	up		Lbr	4.20527e-63	0.243956	0.501	0.245	1.46402e-58	no_diff
Myo9a	7.46957e-34	0.296335	0.484	0.217	2.60045e-29	up		Plek	2.4408e-45	0.304256	0.723	0.614	8.4974e-41	up		Dyrk1a	4.23956e-63	0.229866	0.388	0.153	1.47596e-58	no_diff
Chordc1	8.77615e-34	0.28082	0.548	0.276	3.05533e-29	up		Eno1	2.50712e-45	-0.283913	0.535	0.73	8.72828e-41	down		4932438A13Rik	5.26602e-63	0.263581	0.526	0.264	1.83331e-58	up
Xpo7	9.16949e-34	0.243926	0.386	0.142	3.19227e-29	no_diff		Serpinf1	2.87545e-45	0.279146	0.312	0.136	1.00106e-40	up		H2-D1	5.39011e-63	-0.247975	0.998	0.986	1.87651e-58	no_diff
Klhl5	1.23334e-33	0.26852	0.383	0.146	4.29375e-29	up		Zbp1	3.17783e-45	-0.283232	0.182	0.367	1.10633e-40	down		Rbm25	5.50821e-63	0.305152	0.824	0.589	1.91763e-58	up
Otud4	1.28193e-33	0.205816	0.302	0.09	4.46292e-29	no_diff		Ciao2a	3.22995e-45	-0.267866	0.297	0.51	1.12447e-40	down		Dock2	5.55017e-63	0.283825	0.769	0.51	1.93224e-58	up
Khsrp	1.38749e-33	0.232647	0.39	0.147	4.83041e-29	no_diff		Brd4	3.33453e-45	0.263703	0.631	0.469	1.16088e-40	up		Ngp	5.6471e-63	-0.202279	0	0.12	1.96598e-58	no_diff
Ubtf	1.42673e-33	0.289204	0.657	0.38	4.96702e-29	up		Cox6c	3.86334e-45	-0.266864	0.792	0.888	1.34498e-40	down		Mdn1	6.70774e-63	0.189865	0.222	0.052	2.33523e-58	no_diff
Sgk3	1.47458e-33	0.250611	0.651	0.38	5.13359e-29	no_diff		Siglech	4.25956e-45	0.223193	0.178	0.046	1.48292e-40	no_diff		Tardbp	7.12571e-63	0.283052	0.553	0.286	2.48074e-58	up
Tomm7	1.50751e-33	-0.242343	0.676	0.694	5.24824e-29	no_diff		Tulp4	4.32237e-45	0.266579	0.515	0.337	1.50479e-40	up		Git2	7.56322e-63	0.314388	0.669	0.404	2.63306e-58	up
Slc8a1	1.55149e-33	0.199626	0.465	0.22	5.40136e-29	no_diff		Map3k11	4.43071e-45	0.268905	0.528	0.328	1.54251e-40	up		Tmem37	8.48814e-63	0.209459	0.86	0.629	2.95506e-58	no_diff
Kidins220	1.58214e-33	0.247015	0.442	0.187	5.50807e-29	no_diff		Marcks	4.78783e-45	0.24017	0.992	0.977	1.66684e-40	no_diff		Fam120a	8.62031e-63	0.270665	0.548	0.289	3.00107e-58	up
H2-D1	1.59098e-33	-0.232566	0.998	0.993	5.53883e-29	no_diff		Clasp2	4.88335e-45	0.256788	0.435	0.25	1.70009e-40	no_diff		Agfg1	8.75095e-63	0.231811	0.483	0.239	3.04656e-58	no_diff
Dek	1.66121e-33	0.302899	0.86	0.653	5.78334e-29	up		Fam126a	6.09344e-45	0.257354	0.434	0.253	2.12137e-40	no_diff		B4galt6	1.20165e-62	0.316981	0.683	0.419	4.18344e-58	up
Ssbp4	1.70511e-33	-0.191558	0.567	0.552	5.93619e-29	no_diff		Trib1	6.71046e-45	0.314369	0.574	0.444	2.33618e-40	up		Trim56	1.25218e-62	0.282357	0.36	0.131	4.35936e-58	up
Stard3nl	1.7125e-33	-0.235492	0.511	0.546	5.96191e-29	no_diff		Sgpl1	6.90568e-45	0.260735	0.624	0.474	2.40414e-40	up		Hspe1	1.3635e-62	-0.296425	0.644	0.678	4.74689e-58	down
Pdlim4	1.73401e-33	-0.22032	0.456	0.466	6.03679e-29	no_diff		Coro1a	6.90738e-45	-0.310565	0.845	0.911	2.40473e-40	down		Tulp4	1.42531e-62	0.27582	0.515	0.254	4.96206e-58	up
Ndufb11	1.79979e-33	-0.225043	0.71	0.71	6.26579e-29	no_diff		Atf3	7.45876e-45	0.46599	0.712	0.512	2.59669e-40	up		Gm44751	1.56918e-62	0.211227	0.256	0.069	5.46296e-58	no_diff
Cops9	1.83918e-33	-0.22066	0.526	0.546	6.40293e-29	no_diff		Dctn3	7.81558e-45	-0.261028	0.578	0.748	2.72092e-40	down		Smurf2	1.69005e-62	0.24538	0.402	0.166	5.88373e-58	no_diff
Crkl	1.83955e-33	0.159288	0.301	0.106	6.40422e-29	no_diff		Myh10	8.83452e-45	0.232856	0.294	0.134	3.07565e-40	no_diff		Kidins220	1.93398e-62	0.21089	0.442	0.211	6.73296e-58	no_diff
Nsd1	1.86695e-33	0.295983	0.763	0.504	6.49959e-29	up		Qser1	8.97885e-45	0.227182	0.296	0.115	3.1259e-40	no_diff		Kdm3a	2.1782e-62	0.223888	0.303	0.094	7.58318e-58	no_diff
Flii	1.87321e-33	0.248925	0.644	0.373	6.52138e-29	no_diff		Lncpint	9.14135e-45	0.227797	0.284	0.106	3.18247e-40	no_diff		Rsrp1	2.28444e-62	0.219981	0.972	0.874	7.95304e-58	no_diff
C4b	2.3078e-33	0.500994	0.408	0.161	8.03438e-29	up		Ube3a	1.04089e-44	0.261474	0.701	0.596	3.62376e-40	up		Pgk1	2.2959e-62	-0.313406	0.364	0.46	7.99294e-58	down
Chd8	2.39479e-33	0.190216	0.524	0.274	8.33723e-29	no_diff		Clock	1.09852e-44	0.265869	0.453	0.267	3.82438e-40	up		Rnf145	2.37202e-62	0.205104	0.401	0.177	8.25794e-58	no_diff
Kdm3a	2.43602e-33	0.221583	0.303	0.087	8.48077e-29	no_diff		Rasa1	1.39739e-44	0.279267	0.612	0.465	4.86489e-40	up		Fam168b	2.50261e-62	0.281718	0.6	0.333	8.7126e-58	up
Ppp4r3a	2.90181e-33	0.182502	0.486	0.241	1.01024e-28	no_diff		Fnip1	1.40864e-44	0.258853	0.513	0.361	4.90404e-40	no_diff		Scaf8	2.76708e-62	0.212115	0.36	0.141	9.6333e-58	no_diff
Slc25a51	2.91499e-33	0.0977894	0.338	0.16	1.01482e-28	no_diff		Lrrc58	1.88151e-44	0.26002	0.482	0.32	6.55028e-40	up		Sft2d2	4.0993e-62	0.286809	0.606	0.334	1.42713e-57	up
Dnmt3a	3.47541e-33	0.271788	0.478	0.216	1.20993e-28	up		Zfp652	1.96146e-44	0.269721	0.581	0.4	6.82862e-40	up		Wdfy2	4.22583e-62	0.236722	0.518	0.267	1.47118e-57	no_diff
Ocrl	3.52033e-33	0.155943	0.386	0.173	1.22557e-28	no_diff		Dcxr	2.00711e-44	-0.289536	0.413	0.611	6.98755e-40	down		Kpnb1	4.2981e-62	0.275823	0.583	0.315	1.49634e-57	up
Prpf4b	3.75532e-33	0.23214	0.776	0.521	1.30738e-28	no_diff		Sh2b3	2.09381e-44	0.253301	0.534	0.391	7.28937e-40	no_diff		Ppp1r12a	4.49161e-62	0.292727	0.712	0.451	1.56371e-57	up
B4galt6	3.7973e-33	0.298073	0.683	0.411	1.32199e-28	up		Zfp318	2.17776e-44	0.255717	0.378	0.19	7.58164e-40	no_diff		D17Wsu92e	4.81356e-62	0.166821	0.488	0.269	1.67579e-57	no_diff
Pcyox1	3.89964e-33	0.264635	0.457	0.198	1.35762e-28	up		Abl2	2.31684e-44	0.221865	0.31	0.13	8.06585e-40	no_diff		Gm1966	5.25472e-62	0.3025	0.335	0.116	1.82938e-57	up
Nfat5	4.15596e-33	0.213672	0.417	0.179	1.44685e-28	no_diff		Ctdsp2	2.36033e-44	0.257544	0.573	0.408	8.21726e-40	no_diff		Cox6c	7.07163e-62	-0.276764	0.792	0.799	2.46192e-57	down
Psme1	4.26064e-33	-0.259589	0.75	0.766	1.4833e-28	no_diff		Clic4	2.6011e-44	0.275674	0.595	0.438	9.05548e-40	up		Camsap2	7.47893e-62	0.233258	0.31	0.099	2.60371e-57	no_diff
G3bp2	4.33146e-33	0.292923	0.835	0.602	1.50795e-28	up		Top1	2.94434e-44	0.279233	0.836	0.747	1.02504e-39	up		Lrrk1	7.60934e-62	0.235192	0.419	0.181	2.64911e-57	no_diff
Ubap2l	4.41681e-33	0.279576	0.799	0.55	1.53767e-28	up		Ubap2l	3.16186e-44	0.256512	0.799	0.701	1.10077e-39	no_diff		Taldo1	8.45814e-62	-0.309694	0.647	0.703	2.94462e-57	down
Sp3	4.94847e-33	0.248818	0.649	0.376	1.72276e-28	no_diff		Ms4a4c	3.32036e-44	-0.246922	0.048	0.188	1.15595e-39	no_diff		Tubgcp5	9.8021e-62	0.2717	0.377	0.143	3.4125e-57	up
Gas2l3	5.07706e-33	0.24192	0.273	0.067	1.76753e-28	no_diff		Uggt1	3.46256e-44	0.256727	0.453	0.255	1.20545e-39	no_diff		Msn	1.02178e-61	-0.251699	0.947	0.901	3.55724e-57	no_diff
Slc16a7	5.69896e-33	0.261115	0.406	0.159	1.98403e-28	up		Adcy7	3.54279e-44	0.271463	0.588	0.392	1.23339e-39	up		Eif1	1.07916e-61	-0.226432	0.994	0.978	3.75699e-57	no_diff
Xpo1	5.75824e-33	0.262236	0.461	0.201	2.00467e-28	up		Sin3b	3.63893e-44	-0.266049	0.643	0.771	1.26686e-39	down		Gm38399	1.0926e-61	0.145044	0.172	0.028	3.80377e-57	no_diff
Idh3b	5.90623e-33	-0.271728	0.354	0.466	2.0562e-28	down		H3f3b	3.91525e-44	-0.24084	0.997	0.996	1.36305e-39	no_diff		Edf1	1.11143e-61	-0.243776	0.752	0.747	3.86933e-57	no_diff
Zbtb7a	6.56113e-33	0.288615	0.743	0.479	2.28419e-28	up		Mgat4a	4.30727e-44	0.233273	0.299	0.137	1.49953e-39	no_diff		Camkk2	1.11315e-61	0.258331	0.407	0.168	3.87531e-57	no_diff
Baz1a	6.64658e-33	0.256737	0.549	0.28	2.31394e-28	no_diff		Vezf1	4.58162e-44	0.260607	0.447	0.264	1.59504e-39	up		Prpf39	1.25987e-61	0.246962	0.372	0.142	4.3861e-57	no_diff
P2rx7	6.66354e-33	0.262593	0.576	0.304	2.31985e-28	up		Ankrd13c	4.79324e-44	0.228592	0.358	0.184	1.66872e-39	no_diff		Pea15a	1.48873e-61	0.293026	0.834	0.619	5.18286e-57	up
Gpr183	6.68426e-33	0.315648	0.549	0.283	2.32706e-28	up		Hipk2	4.96544e-44	0.233498	0.38	0.207	1.72867e-39	no_diff		Tm9sf2	1.57457e-61	0.280696	0.769	0.516	5.4817e-57	up
Brd2	6.86649e-33	0.336415	0.864	0.667	2.3905e-28	up		Dync1li2	5.84352e-44	0.263724	0.499	0.304	2.03436e-39	up		Atxn7	1.61829e-61	0.231037	0.378	0.148	5.63392e-57	no_diff
Cnot1	6.99787e-33	0.253556	0.489	0.226	2.43624e-28	no_diff		Rap1gds1	6.56095e-44	0.252629	0.585	0.437	2.28413e-39	no_diff		Phc3	1.65368e-61	0.188029	0.379	0.167	5.75711e-57	no_diff
Zfp36l2	7.52986e-33	0.268132	0.976	0.906	2.62144e-28	up		Tnpo3	6.90647e-44	0.248197	0.447	0.271	2.40442e-39	no_diff		Tcf20	1.7328e-61	0.214571	0.297	0.093	6.03257e-57	no_diff
Paxbp1	7.67575e-33	0.230118	0.57	0.303	2.67224e-28	no_diff		Tnfaip2	7.03758e-44	0.263516	0.283	0.119	2.45006e-39	up		Tnfrsf21	1.76502e-61	0.202473	0.277	0.083	6.14475e-57	no_diff
Prr13	8.54981e-33	-0.231854	0.715	0.706	2.97653e-28	no_diff		Actr2	7.75648e-44	0.241146	0.901	0.849	2.70034e-39	no_diff		Trpm7	1.8206e-61	0.253268	0.581	0.323	6.33824e-57	no_diff
Setx	8.66422e-33	0.273664	0.462	0.204	3.01636e-28	up		Evi5	8.49386e-44	0.272947	0.655	0.492	2.95705e-39	up		Larp4b	2.11117e-61	0.263202	0.626	0.358	7.34983e-57	up
Efr3a	8.74402e-33	0.251733	0.5	0.237	3.04414e-28	no_diff		Xpo7	9.14801e-44	0.241055	0.386	0.195	3.18479e-39	no_diff		Sod2	2.22163e-61	-0.301957	0.438	0.47	7.73438e-57	down
Tmem258	8.79432e-33	-0.296036	0.384	0.499	3.06165e-28	down		Ndufa6	1.02947e-43	-0.263851	0.687	0.815	3.58399e-39	down		Wapl	2.39733e-61	0.275421	0.724	0.463	8.34607e-57	up
Srsf1	8.96811e-33	0.258506	0.412	0.163	3.12216e-28	no_diff		Vps13c	1.03589e-43	0.280792	0.617	0.445	3.60636e-39	up		Phb2	3.28938e-61	-0.262059	0.532	0.588	1.14516e-56	down
Kcnab2	9.22185e-33	0.195629	0.259	0.062	3.21049e-28	no_diff		Gmfg	1.22406e-43	-0.251202	0.878	0.938	4.26145e-39	no_diff		Wdr83os	3.40159e-61	-0.272704	0.6	0.635	1.18423e-56	down
Atp2b1	9.92547e-33	0.254546	0.985	0.947	3.45545e-28	no_diff		Il6st	1.46504e-43	0.232398	0.346	0.164	5.10039e-39	no_diff		Zyg11b	3.48462e-61	0.168077	0.306	0.117	1.21313e-56	no_diff
Ino80d	1.02863e-32	0.218721	0.423	0.181	3.58106e-28	no_diff		Tgfbr1	1.48105e-43	0.259931	0.369	0.186	5.15613e-39	no_diff		Arf1	3.80289e-61	-0.223027	0.872	0.838	1.32394e-56	no_diff
Dnajc3	1.0925e-32	0.303793	0.734	0.474	3.80341e-28	up		Cebpb	1.63171e-43	-0.309625	0.915	0.965	5.68064e-39	down		Vsig4	3.97689e-61	0.617896	0.238	0.058	1.38451e-56	up
D5Ertd579e	1.12717e-32	0.214798	0.429	0.187	3.92411e-28	no_diff		St6gal1	1.73046e-43	0.242297	0.404	0.222	6.02442e-39	no_diff		Mbnl1	4.03915e-61	0.250025	0.951	0.818	1.40619e-56	no_diff
Rsbn1	1.13735e-32	0.186123	0.462	0.221	3.95955e-28	no_diff		Zfp217	1.78772e-43	0.248482	0.406	0.228	6.22375e-39	no_diff		Ylpm1	4.2373e-61	0.260825	0.399	0.163	1.47517e-56	up
Golph3	1.22772e-32	0.242621	0.45	0.196	4.27419e-28	no_diff		Itprid2	1.98904e-43	0.23894	0.441	0.276	6.92465e-39	no_diff		Dynll1	4.6271e-61	-0.288887	0.885	0.861	1.61088e-56	down
Nek7	1.258e-32	0.305027	0.617	0.344	4.37961e-28	up		Heatr5a	2.25721e-43	0.249484	0.477	0.319	7.85825e-39	no_diff		Sbno2	4.77322e-61	0.35196	0.568	0.306	1.66175e-56	up
Taldo1	1.29909e-32	-0.256574	0.647	0.675	4.52265e-28	no_diff		Fam168b	2.38683e-43	0.260696	0.6	0.439	8.30951e-39	up		Ano6	4.79007e-61	0.216913	0.381	0.16	1.66762e-56	no_diff
Elmsan1	1.41405e-32	0.156357	0.35	0.144	4.92287e-28	no_diff		Tmem14c	2.45804e-43	-0.247571	0.758	0.849	8.55742e-39	no_diff		Prkx	7.83853e-61	0.246433	0.439	0.196	2.72891e-56	no_diff
Vcl	1.45466e-32	0.222278	0.22	0.04	5.06424e-28	no_diff		Wsb1	2.54834e-43	0.260221	0.622	0.493	8.87181e-39	up		Ptbp3	7.95305e-61	0.276133	0.897	0.733	2.76878e-56	up
Oxr1	1.56488e-32	0.245201	0.419	0.171	5.44798e-28	no_diff		Vps28	2.89884e-43	-0.262437	0.565	0.722	1.0092e-38	down		Klhl9	1.00917e-60	0.28821	0.628	0.359	3.51331e-56	up
Tmem219	1.6238e-32	-0.267837	0.381	0.464	5.6531e-28	down		Mdc1	3.04968e-43	0.195085	0.245	0.081	1.06172e-38	no_diff		Snx13	1.08059e-60	0.252915	0.436	0.194	3.76196e-56	no_diff
Sestd1	1.65629e-32	0.175268	0.242	0.061	5.76621e-28	no_diff		Fam120a	3.10811e-43	0.257597	0.548	0.382	1.08206e-38	no_diff		Aes	1.09628e-60	-0.226863	0.881	0.843	3.81659e-56	no_diff
Ep400	1.69759e-32	0.240179	0.507	0.246	5.91e-28	no_diff		Epc1	3.47751e-43	0.244808	0.424	0.248	1.21066e-38	no_diff		Uhrf1bp1l	1.10052e-60	0.266913	0.375	0.144	3.83137e-56	up
Hnrnpc	1.71355e-32	0.277545	0.792	0.544	5.96557e-28	up		Myo9b	3.79249e-43	0.252815	0.493	0.333	1.32032e-38	no_diff		Sbno1	1.23715e-60	0.274246	0.637	0.369	4.30703e-56	up
Dnajc5	1.83967e-32	0.234962	0.54	0.276	6.40464e-28	no_diff		Lbr	3.93835e-43	0.258528	0.501	0.305	1.3711e-38	no_diff		Nin	1.23737e-60	0.289175	0.472	0.219	4.30778e-56	up
Pgls	1.85229e-32	-0.255207	0.658	0.683	6.44858e-28	no_diff		Arglu1	4.52618e-43	0.276012	0.712	0.578	1.57574e-38	up		Arntl	1.26109e-60	0.221064	0.31	0.103	4.39036e-56	no_diff
Fnip2	1.98427e-32	0.162737	0.233	0.06	6.90803e-28	no_diff		Ubr5	5.83875e-43	0.237238	0.513	0.387	2.0327e-38	no_diff		Chd9	1.28589e-60	0.307841	0.683	0.423	4.47671e-56	up
Elk3	1.99625e-32	0.221174	0.456	0.208	6.94974e-28	no_diff		Fry	5.90306e-43	0.204104	0.253	0.085	2.05509e-38	no_diff		Gnas	1.28789e-60	-0.239884	0.904	0.869	4.48365e-56	no_diff
Smad4	2.01177e-32	0.231982	0.56	0.295	7.00379e-28	no_diff		Cep68	6.1473e-43	0.223082	0.347	0.192	2.14012e-38	no_diff		Tab2	1.33089e-60	0.303356	0.709	0.453	4.63335e-56	up
Top1	2.05623e-32	0.309715	0.836	0.612	7.15855e-28	up		Phf14	6.30587e-43	0.266374	0.554	0.387	2.19533e-38	up		Fam102b	1.43113e-60	0.270854	0.526	0.265	4.98234e-56	up
Ipo8	2.21173e-32	0.19122	0.261	0.067	7.69993e-28	no_diff		Smg7	6.44802e-43	0.217614	0.294	0.126	2.24481e-38	no_diff		Rbm27	1.53271e-60	0.256853	0.456	0.208	5.33597e-56	no_diff
Slmap	2.25249e-32	0.23993	0.388	0.149	7.84182e-28	no_diff		Gigyf1	6.7924e-43	0.244953	0.383	0.213	2.36471e-38	no_diff		Vps28	1.87188e-60	-0.26538	0.565	0.617	6.51678e-56	down
Specc1l	2.29595e-32	0.258307	0.528	0.271	7.99314e-28	no_diff		Tcp11l2	7.10692e-43	-0.254176	0.228	0.438	2.4742e-38	no_diff		Pip5k1c	1.88723e-60	0.218033	0.385	0.159	6.5702e-56	no_diff
Glg1	2.35999e-32	0.274833	0.765	0.507	8.21609e-28	up		Setd5	8.80449e-43	0.257766	0.491	0.299	3.06519e-38	no_diff		Ep400	2.01079e-60	0.276922	0.507	0.252	7.00037e-56	up
Clic4	2.52795e-32	0.272839	0.595	0.324	8.80081e-28	up		Gtf2a1	9.67308e-43	0.239573	0.408	0.214	3.36759e-38	no_diff		Gmfg	2.03785e-60	-0.250664	0.878	0.848	7.09456e-56	no_diff
Slc12a6	2.75104e-32	0.283576	0.485	0.224	9.57747e-28	up		Tex264	1.04622e-42	-0.255057	0.416	0.621	3.64231e-38	no_diff		Pik3ca	2.0557e-60	0.271339	0.457	0.208	7.15673e-56	up
Klf2	2.75745e-32	0.260275	0.981	0.901	9.59977e-28	up		Ctsb	1.06379e-42	-0.233452	0.999	1	3.70348e-38	no_diff		Ptgs1	2.11314e-60	0.273641	0.514	0.255	7.35667e-56	up
Hsd17b12	2.75993e-32	0.207199	0.592	0.331	9.60841e-28	no_diff		Ctsd	1.12397e-42	-0.335672	0.945	0.969	3.91299e-38	down		Gas2l3	2.14717e-60	0.248539	0.273	0.077	7.47515e-56	no_diff
Kdelr1	2.80513e-32	-0.222817	0.61	0.622	9.7658e-28	no_diff		Cyfip1	1.29382e-42	0.239696	0.943	0.893	4.5043e-38	no_diff		Sdhb	2.15938e-60	-0.263524	0.615	0.643	7.51766e-56	down
Arcn1	2.91205e-32	0.241703	0.551	0.286	1.0138e-27	no_diff		Wls	1.36131e-42	0.261558	0.627	0.477	4.73926e-38	up		Grn	3.01409e-60	0.221652	0.992	0.942	1.04933e-55	no_diff
Ylpm1	2.95883e-32	0.228883	0.399	0.165	1.03009e-27	no_diff		Zfp148	1.62177e-42	0.227194	0.519	0.408	5.64602e-38	no_diff		Lyst	3.06161e-60	0.142634	0.261	0.091	1.06587e-55	no_diff
Wipf1	3.05099e-32	0.265725	0.642	0.369	1.06217e-27	up		Atxn7	1.90095e-42	0.239804	0.378	0.183	6.61796e-38	no_diff		Gbp7	3.19152e-60	0.305475	0.556	0.291	1.1111e-55	up
Dhx15	3.51351e-32	0.220145	0.489	0.235	1.22319e-27	no_diff		Hnrnpd	2.01671e-42	0.265776	0.735	0.591	7.02098e-38	up		Hsbp1	3.20046e-60	-0.237109	0.791	0.75	1.11421e-55	no_diff
Nfxl1	3.5214e-32	0.287883	0.567	0.298	1.22594e-27	up		Cmtm6	2.09577e-42	0.254429	0.729	0.609	7.2962e-38	no_diff		Eif4g3	3.60083e-60	0.29524	0.642	0.386	1.25359e-55	up
Fam234a	3.67992e-32	0.171251	0.576	0.329	1.28113e-27	no_diff		Dnajb1	2.10068e-42	0.296727	0.57	0.402	7.31329e-38	up		Gm8463	3.65175e-60	0.191744	0.149	0.016	1.27132e-55	no_diff
Cerk	3.79172e-32	0.247787	0.554	0.288	1.32005e-27	no_diff		Gm44164	2.16033e-42	0.160928	0.183	0.047	7.52097e-38	no_diff		Smchd1	3.8621e-60	0.292868	0.708	0.453	1.34455e-55	up
Gm12896	3.85622e-32	0.14908	0.139	0.005	1.3425e-27	no_diff		Zbtb7a	2.47815e-42	0.269596	0.743	0.611	8.62742e-38	up		Egfr	3.87056e-60	0.192206	0.226	0.056	1.3475e-55	no_diff
Mob3b	3.91189e-32	0.222822	0.276	0.075	1.36188e-27	no_diff		Lrp1	2.60046e-42	0.262489	0.896	0.807	9.05325e-38	up		Hipk2	4.01916e-60	0.195376	0.38	0.163	1.39923e-55	no_diff
C1galt1	4.09799e-32	0.172557	0.336	0.127	1.42668e-27	no_diff		Ndufa8	2.80275e-42	-0.258581	0.59	0.752	9.75751e-38	no_diff		Sult1a1	4.21483e-60	-0.235221	0.665	0.635	1.46735e-55	no_diff
Larp1	4.23537e-32	0.218848	0.472	0.224	1.4745e-27	no_diff		Ppig	2.81927e-42	0.251669	0.726	0.64	9.81501e-38	no_diff		Adcy7	4.28032e-60	0.195217	0.588	0.34	1.49015e-55	no_diff
Rab7	4.23782e-32	0.283179	0.86	0.648	1.47535e-27	up		Socs3	4.28277e-42	-0.416965	0.597	0.705	1.491e-37	down		Prpf4b	4.60209e-60	0.241965	0.776	0.539	1.60217e-55	no_diff
Hnrnpa3	4.57046e-32	0.307058	0.847	0.635	1.59116e-27	up		Cox7a2	4.88223e-42	-0.250011	0.765	0.868	1.6997e-37	no_diff		Pcyox1	6.26754e-60	0.246995	0.457	0.212	2.18198e-55	no_diff
Trim35	4.92896e-32	0.0505898	0.385	0.208	1.71597e-27	no_diff		Gm37494	5.39952e-42	0.258749	0.398	0.221	1.87979e-37	no_diff		Supt4a	6.32646e-60	-0.283193	0.659	0.705	2.20249e-55	down
Atf3	4.95556e-32	-0.487077	0.712	0.798	1.72523e-27	down		Map3k3	5.7016e-42	0.238922	0.433	0.252	1.98495e-37	no_diff		Gpr18	7.41294e-60	-0.178194	0.005	0.135	2.58074e-55	no_diff
Tgfbr1	5.01794e-32	-0.242788	0.369	0.374	1.74695e-27	no_diff		Ctcf	6.60131e-42	0.254623	0.653	0.507	2.29818e-37	no_diff		Atxn2	7.60586e-60	0.260047	0.412	0.175	2.64791e-55	up
Brwd1	5.23215e-32	0.209543	0.345	0.123	1.82152e-27	no_diff		H2afj	7.18954e-42	-0.282465	0.626	0.784	2.50297e-37	down		Akap13	7.92303e-60	0.294235	0.896	0.729	2.75833e-55	up
Mapkap1	5.35439e-32	0.192184	0.436	0.201	1.86408e-27	no_diff		Arrb1	7.3665e-42	0.249274	0.444	0.256	2.56457e-37	no_diff		Cope	8.94483e-60	-0.278473	0.522	0.581	3.11405e-55	down
Camsap2	5.39887e-32	0.206135	0.31	0.101	1.87956e-27	no_diff		Ythdc1	7.8941e-42	0.271548	0.672	0.517	2.74825e-37	up		Midn	1.00352e-59	0.277937	0.415	0.177	3.49366e-55	up
Gspt1	5.65966e-32	0.241896	0.656	0.394	1.97035e-27	no_diff		Fh1	9.09034e-42	-0.28137	0.39	0.581	3.16471e-37	down		Lipa	1.15698e-59	0.321782	0.815	0.605	4.02791e-55	up
Gadd45b	6.04266e-32	-0.461705	0.688	0.811	2.10369e-27	down		Gm26917	9.29349e-42	0.250358	0.348	0.156	3.23543e-37	no_diff		Mapk14	1.49575e-59	0.290486	0.74	0.494	5.20729e-55	up
Vps28	6.92724e-32	-0.201494	0.565	0.561	2.41165e-27	no_diff		Stard8	1.02235e-41	0.269712	0.868	0.78	3.55921e-37	up		Svbp	1.81758e-59	-0.319966	0.289	0.444	6.32771e-55	down
Tlk2	7.0644e-32	0.170527	0.383	0.165	2.4594e-27	no_diff		Zfp445	1.2922e-41	0.233373	0.385	0.193	4.49866e-37	no_diff		Smc3	1.89572e-59	0.277783	0.677	0.421	6.59977e-55	up
Phc3	7.32154e-32	0.22352	0.379	0.147	2.54892e-27	no_diff		Ago2	1.35368e-41	0.260658	0.476	0.294	4.71269e-37	up		Kdm2a	1.99395e-59	0.259477	0.569	0.318	6.94175e-55	no_diff
Dstn	7.45609e-32	0.236526	0.851	0.618	2.59576e-27	no_diff		Kdm3a	1.44226e-41	0.209168	0.303	0.145	5.02108e-37	no_diff		C1galt1	2.17807e-59	0.200424	0.336	0.129	7.58274e-55	no_diff
Rcc2	7.46618e-32	0.245005	0.431	0.184	2.59928e-27	no_diff		Rell1	1.44326e-41	0.25633	0.633	0.492	5.02457e-37	no_diff		Scamp2	2.29378e-59	0.280784	0.874	0.672	7.98555e-55	up
Gna12	7.5911e-32	0.24533	0.696	0.429	2.64277e-27	no_diff		Ms4a4a	1.66217e-41	-0.207886	0.122	0.309	5.78667e-37	no_diff		D8Ertd738e	2.69833e-59	-0.238183	0.882	0.859	9.39395e-55	no_diff
Wdfy2	7.63224e-32	0.260992	0.518	0.254	2.65709e-27	up		Hspe1	1.80922e-41	-0.271484	0.644	0.792	6.29863e-37	down		Cflar	3.06094e-59	0.310845	0.633	0.378	1.06564e-54	up
Frmd4b	8.03254e-32	0.269151	0.828	0.591	2.79645e-27	up		Pkn2	1.91291e-41	0.260934	0.605	0.442	6.6596e-37	up		Pik3cg	4.09176e-59	0.282203	0.549	0.288	1.4245e-54	up
Sdhb	1.01156e-31	-0.230796	0.615	0.634	3.52164e-27	no_diff		P2ry12	1.98109e-41	0.262591	0.534	0.37	6.89697e-37	up		Uggt1	4.71389e-59	0.24493	0.453	0.21	1.64109e-54	no_diff
Ncoa6	1.0775e-31	0.222898	0.376	0.144	3.75121e-27	no_diff		Sri	1.98744e-41	-0.250479	0.724	0.85	6.91908e-37	no_diff		Pkp4	5.46694e-59	0.227177	0.358	0.14	1.90326e-54	no_diff
Arid3a	1.23058e-31	0.24725	0.419	0.175	4.28416e-27	no_diff		Tpm4	2.05284e-41	0.268607	0.746	0.668	7.14675e-37	up		Ttc7	5.72322e-59	0.242342	0.442	0.202	1.99248e-54	no_diff
Slc5a3	1.26447e-31	0.225686	0.197	0.029	4.40212e-27	no_diff		Plekhm3	2.18149e-41	0.24093	0.383	0.215	7.59463e-37	no_diff		Capns1	6.19732e-59	-0.228214	0.856	0.823	2.15753e-54	no_diff
Nckap1l	1.48631e-31	0.263077	0.781	0.529	5.17443e-27	up		Psmd8	2.38024e-41	-0.258203	0.639	0.791	8.28656e-37	no_diff		Kank2	7.67085e-59	0.214157	0.239	0.059	2.67053e-54	no_diff
Sept9	1.55079e-31	0.228285	0.378	0.144	5.39891e-27	no_diff		Kidins220	2.63952e-41	0.250526	0.442	0.26	9.18922e-37	no_diff		Rgs10	8.08451e-59	-0.203753	0.978	0.935	2.81454e-54	no_diff
Tubgcp5	1.5817e-31	0.254708	0.377	0.142	5.50654e-27	no_diff		Cuta	2.74442e-41	-0.253176	0.653	0.81	9.55443e-37	no_diff		Gtf2a1	8.11879e-59	0.223701	0.408	0.178	2.82648e-54	no_diff
Plxna1	1.59527e-31	0.19536	0.227	0.045	5.55377e-27	no_diff		Tmem50a	2.78854e-41	-0.21367	0.934	0.96	9.70801e-37	no_diff		Scpep1	8.29839e-59	0.274798	0.757	0.508	2.889e-54	up
Klf7	1.66427e-31	0.255714	0.615	0.348	5.79398e-27	no_diff		A530013C23Rik	4.2077e-41	0.169987	0.169	0.039	1.46487e-36	no_diff		Cst3	8.54934e-59	0.0812127	1	0.993	2.97637e-54	no_diff
Abl2	1.80224e-31	0.215978	0.31	0.097	6.27433e-27	no_diff		Ntpcr	4.532e-41	-0.283336	0.597	0.75	1.57777e-36	down		Pgap2	8.58621e-59	-0.332643	0.304	0.45	2.9892e-54	down
Atp6v0e	1.83235e-31	-0.238938	0.888	0.881	6.37915e-27	no_diff		Phf11b	4.61036e-41	-0.271207	0.352	0.488	1.60505e-36	down		Slc13a3	1.07359e-58	-0.393894	0.081	0.235	3.73761e-54	down
Sec63	1.84503e-31	0.251507	0.482	0.228	6.42329e-27	no_diff		Fam117b	4.95232e-41	0.266204	0.624	0.453	1.7241e-36	up		Scimp	1.07571e-58	-0.353596	0.168	0.33	3.74496e-54	down
Mdc1	2.1947e-31	0.168928	0.245	0.065	7.64064e-27	no_diff		Atp13a3	5.00097e-41	0.228934	0.388	0.226	1.74104e-36	no_diff		Chd8	1.11551e-58	0.25223	0.524	0.273	3.88354e-54	no_diff
Ifi204	2.35972e-31	0.24679	0.853	0.624	8.21513e-27	no_diff		Med1	5.21678e-41	0.231761	0.387	0.226	1.81617e-36	no_diff		Ndufa3	1.18489e-58	-0.288368	0.549	0.614	4.12507e-54	down
Psmb2	2.37204e-31	-0.11429	0.707	0.614	8.25802e-27	no_diff		Gm42551	5.2695e-41	0.158978	0.173	0.039	1.83453e-36	no_diff		Ostf1	1.40687e-58	-0.199011	0.896	0.843	4.89787e-54	no_diff
Tmed7	2.38651e-31	0.260624	0.556	0.291	8.30839e-27	up		Tbc1d4	5.51957e-41	0.252556	0.465	0.309	1.92158e-36	no_diff		Fer	1.48752e-58	0.241087	0.574	0.319	5.17865e-54	no_diff
Rpn1	2.44257e-31	0.282051	0.556	0.292	8.50357e-27	up		Ptpro	5.52632e-41	0.261443	0.622	0.481	1.92393e-36	up		Ythdc1	2.01952e-58	0.28209	0.672	0.416	7.03074e-54	up
Was	2.51896e-31	-0.223987	0.508	0.538	8.7695e-27	no_diff		Med28	5.79765e-41	-0.250176	0.56	0.725	2.0184e-36	no_diff		Xdh	2.30196e-58	0.109348	0.551	0.342	8.01405e-54	no_diff
Pik3ca	2.67939e-31	0.25746	0.457	0.21	9.32803e-27	no_diff		Ccar1	5.95192e-41	0.256834	0.61	0.478	2.0721e-36	no_diff		A530013C23Rik	2.31911e-58	0.160707	0.169	0.029	8.07374e-54	no_diff
Rnf213	2.79235e-31	0.28118	0.531	0.269	9.72129e-27	up		Pstpip2	7.66491e-41	0.206357	0.305	0.163	2.66846e-36	no_diff		Hcls1	2.71693e-58	-0.23692	0.737	0.72	9.45874e-54	no_diff
Yme1l1	2.85492e-31	0.224201	0.51	0.258	9.93913e-27	no_diff		Gnas	7.88209e-41	-0.229647	0.904	0.953	2.74407e-36	no_diff		Plxna1	3.46811e-58	0.18326	0.227	0.055	1.20739e-53	no_diff
Kcnq1ot1	2.95835e-31	0.479225	0.442	0.204	1.02992e-26	up		Taldo1	9.01263e-41	-0.264369	0.647	0.8	3.13766e-36	down		Ctbp2	3.60893e-58	0.275391	0.494	0.244	1.25641e-53	up
Fnbp1l	3.31771e-31	-0.326382	0.251	0.386	1.15503e-26	down		Pdia6	9.25927e-41	-0.296313	0.777	0.841	3.22352e-36	down		Lilra5	3.75809e-58	-0.376586	0.59	0.682	1.30834e-53	down
Chd9	3.44222e-31	0.305396	0.683	0.425	1.19837e-26	up		Rps27	9.60034e-41	-0.203558	0.984	0.984	3.34226e-36	no_diff		Ncor2	3.84665e-58	0.267345	0.432	0.19	1.33917e-53	up
Psmb7	3.47137e-31	0.190159	0.568	0.317	1.20852e-26	no_diff		Zbtb16	9.71943e-41	-0.214817	0.124	0.31	3.38372e-36	no_diff		Marcksl1	3.9388e-58	0.324666	0.864	0.655	1.37125e-53	up
Atmin	3.53168e-31	0.201753	0.339	0.122	1.22952e-26	no_diff		Rhoj	1.0208e-40	0.20724	0.267	0.105	3.55382e-36	no_diff		Dusp1	4.0073e-58	0.295133	0.955	0.818	1.3951e-53	up
Ftl1	3.53715e-31	-0.213537	1	1	1.23142e-26	no_diff		Il3ra	1.06729e-40	-0.274017	0.302	0.508	3.71567e-36	down		Rps27l	4.11789e-58	-0.278416	0.796	0.772	1.4336e-53	down
Nktr	3.5672e-31	0.280493	0.725	0.464	1.24189e-26	up		Hspa1b	1.25396e-40	0.275752	0.312	0.133	4.36553e-36	up		Larp1	4.20287e-58	0.251537	0.472	0.23	1.46319e-53	no_diff
Map3k3	3.65488e-31	0.178914	0.433	0.204	1.27241e-26	no_diff		Pten	1.27601e-40	0.246935	0.813	0.719	4.4423e-36	no_diff		Zfp318	4.50258e-58	0.235783	0.378	0.153	1.56753e-53	no_diff
Ncl	3.96135e-31	0.301604	0.935	0.81	1.37911e-26	up		Baz2a	1.35583e-40	0.255478	0.499	0.331	4.72019e-36	no_diff		Zfp652	4.85129e-58	0.251435	0.581	0.322	1.68893e-53	no_diff
Atxn7	4.07478e-31	0.190069	0.378	0.156	1.41859e-26	no_diff		Phc3	1.51661e-40	0.239036	0.379	0.194	5.27991e-36	no_diff		Cox7b	5.02534e-58	-0.263412	0.661	0.664	1.74952e-53	down
Plscr1	4.08911e-31	-0.184102	0.01	0.126	1.42358e-26	no_diff		Ubald2	1.73587e-40	-0.247648	0.329	0.533	6.04326e-36	no_diff		Atp5h	5.27155e-58	-0.208546	0.935	0.89	1.83524e-53	no_diff
Hnrnpa2b1	4.13265e-31	0.250956	0.975	0.884	1.43874e-26	no_diff		Kcnk6	1.77271e-40	0.240512	0.444	0.264	6.17153e-36	no_diff		Tfe3	5.45451e-58	0.289482	0.612	0.352	1.89893e-53	up
Arrb1	4.15307e-31	0.195307	0.444	0.208	1.44585e-26	no_diff		Synj1	1.81916e-40	0.263516	0.624	0.45	6.33322e-36	up		Diaph2	5.82225e-58	0.310238	0.614	0.357	2.02696e-53	up
Exoc4	4.19639e-31	0.179999	0.488	0.251	1.46093e-26	no_diff		Ehd1	1.96756e-40	-0.28013	0.651	0.792	6.84986e-36	down		Celf2	6.21581e-58	0.2889	0.838	0.623	2.16397e-53	up
Lrrc58	4.20385e-31	0.246973	0.482	0.233	1.46353e-26	no_diff		Tmem127	2.128e-40	0.22432	0.384	0.215	7.40842e-36	no_diff		Apobec3	8.63642e-58	-0.374097	0.383	0.515	3.00668e-53	down
Larp4b	4.2792e-31	0.236232	0.626	0.361	1.48976e-26	no_diff		Parp8	2.31173e-40	0.221202	0.315	0.143	8.04804e-36	no_diff		Sept8	1.06791e-57	0.284386	0.543	0.287	3.71781e-53	up
Cyp4f18	4.36506e-31	-0.344001	0.182	0.296	1.51965e-26	down		Slfn1	2.65248e-40	-0.245499	0.073	0.231	9.23433e-36	no_diff		Gm37233	1.09453e-57	0.225665	0.241	0.061	3.81048e-53	no_diff
Arhgef10l	4.45049e-31	0.19377	0.294	0.091	1.54939e-26	no_diff		Gm37333	3.51709e-40	0.181825	0.238	0.08	1.22444e-35	no_diff		Arpc5	1.15966e-57	-0.212701	0.956	0.908	4.03725e-53	no_diff
Sult1a1	4.52008e-31	-0.1677	0.665	0.594	1.57362e-26	no_diff		Ltc4s	3.52523e-40	0.288646	0.931	0.818	1.22727e-35	up		Arid1b	1.188e-57	0.21541	0.386	0.164	4.1359e-53	no_diff
Glmp	5.08344e-31	-0.211601	0.688	0.676	1.76975e-26	no_diff		Rnf130	3.60349e-40	-0.232962	0.858	0.931	1.25452e-35	no_diff		D5Ertd579e	1.28504e-57	0.242044	0.429	0.196	4.47372e-53	no_diff
Acap2	5.23791e-31	0.253249	0.707	0.444	1.82353e-26	no_diff		Secisbp2l	3.6676e-40	0.258018	0.659	0.525	1.27684e-35	no_diff		Cd79b	1.36252e-57	-0.344682	0.109	0.299	4.74347e-53	down
Stx4a	6.15905e-31	0.26501	0.638	0.373	2.14421e-26	up		Xpo1	4.27608e-40	0.243332	0.461	0.28	1.48867e-35	no_diff		Itch	1.53412e-57	0.208167	0.585	0.341	5.34089e-53	no_diff
Heatr5a	6.30249e-31	0.255214	0.477	0.225	2.19415e-26	no_diff		Scaf8	4.69441e-40	0.221712	0.36	0.166	1.63431e-35	no_diff		6820431F20Rik	1.69918e-57	0.226759	0.556	0.307	5.91553e-53	no_diff
Pisd	7.61135e-31	0.198312	0.541	0.29	2.64982e-26	no_diff		Ints6l	4.84137e-40	0.231738	0.39	0.227	1.68548e-35	no_diff		Arglu1	1.76092e-57	0.290646	0.712	0.46	6.13048e-53	up
Eif4g3	8.00637e-31	0.294665	0.642	0.38	2.78734e-26	up		Kdm5a	5.34438e-40	0.253321	0.482	0.324	1.86059e-35	no_diff		Sgpl1	1.78362e-57	0.26908	0.624	0.364	6.20948e-53	up
Cx3cr1	8.2001e-31	-0.42754	0.49	0.706	2.85478e-26	down		Maco1	5.39632e-40	0.226053	0.378	0.213	1.87867e-35	no_diff		Cd9	2.026e-57	-0.518798	0.153	0.296	7.0533e-53	down
Gm44667	8.93707e-31	0.208077	0.276	0.075	3.11135e-26	no_diff		Ncoa6	6.60233e-40	0.221782	0.376	0.21	2.29854e-35	no_diff		Cap1	2.5298e-57	-0.193609	0.778	0.729	8.80725e-53	no_diff
Tnnt2	8.99919e-31	-0.186119	0.306	0.262	3.13298e-26	no_diff		Nsa2	6.68009e-40	-0.260081	0.726	0.855	2.32561e-35	down		Runx1	2.78598e-57	0.322803	0.894	0.735	9.6991e-53	up
Tab2	9.19001e-31	0.260578	0.709	0.447	3.19941e-26	up		Prkacb	7.47417e-40	0.257367	0.626	0.482	2.60206e-35	no_diff		Spag9	2.81678e-57	0.263677	0.716	0.474	9.80635e-53	up
Fam208b	9.3926e-31	0.183291	0.293	0.095	3.26994e-26	no_diff		Plec	7.74334e-40	0.315133	0.572	0.436	2.69577e-35	up		Ubap2l	3.2779e-57	0.271469	0.799	0.564	1.14117e-52	up
Ctbp2	9.69931e-31	0.255676	0.494	0.242	3.37672e-26	no_diff		Gatad2b	7.84887e-40	0.254305	0.524	0.363	2.73251e-35	no_diff		Elmsan1	3.56708e-57	0.222615	0.35	0.135	1.24184e-52	no_diff
Rnf145	1.02304e-30	0.239771	0.401	0.165	3.56159e-26	no_diff		Ubr4	8.43284e-40	0.238623	0.437	0.254	2.93581e-35	no_diff		Coq10b	3.62355e-57	0.168198	0.442	0.226	1.2615e-52	no_diff
Arf5	1.09199e-30	-0.224352	0.891	0.872	3.80167e-26	no_diff		Hspa4	8.68884e-40	0.252017	0.717	0.614	3.02493e-35	no_diff		Fermt3	3.79085e-57	-0.245049	0.763	0.751	1.31975e-52	no_diff
Hipk1	1.1038e-30	0.214343	0.465	0.221	3.84276e-26	no_diff		Cntrl	8.83377e-40	0.235568	0.444	0.315	3.07539e-35	no_diff		Kcnab2	3.84965e-57	0.13682	0.259	0.097	1.34022e-52	no_diff
Gstm1	1.14131e-30	0.273472	0.477	0.226	3.97335e-26	up		Tmem256	8.83767e-40	-0.259853	0.651	0.776	3.07674e-35	no_diff		Tecr	4.10056e-57	-0.267712	0.55	0.612	1.42757e-52	down
Syncrip	1.16409e-30	0.231502	0.569	0.31	4.05265e-26	no_diff		Cnot6	9.04742e-40	0.236037	0.409	0.226	3.14977e-35	no_diff		Xpo1	4.30455e-57	0.229963	0.461	0.225	1.49859e-52	no_diff
Cpsf7	1.32414e-30	0.165283	0.32	0.12	4.60986e-26	no_diff		Axl	1.06625e-39	0.236678	0.276	0.109	3.71204e-35	no_diff		Rassf3	4.8022e-57	0.221972	0.477	0.236	1.67184e-52	no_diff
Iscu	1.37737e-30	-0.271119	0.453	0.537	4.79517e-26	down		Ifi35	1.12352e-39	-0.255489	0.317	0.5	3.91142e-35	no_diff		Gm43359	4.83131e-57	0.158227	0.161	0.024	1.68197e-52	no_diff
Tpm3	1.39992e-30	0.227625	0.984	0.911	4.8737e-26	no_diff		Zhx1	1.16443e-39	0.240138	0.481	0.331	4.05386e-35	no_diff		Exoc6b	4.85272e-57	0.234081	0.458	0.221	1.68942e-52	no_diff
Tnfaip2	1.42361e-30	0.21107	0.283	0.089	4.95615e-26	no_diff		Ubr2	1.20721e-39	0.247155	0.586	0.435	4.20279e-35	no_diff		Nf1	5.36705e-57	0.221011	0.329	0.119	1.86849e-52	no_diff
Mbnl1	1.5552e-30	0.240479	0.951	0.839	5.41427e-26	no_diff		Zmynd11	1.26943e-39	0.238075	0.505	0.37	4.41939e-35	no_diff		Hipk1	5.57509e-57	0.202566	0.465	0.234	1.94091e-52	no_diff
Afg3l2	1.71384e-30	0.200818	0.33	0.118	5.96656e-26	no_diff		Dyrk1a	1.40795e-39	0.226723	0.388	0.214	4.90162e-35	no_diff		Fam49b	5.59946e-57	-0.231796	0.851	0.825	1.9494e-52	no_diff
Rtcb	1.77581e-30	-0.251308	0.408	0.481	6.1823e-26	no_diff		Kmt5b	1.45501e-39	0.249269	0.481	0.324	5.06546e-35	no_diff		Iscu	5.62596e-57	-0.310085	0.453	0.57	1.95862e-52	down
Slc50a1	1.93123e-30	-0.244527	0.296	0.393	6.72338e-26	no_diff		Ints6	1.67354e-39	0.22697	0.338	0.182	5.82625e-35	no_diff		H2afj	5.78188e-57	-0.323855	0.626	0.679	2.0129e-52	down
Tcf20	1.94423e-30	0.210659	0.297	0.091	6.76863e-26	no_diff		D5Ertd579e	1.76683e-39	0.236942	0.429	0.268	6.15105e-35	no_diff		Fnbp4	5.92856e-57	0.173828	0.385	0.178	2.06397e-52	no_diff
Gm38399	1.96938e-30	0.156142	0.172	0.021	6.85621e-26	no_diff		Sos2	1.82426e-39	0.227005	0.362	0.198	6.35098e-35	no_diff		Vps54	6.26009e-57	0.217014	0.353	0.139	2.17939e-52	no_diff
Smc3	1.97599e-30	0.281355	0.677	0.417	6.87922e-26	up		Smarca4	1.95454e-39	0.244878	0.517	0.376	6.80455e-35	no_diff		Mob3b	6.59936e-57	0.184864	0.276	0.093	2.2975e-52	no_diff
Ccnl1	2.03284e-30	0.296823	0.884	0.694	7.07715e-26	up		Smarcc2	2.14529e-39	0.254212	0.575	0.419	7.46861e-35	no_diff		Mtm1	6.88933e-57	0.168618	0.337	0.141	2.39845e-52	no_diff
Pds5b	2.03613e-30	0.243952	0.333	0.12	7.0886e-26	no_diff		Trim41	2.57607e-39	0.235553	0.423	0.255	8.96833e-35	no_diff		Cyth1	7.15016e-57	0.19798	0.349	0.149	2.48926e-52	no_diff
Uqcrc2	2.08866e-30	-0.191202	0.474	0.487	7.27147e-26	no_diff		Pak2	3.45335e-39	0.22548	0.892	0.86	1.20225e-34	no_diff		Pnpla8	7.18404e-57	0.209325	0.644	0.395	2.50105e-52	no_diff
Mdn1	2.10896e-30	0.199313	0.222	0.045	7.34213e-26	no_diff		Cd93	3.60555e-39	0.330422	0.368	0.241	1.25524e-34	up		Dock11	7.20925e-57	0.278136	0.552	0.301	2.50983e-52	up
Rps23	2.13627e-30	-0.216759	0.989	0.978	7.43723e-26	no_diff		R3hdm1	3.90442e-39	0.245352	0.492	0.328	1.35929e-34	no_diff		Ythdc2	8.91547e-57	0.199078	0.304	0.11	3.10383e-52	no_diff
Wac	2.20363e-30	0.209637	0.6	0.344	7.67173e-26	no_diff		Eloc	3.92099e-39	-0.240554	0.542	0.733	1.36505e-34	no_diff		Myo1f	9.30861e-57	0.254002	0.619	0.36	3.2407e-52	no_diff
Magt1	2.2921e-30	0.262697	0.628	0.364	7.97973e-26	up		Ube2m	3.96552e-39	-0.247146	0.569	0.728	1.38056e-34	no_diff		St13	1.04265e-56	0.255129	0.84	0.611	3.62988e-52	no_diff
Rapgef2	2.30581e-30	0.169175	0.367	0.157	8.02746e-26	no_diff		Cbx4	4.08083e-39	0.224544	0.392	0.237	1.4207e-34	no_diff		Arhgef10l	1.26432e-56	0.219538	0.294	0.095	4.40159e-52	no_diff
Kat2b	2.35371e-30	0.234173	0.364	0.139	8.1942e-26	no_diff		Rbm27	4.13601e-39	0.239463	0.456	0.268	1.43991e-34	no_diff		Apaf1	1.28607e-56	0.21942	0.38	0.16	4.47733e-52	no_diff
Ndufa8	2.37498e-30	-0.211453	0.59	0.602	8.26824e-26	no_diff		Ext1	4.38275e-39	0.248935	0.401	0.221	1.52581e-34	no_diff		Stard3nl	1.28922e-56	-0.268255	0.511	0.577	4.4883e-52	down
Mdh1	2.38678e-30	-0.16645	0.633	0.585	8.30934e-26	no_diff		Rgl1	4.80625e-39	0.260623	0.703	0.597	1.67325e-34	up		Ndufb7	1.34144e-56	-0.203959	0.759	0.712	4.6701e-52	no_diff
Ccrl2	2.38731e-30	-0.319404	0.102	0.213	8.3112e-26	down		Map3k5	5.09939e-39	0.202359	0.29	0.124	1.7753e-34	no_diff		Kif16b	1.3968e-56	0.163021	0.253	0.081	4.86283e-52	no_diff
Eif3m	2.44385e-30	-0.198956	0.574	0.569	8.50801e-26	no_diff		Rsbn1l	5.23398e-39	0.252849	0.635	0.49	1.82216e-34	no_diff		Pla2g16	1.42604e-56	0.232409	0.492	0.249	4.96461e-52	no_diff
Fnip1	2.5197e-30	0.263998	0.513	0.255	8.77207e-26	up		Ccl7	5.31022e-39	-0.493067	0.418	0.634	1.8487e-34	down		Slc8a1	1.73724e-56	0.21707	0.465	0.232	6.04802e-52	no_diff
Fnbp1	2.52468e-30	0.262243	0.809	0.573	8.78942e-26	up		Dock7	5.62838e-39	0.246686	0.421	0.236	1.95946e-34	no_diff		Syncrip	1.78766e-56	0.26914	0.569	0.315	6.22355e-52	up
Tgif1	2.67476e-30	-0.260755	0.269	0.358	9.3119e-26	down		Selenoh	6.20331e-39	-0.242777	0.301	0.501	2.15962e-34	no_diff		Gm37125	1.79325e-56	0.175772	0.282	0.1	6.24301e-52	no_diff
Ncoa2	2.68527e-30	0.229965	0.394	0.164	9.34849e-26	no_diff		Map3k2	6.8231e-39	0.243409	0.451	0.276	2.37539e-34	no_diff		Ndufb9	1.94259e-56	-0.237292	0.781	0.776	6.76293e-52	no_diff
Diaph2	2.72857e-30	0.270426	0.614	0.352	9.49924e-26	up		Inpp5d	8.26744e-39	0.253871	0.716	0.597	2.87823e-34	no_diff		Ubr2	2.01884e-56	0.261779	0.586	0.332	7.02839e-52	up
Cacul1	2.74672e-30	0.203486	0.315	0.104	9.56243e-26	no_diff		Ppp1r10	8.54148e-39	0.270361	0.685	0.56	2.97363e-34	up		Tle3	2.02946e-56	0.205177	0.301	0.106	7.06537e-52	no_diff
Cflar	2.74989e-30	0.190012	0.633	0.382	9.57346e-26	no_diff		Kansl1l	8.9192e-39	0.216614	0.338	0.164	3.10513e-34	no_diff		Prkag2	2.58191e-56	0.203788	0.274	0.086	8.98866e-52	no_diff
Dusp6	3.42093e-30	0.309733	0.676	0.427	1.19096e-25	up		Srsf1	9.73274e-39	0.234132	0.412	0.24	3.38836e-34	no_diff		Ralbp1	2.71908e-56	0.26682	0.86	0.662	9.4662e-52	up
Fpr2	3.44929e-30	-0.204859	0.018	0.138	1.20084e-25	no_diff		Ppp1r9a	1.0214e-38	0.245991	0.374	0.222	3.55591e-34	no_diff		Chd6	2.75974e-56	0.22279	0.469	0.236	9.60776e-52	no_diff
Srrt	3.60027e-30	0.177542	0.448	0.22	1.2534e-25	no_diff		Tnfrsf1b	1.38005e-38	0.250584	0.562	0.404	4.80452e-34	no_diff		Gm37606	2.91725e-56	0.164651	0.225	0.063	1.01561e-51	no_diff
Ogt	3.61791e-30	0.249169	0.645	0.382	1.25954e-25	no_diff		Limd1	1.405e-38	0.246395	0.482	0.317	4.89137e-34	no_diff		Ankrd12	3.05013e-56	0.311122	0.643	0.392	1.06187e-51	up
Irak1	3.84617e-30	0.239865	0.426	0.188	1.33901e-25	no_diff		Man2b1	1.42496e-38	0.197035	0.97	0.963	4.96086e-34	no_diff		Ahctf1	3.07812e-56	0.196499	0.338	0.133	1.07162e-51	no_diff
Dync1i2	3.84966e-30	0.231966	0.74	0.485	1.34022e-25	no_diff		Myo1f	1.45635e-38	0.243462	0.619	0.47	5.07014e-34	no_diff		Braf	3.48526e-56	0.156087	0.22	0.063	1.21336e-51	no_diff
Xrn1	3.90997e-30	0.265561	0.528	0.272	1.36122e-25	up		Hp	1.52744e-38	-0.102182	0.001	0.083	5.31765e-34	no_diff		Coa3	3.48878e-56	-0.262348	0.529	0.598	1.21458e-51	down
Dpy19l1	3.94277e-30	0.218135	0.332	0.116	1.37264e-25	no_diff		Ywhag	1.54252e-38	0.241299	0.583	0.424	5.37012e-34	no_diff		Uqcrb	4.11266e-56	-0.243806	0.808	0.791	1.43178e-51	no_diff
Zzef1	4.01824e-30	0.232814	0.448	0.205	1.39891e-25	no_diff		Tbc1d5	1.5473e-38	0.244697	0.478	0.301	5.38678e-34	no_diff		Cbx4	4.40104e-56	0.250032	0.392	0.164	1.53218e-51	no_diff
Cox5b	4.11085e-30	-0.23635	0.825	0.821	1.43115e-25	no_diff		Tmsb4x	1.69371e-38	-0.110995	1	1	5.89648e-34	no_diff		Afg3l2	5.33735e-56	0.199237	0.33	0.13	1.85815e-51	no_diff
Mrpl24	4.14294e-30	-0.235444	0.496	0.54	1.44232e-25	no_diff		Rlim	1.90623e-38	0.242557	0.436	0.266	6.63636e-34	no_diff		Ccdc88a	5.96528e-56	0.331543	0.642	0.402	2.07675e-51	up
Pdpk1	4.17716e-30	0.203162	0.398	0.169	1.45424e-25	no_diff		Sap30	1.93081e-38	-0.240392	0.323	0.512	6.72191e-34	no_diff		Akt3	6.27403e-56	0.135936	0.177	0.038	2.18424e-51	no_diff
Spi1	4.23024e-30	-0.230753	0.938	0.918	1.47272e-25	no_diff		Rpl17	1.95426e-38	-0.199005	0.99	0.989	6.80357e-34	no_diff		Ube2m	6.27543e-56	-0.241378	0.569	0.592	2.18473e-51	no_diff
Mia3	4.25622e-30	0.223121	0.538	0.284	1.48176e-25	no_diff		Cfb	2.63103e-38	-0.113978	0.012	0.119	9.15965e-34	no_diff		Arhgap15	7.69346e-56	0.181816	0.497	0.272	2.6784e-51	no_diff
Arpc4	4.4975e-30	-0.175023	0.764	0.718	1.56576e-25	no_diff		D8Ertd738e	2.67849e-38	-0.222161	0.882	0.933	9.32488e-34	no_diff		Apba1	8.21607e-56	0.140179	0.181	0.039	2.86034e-51	no_diff
Ago2	4.51608e-30	0.185427	0.476	0.241	1.57223e-25	no_diff		Pik3ca	2.78265e-38	0.245178	0.457	0.3	9.68751e-34	no_diff		Zcchc2	8.23962e-56	0.196052	0.336	0.135	2.86854e-51	no_diff
Tbl1x	4.60971e-30	0.235004	0.586	0.327	1.60482e-25	no_diff		Rel	2.85036e-38	0.255784	0.454	0.284	9.92323e-34	no_diff		Rbm5	8.26871e-56	0.233799	0.784	0.553	2.87867e-51	no_diff
Snx6	5.11465e-30	0.293589	0.916	0.761	1.78061e-25	up		Xiap	3.02764e-38	0.255801	0.561	0.41	1.05404e-33	no_diff		Stat6	8.97131e-56	0.283413	0.584	0.331	3.12327e-51	up
Ivns1abp	5.14662e-30	0.257438	0.575	0.316	1.79174e-25	no_diff		Picalm	3.19494e-38	0.233066	0.953	0.921	1.11229e-33	no_diff		Fcrls	9.03668e-56	-0.3325	0.868	0.824	3.14603e-51	down
Sfswap	5.17993e-30	0.21722	0.378	0.151	1.80334e-25	no_diff		Eef2	3.39385e-38	-0.203657	0.97	0.985	1.18154e-33	no_diff		Stxbp5	9.48816e-56	0.216966	0.342	0.13	3.30321e-51	no_diff
Pfdn2	5.2293e-30	-0.196401	0.508	0.526	1.82053e-25	no_diff		Nop56	3.41266e-38	0.217241	0.325	0.156	1.18808e-33	no_diff		Tnpo3	9.65111e-56	0.219727	0.447	0.218	3.35994e-51	no_diff
Incenp	5.64764e-30	0.223795	0.31	0.103	1.96617e-25	no_diff		Srp14	3.70045e-38	-0.236124	0.76	0.864	1.28827e-33	no_diff		Lsp1	9.87118e-56	0.0168108	0.788	0.589	3.43655e-51	no_diff
Rab35	5.77891e-30	0.244669	0.56	0.3	2.01187e-25	no_diff		Calm3	3.7237e-38	-0.253477	0.71	0.818	1.29637e-33	no_diff		Mid1	1.00427e-55	0.179315	0.183	0.036	3.49625e-51	no_diff
Itprid2	5.83837e-30	0.216695	0.441	0.202	2.03257e-25	no_diff		Nhsl2	3.73383e-38	0.219771	0.426	0.313	1.2999e-33	no_diff		Fos	1.05741e-55	0.263641	0.975	0.885	3.68128e-51	up
Nin	6.14678e-30	0.269334	0.472	0.231	2.13994e-25	up		Arid1b	3.81801e-38	0.225057	0.386	0.218	1.3292e-33	no_diff		Pds5b	1.06672e-55	0.254543	0.333	0.122	3.71366e-51	no_diff
Arl8b	6.43358e-30	0.242431	0.446	0.202	2.23979e-25	no_diff		Sf3b1	4.34627e-38	0.221114	0.909	0.868	1.51311e-33	no_diff		Baz2a	1.09889e-55	0.269829	0.499	0.254	3.82568e-51	up
Vav1	6.59318e-30	-0.243986	0.404	0.464	2.29535e-25	no_diff		Fgl2	4.9636e-38	-0.277026	0.217	0.393	1.72803e-33	down		Ext1	1.12684e-55	0.249236	0.401	0.171	3.92297e-51	no_diff
Dhrs3	6.74453e-30	0.240509	0.94	0.783	2.34804e-25	no_diff		Gm48565	5.18116e-38	0.178412	0.167	0.044	1.80377e-33	no_diff		Sh3pxd2a	1.13886e-55	0.218348	0.376	0.158	3.96484e-51	no_diff
Nfam1	7.40235e-30	0.289446	0.771	0.536	2.57705e-25	up		Jarid2	5.41372e-38	0.248201	0.456	0.304	1.88473e-33	no_diff		Rab1a	1.2412e-55	0.263539	0.783	0.545	4.32112e-51	up
Mark3	7.48521e-30	0.21447	0.461	0.218	2.6059e-25	no_diff		Fpr2	5.81744e-38	-0.125198	0.018	0.132	2.02529e-33	no_diff		Zfp871	1.26683e-55	0.200526	0.458	0.234	4.41035e-51	no_diff
Ralgapa1	8.0488e-30	0.213058	0.295	0.091	2.80211e-25	no_diff		Rbm6	6.29009e-38	0.23882	0.474	0.316	2.18983e-33	no_diff		Cep68	1.31072e-55	0.239161	0.347	0.131	4.56314e-51	no_diff
Cd74	8.18306e-30	-0.938795	0.873	0.881	2.84885e-25	down		Khdrbs1	6.75174e-38	0.243303	0.702	0.584	2.35055e-33	no_diff		Acin1	1.32062e-55	0.254064	0.85	0.638	4.5976e-51	no_diff
Tm9sf4	8.25413e-30	0.116795	0.457	0.253	2.87359e-25	no_diff		Vapa	7.24749e-38	-0.239823	0.71	0.837	2.52314e-33	no_diff		Ubr3	1.52015e-55	0.216814	0.365	0.148	5.29227e-51	no_diff
Relt	8.34086e-30	-0.204346	0.051	0.16	2.90379e-25	no_diff		Nr4a1	9.01406e-38	0.341856	0.428	0.253	3.13816e-33	up		Nfia	1.59901e-55	0.21153	0.319	0.12	5.5668e-51	no_diff
Cryab	9.38907e-30	-0.294754	0.156	0.251	3.26871e-25	down		Arid2	9.22521e-38	0.201981	0.314	0.159	3.21166e-33	no_diff		Cnot6	1.60634e-55	0.213459	0.409	0.188	5.5923e-51	no_diff
Dock11	1.01876e-29	0.267272	0.552	0.296	3.54671e-25	up		Wdfy2	9.93484e-38	0.248545	0.518	0.353	3.45871e-33	no_diff		Arrb1	1.70324e-55	0.244333	0.444	0.207	5.92965e-51	no_diff
Adam10	1.0406e-29	0.201066	0.584	0.332	3.62275e-25	no_diff		Gm12895	9.96267e-38	0.105425	0.096	0.009	3.46841e-33	no_diff		Specc1l	1.82799e-55	0.270369	0.528	0.276	6.36395e-51	up
Dennd4b	1.04598e-29	0.147534	0.335	0.139	3.64146e-25	no_diff		Snx18	1.09044e-37	0.242727	0.487	0.311	3.79627e-33	no_diff		Zbtb7a	2.37789e-55	0.260962	0.743	0.514	8.27838e-51	up
Brd3	1.05156e-29	0.192129	0.387	0.168	3.6609e-25	no_diff		Stim2	1.66426e-37	0.233893	0.427	0.256	5.79396e-33	no_diff		Snx29	2.44392e-55	0.164494	0.292	0.114	8.50826e-51	no_diff
Gigyf2	1.05264e-29	0.237591	0.484	0.235	3.66465e-25	no_diff		Myl12b	1.73548e-37	-0.243314	0.438	0.627	6.04189e-33	no_diff		Qpct	2.68478e-55	0.182905	0.173	0.031	9.34679e-51	no_diff
Far1	1.05318e-29	0.264806	0.566	0.308	3.66653e-25	up		Smchd1	1.84192e-37	0.255406	0.708	0.566	6.41248e-33	no_diff		Dpy19l4	2.89512e-55	0.233936	0.323	0.115	1.00791e-50	no_diff
Nucks1	1.0816e-29	0.278638	0.694	0.44	3.76549e-25	up		Dynll1	1.8699e-37	-0.246359	0.885	0.93	6.50988e-33	no_diff		Npc1	2.89882e-55	0.178902	0.42	0.209	1.0092e-50	no_diff
Mfsd11	1.11945e-29	0.269852	0.478	0.233	3.89724e-25	up		Camsap2	2.00593e-37	0.211545	0.31	0.148	6.98344e-33	no_diff		Fgd4	3.12143e-55	0.200568	0.536	0.303	1.08669e-50	no_diff
Trpc4ap	1.13623e-29	0.225108	0.599	0.343	3.95566e-25	no_diff		Mon2	2.16822e-37	0.24907	0.63	0.511	7.54844e-33	no_diff		Hnrnpul1	3.23047e-55	0.267298	0.606	0.357	1.12465e-50	up
Creb1	1.19523e-29	0.228265	0.558	0.304	4.16109e-25	no_diff		Prpf8	2.20038e-37	0.24285	0.531	0.363	7.66042e-33	no_diff		Gpr183	3.62498e-55	0.257051	0.549	0.299	1.262e-50	no_diff
Gsk3b	1.36835e-29	0.278468	0.735	0.491	4.76378e-25	up		Stxbp5	2.23502e-37	0.213138	0.342	0.178	7.781e-33	no_diff		Ktn1	3.79488e-55	0.257849	0.548	0.301	1.32115e-50	no_diff
Fam43a	1.38614e-29	0.238994	0.356	0.132	4.8257e-25	no_diff		Nek7	2.36028e-37	0.242323	0.617	0.495	8.21709e-33	no_diff		Spopl	3.81429e-55	0.173363	0.308	0.123	1.32791e-50	no_diff
Rbbp8	1.40216e-29	0.291768	0.508	0.261	4.88149e-25	up		Gna12	2.37293e-37	0.243328	0.696	0.556	8.26111e-33	no_diff		Slc29a3	3.86566e-55	0.253547	0.592	0.342	1.34579e-50	no_diff
Stxbp5	1.42476e-29	0.208521	0.342	0.126	4.96017e-25	no_diff		Mfsd6	2.41201e-37	0.254149	0.556	0.389	8.39718e-33	no_diff		App	4.08703e-55	0.218817	0.966	0.872	1.42286e-50	no_diff
Atxn7l3b	1.45262e-29	0.250519	0.738	0.489	5.05716e-25	no_diff		Ino80d	2.42211e-37	0.235356	0.423	0.253	8.43235e-33	no_diff		Abl2	4.10908e-55	0.203063	0.31	0.111	1.43054e-50	no_diff
Dgkd	1.47262e-29	0.224889	0.558	0.304	5.12677e-25	no_diff		Dhx15	2.52528e-37	0.233506	0.489	0.322	8.7915e-33	no_diff		Rpl23a	4.36447e-55	0.206359	0.968	0.851	1.51945e-50	no_diff
H3f3a	1.48266e-29	-0.203002	0.995	0.98	5.16172e-25	no_diff		Nup153	3.026e-37	0.203841	0.337	0.177	1.05347e-32	no_diff		Zfp217	4.60858e-55	0.219168	0.406	0.184	1.60443e-50	no_diff
Timm10b	1.63245e-29	-0.218511	0.478	0.503	5.68321e-25	no_diff		Exoc6b	3.42034e-37	0.232837	0.458	0.306	1.19076e-32	no_diff		Hook3	4.69394e-55	0.29096	0.751	0.513	1.63415e-50	up
Ccdc28b	1.66141e-29	-0.25249	0.213	0.328	5.78402e-25	no_diff		Fam193b	3.46251e-37	0.196049	0.283	0.124	1.20544e-32	no_diff		Ndufa8	4.70996e-55	-0.254743	0.59	0.638	1.63973e-50	no_diff
Prkcsh	1.68163e-29	0.105792	0.422	0.23	5.85444e-25	no_diff		Tpm3	3.78155e-37	0.197219	0.984	0.961	1.31651e-32	no_diff		Dock7	5.57911e-55	0.224575	0.421	0.194	1.94231e-50	no_diff
Anapc1	1.85928e-29	0.139442	0.278	0.101	6.47289e-25	no_diff		Ank	4.07267e-37	0.210299	0.292	0.132	1.41786e-32	no_diff		Dnajc5	5.91744e-55	0.258945	0.54	0.29	2.0601e-50	no_diff
Sel1l	1.89246e-29	0.212975	0.508	0.263	6.58841e-25	no_diff		Diaph1	4.11302e-37	0.245589	0.669	0.565	1.43191e-32	no_diff		Tlk2	6.33243e-55	0.17862	0.383	0.176	2.20457e-50	no_diff
Smc4	1.95306e-29	0.284682	0.526	0.278	6.79939e-25	up		Vamp8	4.26864e-37	-0.206983	0.907	0.95	1.48608e-32	no_diff		Cenpx	7.68103e-55	-0.257867	0.61	0.647	2.67408e-50	no_diff
Git2	1.95933e-29	0.279558	0.669	0.411	6.82122e-25	up		Tec	4.56181e-37	0.235044	0.467	0.316	1.58815e-32	no_diff		Kansl1l	8.05347e-55	0.198888	0.338	0.132	2.80373e-50	no_diff
Cep68	2.02182e-29	0.217146	0.347	0.128	7.03877e-25	no_diff		Gas2l3	4.92845e-37	0.221489	0.273	0.115	1.71579e-32	no_diff		Incenp	8.27432e-55	0.190333	0.31	0.119	2.88062e-50	no_diff
Vps13d	2.08803e-29	0.229638	0.341	0.122	7.26928e-25	no_diff		Midn	5.27053e-37	0.235893	0.415	0.257	1.83488e-32	no_diff		Txndc17	8.53449e-55	-0.210096	0.826	0.788	2.9712e-50	no_diff
Zfp445	2.16418e-29	0.188985	0.385	0.164	7.53437e-25	no_diff		Dyrk2	5.54729e-37	0.224596	0.378	0.194	1.93123e-32	no_diff		Larp4	1.00281e-54	0.269337	0.501	0.255	3.49117e-50	up
Kifc3	2.19937e-29	0.160207	0.367	0.161	7.6569e-25	no_diff		Cerk	5.63092e-37	0.253495	0.554	0.403	1.96035e-32	no_diff		Arid2	1.0603e-54	0.175423	0.314	0.125	3.69134e-50	no_diff
Ddx5	2.20905e-29	0.149457	0.992	0.972	7.69057e-25	no_diff		Zfp91	6.55925e-37	0.237019	0.8	0.713	2.28354e-32	no_diff		Dapk1	1.09087e-54	0.21821	0.453	0.224	3.79775e-50	no_diff
Birc2	2.3411e-29	-0.114888	0.238	0.214	8.15032e-25	no_diff		Mia3	6.86417e-37	0.240068	0.538	0.372	2.38969e-32	no_diff		Sgk3	1.13351e-54	0.265879	0.651	0.398	3.9462e-50	up
Dpy19l4	2.39467e-29	0.208179	0.323	0.114	8.33679e-25	no_diff		Aprt	6.9016e-37	-0.250467	0.317	0.504	2.40272e-32	no_diff		Stim2	1.2043e-54	0.220953	0.427	0.2	4.19266e-50	no_diff
Tiparp	2.43553e-29	0.237742	0.576	0.324	8.47906e-25	no_diff		Rsf1	8.50075e-37	0.24592	0.562	0.436	2.95945e-32	no_diff		Vdac1	1.31834e-54	-0.267767	0.517	0.582	4.58968e-50	down
Cd83	2.47422e-29	0.326319	0.736	0.487	8.61376e-25	up		Snx13	1.06051e-36	0.235605	0.436	0.265	3.69206e-32	no_diff		Ints6l	1.32934e-54	0.241453	0.39	0.164	4.62796e-50	no_diff
Erp29	2.88748e-29	-0.250967	0.918	0.923	1.00525e-24	no_diff		Krtcap2	1.14053e-36	-0.257778	0.622	0.768	3.97064e-32	no_diff		Rps25	1.82216e-54	-0.175341	0.978	0.925	6.34367e-50	no_diff
Stxbp6	2.90671e-29	0.257562	0.371	0.143	1.01194e-24	no_diff		Cd84	1.19825e-36	0.254428	0.678	0.575	4.17158e-32	no_diff		Klhl5	2.14957e-54	0.226295	0.383	0.167	7.48353e-50	no_diff
E230029C05Rik	2.93281e-29	-0.299942	0.276	0.37	1.02103e-24	down		Rassf3	1.2858e-36	0.237124	0.477	0.297	4.47639e-32	no_diff		9930021J03Rik	2.27121e-54	0.211193	0.381	0.167	7.907e-50	no_diff
Ralgapb	2.9964e-29	0.160572	0.232	0.062	1.04317e-24	no_diff		Msl2	1.40915e-36	0.226759	0.388	0.21	4.9058e-32	no_diff		Bod1l	2.46255e-54	0.309129	0.751	0.53	8.57311e-50	up
Spopl	3.08756e-29	0.223705	0.308	0.099	1.0749e-24	no_diff		Il1rl1	1.49729e-36	0.198697	0.247	0.097	5.21267e-32	no_diff		Stag2	2.72607e-54	0.286116	0.646	0.395	9.49055e-50	up
Oas2	3.10941e-29	0.213594	0.402	0.176	1.08251e-24	no_diff		Trappc8	1.55704e-36	0.224358	0.397	0.239	5.42066e-32	no_diff		Dhrs3	2.78221e-54	0.219964	0.94	0.791	9.68599e-50	no_diff
Zcchc2	3.13109e-29	0.216933	0.336	0.122	1.09006e-24	no_diff		Notch2	1.56808e-36	0.237952	0.465	0.308	5.4591e-32	no_diff		Irak1	3.07983e-54	0.258458	0.426	0.193	1.07221e-49	no_diff
Rasa3	3.19083e-29	0.21234	0.467	0.226	1.11086e-24	no_diff		Tm9sf2	1.63085e-36	0.239703	0.769	0.66	5.67765e-32	no_diff		Itprid2	3.18385e-54	0.247285	0.441	0.205	1.10843e-49	no_diff
Atxn1	3.19236e-29	0.205127	0.285	0.087	1.11139e-24	no_diff		Larp1	1.70642e-36	0.237632	0.472	0.312	5.94072e-32	no_diff		Gm48565	3.42176e-54	0.180262	0.167	0.029	1.19125e-49	no_diff
Vps26a	3.50267e-29	0.229721	0.566	0.315	1.21942e-24	no_diff		Gm44751	1.89151e-36	0.20936	0.256	0.101	6.58511e-32	no_diff		Tlr7	3.47772e-54	0.259632	0.572	0.322	1.21073e-49	no_diff
Vac14	3.55556e-29	0.18783	0.297	0.097	1.23783e-24	no_diff		Ufc1	1.98865e-36	-0.236887	0.571	0.734	6.92329e-32	no_diff		Tnrc6c	4.00955e-54	0.20508	0.638	0.397	1.39589e-49	no_diff
Upf1	3.59939e-29	0.211007	0.374	0.149	1.25309e-24	no_diff		Ankib1	2.00481e-36	0.221425	0.376	0.194	6.97954e-32	no_diff		Atf2	4.81509e-54	0.157534	0.336	0.149	1.67633e-49	no_diff
Ppp2r5c	3.69047e-29	0.266538	0.634	0.377	1.2848e-24	up		Phf2	2.29329e-36	0.191409	0.258	0.112	7.98386e-32	no_diff		Atp6v1g1	5.45205e-54	-0.226309	0.815	0.802	1.89808e-49	no_diff
Gabbr1	3.78268e-29	0.185322	0.197	0.033	1.3169e-24	no_diff		Ndufb5	2.41231e-36	-0.237567	0.663	0.796	8.39822e-32	no_diff		Gna12	6.93763e-54	0.233925	0.696	0.452	2.41527e-49	no_diff
Ulk2	3.87825e-29	0.256839	0.563	0.306	1.35018e-24	no_diff		Tmed2	2.48677e-36	-0.249282	0.747	0.846	8.65743e-32	no_diff		Dnmt3a	6.94013e-54	0.253296	0.478	0.242	2.41614e-49	no_diff
Dpp7	3.90735e-29	0.225158	0.333	0.118	1.36031e-24	no_diff		Plscr1	2.7993e-36	-0.115042	0.01	0.11	9.74549e-32	no_diff		Ulk2	7.41256e-54	0.286893	0.563	0.314	2.58061e-49	up
D17Wsu92e	3.96569e-29	0.183475	0.488	0.254	1.38062e-24	no_diff		Rnf141	3.13322e-36	0.228624	0.465	0.312	1.0908e-31	no_diff		Lrrc58	7.8142e-54	0.2825	0.482	0.242	2.72044e-49	up
Usp4	4.10534e-29	0.122734	0.359	0.171	1.42923e-24	no_diff		Synrg	3.20386e-36	0.218667	0.424	0.288	1.11539e-31	no_diff		Setd5	8.81769e-54	0.217162	0.491	0.254	3.06979e-49	no_diff
R3hdm1	4.24587e-29	0.198072	0.492	0.254	1.47816e-24	no_diff		Ubr3	3.22056e-36	0.217817	0.365	0.19	1.12121e-31	no_diff		Rasa3	9.51379e-54	0.222451	0.467	0.232	3.31213e-49	no_diff
Gm37233	4.28907e-29	0.156532	0.241	0.073	1.4932e-24	no_diff		Atp11c	3.56678e-36	0.225328	0.391	0.216	1.24174e-31	no_diff		P2rx7	1.06234e-53	0.271515	0.576	0.327	3.69844e-49	up
Chmp3	4.60356e-29	0.25459	0.685	0.435	1.60268e-24	no_diff		Kif1c	3.94639e-36	0.209357	0.335	0.177	1.3739e-31	no_diff		Vps13d	1.08469e-53	0.223968	0.341	0.132	3.77625e-49	no_diff
1700025G04Rik	4.67858e-29	-0.283903	0.198	0.317	1.6288e-24	down		Ascl2	4.06113e-36	-0.109544	0.008	0.101	1.41384e-31	no_diff		Sfmbt1	1.13604e-53	0.21235	0.281	0.09	3.95501e-49	no_diff
Npc1	4.72462e-29	0.186818	0.42	0.196	1.64483e-24	no_diff		Cd55	4.17649e-36	-0.199229	0.021	0.132	1.454e-31	no_diff		Gm38042	1.21351e-53	0.122847	0.267	0.11	4.2247e-49	no_diff
Phactr2	5.01944e-29	0.245546	0.525	0.272	1.74747e-24	no_diff		Coa3	4.42268e-36	-0.232527	0.529	0.698	1.53971e-31	no_diff		Gm45220	1.40502e-53	0.150789	0.267	0.101	4.89144e-49	no_diff
Mir99ahg	5.03553e-29	0.26056	0.486	0.237	1.75307e-24	up		Rabep1	4.72167e-36	0.246878	0.589	0.442	1.6438e-31	no_diff		Smg7	1.50689e-53	0.200283	0.294	0.103	5.24607e-49	no_diff
Gbp7	5.03889e-29	0.282291	0.556	0.299	1.75424e-24	up		Gcn1l1	4.81739e-36	0.201522	0.31	0.159	1.67713e-31	no_diff		Rere	1.59614e-53	0.209839	0.431	0.211	5.55679e-49	no_diff
Npl	5.05214e-29	0.217777	0.441	0.205	1.75885e-24	no_diff		Arhgap5	5.37795e-36	0.255033	0.467	0.311	1.87228e-31	no_diff		Fam13b	1.62188e-53	0.19085	0.455	0.238	5.64642e-49	no_diff
Ap1g1	5.1406e-29	0.20079	0.405	0.18	1.78965e-24	no_diff		Phactr2	5.41668e-36	0.245951	0.525	0.369	1.88576e-31	no_diff		Tcerg1	1.70831e-53	0.255779	0.442	0.211	5.94733e-49	no_diff
Ahctf1	5.34959e-29	0.148995	0.338	0.143	1.86241e-24	no_diff		Dnajc5	5.59742e-36	0.241928	0.54	0.387	1.94869e-31	no_diff		Ppp1r10	1.73821e-53	0.295289	0.685	0.442	6.05141e-49	up
Ssh2	5.57646e-29	0.25304	0.888	0.694	1.94139e-24	no_diff		Hif3a	5.92587e-36	-0.0814667	0.001	0.077	2.06303e-31	no_diff		Tmem258	2.16616e-53	-0.308506	0.384	0.505	7.54126e-49	down
Hyal2	5.72492e-29	0.209558	0.241	0.057	1.99307e-24	no_diff		Zfp871	6.21398e-36	0.235985	0.458	0.293	2.16334e-31	no_diff		Adam19	2.21573e-53	0.229871	0.49	0.254	7.71383e-49	no_diff
Cd63	5.98733e-29	0.282466	0.917	0.743	2.08443e-24	up		Hdac9	6.40002e-36	0.224026	0.348	0.195	2.2281e-31	no_diff		Tpd52	2.26574e-53	-0.224212	0.819	0.789	7.88794e-49	no_diff
Clec5a	6.17983e-29	0.260295	0.497	0.247	2.15144e-24	up		Pkp4	6.54927e-36	0.215313	0.358	0.21	2.28006e-31	no_diff		Psmb5	2.39014e-53	-0.205089	0.537	0.543	8.32102e-49	no_diff
Slc35f6	6.30264e-29	0.249218	0.371	0.144	2.1942e-24	no_diff		Nlrc4	6.56012e-36	0.179467	0.231	0.101	2.28384e-31	no_diff		Zfp445	2.5233e-53	0.205604	0.385	0.168	8.78463e-49	no_diff
Ilk	6.56696e-29	-0.146702	0.512	0.474	2.28622e-24	no_diff		Lamp1	7.69232e-36	-0.200666	0.997	0.997	2.678e-31	no_diff		Pml	2.54519e-53	0.169955	0.305	0.118	8.86081e-49	no_diff
Lilrb4a	6.7547e-29	0.101789	0.526	0.321	2.35158e-24	no_diff		Sdhb	8.57085e-36	-0.240707	0.615	0.758	2.98386e-31	no_diff		Mrpl14	3.04441e-53	-0.238509	0.49	0.555	1.05988e-48	no_diff
Armc8	7.0196e-29	0.193519	0.266	0.077	2.4438e-24	no_diff		Wnk1	1.00459e-35	0.204949	0.965	0.952	3.49737e-31	no_diff		Akap9	3.14423e-53	0.3202	0.568	0.326	1.09463e-48	up
Dhx9	7.35411e-29	0.143049	0.572	0.341	2.56026e-24	no_diff		Yme1l1	1.00528e-35	0.21883	0.51	0.363	3.49978e-31	no_diff		Nfe2l1	3.34501e-53	0.220274	0.603	0.36	1.16453e-48	no_diff
Tmco1	7.43557e-29	0.226716	0.7	0.45	2.58862e-24	no_diff		Scn1b	1.012e-35	-0.250757	0.265	0.463	3.52318e-31	no_diff		Nckap1l	3.36729e-53	0.27776	0.781	0.558	1.17229e-48	up
Rasgrp4	7.85505e-29	0.198375	0.439	0.209	2.73466e-24	no_diff		Sh3glb1	1.02266e-35	-0.181318	0.968	0.982	3.56029e-31	no_diff		Tnrc6b	3.4926e-53	0.254802	0.554	0.307	1.21591e-48	no_diff
Grap	8.15361e-29	0.253314	0.547	0.3	2.8386e-24	no_diff		Igf1r	1.0785e-35	0.220501	0.33	0.177	3.75468e-31	no_diff		Fbxo11	3.5832e-53	0.246861	0.458	0.223	1.24745e-48	no_diff
Ifnar2	9.27589e-29	-0.215975	0.59	0.602	3.22931e-24	no_diff		Uqcrc2	1.24806e-35	-0.233815	0.474	0.639	4.34499e-31	no_diff		Tctex1d2	3.70471e-53	-0.275386	0.118	0.29	1.28976e-48	down
Gtf2i	9.42459e-29	0.235476	0.435	0.197	3.28108e-24	no_diff		Plin2	1.25439e-35	-0.284885	0.748	0.842	4.36702e-31	down		St8sia4	3.9349e-53	0.272815	0.578	0.33	1.3699e-48	up
Bbc3	9.81007e-29	-0.228952	0.153	0.233	3.41528e-24	no_diff		Ctsc	1.25761e-35	-0.211487	0.995	0.997	4.37824e-31	no_diff		Map3k3	3.96991e-53	0.209046	0.433	0.208	1.38209e-48	no_diff
Smarca2	1.01113e-28	0.214489	0.474	0.237	3.52016e-24	no_diff		Rps17	1.2925e-35	0.198192	0.983	0.967	4.49972e-31	no_diff		Vps35	4.06915e-53	0.290028	0.799	0.588	1.41663e-48	up
Acp2	1.01941e-28	0.247231	0.568	0.315	3.54898e-24	no_diff		Atmin	1.42131e-35	0.20699	0.339	0.17	4.94815e-31	no_diff		Zkscan3	4.84384e-53	0.256893	0.511	0.266	1.68633e-48	no_diff
Ddx21	1.04191e-28	0.233388	0.449	0.21	3.62729e-24	no_diff		Psme1	1.44028e-35	-0.241846	0.75	0.851	5.01419e-31	no_diff		Rarg	5.71266e-53	0.221821	0.357	0.147	1.98881e-48	no_diff
Vps54	1.07876e-28	0.195822	0.353	0.14	3.75561e-24	no_diff		Dicer1	1.71893e-35	0.215706	0.362	0.217	5.98429e-31	no_diff		Zbtb16	6.05985e-53	-0.297006	0.124	0.291	2.10968e-48	down
Agtrap	1.08097e-28	0.243123	0.416	0.181	3.7633e-24	no_diff		Ndufb9	1.75786e-35	-0.228572	0.781	0.881	6.11982e-31	no_diff		Gng2	6.6012e-53	-0.24244	0.745	0.752	2.29814e-48	no_diff
Adam9	1.12917e-28	0.238038	0.44	0.201	3.9311e-24	no_diff		Akap13	1.88021e-35	0.240001	0.896	0.852	6.54577e-31	no_diff		Tmem119	6.86758e-53	-0.268738	0.022	0.156	2.39088e-48	down
Itm2b	1.15061e-28	-0.158345	1	0.996	4.00575e-24	no_diff		Cast	2.01261e-35	0.238971	0.751	0.668	7.00671e-31	no_diff		Ndufv3	8.70005e-53	-0.251772	0.569	0.611	3.02883e-48	no_diff
Stip1	1.15229e-28	0.248677	0.478	0.234	4.01159e-24	no_diff		Smarca5	2.10334e-35	0.24307	0.686	0.555	7.32258e-31	no_diff		5031425E22Rik	8.78306e-53	0.210882	0.406	0.186	3.05774e-48	no_diff
Ndufa7	1.26359e-28	-0.200493	0.781	0.753	4.39906e-24	no_diff		Specc1	2.14691e-35	0.226797	0.372	0.211	7.47424e-31	no_diff		Arhgap30	8.97979e-53	0.292705	0.825	0.621	3.12623e-48	up
Dnase2a	1.26377e-28	0.253841	0.567	0.315	4.3997e-24	no_diff		Trim25	2.30177e-35	0.247478	0.54	0.394	8.01336e-31	no_diff		Bcl2a1a	1.11357e-52	-0.223489	0.018	0.151	3.87677e-48	no_diff
Abi2	1.28098e-28	0.197708	0.244	0.063	4.45959e-24	no_diff		Gsk3b	2.43801e-35	0.237059	0.735	0.628	8.48768e-31	no_diff		Ssbp4	1.31763e-52	-0.226301	0.567	0.598	4.58719e-48	no_diff
Hnrnpul1	1.28459e-28	0.253592	0.606	0.351	4.47218e-24	no_diff		Sept8	2.60138e-35	0.236129	0.543	0.394	9.05643e-31	no_diff		Dpy19l1	1.38727e-52	0.18943	0.332	0.139	4.82965e-48	no_diff
Clec4n	1.30158e-28	-0.353439	0.415	0.467	4.53133e-24	down		Camk1d	2.77149e-35	0.254244	0.569	0.419	9.64868e-31	no_diff		Tmem245	1.42706e-52	0.169349	0.269	0.095	4.96815e-48	no_diff
Ciao2a	1.42321e-28	-0.245307	0.297	0.396	4.95476e-24	no_diff		Nme4	2.84096e-35	-0.195058	0.213	0.375	9.89052e-31	no_diff		Rif1	1.71769e-52	0.221439	0.292	0.1	5.97998e-48	no_diff
Lbr	1.42587e-28	0.190955	0.501	0.266	4.96402e-24	no_diff		Dock10	2.98646e-35	0.255466	0.516	0.361	1.03971e-30	no_diff		Rsbn1	1.92789e-52	0.156531	0.462	0.256	6.71177e-48	no_diff
Atxn2	1.42627e-28	0.229922	0.412	0.184	4.96541e-24	no_diff		Set	2.99751e-35	0.231496	0.786	0.696	1.04355e-30	no_diff		Trappc8	1.96641e-52	0.197942	0.397	0.187	6.84586e-48	no_diff
Scaf8	1.47163e-28	0.207851	0.36	0.142	5.12334e-24	no_diff		Prelid1	3.02028e-35	-0.227114	0.742	0.855	1.05148e-30	no_diff		Ywhag	2.08014e-52	0.2389	0.583	0.339	7.24182e-48	no_diff
Nbeal1	1.47392e-28	0.258208	0.532	0.279	5.1313e-24	no_diff		Cic	3.03434e-35	0.22468	0.523	0.369	1.05638e-30	no_diff		Chka	2.33002e-52	0.349652	0.405	0.194	8.11173e-48	up
Plcl2	1.51413e-28	0.262532	0.427	0.189	5.27131e-24	up		Copa	3.06495e-35	0.225535	0.642	0.512	1.06703e-30	no_diff		Sidt2	2.48139e-52	0.13955	0.345	0.164	8.63871e-48	no_diff
Tra2b	1.56794e-28	0.23328	0.701	0.448	5.45864e-24	no_diff		Kat2b	3.29907e-35	0.2201	0.364	0.213	1.14854e-30	no_diff		Idh1	2.67839e-52	0.21516	0.559	0.321	9.32453e-48	no_diff
Zfp871	1.57503e-28	0.217283	0.458	0.221	5.48332e-24	no_diff		Trim24	3.32049e-35	0.212888	0.305	0.143	1.15599e-30	no_diff		Notch1	2.71572e-52	0.152943	0.469	0.269	9.45449e-48	no_diff
Gda	1.60496e-28	0.233163	0.399	0.176	5.58752e-24	no_diff		Ddx60	3.39866e-35	0.260531	0.465	0.316	1.18321e-30	up		Mrps24	3.06747e-52	-0.247085	0.598	0.635	1.06791e-47	no_diff
Cope	1.6209e-28	-0.20206	0.522	0.54	5.64299e-24	no_diff		Ndufv3	3.96251e-35	-0.240776	0.569	0.724	1.37951e-30	no_diff		Tnpo1	3.35541e-52	0.192688	0.429	0.209	1.16815e-47	no_diff
Med1	1.78275e-28	0.227802	0.387	0.165	6.20645e-24	no_diff		Iqsec1	5.03215e-35	0.203221	0.34	0.174	1.75189e-30	no_diff		Rbpj	3.54715e-52	0.264764	0.868	0.673	1.23491e-47	up
Ano6	1.81526e-28	0.203592	0.381	0.16	6.31964e-24	no_diff		Ap2b1	5.53866e-35	0.210933	0.506	0.387	1.92823e-30	no_diff		Pkn2	3.93121e-52	0.188363	0.605	0.374	1.36861e-47	no_diff
Hspa1b	2.12435e-28	0.230329	0.312	0.11	7.39571e-24	no_diff		Pisd-ps2	6.28476e-35	0.188309	0.251	0.099	2.18798e-30	no_diff		Tbc1d14	3.95731e-52	0.250688	0.556	0.313	1.3777e-47	no_diff
Lpin1	2.14195e-28	0.197534	0.296	0.099	7.45698e-24	no_diff		Usp25	6.31297e-35	0.231964	0.56	0.43	2.1978e-30	no_diff		Pan3	4.2705e-52	0.246228	0.462	0.228	1.48673e-47	no_diff
Ist1	2.23643e-28	-0.114066	0.321	0.279	7.7859e-24	no_diff		Sgk3	7.32893e-35	0.223805	0.651	0.535	2.55149e-30	no_diff		Srgn	4.55343e-52	-0.2686	0.917	0.88	1.58523e-47	down
Rnf10	2.28862e-28	0.221409	0.579	0.328	7.96759e-24	no_diff		Supt16	7.45016e-35	0.227412	0.616	0.502	2.5937e-30	no_diff		Rgs18	5.00687e-52	0.195062	0.38	0.174	1.74309e-47	no_diff
Arid2	2.49203e-28	0.161682	0.314	0.12	8.67574e-24	no_diff		Nfatc2	7.68125e-35	0.23408	0.509	0.356	2.67415e-30	no_diff		Nr4a2	5.23274e-52	0.248318	0.167	0.029	1.82173e-47	no_diff
Stk10	2.50106e-28	0.187087	0.473	0.242	8.7072e-24	no_diff		Calm1	8.0637e-35	0.158582	0.997	0.995	2.8073e-30	no_diff		Gpx4	5.71065e-52	-0.245177	0.737	0.736	1.98811e-47	no_diff
Il6ra	2.5237e-28	0.258071	0.9	0.72	8.786e-24	no_diff		Selenok	8.23257e-35	-0.216025	0.869	0.924	2.86609e-30	no_diff		Vezf1	5.78006e-52	0.23332	0.447	0.218	2.01227e-47	no_diff
Sirt1	2.66796e-28	0.224807	0.379	0.156	9.28823e-24	no_diff		Cdc42se2	8.38351e-35	0.236023	0.644	0.495	2.91863e-30	no_diff		Kdelr1	5.81573e-52	-0.234407	0.61	0.633	2.02469e-47	no_diff
Arglu1	2.76144e-28	0.228843	0.712	0.463	9.61368e-24	no_diff		Dhrs1	8.50497e-35	-0.224828	0.34	0.532	2.96092e-30	no_diff		Psmb6	5.82966e-52	-0.2411	0.636	0.659	2.02954e-47	no_diff
Larp1b	2.82266e-28	0.155702	0.226	0.061	9.82679e-24	no_diff		Smc6	8.97751e-35	0.229579	0.632	0.538	3.12543e-30	no_diff		Jpt1	5.86699e-52	-0.223653	0.821	0.794	2.04253e-47	no_diff
Gm37472	2.83635e-28	0.205274	0.361	0.148	9.87446e-24	no_diff		Ankrd13a	1.20181e-34	0.217877	0.425	0.27	4.18397e-30	no_diff		Pnisr	5.97614e-52	0.261649	0.653	0.412	2.08053e-47	up
Rbbp6	2.86049e-28	0.296289	0.634	0.386	9.9585e-24	up		Grina	1.22287e-34	-0.240364	0.573	0.732	4.25728e-30	no_diff		Clasp2	6.1076e-52	0.216034	0.435	0.213	2.1263e-47	no_diff
Ubr2	2.91191e-28	0.192356	0.586	0.341	1.01375e-23	no_diff		Ik	1.27512e-34	0.230287	0.714	0.609	4.43922e-30	no_diff		Ralgapa1	6.40243e-52	0.207577	0.295	0.103	2.22894e-47	no_diff
Gcn1l1	2.98801e-28	0.156644	0.31	0.122	1.04025e-23	no_diff		Polg2	1.30342e-34	0.184051	0.246	0.108	4.53772e-30	no_diff		Capg	7.12282e-52	0.0775095	0.669	0.46	2.47974e-47	no_diff
Dcaf7	3.0092e-28	0.16582	0.327	0.131	1.04762e-23	no_diff		Uhrf2	1.31792e-34	0.22691	0.483	0.343	4.5882e-30	no_diff		Sod1	7.14051e-52	0.237018	0.631	0.386	2.4859e-47	no_diff
Rbpj	3.10622e-28	0.276977	0.868	0.676	1.0814e-23	up		Zzef1	1.32386e-34	0.234665	0.448	0.275	4.60889e-30	no_diff		Psma6	8.91759e-52	-0.197753	0.594	0.582	3.10457e-47	no_diff
Tbc1d5	3.20952e-28	0.140242	0.478	0.263	1.11736e-23	no_diff		Ano6	1.33461e-34	0.209976	0.381	0.229	4.64631e-30	no_diff		Tmem219	1.12525e-51	-0.292938	0.381	0.507	3.91744e-47	down
Aida	3.27876e-28	0.247333	0.406	0.181	1.14147e-23	no_diff		Mid1	1.33638e-34	0.170756	0.183	0.066	4.65247e-30	no_diff		Heca	1.18484e-51	0.188237	0.395	0.193	4.12489e-47	no_diff
Rad54l2	3.31452e-28	0.0977494	0.168	0.045	1.15392e-23	no_diff		Atf6	1.37937e-34	0.225617	0.429	0.275	4.80214e-30	no_diff		Axin1	1.34183e-51	0.167668	0.35	0.158	4.67146e-47	no_diff
Ythdc1	3.45439e-28	0.238548	0.672	0.419	1.20261e-23	no_diff		Nuak2	1.38839e-34	0.231072	0.44	0.294	4.83353e-30	no_diff		Pdlim5	1.35958e-51	0.254559	0.533	0.288	4.73323e-47	no_diff
Hgsnat	3.49294e-28	0.328697	0.489	0.271	1.21603e-23	up		Rev3l	1.39428e-34	0.192328	0.232	0.098	4.85404e-30	no_diff		Stmn1	1.37224e-51	-0.352769	0.202	0.328	4.77731e-47	down
Kdm2a	3.57255e-28	0.240741	0.569	0.316	1.24375e-23	no_diff		Ikbkb	1.45609e-34	0.226362	0.578	0.448	5.06924e-30	no_diff		Plcl2	1.75744e-51	0.212033	0.427	0.207	6.11835e-47	no_diff
Ap2m1	3.57573e-28	0.249549	0.848	0.636	1.24485e-23	no_diff		Ndufa3	1.46737e-34	-0.237966	0.549	0.711	5.10851e-30	no_diff		Psmb8	1.75859e-51	-0.247646	0.796	0.797	6.12237e-47	no_diff
Cct6a	3.68075e-28	0.236424	0.689	0.439	1.28142e-23	no_diff		Dnajb9	1.55063e-34	0.250659	0.496	0.349	5.39835e-30	no_diff		Ccar1	1.90048e-51	0.288261	0.61	0.37	6.61633e-47	up
Homer1	3.77203e-28	0.0610221	0.187	0.073	1.31319e-23	no_diff		Gdpd1	1.70629e-34	-0.220617	0.148	0.322	5.94027e-30	no_diff		Csnk2a1	2.0829e-51	0.149944	0.388	0.194	7.25139e-47	no_diff
Myo1f	4.2063e-28	0.197265	0.619	0.372	1.46438e-23	no_diff		Pcyox1	1.89307e-34	0.225943	0.457	0.295	6.59052e-30	no_diff		Cops9	2.13738e-51	-0.250498	0.526	0.587	7.44106e-47	no_diff
Brd9	4.21838e-28	0.118579	0.391	0.2	1.46859e-23	no_diff		Map1lc3b	1.95707e-34	-0.216301	0.896	0.946	6.81333e-30	no_diff		Ocrl	2.21692e-51	0.172835	0.386	0.189	7.71798e-47	no_diff
Ncoa3	4.32771e-28	0.260673	0.67	0.421	1.50665e-23	up		Clip1	1.99664e-34	0.241335	0.538	0.375	6.95109e-30	no_diff		Prelid1	2.47679e-51	-0.237061	0.742	0.747	8.6227e-47	no_diff
Cdc42bpb	4.35185e-28	0.202305	0.37	0.153	1.51505e-23	no_diff		Anxa5	2.16091e-34	-0.20203	0.968	0.983	7.52301e-30	no_diff		Ascc3	2.52084e-51	0.202317	0.474	0.254	8.77605e-47	no_diff
Hmgb2	4.37015e-28	-0.288503	0.631	0.68	1.52142e-23	down		Ndufc1	2.24013e-34	-0.247853	0.581	0.729	7.79879e-30	no_diff		Gigyf1	2.77131e-51	0.223256	0.383	0.169	9.64802e-47	no_diff
Gpx4	4.40006e-28	-0.19641	0.737	0.706	1.53184e-23	no_diff		Mrpl42	2.36896e-34	-0.237306	0.518	0.694	8.24729e-30	no_diff		Ptp4a2	2.9293e-51	0.247644	0.96	0.845	1.01981e-46	no_diff
Ier5l	4.41027e-28	0.26333	0.305	0.099	1.53539e-23	up		Fbxw7	2.46752e-34	0.236433	0.44	0.285	8.59041e-30	no_diff		Lpin1	2.95617e-51	0.176654	0.296	0.114	1.02916e-46	no_diff
Zdhhc9	4.70617e-28	0.137033	0.334	0.148	1.63841e-23	no_diff		Sys1	2.49558e-34	-0.239355	0.462	0.632	8.68811e-30	no_diff		Ywhah	3.14697e-51	-0.232734	0.823	0.802	1.09559e-46	no_diff
Maco1	4.79198e-28	0.215936	0.378	0.155	1.66828e-23	no_diff		Tsc22d1	2.5761e-34	0.220088	0.345	0.2	8.96842e-30	no_diff		Sfswap	3.17952e-51	0.218438	0.378	0.166	1.10692e-46	no_diff
Hipk3	4.95794e-28	0.178868	0.306	0.11	1.72606e-23	no_diff		St3gal6	2.58723e-34	0.257552	0.667	0.526	9.00719e-30	no_diff		Hbegf	3.19011e-51	0.217547	0.142	0.019	1.11061e-46	no_diff
Ripk1	5.00492e-28	0.239543	0.624	0.372	1.74241e-23	no_diff		Apaf1	2.72606e-34	0.207297	0.38	0.233	9.49052e-30	no_diff		Epc1	3.62359e-51	0.196024	0.424	0.207	1.26152e-46	no_diff
Mill2	5.12173e-28	0.174666	0.183	0.029	1.78308e-23	no_diff		Abl1	3.09752e-34	0.202456	0.358	0.194	1.07837e-29	no_diff		Sbf2	3.70687e-51	0.144955	0.715	0.493	1.29051e-46	no_diff
Txnip	5.14706e-28	0.128755	0.986	0.929	1.7919e-23	no_diff		Otud4	3.84359e-34	0.196393	0.302	0.144	1.33811e-29	no_diff		Ndufb5	3.73177e-51	-0.232388	0.663	0.679	1.29918e-46	no_diff
Epn2	5.45446e-28	0.149842	0.171	0.028	1.89891e-23	no_diff		Pip5k1c	4.08247e-34	0.211168	0.385	0.211	1.42127e-29	no_diff		Sos2	4.06268e-51	0.230668	0.362	0.151	1.41438e-46	no_diff
Rabl6	5.46674e-28	0.221307	0.45	0.214	1.90319e-23	no_diff		Sin3a	4.20232e-34	0.201005	0.321	0.157	1.463e-29	no_diff		Khsrp	4.08898e-51	0.203796	0.39	0.176	1.42354e-46	no_diff
Rhoq	5.84591e-28	0.15481	0.367	0.171	2.0352e-23	no_diff		Aimp1	4.41292e-34	-0.229903	0.393	0.593	1.53631e-29	no_diff		Btbd7	4.13951e-51	0.221246	0.522	0.292	1.44113e-46	no_diff
Zc3h7a	5.93338e-28	0.21856	0.495	0.254	2.06565e-23	no_diff		Hbegf	4.557e-34	0.203398	0.142	0.038	1.58647e-29	no_diff		Smarcc2	4.79025e-51	0.249118	0.575	0.334	1.66768e-46	no_diff
Rrbp1	5.94094e-28	0.233209	0.982	0.905	2.06828e-23	no_diff		Dip2b	4.70684e-34	0.239854	0.527	0.369	1.63864e-29	no_diff		Smarca2	5.9416e-51	0.242277	0.474	0.239	2.06851e-46	no_diff
Rif1	6.04794e-28	0.192986	0.292	0.099	2.10553e-23	no_diff		Psme2	4.75038e-34	-0.244052	0.606	0.749	1.6538e-29	no_diff		Brd4	6.55135e-51	0.222141	0.631	0.397	2.28079e-46	no_diff
Galnt7	6.17697e-28	0.253705	0.37	0.147	2.15045e-23	no_diff		Lnpep	5.15266e-34	0.23068	0.597	0.472	1.79385e-29	no_diff		Rgs2	6.70867e-51	0.33798	0.809	0.607	2.33556e-46	up
Appl2	6.28767e-28	0.223398	0.318	0.112	2.18899e-23	no_diff		Bcl2	5.19894e-34	0.19718	0.239	0.1	1.80996e-29	no_diff		Pid1	6.72494e-51	0.175945	0.964	0.863	2.34122e-46	no_diff
Tmod1	7.26969e-28	0.242402	0.478	0.237	2.53087e-23	no_diff		Cntln	5.63962e-34	0.196008	0.28	0.176	1.96338e-29	no_diff		Tmem256	8.26186e-51	-0.235004	0.651	0.653	2.87628e-46	no_diff
Matr3	7.39422e-28	0.209832	0.516	0.278	2.57422e-23	no_diff		Cstb	5.7094e-34	-0.263901	0.744	0.849	1.98767e-29	down		Luc7l3	8.4067e-51	0.270492	0.672	0.436	2.92671e-46	up
Nemf	7.69329e-28	0.169143	0.444	0.225	2.67834e-23	no_diff		Cd180	5.77652e-34	0.200531	0.319	0.153	2.01104e-29	no_diff		Plekhm3	8.42207e-51	0.217019	0.383	0.174	2.93206e-46	no_diff
Snrpb2	7.69974e-28	-0.110261	0.466	0.401	2.68059e-23	no_diff		Cdk6	6.4883e-34	0.234837	0.419	0.28	2.25884e-29	no_diff		Ptpro	8.77721e-51	0.258171	0.622	0.38	3.0557e-46	no_diff
Kansl1l	7.78307e-28	0.116693	0.338	0.159	2.7096e-23	no_diff		C4b	7.15106e-34	-0.406907	0.408	0.593	2.48957e-29	down		Calu	9.09414e-51	0.233071	0.409	0.189	3.16603e-46	no_diff
Snx3	8.03315e-28	0.251349	0.944	0.824	2.79666e-23	no_diff		Gxylt1	7.21942e-34	0.205445	0.349	0.199	2.51337e-29	no_diff		Sumo2	9.29501e-51	-0.179825	0.889	0.838	3.23596e-46	no_diff
Supt16	8.20949e-28	0.260021	0.616	0.362	2.85805e-23	up		Eif5b	8.42274e-34	0.225626	0.824	0.774	2.93229e-29	no_diff		Zfp451	9.69653e-51	0.187526	0.353	0.155	3.37575e-46	no_diff
Tlr5	8.39497e-28	0.171144	0.228	0.058	2.92262e-23	no_diff		Gm43359	9.01909e-34	0.148546	0.161	0.043	3.1399e-29	no_diff		Cept1	1.04751e-50	-0.273419	0.393	0.482	3.64681e-46	down
Cox7a2	8.49588e-28	-0.227375	0.765	0.771	2.95776e-23	no_diff		Map4	1.05446e-33	0.22837	0.505	0.353	3.67101e-29	no_diff		Psap	1.11007e-50	-0.190306	0.999	0.978	3.8646e-46	no_diff
Zfp422	8.50052e-28	0.194475	0.289	0.094	2.95937e-23	no_diff		Tnf	1.06966e-33	0.301711	0.417	0.247	3.72393e-29	up		B4galt5	1.20185e-50	0.210029	0.281	0.094	4.18413e-46	no_diff
Eif4a2	8.70001e-28	0.255046	0.722	0.476	3.02882e-23	no_diff		Mllt6	1.14381e-33	0.158035	0.195	0.067	3.98206e-29	no_diff		5031439G07Rik	1.33311e-50	0.261851	0.756	0.526	4.6411e-46	up
Usp48	8.71372e-28	0.189516	0.474	0.243	3.0336e-23	no_diff		Plxna1	1.21342e-33	0.168757	0.227	0.086	4.22442e-29	no_diff		Dyrk2	1.42985e-50	0.222346	0.378	0.163	4.97787e-46	no_diff
Senp5	8.86515e-28	0.1398	0.222	0.063	3.08631e-23	no_diff		Mrpl14	1.27895e-33	-0.218175	0.49	0.649	4.45255e-29	no_diff		Gm42551	1.43277e-50	0.147708	0.173	0.035	4.98804e-46	no_diff
Arhgap23	9.5369e-28	0.154962	0.147	0.013	3.32018e-23	no_diff		Sirt2	1.29116e-33	-0.23508	0.624	0.77	4.49506e-29	no_diff		Deptor	1.43923e-50	0.196167	0.368	0.165	5.01052e-46	no_diff
Smarca5	9.73321e-28	0.201463	0.686	0.44	3.38852e-23	no_diff		Fbxl18	1.31215e-33	0.166844	0.174	0.078	4.56811e-29	no_diff		Rlim	1.44143e-50	0.220284	0.436	0.215	5.0182e-46	no_diff
Vmp1	9.90445e-28	-0.190043	0.533	0.513	3.44814e-23	no_diff		Ifnar1	1.33769e-33	0.23861	0.614	0.458	4.65704e-29	no_diff		Prr13	1.51345e-50	-0.228157	0.715	0.714	5.26892e-46	no_diff
Luc7l2	1.02688e-27	0.25259	0.883	0.694	3.57499e-23	no_diff		Xpr1	1.33923e-33	0.221369	0.39	0.215	4.6624e-29	no_diff		Dhdh	1.52884e-50	0.11675	0.203	0.068	5.32252e-46	no_diff
N4bp1	1.04961e-27	-0.210165	0.512	0.512	3.6541e-23	no_diff		AB124611	1.4476e-33	-0.241504	0.389	0.566	5.03969e-29	no_diff		Ppp1r15a	1.64468e-50	0.271909	0.748	0.513	5.7258e-46	up
Mylk	1.05659e-27	0.169115	0.18	0.032	3.67841e-23	no_diff		Lats2	1.45149e-33	0.211127	0.406	0.245	5.05323e-29	no_diff		Rbbp8	1.78974e-50	0.25492	0.508	0.269	6.2308e-46	no_diff
Trappc8	1.06642e-27	0.172846	0.397	0.185	3.71265e-23	no_diff		Prcp	1.47642e-33	0.228509	0.779	0.701	5.14002e-29	no_diff		Gm42731	2.08333e-50	0.0954249	0.169	0.052	7.25291e-46	no_diff
Tceal9	1.0682e-27	0.239717	0.507	0.265	3.71884e-23	no_diff		Zmynd8	1.5225e-33	0.247082	0.607	0.475	5.30042e-29	no_diff		Cyth3	2.15592e-50	0.20474	0.402	0.189	7.50564e-46	no_diff
Bcl2	1.25453e-27	0.205067	0.239	0.063	4.36752e-23	no_diff		Smg6	1.61796e-33	0.211651	0.389	0.235	5.63278e-29	no_diff		Nme1	2.40271e-50	-0.18755	0.522	0.488	8.36479e-46	no_diff
Lrrc8d	1.27855e-27	0.210343	0.325	0.116	4.45116e-23	no_diff		Rprd2	1.87406e-33	0.22527	0.394	0.233	6.52436e-29	no_diff		Mia3	2.42292e-50	0.230102	0.538	0.303	8.43516e-46	no_diff
Vezf1	1.30765e-27	0.238788	0.447	0.217	4.55246e-23	no_diff		Kdm3b	2.35724e-33	0.217758	0.376	0.215	8.20651e-29	no_diff		Cab39	2.56174e-50	0.24718	0.676	0.436	8.91843e-46	no_diff
Trim65	1.39063e-27	0.205273	0.321	0.118	4.84133e-23	no_diff		Notch1	2.36945e-33	0.218663	0.469	0.327	8.249e-29	no_diff		Gxylt1	3.26494e-50	0.176243	0.349	0.158	1.13665e-45	no_diff
Gm43305	1.42052e-27	-0.25979	0.194	0.29	4.94541e-23	no_diff		Zc3h13	2.43489e-33	0.226626	0.55	0.457	8.47683e-29	no_diff		Gm43848	3.72147e-50	0.0632752	0.118	0.029	1.29559e-45	no_diff
Hook3	1.47412e-27	0.262497	0.751	0.516	5.13202e-23	up		Spty2d1	2.67951e-33	0.231084	0.415	0.245	9.32844e-29	no_diff		Ost4	4.01203e-50	-0.227968	0.781	0.77	1.39675e-45	no_diff
Cotl1	1.58372e-27	0.238592	0.961	0.856	5.51358e-23	no_diff		Timm13	2.87928e-33	-0.231801	0.629	0.779	1.00239e-28	no_diff		Tent5a	4.22194e-50	0.259436	0.925	0.777	1.46983e-45	no_diff
Mndal	1.5977e-27	0.262338	0.844	0.634	5.56225e-23	up		Atad2b	3.15448e-33	0.232136	0.457	0.298	1.0982e-28	no_diff		Trrap	4.3301e-50	0.185366	0.376	0.173	1.50748e-45	no_diff
Eif6	1.59886e-27	-0.159333	0.508	0.505	5.56628e-23	no_diff		Brwd1	3.36385e-33	0.208955	0.345	0.19	1.17109e-28	no_diff		Srsf1	4.45339e-50	0.216359	0.412	0.196	1.5504e-45	no_diff
Rxra	1.65366e-27	0.195832	0.325	0.123	5.75707e-23	no_diff		Gsn	3.55561e-33	-0.246395	0.538	0.702	1.23785e-28	no_diff		Tnfrsf1b	5.75224e-50	0.238371	0.562	0.322	2.00259e-45	no_diff
Ikbkb	1.66518e-27	0.239326	0.578	0.331	5.79717e-23	no_diff		2610203C22Rik	3.80084e-33	0.213116	0.397	0.256	1.32322e-28	no_diff		Clta	6.21695e-50	-0.191219	0.992	0.961	2.16437e-45	no_diff
Actn4	1.76545e-27	0.204909	0.449	0.22	6.14623e-23	no_diff		Msl1	3.93479e-33	0.23747	0.528	0.375	1.36986e-28	no_diff		Dad1	6.45458e-50	-0.195953	0.786	0.751	2.2471e-45	no_diff
Rbsn	1.79104e-27	0.18173	0.244	0.066	6.23532e-23	no_diff		Rbx1	4.08619e-33	-0.225821	0.744	0.852	1.42257e-28	no_diff		Dnajc3	6.85584e-50	0.256894	0.734	0.501	2.38679e-45	no_diff
H2-Ab1	1.91793e-27	-0.744636	0.687	0.767	6.67708e-23	down		Zyg11b	4.17989e-33	0.186778	0.306	0.15	1.45519e-28	no_diff		Tnrc6a	6.95983e-50	0.179474	0.555	0.332	2.423e-45	no_diff
Spn	1.93535e-27	-0.269671	0.057	0.209	6.73772e-23	down		Col4a3bp	4.30298e-33	0.236171	0.581	0.432	1.49804e-28	no_diff		Exoc5	7.20822e-50	0.239272	0.481	0.251	2.50947e-45	no_diff
Mapk14	1.97983e-27	0.242355	0.74	0.499	6.89258e-23	no_diff		Asxl2	4.80054e-33	0.221612	0.431	0.3	1.67126e-28	no_diff		Irf4	8.1652e-50	0.130564	0.206	0.064	2.84263e-45	no_diff
Abce1	2.0797e-27	0.198674	0.317	0.115	7.24028e-23	no_diff		Eprs	5.294e-33	0.198599	0.574	0.507	1.84305e-28	no_diff		Ier5l	8.21521e-50	0.248434	0.305	0.111	2.86004e-45	no_diff
Armcx3	2.15801e-27	0.138908	0.331	0.146	7.51289e-23	no_diff		Rapgef2	5.32741e-33	0.211684	0.367	0.209	1.85468e-28	no_diff		Arhgap10	9.04966e-50	0.207442	0.369	0.164	3.15055e-45	no_diff
Msl2	2.19123e-27	0.21515	0.388	0.167	7.62855e-23	no_diff		Pdlim5	5.60699e-33	0.224977	0.533	0.387	1.95202e-28	no_diff		Rbm6	9.7579e-50	0.199795	0.474	0.259	3.39711e-45	no_diff
Atf4	2.20345e-27	0.266422	0.767	0.533	7.67108e-23	up		Atp5o.1	5.96886e-33	-0.233639	0.658	0.784	2.078e-28	no_diff		Gm42819	1.01545e-49	0.139862	0.142	0.021	3.53519e-45	no_diff
Irf8	2.23541e-27	-0.275463	0.672	0.724	7.78237e-23	down		Zfp451	6.08283e-33	0.204915	0.353	0.194	2.11768e-28	no_diff		Mfsd1	1.09068e-49	0.216493	0.657	0.42	3.7971e-45	no_diff
Gm44164	2.47849e-27	0.164067	0.183	0.03	8.62862e-23	no_diff		Nacc2	6.19059e-33	0.223496	0.465	0.305	2.15519e-28	no_diff		Ctnnb1	1.23289e-49	0.259039	0.642	0.405	4.29219e-45	no_diff
Csk	2.50749e-27	-0.228876	0.593	0.63	8.72958e-23	no_diff		Gm47087	6.4781e-33	0.130256	0.133	0.029	2.25529e-28	no_diff		Tacc1	1.27269e-49	0.257548	0.885	0.717	4.43076e-45	no_diff
Ik	2.53497e-27	0.254942	0.714	0.47	8.82526e-23	no_diff		Plbd1	6.71158e-33	-0.278515	0.29	0.478	2.33657e-28	down		Tra2a	1.43342e-49	0.252674	0.74	0.517	4.9903e-45	no_diff
Clk1	2.53745e-27	0.226738	0.865	0.661	8.83387e-23	no_diff		Znhit1	6.81405e-33	-0.223593	0.395	0.574	2.37224e-28	no_diff		Zfp703	1.46451e-49	0.248836	0.508	0.274	5.09855e-45	no_diff
Fam219a	2.66249e-27	0.157778	0.199	0.041	9.2692e-23	no_diff		Map7d1	8.6105e-33	0.225115	0.64	0.524	2.99766e-28	no_diff		Cd302	1.52707e-49	-0.204186	0.785	0.753	5.31634e-45	no_diff
Tnfrsf17	2.67459e-27	0.206487	0.237	0.058	9.31131e-23	no_diff		Slc35f6	9.02941e-33	0.202328	0.371	0.243	3.1435e-28	no_diff		Rap1b	1.59706e-49	0.193606	0.985	0.894	5.56001e-45	no_diff
Rac1	2.70497e-27	0.212396	0.955	0.828	9.41708e-23	no_diff		Gm37954	9.06787e-33	0.16019	0.199	0.066	3.15689e-28	no_diff		Tnfsf13b	1.66699e-49	-0.28934	0.115	0.289	5.80345e-45	down
Marf1	2.79994e-27	0.197161	0.394	0.177	9.74772e-23	no_diff		Gm47664	9.42687e-33	0.151041	0.173	0.05	3.28187e-28	no_diff		Ep300	1.78789e-49	0.223969	0.643	0.409	6.22438e-45	no_diff
Fabp3	2.85598e-27	-0.29747	0.214	0.276	9.94281e-23	down		Ttc28	9.52903e-33	0.193225	0.256	0.132	3.31744e-28	no_diff		Ehmt1	1.86989e-49	0.155802	0.449	0.246	6.50984e-45	no_diff
Pgm2l1	2.86192e-27	0.228253	0.351	0.136	9.96349e-23	no_diff		Gm45222	9.75874e-33	0.17154	0.26	0.107	3.39741e-28	no_diff		Rbx1	1.98183e-49	-0.224482	0.744	0.739	6.89953e-45	no_diff
Ube4a	2.99639e-27	0.15416	0.328	0.138	1.04316e-22	no_diff		Tiparp	9.93744e-33	0.249159	0.576	0.438	3.45962e-28	no_diff		Brd3	2.12052e-49	0.199719	0.387	0.183	7.38238e-45	no_diff
Fyttd1	3.10389e-27	0.147917	0.385	0.185	1.08059e-22	no_diff		Rab11a	1.12253e-32	-0.235509	0.688	0.799	3.90797e-28	no_diff		Sri	2.12457e-49	-0.216428	0.724	0.714	7.39649e-45	no_diff
Dennd6a	3.20999e-27	0.207648	0.353	0.142	1.11753e-22	no_diff		Wac	1.14679e-32	0.22964	0.6	0.449	3.99243e-28	no_diff		Ccdc82	2.43911e-49	0.198756	0.354	0.155	8.49151e-45	no_diff
Arhgap30	3.22333e-27	0.262143	0.825	0.612	1.12217e-22	up		Fndc3a	1.19026e-32	0.220334	0.76	0.692	4.14379e-28	no_diff		Ndufa2	2.44563e-49	-0.211946	0.789	0.771	8.51422e-45	no_diff
Gng12	3.24374e-27	0.214623	0.461	0.233	1.12928e-22	no_diff		Tmem179b	1.4933e-32	-0.228394	0.474	0.657	5.19878e-28	no_diff		Uqcr10	2.82418e-49	-0.21615	0.678	0.679	9.83209e-45	no_diff
Trrap	3.30267e-27	0.184017	0.376	0.164	1.14979e-22	no_diff		Tbl1x	1.55629e-32	0.220233	0.586	0.458	5.41805e-28	no_diff		Adam10	2.89243e-49	0.159934	0.584	0.368	1.00697e-44	no_diff
Pgap2	3.57178e-27	-0.254609	0.304	0.402	1.24348e-22	no_diff		Sfmbt1	1.56389e-32	0.18693	0.281	0.141	5.44453e-28	no_diff		Zcchc14	2.93304e-49	0.16745	0.239	0.073	1.02111e-44	no_diff
Vps13a	3.67053e-27	0.130344	0.397	0.201	1.27786e-22	no_diff		Snrpe	1.72608e-32	-0.223405	0.602	0.762	6.00916e-28	no_diff		Clasp1	2.9475e-49	0.176161	0.285	0.106	1.02614e-44	no_diff
Rpl23a	3.70367e-27	0.19796	0.968	0.858	1.2894e-22	no_diff		Mical2	2.05922e-32	0.149499	0.171	0.053	7.16898e-28	no_diff		Polg2	2.99284e-49	0.181154	0.246	0.077	1.04193e-44	no_diff
Cdv3	3.81058e-27	0.178176	0.689	0.45	1.32662e-22	no_diff		Itch	2.21515e-32	0.233275	0.585	0.415	7.71183e-28	no_diff		Trim30a	3.21786e-49	0.296951	0.663	0.429	1.12027e-44	up
Sos2	3.94139e-27	0.200447	0.362	0.152	1.37216e-22	no_diff		Filip1l	2.28405e-32	0.252359	0.644	0.535	7.95168e-28	no_diff		Bclaf1	3.64187e-49	0.261744	0.753	0.524	1.26788e-44	up
Nek9	4.05081e-27	0.185824	0.312	0.115	1.41025e-22	no_diff		Dazap2	2.35406e-32	0.208271	0.874	0.822	8.19541e-28	no_diff		Slc23a2	3.69303e-49	0.179909	0.267	0.09	1.28569e-44	no_diff
Prdm2	4.06177e-27	0.249105	0.497	0.255	1.41407e-22	no_diff		Epb41l2	2.53361e-32	0.228068	0.497	0.347	8.82051e-28	no_diff		Rcc2	3.77382e-49	0.219431	0.431	0.214	1.31382e-44	no_diff
Traf3ip3	4.36119e-27	-0.172087	0.016	0.122	1.51831e-22	no_diff		Fgd4	2.70712e-32	0.237825	0.536	0.384	9.42457e-28	no_diff		Rapgef2	4.0531e-49	0.215694	0.367	0.162	1.41105e-44	no_diff
Emg1	4.47209e-27	-0.187781	0.442	0.467	1.55691e-22	no_diff		Rangap1	2.72582e-32	0.191521	0.317	0.171	9.48969e-28	no_diff		Commd3	4.47981e-49	-0.228899	0.467	0.506	1.5596e-44	no_diff
Ncor2	4.5975e-27	0.217189	0.432	0.204	1.60057e-22	no_diff		Zfp704	2.793e-32	0.227224	0.401	0.267	9.72355e-28	no_diff		Setd7	5.77011e-49	0.181483	0.248	0.082	2.00881e-44	no_diff
Slc30a9	4.62817e-27	0.141911	0.314	0.131	1.61125e-22	no_diff		Akap8	2.82332e-32	0.212145	0.437	0.276	9.8291e-28	no_diff		Smarca4	6.48524e-49	0.252027	0.517	0.286	2.25777e-44	no_diff
Usp25	4.73132e-27	0.229149	0.56	0.323	1.64716e-22	no_diff		Kif13a	3.08074e-32	0.187372	0.292	0.147	1.07253e-27	no_diff		Smg6	6.71153e-49	0.155656	0.389	0.198	2.33655e-44	no_diff
Opa1	4.78527e-27	0.127008	0.337	0.157	1.66595e-22	no_diff		Ubl3	3.10333e-32	0.22182	0.799	0.723	1.08039e-27	no_diff		Man1c1	7.20755e-49	0.190557	0.558	0.339	2.50924e-44	no_diff
Rc3h2	4.83043e-27	0.188634	0.388	0.173	1.68167e-22	no_diff		Arcn1	3.20428e-32	0.222028	0.551	0.422	1.11554e-27	no_diff		Slc45a4	7.21154e-49	0.172083	0.376	0.18	2.51062e-44	no_diff
C5ar1	4.9731e-27	-0.240379	0.876	0.836	1.73133e-22	no_diff		Crkl	3.27942e-32	0.186218	0.301	0.147	1.1417e-27	no_diff		Btg1	8.33558e-49	0.248589	0.808	0.598	2.90195e-44	no_diff
Pkn2	5.02281e-27	0.210833	0.605	0.362	1.74864e-22	no_diff		Rasgef1b	3.33602e-32	0.18589	0.253	0.115	1.1614e-27	no_diff		Hnrnpa3	8.55119e-49	0.250551	0.847	0.65	2.97701e-44	no_diff
Mkln1	5.09267e-27	0.247504	0.554	0.307	1.77296e-22	no_diff		Sla	3.61391e-32	-0.227983	0.317	0.508	1.25815e-27	no_diff		Chml	8.8595e-49	0.158815	0.229	0.071	3.08435e-44	no_diff
Hmox1	5.23662e-27	0.355403	0.822	0.616	1.82308e-22	up		Tm9sf3	3.71084e-32	0.218268	0.838	0.762	1.29189e-27	no_diff		Anxa2	8.97524e-49	-0.243152	0.604	0.567	3.12464e-44	no_diff
Bcl9l	5.39272e-27	0.110482	0.169	0.041	1.87742e-22	no_diff		Etv5	3.78886e-32	0.177758	0.274	0.138	1.31905e-27	no_diff		Snrpe	9.51882e-49	-0.251457	0.602	0.651	3.31388e-44	no_diff
Mfsd14a	5.46301e-27	0.226441	0.453	0.218	1.90189e-22	no_diff		Txk	3.88423e-32	0.106882	0.095	0.012	1.35226e-27	no_diff		Iqcn	9.78047e-49	0.124192	0.116	0.011	3.40497e-44	no_diff
Ifitm2	5.50694e-27	-0.273393	0.988	0.974	1.91719e-22	down		Chml	4.11453e-32	0.167705	0.229	0.092	1.43243e-27	no_diff		Gm12895	9.87376e-49	0.109103	0.096	0.005	3.43745e-44	no_diff
Emilin2	5.5335e-27	0.253772	0.44	0.206	1.92643e-22	no_diff		Adam17	4.13213e-32	0.230128	0.519	0.38	1.43856e-27	no_diff		Ube4a	1.03111e-48	0.144249	0.328	0.154	3.58972e-44	no_diff
Ubr4	5.54316e-27	0.198599	0.437	0.21	1.9298e-22	no_diff		Cd47	4.45937e-32	-0.216136	0.908	0.952	1.55249e-27	no_diff		Lamtor1	1.05816e-48	-0.161934	0.76	0.693	3.68387e-44	no_diff
Surf1	5.76038e-27	-0.236776	0.24	0.341	2.00542e-22	no_diff		Arpc4	4.74394e-32	-0.214172	0.764	0.844	1.65156e-27	no_diff		Hnrnpul2	1.11745e-48	0.258829	0.719	0.496	3.8903e-44	no_diff
Slc15a3	5.81399e-27	-0.223712	0.295	0.325	2.02408e-22	no_diff		Ralgapa1	4.79553e-32	0.193645	0.295	0.143	1.66952e-27	no_diff		Ddb1	1.18755e-48	0.226365	0.506	0.278	4.13434e-44	no_diff
Dhdh	5.81534e-27	0.153016	0.203	0.046	2.02455e-22	no_diff		Cenpx	5.40974e-32	-0.22935	0.61	0.739	1.88335e-27	no_diff		Nek7	1.44864e-48	0.272704	0.617	0.383	5.0433e-44	up
Atp5mpl	5.90964e-27	-0.187634	0.595	0.586	2.05738e-22	no_diff		Frmd6	5.67057e-32	0.173746	0.209	0.085	1.97415e-27	no_diff		Cdc37l1	1.49823e-48	0.165385	0.342	0.163	5.21595e-44	no_diff
Pdxk	6.09045e-27	0.200291	0.404	0.184	2.12033e-22	no_diff		Dpy19l4	5.6784e-32	0.201119	0.323	0.186	1.97688e-27	no_diff		Osbpl9	1.52921e-48	0.210754	0.706	0.474	5.32381e-44	no_diff
Gcnt1	6.51082e-27	0.197933	0.326	0.124	2.26668e-22	no_diff		Jade1	6.25183e-32	0.188586	0.267	0.131	2.17651e-27	no_diff		Mbtps1	1.67748e-48	0.0712211	0.269	0.144	5.83999e-44	no_diff
Kdelc2	6.56266e-27	0.20941	0.316	0.112	2.28472e-22	no_diff		Ubxn1	6.26276e-32	-0.214311	0.745	0.859	2.18032e-27	no_diff		Vav2	1.72852e-48	0.142926	0.242	0.088	6.01768e-44	no_diff
Clip1	6.87887e-27	0.177401	0.538	0.308	2.39481e-22	no_diff		Sash1	6.94402e-32	0.233177	0.658	0.539	2.41749e-27	no_diff		R3hcc1l	1.79376e-48	0.111202	0.294	0.138	6.24479e-44	no_diff
Piezo1	7.05408e-27	0.15551	0.274	0.097	2.45581e-22	no_diff		Soga1	7.13915e-32	0.14655	0.2	0.069	2.48542e-27	no_diff		Il1rl1	1.85503e-48	0.138939	0.247	0.094	6.4581e-44	no_diff
Stat6	7.28197e-27	0.252531	0.584	0.339	2.53515e-22	no_diff		Naxe	7.16913e-32	-0.217712	0.326	0.512	2.49586e-27	no_diff		Trak2	2.08444e-48	0.147597	0.212	0.067	7.25677e-44	no_diff
Hs2st1	7.33424e-27	0.0544509	0.314	0.172	2.55334e-22	no_diff		Cep135	7.36807e-32	0.171876	0.217	0.086	2.56512e-27	no_diff		Arhgap23	2.12828e-48	0.140343	0.147	0.023	7.40941e-44	no_diff
Ide	7.4376e-27	0.122745	0.203	0.061	2.58933e-22	no_diff		Cplane1	8.52808e-32	0.179664	0.243	0.104	2.96897e-27	no_diff		Arl6ip1	2.18871e-48	-0.20705	0.925	0.891	7.61977e-44	no_diff
Ap2b1	7.70059e-27	0.17851	0.506	0.278	2.68088e-22	no_diff		Zranb1	8.65841e-32	0.206575	0.352	0.199	3.01434e-27	no_diff		Hspa4	2.20842e-48	0.262798	0.717	0.487	7.68839e-44	up
Jarid2	7.79843e-27	0.242097	0.456	0.222	2.71494e-22	no_diff		Cotl1	9.81167e-32	0.194633	0.961	0.939	3.41584e-27	no_diff		Rc3h2	2.27415e-48	0.205109	0.388	0.178	7.91724e-44	no_diff
Zfp652	7.94178e-27	0.173546	0.581	0.348	2.76485e-22	no_diff		Actr3	1.06277e-31	-0.209044	0.938	0.971	3.69992e-27	no_diff		Pde3b	2.8036e-48	0.208629	0.465	0.246	9.76046e-44	no_diff
Tpd52	8.24833e-27	-0.199349	0.819	0.783	2.87157e-22	no_diff		Phb2	1.15327e-31	-0.214574	0.532	0.689	4.01498e-27	no_diff		Nxf1	2.95092e-48	0.160269	0.284	0.111	1.02733e-43	no_diff
Jund	8.37223e-27	-0.318454	0.988	0.983	2.91471e-22	down		Ggh	1.1571e-31	-0.232507	0.594	0.733	4.02833e-27	no_diff		Ifnar2	3.22767e-48	-0.223088	0.59	0.606	1.12368e-43	no_diff
P4ha1	9.01679e-27	0.219544	0.607	0.361	3.13911e-22	no_diff		Braf	1.17908e-31	0.165512	0.22	0.085	4.10485e-27	no_diff		Oxr1	3.52903e-48	0.205598	0.419	0.209	1.2286e-43	no_diff
B4galnt1	9.09697e-27	-0.207316	0.056	0.169	3.16702e-22	no_diff		Dhx9	1.21381e-31	0.229885	0.572	0.417	4.22576e-27	no_diff		Atmin	3.87304e-48	0.199062	0.339	0.14	1.34836e-43	no_diff
Ythdc2	9.16885e-27	0.225279	0.304	0.103	3.19204e-22	no_diff		Gm37606	1.23215e-31	0.168432	0.225	0.085	4.28959e-27	no_diff		Srrt	4.04719e-48	0.209973	0.448	0.23	1.40899e-43	no_diff
Rictor	9.24348e-27	0.205075	0.331	0.127	3.21803e-22	no_diff		Akt3	1.36315e-31	0.138474	0.177	0.054	4.74568e-27	no_diff		Ncor1	4.29814e-48	0.235829	0.849	0.662	1.49635e-43	no_diff
March8	9.2444e-27	0.125704	0.29	0.122	3.21835e-22	no_diff		Itgav	1.48873e-31	0.176743	0.258	0.124	5.18287e-27	no_diff		Glg1	4.32222e-48	0.196251	0.765	0.551	1.50474e-43	no_diff
Marveld1	9.71892e-27	0.185494	0.29	0.101	3.38355e-22	no_diff		Ndufb10	1.66794e-31	-0.219831	0.708	0.814	5.80678e-27	no_diff		Ppp4r1	4.43511e-48	0.162971	0.341	0.159	1.54404e-43	no_diff
Alyref	9.92948e-27	-0.160587	0.363	0.376	3.45685e-22	no_diff		Srek1	1.7014e-31	0.228728	0.478	0.333	5.92326e-27	no_diff		H2afz	4.79549e-48	-0.218637	0.937	0.901	1.6695e-43	no_diff
Atf2	1.01208e-26	0.130355	0.336	0.155	3.52344e-22	no_diff		Atp1b3	1.80515e-31	0.230109	0.764	0.647	6.28445e-27	no_diff		Rfk	4.94711e-48	0.203845	0.4	0.192	1.72229e-43	no_diff
Slain2	1.02072e-26	0.171285	0.375	0.171	3.55353e-22	no_diff		Jup	1.8393e-31	0.216646	0.415	0.26	6.40333e-27	no_diff		Rps14	5.06746e-48	-0.174046	0.998	0.976	1.76419e-43	no_diff
Ptpa	1.06496e-26	0.173095	0.468	0.247	3.70755e-22	no_diff		Tmem258	1.93898e-31	-0.231321	0.384	0.565	6.75036e-27	no_diff		Tmpo	5.19267e-48	0.225769	0.445	0.222	1.80777e-43	no_diff
Il1rl1	1.07806e-26	0.201444	0.247	0.067	3.75316e-22	no_diff		Dek	1.9717e-31	0.204219	0.86	0.818	6.86429e-27	no_diff		Ppp1cb	5.21789e-48	0.207567	0.512	0.29	1.81656e-43	no_diff
Gadd45g	1.10189e-26	-0.411438	0.138	0.255	3.83612e-22	down		Trim33	1.98823e-31	0.203211	0.411	0.273	6.92183e-27	no_diff		Kif1c	5.50793e-48	0.194287	0.335	0.141	1.91753e-43	no_diff
2610203C22Rik	1.19575e-26	0.226713	0.397	0.175	4.16288e-22	no_diff		Nek9	2.0463e-31	0.186902	0.312	0.177	7.12399e-27	no_diff		Phf2	5.51529e-48	0.179116	0.258	0.088	1.92009e-43	no_diff
Deptor	1.21257e-26	0.187094	0.368	0.161	4.22145e-22	no_diff		Dnajb4	2.14996e-31	0.216981	0.338	0.178	7.48488e-27	no_diff		Nrip1	5.82511e-48	0.234102	0.619	0.384	2.02795e-43	no_diff
Tmem87b	1.25065e-26	0.214785	0.526	0.29	4.35401e-22	no_diff		Cdc42bpb	2.16549e-31	0.20389	0.37	0.215	7.53893e-27	no_diff		Yme1l1	6.15169e-48	0.202905	0.51	0.281	2.14165e-43	no_diff
Btbd7	1.26398e-26	0.182776	0.522	0.291	4.40041e-22	no_diff		Supt4a	2.17041e-31	-0.221676	0.659	0.786	7.55607e-27	no_diff		Gm43323	6.26061e-48	0.12366	0.167	0.044	2.17957e-43	no_diff
Tuba1b	1.26534e-26	0.266445	0.783	0.558	4.40515e-22	up		Snx3	2.50106e-31	-0.207296	0.944	0.973	8.7072e-27	no_diff		Stk38	6.41517e-48	0.169987	0.622	0.404	2.23338e-43	no_diff
Clasp1	1.2951e-26	0.194541	0.285	0.094	4.50876e-22	no_diff		Cul3	2.52005e-31	0.199186	0.608	0.516	8.77331e-27	no_diff		Rhoc	6.62276e-48	-0.20658	0.658	0.613	2.30565e-43	no_diff
Gtpbp2	1.31226e-26	-0.0496506	0.339	0.253	4.56849e-22	no_diff		Ddb1	2.72874e-31	0.209681	0.506	0.369	9.49984e-27	no_diff		Rras	6.6978e-48	-0.295665	0.41	0.534	2.33177e-43	down
Adam19	1.3259e-26	0.140399	0.49	0.276	4.61598e-22	no_diff		Slc38a6	3.041e-31	0.201322	0.394	0.26	1.05869e-26	no_diff		Tspan3	6.73337e-48	0.216851	0.613	0.376	2.34415e-43	no_diff
Sh3gl1	1.393e-26	0.205568	0.456	0.228	4.84959e-22	no_diff		Rnf216	3.05446e-31	0.225894	0.534	0.391	1.06338e-26	no_diff		Nfkb1	7.28537e-48	0.209255	0.642	0.41	2.53633e-43	no_diff
Gm48838	1.3968e-26	0.0816154	0.161	0.049	4.86282e-22	no_diff		Ptpn18	3.22032e-31	-0.185752	0.958	0.966	1.12112e-26	no_diff		Dennd4b	9.78009e-48	0.183107	0.335	0.14	3.40484e-43	no_diff
Ndufa13	1.40239e-26	-0.202654	0.851	0.819	4.88227e-22	no_diff		9930021J03Rik	3.5188e-31	0.215275	0.381	0.22	1.22504e-26	no_diff		Caprin1	9.93403e-48	0.260573	0.717	0.486	3.45843e-43	up
Tmem127	1.44855e-26	0.205654	0.384	0.167	5.04299e-22	no_diff		Ccdc82	3.6989e-31	0.204394	0.354	0.216	1.28774e-26	no_diff		Dop1a	1.00562e-47	0.170578	0.278	0.107	3.50095e-43	no_diff
Phf3	1.4541e-26	0.235019	0.689	0.444	5.06231e-22	no_diff		Snx29	3.97948e-31	0.193159	0.292	0.15	1.38542e-26	no_diff		Dlg1	1.01894e-47	0.173466	0.278	0.101	3.54733e-43	no_diff
Rap1gds1	1.49404e-26	0.231008	0.585	0.339	5.20134e-22	no_diff		6430548M08Rik	4.28195e-31	0.200883	0.34	0.178	1.49072e-26	no_diff		Nop10	1.0483e-47	-0.236713	0.59	0.612	3.64956e-43	no_diff
Trim44	1.53983e-26	0.159601	0.416	0.209	5.36075e-22	no_diff		Esyt2	4.3789e-31	0.171381	0.232	0.107	1.52447e-26	no_diff		Acap2	1.04913e-47	0.234581	0.707	0.473	3.65243e-43	no_diff
Micu1	1.58921e-26	0.203124	0.476	0.245	5.53268e-22	no_diff		Tnpo1	4.40941e-31	0.203806	0.429	0.251	1.53509e-26	no_diff		Med1	1.11638e-47	0.232025	0.387	0.177	3.88656e-43	no_diff
Sh3pxd2a	1.66398e-26	0.210634	0.376	0.167	5.79297e-22	no_diff		Zfp706	4.96619e-31	-0.205673	0.793	0.869	1.72893e-26	no_diff		Mrps21	1.13159e-47	-0.258076	0.518	0.588	3.93952e-43	no_diff
Ccar1	1.72116e-26	0.254804	0.61	0.362	5.99204e-22	no_diff		Cass4	5.06619e-31	0.183712	0.26	0.121	1.76374e-26	no_diff		Selenoh	1.23979e-47	-0.274942	0.301	0.428	4.31621e-43	down
Slfn5	1.73132e-26	0.318943	0.674	0.437	6.02741e-22	up		Pdpk1	5.14481e-31	0.194507	0.398	0.256	1.79111e-26	no_diff		Tmem87b	1.33567e-47	0.204817	0.526	0.306	4.65002e-43	no_diff
Atl3	1.77094e-26	0.185511	0.431	0.212	6.16534e-22	no_diff		Nenf	5.24455e-31	-0.229756	0.612	0.748	1.82584e-26	no_diff		Tbl1x	1.36342e-47	0.240976	0.586	0.35	4.74662e-43	no_diff
Cttnbp2nl	1.78404e-26	-0.193067	0.624	0.604	6.21097e-22	no_diff		Map3k4	5.3244e-31	0.194466	0.346	0.202	1.85364e-26	no_diff		Man2a2	1.44244e-47	0.184521	0.331	0.144	5.02171e-43	no_diff
Dyrk2	1.80507e-26	0.188195	0.378	0.167	6.28416e-22	no_diff		Arhgap15	5.83691e-31	0.227821	0.497	0.338	2.03206e-26	no_diff		Sys1	1.44623e-47	-0.271077	0.462	0.56	5.03491e-43	down
Id2	1.89321e-26	-0.386508	0.2	0.302	6.59101e-22	down		Cuedc2	6.05847e-31	-0.222754	0.605	0.733	2.1092e-26	no_diff		2810013P06Rik	1.55484e-47	0.1573	0.689	0.467	5.41301e-43	no_diff
Trmt112	1.91796e-26	-0.214571	0.665	0.68	6.6772e-22	no_diff		Lsp1	6.41569e-31	0.23637	0.788	0.62	2.23356e-26	no_diff		Arhgef1	1.57011e-47	0.139112	0.492	0.297	5.46617e-43	no_diff
Fgd4	1.95316e-26	0.217482	0.536	0.296	6.79973e-22	no_diff		Il10ra	6.56676e-31	0.231812	0.635	0.505	2.28615e-26	no_diff		Trpc4ap	1.58823e-47	0.225565	0.599	0.365	5.52925e-43	no_diff
Bmyc	2.00734e-26	-0.245186	0.528	0.594	6.98835e-22	no_diff		Trim65	6.79487e-31	0.200398	0.321	0.177	2.36557e-26	no_diff		Trim33	1.64786e-47	0.206579	0.411	0.203	5.73685e-43	no_diff
Nudt4	2.06744e-26	0.166986	0.401	0.194	7.19758e-22	no_diff		Ttc7	6.95994e-31	0.215092	0.442	0.286	2.42303e-26	no_diff		Wdr36	1.65472e-47	0.218207	0.386	0.179	5.76075e-43	no_diff
Insr	2.12163e-26	0.187902	0.329	0.13	7.38624e-22	no_diff		Utp14b	7.10772e-31	0.163313	0.213	0.082	2.47448e-26	no_diff		Wac	1.67709e-47	0.241907	0.6	0.365	5.83861e-43	no_diff
Kdm6a	2.15333e-26	0.0722391	0.269	0.13	7.49659e-22	no_diff		Marf1	7.17091e-31	0.207619	0.394	0.255	2.49648e-26	no_diff		Spcs2	1.75578e-47	-0.233204	0.767	0.766	6.11258e-43	no_diff
Tmem170b	2.18012e-26	0.0500598	0.315	0.179	7.58986e-22	no_diff		Larp4	8.10796e-31	0.214234	0.501	0.368	2.82271e-26	no_diff		Nsd2	1.96563e-47	0.228114	0.349	0.147	6.84314e-43	no_diff
Gns	2.23623e-26	0.243321	0.775	0.549	7.78519e-22	no_diff		Cd44	8.15363e-31	0.242213	0.584	0.486	2.83861e-26	no_diff		Vamp8	2.00873e-47	-0.184944	0.907	0.867	6.9932e-43	no_diff
Dnajc10	2.24354e-26	0.219441	0.354	0.143	7.81066e-22	no_diff		Vps35	8.18118e-31	0.216041	0.799	0.728	2.84819e-26	no_diff		C1qtnf1	2.01345e-47	0.14554	0.145	0.024	7.00961e-43	no_diff
Zfp664	2.37853e-26	0.0952438	0.224	0.086	8.2806e-22	no_diff		Ctnnb1	9.05936e-31	0.209484	0.642	0.539	3.15393e-26	no_diff		Igf1r	2.09787e-47	0.215031	0.33	0.134	7.30351e-43	no_diff
Copa	2.40083e-26	0.17138	0.642	0.407	8.35824e-22	no_diff		Smarcc1	9.12331e-31	0.214179	0.452	0.322	3.17619e-26	no_diff		S100a10	2.21389e-47	0.160418	0.919	0.753	7.70744e-43	no_diff
Sri	2.40171e-26	-0.153591	0.724	0.672	8.3613e-22	no_diff		Ssu72	9.24182e-31	-0.229223	0.617	0.752	3.21745e-26	no_diff		Degs1	2.23203e-47	0.183502	0.612	0.383	7.77057e-43	no_diff
Sidt2	2.40756e-26	0.201244	0.345	0.138	8.38167e-22	no_diff		Tmem134	9.49304e-31	-0.223759	0.485	0.659	3.30491e-26	no_diff		Gsk3b	2.23711e-47	0.242245	0.735	0.507	7.78826e-43	no_diff
Gxylt1	2.47914e-26	0.155196	0.349	0.157	8.63086e-22	no_diff		Chmp5	9.64284e-31	-0.223161	0.492	0.663	3.35706e-26	no_diff		Ints6	2.27649e-47	0.188281	0.338	0.151	7.92538e-43	no_diff
1600010M07Rik	2.47968e-26	-0.246046	0.131	0.253	8.63277e-22	no_diff		Mdh2	1.32346e-30	-0.222927	0.565	0.71	4.60751e-26	no_diff		Map3k4	2.36437e-47	0.181988	0.346	0.155	8.23131e-43	no_diff
Stim2	2.49777e-26	0.202962	0.427	0.204	8.69572e-22	no_diff		Parp1	1.33527e-30	0.202658	0.462	0.333	4.6486e-26	no_diff		Ran	2.41766e-47	-0.181481	0.699	0.652	8.41683e-43	no_diff
Naa60	2.57665e-26	0.189962	0.378	0.167	8.97034e-22	no_diff		Snrnp70	1.34939e-30	0.219016	0.769	0.668	4.69776e-26	no_diff		Smagp	2.45575e-47	-0.174558	0.84	0.777	8.54943e-43	no_diff
Hmbox1	2.63731e-26	0.174545	0.314	0.12	9.18152e-22	no_diff		Hcfc1r1	1.386e-30	-0.221397	0.599	0.742	4.82523e-26	no_diff		Phactr2	2.85455e-47	0.217667	0.525	0.3	9.93783e-43	no_diff
Slc25a11	2.73243e-26	-0.150753	0.517	0.497	9.51267e-22	no_diff		B930086L07Rik	1.39915e-30	0.126098	0.137	0.033	4.87099e-26	no_diff		Mdm4	2.95018e-47	0.158084	0.45	0.251	1.02707e-42	no_diff
Sec61a1	2.74464e-26	0.194968	0.41	0.19	9.55518e-22	no_diff		Mrps14	1.53877e-30	-0.207998	0.515	0.693	5.35707e-26	no_diff		Pgm2l1	3.22361e-47	0.232296	0.351	0.148	1.12227e-42	no_diff
Tnfrsf1b	2.74712e-26	0.209682	0.562	0.327	9.56383e-22	no_diff		Tecr	1.56336e-30	-0.217518	0.55	0.702	5.44267e-26	no_diff		Mpp6	3.36864e-47	0.287989	0.614	0.385	1.17276e-42	up
Adrb2	2.80639e-26	-0.168228	0.594	0.544	9.77015e-22	no_diff		Tsc1	1.64794e-30	0.171892	0.231	0.098	5.73714e-26	no_diff		Atp10d	3.71056e-47	0.172679	0.326	0.143	1.29179e-42	no_diff
Plek	2.85599e-26	0.262774	0.723	0.488	9.94283e-22	up		Foxo3	1.65318e-30	0.201191	0.349	0.199	5.75537e-26	no_diff		Tnks	4.34725e-47	0.199873	0.358	0.159	1.51345e-42	no_diff
9930021J03Rik	2.89879e-26	0.171642	0.381	0.176	1.00918e-21	no_diff		Mrps16	1.67357e-30	-0.220493	0.369	0.553	5.82636e-26	no_diff		Pomp	4.44417e-47	-0.161511	0.856	0.796	1.54719e-42	no_diff
Pkd1	2.90454e-26	0.199042	0.281	0.091	1.01119e-21	no_diff		Sec11c	1.94099e-30	-0.222889	0.733	0.822	6.75735e-26	no_diff		Myl6	4.56163e-47	-0.199707	0.984	0.95	1.58809e-42	no_diff
Kpna1	2.95009e-26	0.158229	0.244	0.075	1.02704e-21	no_diff		Colgalt1	1.9422e-30	0.221349	0.606	0.479	6.76156e-26	no_diff		Ciita	5.50339e-47	0.241433	0.22	0.062	1.91595e-42	no_diff
Arfgef1	3.00526e-26	0.224782	0.512	0.272	1.04625e-21	no_diff		Ndufs3	1.99944e-30	-0.200441	0.315	0.5	6.96086e-26	no_diff		Afap1l1	5.51439e-47	0.182224	0.33	0.141	1.91978e-42	no_diff
Pafah1b2	3.04781e-26	0.129219	0.357	0.173	1.06106e-21	no_diff		Atrn	2.41375e-30	0.156673	0.192	0.077	8.40324e-26	no_diff		Lgals8	5.74348e-47	0.187903	0.433	0.226	1.99953e-42	no_diff
2410015M20Rik	3.1274e-26	-0.195896	0.515	0.542	1.08877e-21	no_diff		Ap2s1	2.55319e-30	-0.212024	0.849	0.896	8.88867e-26	no_diff		Dcxr	5.7853e-47	-0.279938	0.413	0.504	2.01409e-42	down
Hnrnpm	3.12783e-26	0.224278	0.656	0.417	1.08892e-21	no_diff		Psmb5	2.61766e-30	-0.213863	0.537	0.68	9.11313e-26	no_diff		Usp25	5.87503e-47	0.248876	0.56	0.329	2.04533e-42	no_diff
Arf3	3.31473e-26	0.164512	0.484	0.265	1.15399e-21	no_diff		Ddx3y	2.68184e-30	0.218323	0.489	0.365	9.33655e-26	no_diff		Opa1	6.54203e-47	0.186358	0.337	0.148	2.27754e-42	no_diff
Ccn1	3.37625e-26	-0.319796	0.367	0.36	1.17541e-21	down		Emb	2.7391e-30	-0.208625	0.132	0.294	9.53589e-26	no_diff		Emsy	6.90556e-47	0.210152	0.369	0.167	2.4041e-42	no_diff
AI467606	3.42742e-26	0.129688	0.39	0.201	1.19322e-21	no_diff		Actb	3.01702e-30	0.0176637	1	1	1.05034e-25	no_diff		Dynll2	7.13765e-47	0.239368	0.599	0.362	2.4849e-42	no_diff
Uso1	3.64638e-26	0.204051	0.357	0.149	1.26945e-21	no_diff		Tob1	3.06609e-30	0.230007	0.39	0.236	1.06743e-25	no_diff		Fam43a	7.15893e-47	0.201245	0.356	0.159	2.49231e-42	no_diff
Psmd1	3.65942e-26	0.14874	0.472	0.261	1.27399e-21	no_diff		Eif3m	3.10536e-30	-0.219336	0.574	0.706	1.0811e-25	no_diff		Ppp2r5c	7.55503e-47	0.240978	0.634	0.407	2.63021e-42	no_diff
Tmbim6	3.69088e-26	-0.228629	0.951	0.946	1.28494e-21	no_diff		Tnfaip3	3.11491e-30	0.221663	0.279	0.137	1.08442e-25	no_diff		Fnip1	7.78859e-47	0.224165	0.513	0.293	2.71152e-42	no_diff
Lmbrd2	3.69954e-26	0.187334	0.321	0.124	1.28796e-21	no_diff		Fcgr1	3.13946e-30	-0.247729	0.69	0.783	1.09297e-25	no_diff		Heatr5a	8.01129e-47	0.246922	0.477	0.252	2.78905e-42	no_diff
Bms1	3.75192e-26	0.177262	0.376	0.171	1.30619e-21	no_diff		Eif1	3.23003e-30	-0.157057	0.994	0.996	1.1245e-25	no_diff		Ctcf	8.01505e-47	0.22455	0.653	0.424	2.79036e-42	no_diff
Trappc10	3.92388e-26	0.235769	0.394	0.172	1.36606e-21	no_diff		Clasp1	3.33037e-30	0.180264	0.285	0.147	1.15944e-25	no_diff		Chd2	8.0269e-47	0.280821	0.496	0.27	2.79449e-42	up
Retreg1	4.30959e-26	-0.255442	0.344	0.426	1.50034e-21	no_diff		Ppp1r15b	3.34125e-30	0.20395	0.408	0.26	1.16322e-25	no_diff		Ptbp2	8.33223e-47	0.175858	0.253	0.087	2.90078e-42	no_diff
Idh2	4.31808e-26	0.238	0.69	0.447	1.5033e-21	no_diff		Commd3	3.35556e-30	-0.220442	0.467	0.614	1.16821e-25	no_diff		Tsc22d1	8.69633e-47	0.173107	0.345	0.161	3.02754e-42	no_diff
Sec61b	4.57493e-26	-0.209441	0.79	0.772	1.59272e-21	no_diff		Tlk2	3.36651e-30	0.20117	0.383	0.23	1.17202e-25	no_diff		Rictor	9.29908e-47	0.200242	0.331	0.137	3.23738e-42	no_diff
Bag3	4.59007e-26	0.123514	0.235	0.082	1.59799e-21	no_diff		Mdm4	3.45916e-30	0.212219	0.45	0.318	1.20427e-25	no_diff		Plxna4	1.01886e-46	0.209476	0.315	0.125	3.54708e-42	no_diff
Sec24b	4.63715e-26	0.120209	0.332	0.155	1.61438e-21	no_diff		Cct6a	3.48072e-30	0.218486	0.689	0.564	1.21178e-25	no_diff		Sec16a	1.16453e-46	0.138797	0.251	0.096	4.0542e-42	no_diff
Dhrs1	4.73881e-26	-0.157626	0.34	0.351	1.64977e-21	no_diff		Cryba4	3.64041e-30	-0.145561	0.044	0.163	1.26737e-25	no_diff		Msl2	1.23315e-46	0.202437	0.388	0.183	4.2931e-42	no_diff
Nras	4.77737e-26	0.211932	0.554	0.327	1.66319e-21	no_diff		Sub1	3.66888e-30	-0.21157	0.785	0.878	1.27728e-25	no_diff		Mdh2	1.33337e-46	-0.223729	0.565	0.594	4.64199e-42	no_diff
Acly	4.82005e-26	0.123944	0.327	0.151	1.67805e-21	no_diff		Golgb1	3.74591e-30	0.221148	0.574	0.489	1.3041e-25	no_diff		Cd84	1.4561e-46	0.242255	0.678	0.447	5.06927e-42	no_diff
Slc25a24	5.00897e-26	0.215982	0.328	0.124	1.74382e-21	no_diff		Csnk1a1	3.77358e-30	0.206174	0.808	0.727	1.31373e-25	no_diff		Taok3	1.46601e-46	0.267815	0.794	0.589	5.10378e-42	up
Nup153	5.16882e-26	0.160123	0.337	0.146	1.79947e-21	no_diff		Spi1	4.12283e-30	-0.193363	0.938	0.97	1.43532e-25	no_diff		Twf2	1.46708e-46	-0.28013	0.508	0.606	5.10749e-42	down
Dag1	5.23015e-26	0.199228	0.354	0.147	1.82082e-21	no_diff		Tmem30a	4.12917e-30	0.221712	0.598	0.475	1.43753e-25	no_diff		Fam91a1	1.53406e-46	0.230159	0.353	0.152	5.34068e-42	no_diff
Tbc1d9b	5.32333e-26	0.186126	0.467	0.243	1.85327e-21	no_diff		Mvb12a	4.44597e-30	-0.210183	0.326	0.511	1.54782e-25	no_diff		Kif13a	1.68847e-46	0.192704	0.292	0.109	5.87824e-42	no_diff
Tacc1	5.35816e-26	0.202299	0.885	0.7	1.86539e-21	no_diff		Fam174a	4.45932e-30	-0.224979	0.628	0.765	1.55247e-25	no_diff		Golga3	1.7254e-46	0.168619	0.34	0.156	6.0068e-42	no_diff
Zfp217	5.58695e-26	0.20606	0.406	0.19	1.94504e-21	no_diff		Insr	5.22563e-30	0.193635	0.329	0.182	1.81925e-25	no_diff		Gstm1	1.82084e-46	0.244068	0.477	0.251	6.33908e-42	no_diff
Lrrk1	5.775e-26	0.160632	0.419	0.212	2.01051e-21	no_diff		Heca	5.69009e-30	0.212514	0.395	0.246	1.98095e-25	no_diff		Setd1b	1.82101e-46	0.166376	0.383	0.193	6.33967e-42	no_diff
Spag9	6.09922e-26	0.223667	0.716	0.478	2.12338e-21	no_diff		Nrd1	5.8972e-30	0.222377	0.591	0.448	2.05305e-25	no_diff		Ip6k1	1.83768e-46	0.206837	0.438	0.223	6.3977e-42	no_diff
Spg20	6.30487e-26	0.134683	0.303	0.128	2.19498e-21	no_diff		Rps27l	6.10389e-30	-0.241261	0.796	0.872	2.12501e-25	no_diff		Pdia6	1.88398e-46	-0.209473	0.777	0.72	6.55889e-42	no_diff
Rarg	6.31887e-26	0.195041	0.357	0.152	2.19985e-21	no_diff		Ergic3	6.20026e-30	-0.216349	0.624	0.759	2.15856e-25	no_diff		Gtf2i	1.98723e-46	0.234707	0.435	0.217	6.91834e-42	no_diff
Rere	6.32883e-26	0.233475	0.431	0.202	2.20332e-21	no_diff		Ncf4	6.33645e-30	-0.229408	0.46	0.626	2.20597e-25	no_diff		Gm43788	2.09476e-46	0.119351	0.149	0.031	7.2927e-42	no_diff
Irf5	6.34217e-26	-0.197357	0.622	0.616	2.20796e-21	no_diff		Foxn3	6.51784e-30	0.231589	0.668	0.559	2.26912e-25	no_diff		Dusp6	2.19095e-46	0.299328	0.676	0.455	7.62756e-42	up
Pnisr	6.37413e-26	0.237517	0.653	0.41	2.21909e-21	no_diff		Pdgfb	8.92249e-30	0.195144	0.301	0.147	3.10628e-25	no_diff		Mkln1	2.19225e-46	0.232165	0.554	0.328	7.63208e-42	no_diff
Cbx4	6.40234e-26	0.183831	0.392	0.181	2.22891e-21	no_diff		Nr2c2	9.06315e-30	0.197374	0.327	0.173	3.15524e-25	no_diff		Chd1	2.209e-46	0.216989	0.547	0.319	7.69043e-42	no_diff
Lyst	6.65523e-26	0.12178	0.261	0.102	2.31695e-21	no_diff		Myof	9.67855e-30	0.219601	0.692	0.587	3.36949e-25	no_diff		Foxo3	2.43868e-46	0.182581	0.349	0.156	8.49002e-42	no_diff
Ndufb10	6.79217e-26	-0.118375	0.708	0.63	2.36463e-21	no_diff		Smurf2	1.04424e-29	0.203102	0.402	0.255	3.63541e-25	no_diff		Rasa1	2.624e-46	0.255523	0.612	0.377	9.13521e-42	no_diff
Cep120	6.81618e-26	0.176891	0.253	0.077	2.37299e-21	no_diff		Lacc1	1.05561e-29	0.240406	0.724	0.618	3.67499e-25	no_diff		Glul	2.86865e-46	0.205994	0.952	0.823	9.98692e-42	no_diff
Ankrd12	6.84719e-26	0.283503	0.643	0.399	2.38378e-21	up		Fam213b	1.06226e-29	-0.247047	0.588	0.732	3.69814e-25	no_diff		Sorbs3	2.86953e-46	0.123714	0.237	0.09	9.98999e-42	no_diff
Chd6	7.00323e-26	0.189664	0.469	0.245	2.4381e-21	no_diff		Hyi	1.06339e-29	-0.208721	0.331	0.521	3.70207e-25	no_diff		Laptm4a	3.33257e-46	-0.171048	0.949	0.895	1.1602e-41	no_diff
Gm37494	7.05889e-26	0.229392	0.398	0.179	2.45748e-21	no_diff		Ifit1	1.09487e-29	-0.266472	0.076	0.18	3.81167e-25	down		Cacul1	3.33469e-46	0.164532	0.315	0.135	1.16094e-41	no_diff
Nlrp3	7.08315e-26	-0.278413	0.212	0.303	2.46593e-21	down		Tmf1	1.17589e-29	0.221656	0.633	0.512	4.09373e-25	no_diff		Tbxas1	3.48834e-46	0.226507	0.726	0.5	1.21443e-41	no_diff
Nipsnap2	7.59134e-26	0.122171	0.281	0.118	2.64285e-21	no_diff		Uqcrq	1.30395e-29	-0.218106	0.76	0.841	4.53957e-25	no_diff		Stk3	3.55662e-46	0.204838	0.353	0.157	1.2382e-41	no_diff
Drap1	7.69675e-26	-0.193189	0.726	0.701	2.67955e-21	no_diff		Khsrp	1.34828e-29	0.19883	0.39	0.225	4.69391e-25	no_diff		Virma	3.66783e-46	0.173325	0.394	0.197	1.27692e-41	no_diff
Tnrc6a	7.71165e-26	0.156105	0.555	0.331	2.68473e-21	no_diff		Iscu	1.56352e-29	-0.218123	0.453	0.625	5.44325e-25	no_diff		Map3k5	3.71708e-46	0.16531	0.29	0.117	1.29406e-41	no_diff
Dnajb4	8.29184e-26	0.134359	0.338	0.159	2.88672e-21	no_diff		Ppp2r5a	1.69416e-29	0.218648	0.576	0.448	5.89805e-25	no_diff		Zfp407	3.96708e-46	0.12841	0.24	0.094	1.3811e-41	no_diff
Ppp4r1	8.32799e-26	0.151103	0.341	0.153	2.89931e-21	no_diff		Slc50a1	1.74495e-29	-0.2017	0.296	0.476	6.07485e-25	no_diff		Kat2b	4.68571e-46	0.230694	0.364	0.162	1.63128e-41	no_diff
Kif1c	8.3506e-26	0.206586	0.335	0.132	2.90718e-21	no_diff		Gm43499	1.75546e-29	0.0902674	0.093	0.013	6.11145e-25	no_diff		H2-Q4	4.69812e-46	0.198454	0.398	0.193	1.6356e-41	no_diff
Synj1	8.73179e-26	0.17266	0.624	0.393	3.03988e-21	no_diff		Fndc3b	1.75718e-29	0.213279	0.44	0.309	6.11745e-25	no_diff		Ubtf	4.70728e-46	0.263371	0.657	0.428	1.63879e-41	up
Epc1	8.92949e-26	0.145686	0.424	0.22	3.10871e-21	no_diff		Dad1	1.9912e-29	-0.208047	0.786	0.868	6.93216e-25	no_diff		Pak2	4.74557e-46	0.248741	0.892	0.739	1.65212e-41	no_diff
Atad2b	9.21979e-26	0.18254	0.457	0.237	3.20978e-21	no_diff		Mark2	2.02448e-29	0.21219	0.504	0.346	7.04803e-25	no_diff		Ppp1r15b	4.83738e-46	0.192103	0.408	0.203	1.68408e-41	no_diff
Gnpda1	9.30217e-26	0.176883	0.57	0.34	3.23846e-21	no_diff		Trim44	2.07504e-29	0.210633	0.416	0.272	7.22404e-25	no_diff		Etnk1	5.1274e-46	0.186076	0.399	0.202	1.78505e-41	no_diff
Hcls1	9.45951e-26	-0.215463	0.737	0.741	3.29323e-21	no_diff		Mkln1	2.09964e-29	0.213545	0.554	0.442	7.3097e-25	no_diff		Themis2	5.36983e-46	0.175022	0.465	0.26	1.86945e-41	no_diff
Lair1	9.75249e-26	-0.280219	0.61	0.676	3.39523e-21	down		Erp29	2.10431e-29	-0.192536	0.918	0.953	7.32595e-25	no_diff		Lamp2	5.47218e-46	0.186421	0.969	0.897	1.90508e-41	no_diff
Limd1	9.85611e-26	0.179331	0.482	0.261	3.43131e-21	no_diff		Man1a	2.39385e-29	0.221681	0.761	0.686	8.33396e-25	no_diff		Arhgap21	5.88671e-46	0.163197	0.243	0.082	2.0494e-41	no_diff
Arhgef1	9.93691e-26	0.162657	0.492	0.272	3.45944e-21	no_diff		Pag1	2.4233e-29	0.165103	0.241	0.114	8.43648e-25	no_diff		Stat5b	5.96102e-46	0.196069	0.324	0.134	2.07527e-41	no_diff
Stxbp3	1.00063e-25	-0.157371	0.653	0.591	3.48359e-21	no_diff		Trmt112	2.45697e-29	-0.216428	0.665	0.782	8.55371e-25	no_diff		Rap1gds1	6.08722e-46	0.207459	0.585	0.358	2.11921e-41	no_diff
Arhgap21	1.00202e-25	0.178814	0.243	0.069	3.48842e-21	no_diff		Ptpn12	2.79448e-29	0.21327	0.46	0.315	9.72871e-25	no_diff		Apobec1	6.69148e-46	-0.286764	0.412	0.511	2.32957e-41	down
Blnk	1.00259e-25	-0.188855	0.47	0.48	3.49043e-21	no_diff		Hectd1	2.81563e-29	0.194547	0.639	0.563	9.80234e-25	no_diff		Nrros	6.80188e-46	0.217686	0.851	0.656	2.36801e-41	no_diff
Psme2	1.15115e-25	-0.189978	0.606	0.598	4.00762e-21	no_diff		Qprt	2.88987e-29	-0.0932573	0.015	0.107	1.00608e-24	no_diff		Rilpl2	7.27982e-46	-0.313568	0.315	0.45	2.5344e-41	down
Stk38	1.23176e-25	0.167183	0.622	0.392	4.28825e-21	no_diff		Stk3	3.14135e-29	0.196806	0.353	0.21	1.09363e-24	no_diff		Hs6st1	7.55406e-46	0.103798	0.277	0.132	2.62987e-41	no_diff
Fam213b	1.23517e-25	0.25896	0.588	0.356	4.30011e-21	no_diff		Gprc5c	3.17538e-29	0.166941	0.236	0.096	1.10548e-24	no_diff		Crkl	8.00057e-46	0.171834	0.301	0.123	2.78532e-41	no_diff
Clec4e	1.2408e-25	-0.172904	0.006	0.093	4.31973e-21	no_diff		Setd1b	3.29836e-29	0.196584	0.383	0.245	1.14829e-24	no_diff		Sestd1	8.26585e-46	0.163388	0.242	0.083	2.87767e-41	no_diff
Zc3h18	1.2869e-25	0.164016	0.429	0.22	4.48021e-21	no_diff		Dag1	3.32898e-29	0.186669	0.354	0.225	1.15895e-24	no_diff		Vcl	8.69603e-46	0.207549	0.22	0.064	3.02744e-41	no_diff
Akap13	1.32205e-25	0.250784	0.896	0.728	4.60257e-21	no_diff		Usp48	3.43314e-29	0.212943	0.474	0.333	1.19521e-24	no_diff		Dstyk	8.99456e-46	0.173413	0.349	0.16	3.13137e-41	no_diff
Dnajb9	1.33487e-25	0.253713	0.496	0.269	4.64723e-21	no_diff		Klc1	3.78624e-29	0.206627	0.489	0.342	1.31814e-24	no_diff		Pdpk1	9.91749e-46	0.175484	0.398	0.198	3.45267e-41	no_diff
Zfp131	1.38929e-25	0.184818	0.332	0.135	4.83668e-21	no_diff		Ids	3.8175e-29	0.198378	0.375	0.225	1.32903e-24	no_diff		Dnajb4	1.00361e-45	0.19797	0.338	0.147	3.49398e-41	no_diff
H2-Aa	1.40551e-25	-0.761586	0.642	0.653	4.89314e-21	down		5430434F05Rik	3.82088e-29	0.112705	0.129	0.03	1.3302e-24	no_diff		Dctn3	1.09297e-45	-0.215271	0.578	0.611	3.80506e-41	no_diff
Herpud1	1.41567e-25	-0.223908	0.575	0.566	4.9285e-21	no_diff		Pex13	4.0421e-29	-0.187118	0.214	0.387	1.40722e-24	no_diff		Rnf10	1.16132e-45	0.163857	0.579	0.367	4.04301e-41	no_diff
Sltm	1.42739e-25	0.233692	0.633	0.392	4.96931e-21	no_diff		Fryl	4.15502e-29	0.175974	0.272	0.136	1.44653e-24	no_diff		Limd1	1.16464e-45	0.204699	0.482	0.27	4.05457e-41	no_diff
Anks1	1.52165e-25	0.194846	0.354	0.149	5.29748e-21	no_diff		Pspc1	4.18182e-29	0.166117	0.244	0.126	1.45586e-24	no_diff		Tmem165	1.1927e-45	0.161892	0.569	0.353	4.15227e-41	no_diff
H2afv	1.6467e-25	-0.160884	0.624	0.597	5.73281e-21	no_diff		Exoc4	4.35253e-29	0.222518	0.488	0.334	1.51529e-24	no_diff		Rasgrp4	1.19774e-45	0.215865	0.439	0.224	4.16981e-41	no_diff
Pank3	1.72609e-25	0.195706	0.313	0.118	6.00923e-21	no_diff		Cxxc5	4.49997e-29	0.149668	0.171	0.055	1.56662e-24	no_diff		Armc8	1.27435e-45	0.17279	0.266	0.095	4.43653e-41	no_diff
Atrn	1.72848e-25	0.157453	0.192	0.044	6.01754e-21	no_diff		Hscb	4.5926e-29	-0.175576	0.162	0.328	1.59887e-24	no_diff		Oasl2	1.30071e-45	0.221802	0.377	0.177	4.52829e-41	no_diff
Coro2a	1.74969e-25	-0.16961	0.025	0.126	6.09136e-21	no_diff		Zcchc2	4.67029e-29	0.189545	0.336	0.198	1.62591e-24	no_diff		Ptpn18	1.32986e-45	-0.184132	0.958	0.913	4.62979e-41	no_diff
Sec24c	1.79788e-25	0.196778	0.306	0.111	6.25912e-21	no_diff		Cdk12	4.80218e-29	0.226387	0.593	0.448	1.67183e-24	no_diff		Zc3h18	1.41153e-45	0.193482	0.429	0.22	4.9141e-41	no_diff
Tlr2	1.81022e-25	-0.283383	0.423	0.515	6.30209e-21	down		Dido1	4.87426e-29	0.21097	0.4	0.252	1.69693e-24	no_diff		Tpp1	1.47204e-45	0.252082	0.775	0.57	5.12475e-41	no_diff
Tfe3	1.95378e-25	0.210909	0.612	0.373	6.80189e-21	no_diff		Cela1	4.92621e-29	-0.209025	0.151	0.306	1.71501e-24	no_diff		Xpr1	1.60747e-45	0.20533	0.39	0.186	5.59625e-41	no_diff
Rassf3	1.95994e-25	0.17439	0.477	0.257	6.82335e-21	no_diff		1700020I14Rik	5.44093e-29	0.201362	0.672	0.586	1.8942e-24	no_diff		Mrps14	1.60777e-45	-0.224776	0.515	0.561	5.59727e-41	no_diff
Psen2	1.98777e-25	-0.231037	0.225	0.31	6.92022e-21	no_diff		Lmbrd2	5.4629e-29	0.189076	0.321	0.185	1.90185e-24	no_diff		Ppig	1.62565e-45	0.264814	0.726	0.505	5.65953e-41	up
Eid1	2.00699e-25	0.241002	0.868	0.68	6.98715e-21	no_diff		Chd3	5.6527e-29	0.202877	0.323	0.198	1.96793e-24	no_diff		Ecm1	1.89e-45	0.03723	0.506	0.337	6.57985e-41	no_diff
Ago1	2.06838e-25	0.175893	0.29	0.104	7.20085e-21	no_diff		Cdr2	5.66669e-29	0.206593	0.361	0.216	1.9728e-24	no_diff		Atrn	1.97688e-45	0.14453	0.192	0.056	6.8823e-41	no_diff
Clasp2	2.09575e-25	0.204696	0.435	0.213	7.29614e-21	no_diff		Ndst1	5.85087e-29	0.134823	0.15	0.041	2.03692e-24	no_diff		Tnfrsf11a	2.0003e-45	0.202649	0.504	0.287	6.96384e-41	no_diff
Spen	2.17897e-25	0.205493	0.49	0.262	7.58585e-21	no_diff		Nop10	5.91092e-29	-0.224048	0.59	0.726	2.05783e-24	no_diff		Mau2	2.0201e-45	0.141667	0.402	0.218	7.03276e-41	no_diff
Tmem8	2.25325e-25	0.163305	0.225	0.063	7.84448e-21	no_diff		Rasa3	5.96083e-29	0.202201	0.467	0.337	2.0752e-24	no_diff		Mark3	2.09287e-45	0.137122	0.461	0.269	7.28613e-41	no_diff
Tmem245	2.26109e-25	0.114028	0.269	0.114	7.87175e-21	no_diff		Susd1	6.12081e-29	-0.152606	0.067	0.198	2.1309e-24	no_diff		Gm26740	2.15534e-45	0.000519725	0.497	0.363	7.50362e-41	no_diff
Gnai2	2.34671e-25	-0.183178	0.994	0.985	8.16984e-21	no_diff		Itpkb	6.1538e-29	0.200489	0.388	0.23	2.14238e-24	no_diff		Ireb2	2.18572e-45	0.197942	0.314	0.126	7.60938e-41	no_diff
Emsy	2.37839e-25	0.18492	0.369	0.165	8.28011e-21	no_diff		Rhoa	6.29397e-29	-0.168722	0.994	0.993	2.19118e-24	no_diff		Tspan5	2.20032e-45	0.124824	0.194	0.062	7.66019e-41	no_diff
Abl1	2.58261e-25	0.123614	0.358	0.181	8.9911e-21	no_diff		Cep128	7.11795e-29	0.125068	0.146	0.043	2.47804e-24	no_diff		Hipk3	2.2509e-45	0.144407	0.306	0.137	7.83629e-41	no_diff
Mdm2	2.6267e-25	-0.12037	0.367	0.307	9.14458e-21	no_diff		Parp14	7.16812e-29	0.263134	0.701	0.578	2.49551e-24	up		Sin3b	2.30156e-45	-0.20625	0.643	0.648	8.01264e-41	no_diff
Pan3	2.64169e-25	0.183284	0.462	0.243	9.19678e-21	no_diff		Atg101	8.38908e-29	-0.192105	0.277	0.451	2.92057e-24	no_diff		Prune2	2.35347e-45	0.223592	0.567	0.344	8.19338e-41	no_diff
Acat1	2.73817e-25	0.246706	0.575	0.336	9.53266e-21	no_diff		Rnf145	8.84476e-29	0.203744	0.401	0.252	3.07922e-24	no_diff		Ticam2	2.49847e-45	0.177883	0.348	0.165	8.69816e-41	no_diff
Rab22a	2.75282e-25	0.112198	0.4	0.216	9.58365e-21	no_diff		Ap1b1	9.20829e-29	0.213531	0.773	0.693	3.20577e-24	no_diff		Cnot6l	2.54701e-45	0.236339	0.55	0.323	8.86717e-41	no_diff
Cdk12	2.76786e-25	0.145948	0.593	0.372	9.63604e-21	no_diff		Wdr83os	9.88725e-29	-0.220172	0.6	0.734	3.44215e-24	no_diff		Ddx21	2.57439e-45	0.184909	0.449	0.247	8.96248e-41	no_diff
6820431F20Rik	2.77915e-25	0.155744	0.556	0.333	9.67532e-21	no_diff		Tnks	9.89751e-29	0.194876	0.358	0.221	3.44572e-24	no_diff		Pcnt	2.70511e-45	0.236846	0.344	0.147	9.41759e-41	no_diff
Coa3	2.91504e-25	-0.185924	0.529	0.55	1.01484e-20	no_diff		Zc3h7a	1.00564e-28	0.215203	0.495	0.34	3.50102e-24	no_diff		Zfp131	2.90429e-45	0.179706	0.332	0.148	1.0111e-40	no_diff
Mtm1	2.92864e-25	0.195056	0.337	0.139	1.01958e-20	no_diff		Mpc1	1.0448e-28	-0.221061	0.535	0.677	3.63736e-24	no_diff		Mtmr3	2.92754e-45	0.177489	0.353	0.163	1.01919e-40	no_diff
Rin3	3.00195e-25	-0.222419	0.137	0.246	1.0451e-20	no_diff		Srp9	1.06497e-28	-0.205342	0.68	0.803	3.70759e-24	no_diff		Itga6	2.94534e-45	-0.295281	0.162	0.313	1.02539e-40	down
Lgals8	3.06342e-25	0.168449	0.433	0.221	1.0665e-20	no_diff		Gm8463	1.087e-28	0.160597	0.149	0.048	3.78427e-24	no_diff		C1ra	2.98746e-45	0.0669865	0.09	0.014	1.04006e-40	no_diff
Stk3	3.12632e-25	0.20241	0.353	0.147	1.0884e-20	no_diff		Trrap	1.08904e-28	0.195793	0.376	0.221	3.7914e-24	no_diff		Ccnt1	3.0429e-45	0.153621	0.367	0.188	1.05935e-40	no_diff
Cdkn2aip	3.13894e-25	0.101926	0.29	0.132	1.09279e-20	no_diff		Vps13d	1.11774e-28	0.195582	0.341	0.19	3.89131e-24	no_diff		Zc3h13	3.16046e-45	0.276435	0.55	0.322	1.10028e-40	up
Sipa1l2	3.352e-25	0.130046	0.179	0.042	1.16697e-20	no_diff		Slmap	1.20677e-28	0.203272	0.388	0.242	4.20127e-24	no_diff		Dpp7	3.1644e-45	0.139987	0.333	0.163	1.10165e-40	no_diff
Setd7	3.43953e-25	0.180106	0.248	0.075	1.19744e-20	no_diff		Mfsd4a	1.30297e-28	0.0926022	0.096	0.016	4.53615e-24	no_diff		Rab35	3.51978e-45	0.200237	0.56	0.336	1.22538e-40	no_diff
Hp	3.60386e-25	-0.118109	0.001	0.078	1.25465e-20	no_diff		Ehbp1l1	1.33745e-28	0.218372	0.625	0.512	4.65619e-24	no_diff		Fnip2	3.64916e-45	0.162112	0.233	0.078	1.27042e-40	no_diff
Erlin1	3.6052e-25	0.199238	0.325	0.126	1.25511e-20	no_diff		Exoc5	1.41436e-28	0.215526	0.481	0.334	4.92394e-24	no_diff		Parg	3.68318e-45	0.179415	0.347	0.159	1.28226e-40	no_diff
Tmem14c	3.68554e-25	-0.145116	0.758	0.706	1.28308e-20	no_diff		Zmym5	1.46928e-28	0.201884	0.408	0.288	5.11514e-24	no_diff		Mark2	3.85326e-45	0.178044	0.504	0.295	1.34147e-40	no_diff
Celf2	3.68667e-25	0.207131	0.838	0.63	1.28348e-20	no_diff		Capn2	1.49812e-28	0.209093	0.645	0.553	5.21556e-24	no_diff		Arf3	4.54732e-45	0.170122	0.484	0.28	1.5831e-40	no_diff
Etnk1	3.74881e-25	0.213	0.399	0.19	1.30511e-20	no_diff		Ahctf1	1.59935e-28	0.187325	0.338	0.182	5.56799e-24	no_diff		Ttll3	5.15448e-45	0.0601496	0.161	0.062	1.79448e-40	no_diff
Ep300	3.78539e-25	0.210234	0.643	0.405	1.31785e-20	no_diff		Spred2	1.68604e-28	0.153581	0.208	0.083	5.86979e-24	no_diff		Gns	5.15534e-45	0.209788	0.775	0.573	1.79478e-40	no_diff
Pip5k1c	3.80686e-25	0.174966	0.385	0.18	1.32532e-20	no_diff		Itpr2	1.81252e-28	0.215592	0.449	0.317	6.31011e-24	no_diff		Adap2	6.11393e-45	0.270186	0.765	0.558	2.1285e-40	up
Cited2	3.98636e-25	-0.354842	0.819	0.862	1.38781e-20	down		Zc3h18	1.94749e-28	0.202221	0.429	0.276	6.78e-24	no_diff		Larp1b	6.64901e-45	0.139441	0.226	0.08	2.31479e-40	no_diff
Taf10	4.17205e-25	-0.17673	0.693	0.664	1.45246e-20	no_diff		Epb41	2.07299e-28	0.193755	0.451	0.335	7.21689e-24	no_diff		Samhd1	6.67318e-45	0.228785	0.87	0.689	2.3232e-40	no_diff
Efcab14	4.20442e-25	0.170372	0.406	0.2	1.46373e-20	no_diff		Vdac1	2.276e-28	-0.211693	0.517	0.672	7.92367e-24	no_diff		Ndufb10	6.89129e-45	-0.212789	0.708	0.712	2.39913e-40	no_diff
Dctn3	4.226e-25	-0.177693	0.578	0.586	1.47124e-20	no_diff		Virma	2.53779e-28	0.183934	0.394	0.273	8.83508e-24	no_diff		Capza2	7.34349e-45	-0.13931	0.965	0.903	2.55656e-40	no_diff
Gng2	4.25905e-25	-0.173251	0.745	0.708	1.48274e-20	no_diff		Pltp	2.64088e-28	-0.236	0.988	0.99	9.19397e-24	no_diff		Dhx15	7.50955e-45	0.208416	0.489	0.272	2.61438e-40	no_diff
Gm37954	4.27616e-25	0.144423	0.199	0.052	1.4887e-20	no_diff		Cnot6l	2.76008e-28	0.218616	0.55	0.421	9.60895e-24	no_diff		Copa	7.71314e-45	0.215212	0.642	0.41	2.68525e-40	no_diff
Ppp1r11	4.44695e-25	-0.153378	0.49	0.472	1.54816e-20	no_diff		Tbc1d9	2.91515e-28	0.198013	0.356	0.233	1.01488e-23	no_diff		Papola	8.07693e-45	0.239897	0.704	0.481	2.8119e-40	no_diff
Pdlim1	4.48301e-25	0.222157	0.462	0.238	1.56071e-20	no_diff		Sfswap	2.97255e-28	0.199259	0.378	0.231	1.03486e-23	no_diff		Ctsa	8.53665e-45	-0.199439	0.954	0.914	2.97195e-40	no_diff
Gak	4.50417e-25	0.171133	0.363	0.164	1.56808e-20	no_diff		Lpin2	3.0514e-28	0.20457	0.435	0.326	1.06231e-23	no_diff		Kmt5b	9.02012e-45	0.204298	0.481	0.268	3.14027e-40	no_diff
Pak2	4.55043e-25	0.259296	0.892	0.742	1.58419e-20	no_diff		Capza2	3.21518e-28	-0.169563	0.965	0.979	1.11933e-23	no_diff		Hnrnpm	9.88255e-45	0.221536	0.656	0.428	3.44051e-40	no_diff
Snhg1	4.67095e-25	-0.201434	0.281	0.324	1.62614e-20	no_diff		Rps23	3.30054e-28	-0.159783	0.989	0.992	1.14905e-23	no_diff		Rabl6	9.96882e-45	0.19174	0.45	0.243	3.47055e-40	no_diff
Ccdc47	4.67367e-25	0.177184	0.578	0.351	1.62709e-20	no_diff		Rictor	3.87189e-28	0.189703	0.331	0.177	1.34796e-23	no_diff		Tlr4	1.11332e-44	0.190512	0.391	0.19	3.8759e-40	no_diff
Ticam2	4.76389e-25	0.224061	0.348	0.142	1.6585e-20	no_diff		2510009E07Rik	3.97526e-28	0.174579	0.252	0.134	1.38395e-23	no_diff		Fcgr3	1.11485e-44	-0.143412	0.992	0.956	3.88123e-40	no_diff
Mta3	4.76725e-25	-0.189167	0.194	0.259	1.65967e-20	no_diff		Cryab	4.1315e-28	-0.219265	0.156	0.277	1.43834e-23	no_diff		Flii	1.19567e-44	0.188781	0.644	0.423	4.16262e-40	no_diff
Rab10	4.79236e-25	0.137443	0.755	0.538	1.66841e-20	no_diff		Uhmk1	4.2092e-28	0.189817	0.351	0.213	1.46539e-23	no_diff		Foxo1	1.30273e-44	0.151979	0.25	0.091	4.53531e-40	no_diff
AW549877	4.81139e-25	0.0869472	0.239	0.102	1.67504e-20	no_diff		Ttc14	4.29709e-28	0.22394	0.528	0.4	1.49599e-23	no_diff		Pxn	1.32676e-44	0.204558	0.526	0.309	4.619e-40	no_diff
Ctcf	4.92147e-25	0.199974	0.653	0.417	1.71336e-20	no_diff		Clcn4	4.45696e-28	0.204354	0.447	0.308	1.55165e-23	no_diff		Lcor	1.46836e-44	0.113558	0.21	0.082	5.11194e-40	no_diff
Brd1	4.95855e-25	0.140426	0.698	0.479	1.72627e-20	no_diff		Taf10	5.0264e-28	-0.211642	0.693	0.803	1.74989e-23	no_diff		Naa60	1.53269e-44	0.167507	0.378	0.19	5.3359e-40	no_diff
Twf1	5.03662e-25	0.246098	0.59	0.356	1.75345e-20	no_diff		Myl12a	5.19316e-28	-0.203941	0.826	0.887	1.80795e-23	no_diff		Golgb1	1.5541e-44	0.285072	0.574	0.35	5.41044e-40	up
Add1	5.22494e-25	0.140081	0.6	0.382	1.81901e-20	no_diff		Iqcn	5.30734e-28	0.113286	0.116	0.027	1.8477e-23	no_diff		Hmbox1	1.7602e-44	0.171763	0.314	0.134	6.12798e-40	no_diff
Copb1	5.25719e-25	0.209078	0.608	0.388	1.83024e-20	no_diff		Clec4e	5.70331e-28	-0.0999581	0.006	0.079	1.98555e-23	no_diff		Arid5a	1.81665e-44	0.20106	0.338	0.148	6.32448e-40	no_diff
Ap3m1	5.48093e-25	0.145993	0.279	0.106	1.90813e-20	no_diff		Tmem59	5.7252e-28	-0.202209	0.885	0.935	1.99317e-23	no_diff		Uqcrq	1.8179e-44	-0.19493	0.76	0.726	6.32884e-40	no_diff
Txnrd1	5.48854e-25	0.173892	0.328	0.138	1.91078e-20	no_diff		Pgm2l1	6.05137e-28	0.200661	0.351	0.215	2.10672e-23	no_diff		Ralgapb	1.95862e-44	0.153425	0.232	0.079	6.81874e-40	no_diff
Gm2a	5.52493e-25	-0.230877	0.706	0.729	1.92345e-20	no_diff		Spopl	6.19028e-28	0.186755	0.308	0.167	2.15508e-23	no_diff		Spty2d1	2.01665e-44	0.202512	0.415	0.21	7.02077e-40	no_diff
Atp9b	5.914e-25	0.18812	0.305	0.114	2.0589e-20	no_diff		Vps13a	6.2271e-28	0.205532	0.397	0.252	2.1679e-23	no_diff		Plscr1	2.08718e-44	-0.162845	0.01	0.121	7.2663e-40	no_diff
Fto	6.03517e-25	0.0885639	0.253	0.111	2.10108e-20	no_diff		Pglyrp1	6.87572e-28	-0.0861882	0.01	0.088	2.39371e-23	no_diff		Txnip	2.15853e-44	-0.101043	0.986	0.932	7.51471e-40	no_diff
Tmem179b	6.11209e-25	-0.213617	0.474	0.516	2.12786e-20	no_diff		Gm38399	7.21071e-28	0.12744	0.172	0.057	2.51034e-23	no_diff		Trmt112	2.27018e-44	-0.237078	0.665	0.695	7.90341e-40	no_diff
Prdx6	6.12175e-25	-0.195976	0.257	0.321	2.13123e-20	no_diff		Slpi	7.25147e-28	-0.0831017	0.001	0.062	2.52453e-23	no_diff		Dicer1	2.39667e-44	0.194377	0.362	0.169	8.34376e-40	no_diff
F830016B08Rik	6.14074e-25	0.218923	0.277	0.091	2.13784e-20	no_diff		Tmem219	7.38699e-28	-0.205359	0.381	0.557	2.57171e-23	no_diff		Mitf	2.3998e-44	0.228994	0.405	0.198	8.35465e-40	no_diff
Kif13a	6.23576e-25	0.191151	0.292	0.106	2.17092e-20	no_diff		Scp2	7.39963e-28	-0.20567	0.707	0.811	2.57611e-23	no_diff		Rabep1	2.41302e-44	0.234042	0.589	0.361	8.4007e-40	no_diff
Uxs1	6.25387e-25	0.171091	0.225	0.061	2.17722e-20	no_diff		Arhgef2	7.6475e-28	0.20347	0.555	0.434	2.6624e-23	no_diff		Supt16	2.8885e-44	0.228921	0.616	0.394	1.0056e-39	no_diff
Rab24	6.3598e-25	-0.15893	0.41	0.403	2.2141e-20	no_diff		Tmem63a	7.73217e-28	0.173867	0.287	0.155	2.69188e-23	no_diff		Clip1	3.10426e-44	0.223205	0.538	0.311	1.08072e-39	no_diff
Fbxl18	6.38777e-25	0.195513	0.174	0.03	2.22384e-20	no_diff		Fam118a	7.79541e-28	0.18947	0.353	0.219	2.7139e-23	no_diff		Ehmt2	3.15275e-44	0.17789	0.447	0.246	1.0976e-39	no_diff
Slc23a2	6.3894e-25	0.153344	0.267	0.095	2.2244e-20	no_diff		B2m	7.81758e-28	0.142299	1	0.996	2.72161e-23	no_diff		Pkd2	3.23246e-44	0.101748	0.192	0.072	1.12535e-39	no_diff
Gm45220	6.7291e-25	0.139245	0.267	0.101	2.34267e-20	no_diff		Rcc2	7.84759e-28	0.200357	0.431	0.281	2.73206e-23	no_diff		Tlr5	3.54353e-44	0.155827	0.228	0.075	1.23364e-39	no_diff
Steap3	6.83646e-25	0.183403	0.28	0.097	2.38004e-20	no_diff		Akt2	8.01105e-28	0.188475	0.468	0.339	2.78897e-23	no_diff		Drap1	3.67499e-44	-0.214985	0.726	0.719	1.27941e-39	no_diff
Pdia4	6.87784e-25	0.175433	0.554	0.327	2.39445e-20	no_diff		Dop1a	8.04469e-28	0.173498	0.278	0.157	2.80068e-23	no_diff		Rasal2	3.68844e-44	0.145651	0.196	0.057	1.28409e-39	no_diff
Snrpe	6.94815e-25	-0.188619	0.602	0.602	2.41893e-20	no_diff		H2afv	8.13674e-28	-0.207844	0.624	0.742	2.83272e-23	no_diff		Tep1	4.04329e-44	0.173244	0.702	0.484	1.40763e-39	no_diff
Arpc1b	7.13008e-25	-0.203043	0.992	0.981	2.48227e-20	no_diff		Calml4	8.79377e-28	-0.160515	0.074	0.198	3.06146e-23	no_diff		Ube3a	4.31103e-44	0.252394	0.701	0.482	1.50084e-39	no_diff
Spcs1	7.2942e-25	-0.209502	0.677	0.694	2.5394e-20	no_diff		Etfb	9.38194e-28	-0.213586	0.49	0.647	3.26623e-23	no_diff		Ptpre	4.40534e-44	0.25494	0.715	0.5	1.53368e-39	no_diff
Dram2	7.3995e-25	-0.140238	0.497	0.468	2.57606e-20	no_diff		Clec5a	1.01195e-27	0.232728	0.497	0.348	3.52299e-23	no_diff		Rnh1	4.51016e-44	-0.201551	0.605	0.606	1.57017e-39	no_diff
Tlr4	7.77393e-25	0.196877	0.391	0.185	2.70641e-20	no_diff		Topors	1.01976e-27	0.208276	0.423	0.292	3.55021e-23	no_diff		Snrpd1	4.59606e-44	-0.205913	0.412	0.457	1.60007e-39	no_diff
Ube2c	7.92472e-25	-0.149859	0.003	0.085	2.75891e-20	no_diff		Dennd1b	1.04005e-27	0.203958	0.417	0.277	3.62084e-23	no_diff		Gm26669	5.16493e-44	0.113731	0.238	0.099	1.79812e-39	no_diff
Rpl36al	8.41059e-25	-0.233438	0.378	0.46	2.92806e-20	no_diff		Ccnd3	1.20078e-27	-0.206595	0.478	0.646	4.1804e-23	no_diff		Arl6ip5	5.18906e-44	-0.224608	0.36	0.44	1.80652e-39	no_diff
Rbm28	8.4499e-25	0.193253	0.389	0.18	2.94175e-20	no_diff		Matr3	1.21272e-27	0.205863	0.516	0.383	4.22197e-23	no_diff		Slc36a1	5.20023e-44	0.126381	0.235	0.09	1.81041e-39	no_diff
Ipo5	8.80722e-25	0.123197	0.235	0.085	3.06615e-20	no_diff		Nfu1	1.22081e-27	-0.203289	0.373	0.55	4.25012e-23	no_diff		Herc4	5.25751e-44	0.147437	0.465	0.269	1.83035e-39	no_diff
Fbxo11	9.02114e-25	0.191224	0.458	0.238	3.14062e-20	no_diff		Ccnd2	1.30516e-27	0.199185	0.178	0.062	4.54377e-23	no_diff		Avl9	5.34486e-44	0.0728368	0.272	0.145	1.86076e-39	no_diff
Hs6st1	9.15118e-25	0.070906	0.277	0.14	3.18589e-20	no_diff		Slc8a1	1.31037e-27	0.207198	0.465	0.323	4.56191e-23	no_diff		A4galt	5.42129e-44	0.0919232	0.101	0.013	1.88737e-39	no_diff
Ebp	9.64954e-25	-0.160621	0.503	0.491	3.35939e-20	no_diff		Chil3	1.36032e-27	-0.0624091	0	0.056	4.73583e-23	no_diff		Dhx9	5.69966e-44	0.199296	0.572	0.347	1.98428e-39	no_diff
Ptma	9.79795e-25	-0.218815	0.993	0.981	3.41106e-20	no_diff		Wfdc21	1.36032e-27	-0.063737	0	0.056	4.73583e-23	no_diff		Hyal2	5.72259e-44	0.151907	0.241	0.091	1.99226e-39	no_diff
Abhd17a	1.00535e-24	-0.168942	0.447	0.466	3.50004e-20	no_diff		Brd3	1.36127e-27	0.197774	0.387	0.258	4.73911e-23	no_diff		Hmgb1-ps8	6.35376e-44	0.150458	0.335	0.163	2.212e-39	no_diff
Stag2	1.02993e-24	0.247697	0.646	0.41	3.58561e-20	no_diff		Lpl	1.43144e-27	0.305336	0.512	0.377	4.98341e-23	up		Tapbp	7.17527e-44	0.198159	0.761	0.549	2.498e-39	no_diff
Rdx	1.10119e-24	0.236933	0.73	0.507	3.83367e-20	no_diff		Mllt10	1.44613e-27	0.203119	0.444	0.297	5.03457e-23	no_diff		Chd7	7.38887e-44	0.209409	0.399	0.196	2.57236e-39	no_diff
Ubash3b	1.11208e-24	0.217253	0.476	0.249	3.87158e-20	no_diff		Btbd7	1.46123e-27	0.215857	0.522	0.376	5.08711e-23	no_diff		Pkd1	7.48851e-44	0.172422	0.281	0.113	2.60705e-39	no_diff
Axin1	1.1466e-24	0.170186	0.35	0.159	3.99178e-20	no_diff		Fbxw11	1.53156e-27	0.164342	0.285	0.145	5.33197e-23	no_diff		Lcp1	7.7892e-44	-0.0987613	0.983	0.918	2.71173e-39	no_diff
Ssr3	1.15162e-24	0.213657	0.701	0.471	4.00926e-20	no_diff		Cmc1	1.62989e-27	-0.192648	0.213	0.376	5.6743e-23	no_diff		Rexo1	7.97856e-44	0.098306	0.406	0.247	2.77766e-39	no_diff
Phf2	1.16352e-24	0.164276	0.258	0.087	4.05068e-20	no_diff		Rc3h2	1.67986e-27	0.198934	0.388	0.229	5.84826e-23	no_diff		Eng	8.47541e-44	0.172666	0.265	0.098	2.95063e-39	no_diff
Gm38042	1.19514e-24	0.123841	0.267	0.108	4.16076e-20	no_diff		Nuak1	1.70888e-27	0.147102	0.169	0.064	5.94928e-23	no_diff		Sorl1	8.65743e-44	-0.192171	0.025	0.148	3.014e-39	no_diff
Snrpg	1.20095e-24	-0.215046	0.485	0.529	4.18097e-20	no_diff		Cdc42	1.75255e-27	-0.157029	0.993	0.995	6.10133e-23	no_diff		Myh10	8.87553e-44	0.212823	0.294	0.114	3.08993e-39	no_diff
Csnk2b	1.20145e-24	-0.165813	0.478	0.478	4.18274e-20	no_diff		Mylip	1.83998e-27	0.183646	0.407	0.325	6.40569e-23	no_diff		Ifngr2	9.19586e-44	-0.239992	0.654	0.683	3.20145e-39	no_diff
Jmjd6	1.22705e-24	0.118562	0.349	0.171	4.27186e-20	no_diff		Cpsf7	1.90067e-27	0.179844	0.32	0.177	6.61698e-23	no_diff		Kdm5a	9.31567e-44	0.240549	0.482	0.263	3.24316e-39	no_diff
Akirin1	1.23072e-24	0.220136	0.513	0.282	4.28464e-20	no_diff		Ppp4r3b	1.98036e-27	0.202454	0.519	0.411	6.89442e-23	no_diff		Fbxw11	9.75105e-44	0.14232	0.285	0.124	3.39473e-39	no_diff
Rbm26	1.25638e-24	0.144415	0.581	0.365	4.37395e-20	no_diff		Pmp22	1.99768e-27	0.211276	0.939	0.884	6.95472e-23	no_diff		Cic	1.01138e-43	0.18768	0.523	0.31	3.52102e-39	no_diff
Fmr1	1.29546e-24	0.185142	0.417	0.205	4.51e-20	no_diff		Actn4	2.09398e-27	0.200156	0.449	0.308	7.28999e-23	no_diff		Tmed2	1.01664e-43	-0.209581	0.747	0.731	3.53932e-39	no_diff
Dlg1	1.315e-24	0.178848	0.278	0.098	4.57804e-20	no_diff		1600010M07Rik	2.20234e-27	-0.160999	0.131	0.284	7.66722e-23	no_diff		Bcl2a1b	1.03704e-43	-0.321273	0.438	0.526	3.61036e-39	down
Tnrc18	1.32431e-24	0.212411	0.572	0.34	4.61046e-20	no_diff		Marcksl1	2.27381e-27	0.243967	0.864	0.797	7.91604e-23	no_diff		Nop56	1.08971e-43	0.159087	0.325	0.153	3.79371e-39	no_diff
Stmn1	1.35471e-24	-0.278055	0.202	0.32	4.71629e-20	down		Pstpip1	2.4803e-27	-0.203553	0.297	0.474	8.63492e-23	no_diff		Smc4	1.16753e-43	0.254743	0.526	0.3	4.06465e-39	no_diff
Ndufv2	1.39368e-24	-0.186337	0.529	0.546	4.85197e-20	no_diff		Flna	2.52443e-27	0.24158	0.699	0.578	8.78854e-23	no_diff		Dnmt1	1.16788e-43	0.160545	0.363	0.179	4.06586e-39	no_diff
Ids	1.40437e-24	0.197601	0.375	0.167	4.88916e-20	no_diff		Taf1	2.67299e-27	0.203067	0.378	0.241	9.30575e-23	no_diff		Abi2	1.17071e-43	0.183767	0.244	0.081	4.07571e-39	no_diff
Tmem106b	1.45714e-24	0.153413	0.337	0.149	5.07289e-20	no_diff		Uhrf1bp1l	2.69652e-27	0.199878	0.375	0.24	9.38767e-23	no_diff		Dleu2	1.1837e-43	0.232689	0.743	0.536	4.12092e-39	no_diff
Ppp1r18	1.46786e-24	-0.177414	0.673	0.652	5.11022e-20	no_diff		Plekhg2	2.75381e-27	0.171337	0.198	0.106	9.58711e-23	no_diff		Pdxk	1.2058e-43	0.195175	0.404	0.2	4.19788e-39	no_diff
Snap29	1.50048e-24	0.206982	0.392	0.185	5.22377e-20	no_diff		Ppp6r3	2.88396e-27	0.198702	0.46	0.312	1.00402e-22	no_diff		Trim41	1.35273e-43	0.205954	0.423	0.214	4.7094e-39	no_diff
Eif3b	1.53367e-24	0.191897	0.467	0.246	5.33932e-20	no_diff		Aak1	2.96485e-27	0.161316	0.26	0.133	1.03218e-22	no_diff		Tnfrsf17	1.38262e-43	0.145507	0.237	0.086	4.81345e-39	no_diff
Snx29	1.53835e-24	0.17811	0.292	0.11	5.3556e-20	no_diff		Aurkaip1	3.00046e-27	-0.205227	0.533	0.663	1.04458e-22	no_diff		Cass4	1.50963e-43	0.171001	0.26	0.097	5.25564e-39	no_diff
Cass4	1.62142e-24	0.179197	0.26	0.087	5.64482e-20	no_diff		Gm38365	3.36613e-27	0.130113	0.151	0.046	1.17188e-22	no_diff		Usp12	1.62219e-43	0.159941	0.387	0.2	5.64751e-39	no_diff
Hspe1	1.6463e-24	-0.226357	0.644	0.668	5.73144e-20	no_diff		Ckap5	3.49338e-27	0.198097	0.429	0.309	1.21619e-22	no_diff		Ehd1	1.63782e-43	-0.167532	0.651	0.595	5.70192e-39	no_diff
Uba6	1.66913e-24	0.172244	0.294	0.112	5.8109e-20	no_diff		Ago1	3.55433e-27	0.175053	0.29	0.155	1.23741e-22	no_diff		Ago1	1.73751e-43	0.16644	0.29	0.12	6.04896e-39	no_diff
Tep1	1.72757e-24	0.134791	0.702	0.487	6.01435e-20	no_diff		Lasp1	3.68901e-27	0.187326	0.43	0.31	1.28429e-22	no_diff		Zscan26	1.93829e-43	0.152183	0.378	0.195	6.74797e-39	no_diff
Rasal2	1.76471e-24	0.164858	0.196	0.045	6.14365e-20	no_diff		Fabp3	3.93345e-27	-0.233638	0.214	0.362	1.36939e-22	no_diff		Bbx	1.95604e-43	0.224363	0.391	0.186	6.80977e-39	no_diff
Ireb2	1.77639e-24	0.195233	0.314	0.12	6.18432e-20	no_diff		Vav3	4.09231e-27	0.216069	0.598	0.49	1.4247e-22	no_diff		Gmfb	2.01014e-43	0.208372	0.485	0.27	6.9981e-39	no_diff
Zfp524	1.79898e-24	-0.177425	0.178	0.246	6.26298e-20	no_diff		Rsrc2	4.3999e-27	0.210338	0.693	0.593	1.53178e-22	no_diff		Hspa1b	2.0415e-43	0.211343	0.312	0.133	7.10728e-39	no_diff
Cul3	1.85101e-24	0.222443	0.608	0.373	6.4441e-20	no_diff		A130071D04Rik	4.69516e-27	0.187551	0.285	0.172	1.63457e-22	no_diff		Atxn1	2.04673e-43	0.183595	0.285	0.111	7.1255e-39	no_diff
Ankrd13a	1.91263e-24	0.193605	0.425	0.209	6.65863e-20	no_diff		Chchd5	4.70273e-27	-0.157863	0.138	0.29	1.63721e-22	no_diff		Rubcn	2.12531e-43	0.103751	0.242	0.105	7.39904e-39	no_diff
Kif16b	1.92356e-24	0.158002	0.253	0.085	6.69669e-20	no_diff		Gm42941	4.7656e-27	0.110989	0.106	0.023	1.6591e-22	no_diff		Ndst2	2.1371e-43	0.130057	0.264	0.114	7.44009e-39	no_diff
Lmna	1.93051e-24	0.297556	0.674	0.442	6.72087e-20	up		Trappc2l	4.8473e-27	-0.200561	0.497	0.659	1.68754e-22	no_diff		Gcn1l1	2.16294e-43	0.17512	0.31	0.135	7.53007e-39	no_diff
Abca3	1.93212e-24	0.100407	0.305	0.148	6.72649e-20	no_diff		Nr4a2	4.93887e-27	0.211969	0.167	0.058	1.71942e-22	no_diff		Tsc2	2.22997e-43	0.0898635	0.189	0.074	7.76343e-39	no_diff
Me2	1.95656e-24	0.160507	0.212	0.057	6.81158e-20	no_diff		Gm42907	4.96701e-27	0.0806853	0.072	0.01	1.72922e-22	no_diff		Otud4	2.34028e-43	0.170736	0.302	0.127	8.14745e-39	no_diff
Kif13b	2.00532e-24	0.195153	0.368	0.164	6.98131e-20	no_diff		Qpct	5.12379e-27	0.161223	0.173	0.062	1.7838e-22	no_diff		Mob3c	2.44209e-43	0.198704	0.431	0.226	8.50188e-39	no_diff
Slc8b1	2.01871e-24	0.0611335	0.348	0.201	7.02793e-20	no_diff		Naa38	5.45778e-27	-0.206722	0.384	0.55	1.90007e-22	no_diff		Akap8	2.53619e-43	0.166167	0.437	0.241	8.8295e-39	no_diff
Fkbp4	2.0206e-24	0.107348	0.529	0.332	7.03453e-20	no_diff		Zfr	5.70029e-27	0.207078	0.59	0.487	1.9845e-22	no_diff		Tmem127	2.59243e-43	0.185091	0.384	0.19	9.0253e-39	no_diff
Sys1	2.05342e-24	-0.231458	0.462	0.54	7.14878e-20	no_diff		Suco	5.84959e-27	0.183413	0.332	0.189	2.03648e-22	no_diff		Pum1	2.66179e-43	0.196264	0.527	0.313	9.26677e-39	no_diff
Irf4	2.11661e-24	0.166845	0.206	0.049	7.36876e-20	no_diff		Dlg1	6.24301e-27	0.171127	0.278	0.141	2.17344e-22	no_diff		Smarca5	2.82239e-43	0.231618	0.686	0.459	9.82586e-39	no_diff
Aqr	2.17634e-24	0.171906	0.319	0.136	7.57672e-20	no_diff		Mlec	6.28698e-27	0.186009	0.42	0.311	2.18875e-22	no_diff		Hp1bp3	2.865e-43	0.224612	0.757	0.541	9.97422e-39	no_diff
Egln2	2.19364e-24	-0.197072	0.385	0.425	7.63694e-20	no_diff		Epsti1	6.38041e-27	-0.221693	0.71	0.804	2.22128e-22	no_diff		Usp47	2.90022e-43	0.166618	0.364	0.178	1.00968e-38	no_diff
Tnks	2.20151e-24	0.220234	0.358	0.151	7.66433e-20	no_diff		Sun2	6.84373e-27	0.180519	0.333	0.189	2.38257e-22	no_diff		Tbc1d9	2.99603e-43	0.230077	0.356	0.162	1.04304e-38	no_diff
Ubqln1	2.20609e-24	0.156599	0.393	0.194	7.68029e-20	no_diff		Fnbp4	6.98525e-27	0.191741	0.385	0.228	2.43185e-22	no_diff		Cct6a	3.00081e-43	0.201182	0.689	0.463	1.0447e-38	no_diff
Gm26740	2.22995e-24	-0.0255462	0.497	0.372	7.76333e-20	no_diff		Fubp1	7.07262e-27	0.219316	0.503	0.366	2.46226e-22	no_diff		Adgre4	3.51396e-43	0.133591	0.172	0.044	1.22335e-38	no_diff
Tmpo	2.32027e-24	0.163471	0.445	0.235	8.07779e-20	no_diff		Ifi27	7.80135e-27	-0.231903	0.556	0.639	2.71596e-22	no_diff		Glrx	3.72297e-43	-0.24566	0.207	0.319	1.29611e-38	no_diff
Sypl	2.37523e-24	0.213613	0.489	0.263	8.26914e-20	no_diff		Psmb6	7.84231e-27	-0.203146	0.636	0.768	2.73022e-22	no_diff		Clec4n	3.74898e-43	-0.346035	0.415	0.461	1.30517e-38	down
Slc25a37	2.40912e-24	0.189666	0.306	0.116	8.3871e-20	no_diff		Fcgr3	7.95431e-27	-0.16395	0.992	0.995	2.76922e-22	no_diff		Ifngr1	3.76385e-43	-0.206326	0.891	0.847	1.31035e-38	no_diff
Rab1b	2.42044e-24	0.166846	0.512	0.295	8.42652e-20	no_diff		Dusp1	7.96074e-27	0.21279	0.955	0.921	2.77145e-22	no_diff		Fto	3.79886e-43	0.121185	0.253	0.106	1.32254e-38	no_diff
Cebpz	2.43794e-24	0.136007	0.483	0.28	8.48745e-20	no_diff		Fam168a	8.20724e-27	0.192441	0.39	0.271	2.85727e-22	no_diff		Acp2	3.95533e-43	0.249072	0.568	0.348	1.37701e-38	no_diff
Pltp	2.45702e-24	0.089252	0.988	0.915	8.55388e-20	no_diff		Flot1	8.70081e-27	-0.196157	0.325	0.495	3.0291e-22	no_diff		Map3k2	4.18508e-43	0.162566	0.451	0.257	1.45699e-38	no_diff
Anapc16	2.49788e-24	-0.246897	0.367	0.475	8.69612e-20	no_diff		Deptor	8.91109e-27	0.195927	0.368	0.228	3.10231e-22	no_diff		Arih1	4.21341e-43	0.19548	0.447	0.238	1.46685e-38	no_diff
Exoc3	2.50535e-24	0.214462	0.688	0.456	8.72211e-20	no_diff		Irf1	9.00625e-27	0.243619	0.551	0.413	3.13543e-22	no_diff		Stxbp3	4.23877e-43	-0.210468	0.653	0.647	1.47569e-38	no_diff
Snrpd2	2.53354e-24	-0.0942589	0.444	0.39	8.82028e-20	no_diff		Hist1h2bc	9.49859e-27	-0.275485	0.34	0.477	3.30684e-22	down		Map4	4.28325e-43	0.201635	0.505	0.291	1.49117e-38	no_diff
Serbp1	2.54845e-24	0.226542	0.935	0.803	8.87217e-20	no_diff		Emsy	1.08212e-26	0.200433	0.369	0.236	3.7673e-22	no_diff		Tmem30a	4.45595e-43	0.236183	0.598	0.374	1.5513e-38	no_diff
Syngr2	2.57161e-24	-0.166274	0.553	0.538	8.9528e-20	no_diff		Chd1	1.09756e-26	0.210001	0.547	0.425	3.82106e-22	no_diff		Rbm26	4.59613e-43	0.128196	0.581	0.393	1.6001e-38	no_diff
Ube2b	2.57362e-24	-0.151925	0.71	0.667	8.95981e-20	no_diff		Gm37728	1.12369e-26	0.107891	0.114	0.025	3.91202e-22	no_diff		Kdelc2	4.65434e-43	0.193281	0.316	0.133	1.62036e-38	no_diff
Znrf2	2.61777e-24	0.210793	0.538	0.308	9.11351e-20	no_diff		Gm43788	1.15948e-26	0.120877	0.149	0.045	4.03662e-22	no_diff		Med28	4.66906e-43	-0.198174	0.56	0.585	1.62549e-38	no_diff
Enox2	2.65468e-24	0.119634	0.347	0.172	9.24202e-20	no_diff		Fas	1.25956e-26	-0.152547	0.106	0.249	4.38503e-22	no_diff		Foxred2	4.74235e-43	0.125985	0.155	0.036	1.651e-38	no_diff
Csnk1a1	2.71753e-24	0.218915	0.808	0.595	9.46081e-20	no_diff		Nucks1	1.32133e-26	0.202832	0.694	0.617	4.60009e-22	no_diff		Tm9sf3	4.81547e-43	0.219628	0.838	0.652	1.67646e-38	no_diff
Fnbp4	2.78244e-24	0.191453	0.385	0.179	9.6868e-20	no_diff		Wdr36	1.44438e-26	0.189259	0.386	0.256	5.02847e-22	no_diff		Pik3r1	5.01689e-43	0.257051	0.584	0.361	1.74658e-38	no_diff
Numa1	2.82226e-24	0.230697	0.542	0.308	9.8254e-20	no_diff		Tsc22d2	1.44853e-26	0.189683	0.346	0.221	5.04293e-22	no_diff		Gatad2b	5.62384e-43	0.228216	0.524	0.303	1.95788e-38	no_diff
Cenpx	3.01192e-24	-0.185435	0.61	0.614	1.04857e-19	no_diff		Arhgap18	1.45847e-26	0.200932	0.669	0.589	5.0775e-22	no_diff		Dock8	6.03198e-43	0.201764	0.72	0.512	2.09997e-38	no_diff
Bbx	3.02029e-24	0.193417	0.391	0.184	1.05148e-19	no_diff		Pum1	1.45892e-26	0.201034	0.527	0.401	5.07908e-22	no_diff		Cebpz	6.34602e-43	0.168919	0.483	0.282	2.2093e-38	no_diff
Gm45546	3.02474e-24	-0.130252	0.363	0.311	1.05303e-19	no_diff		Adgre4	1.5184e-26	0.139161	0.172	0.06	5.28615e-22	no_diff		Cdk12	6.99728e-43	0.206539	0.593	0.375	2.43603e-38	no_diff
Arhgef7	3.03231e-24	0.0399649	0.215	0.111	1.05567e-19	no_diff		Taok2	1.66304e-26	0.174396	0.317	0.182	5.7897e-22	no_diff		Fabp3	7.00833e-43	-0.335868	0.214	0.308	2.43988e-38	down
Gm44250	3.04277e-24	0.162767	0.23	0.067	1.05931e-19	no_diff		Hmgb1-ps8	1.92175e-26	0.186376	0.335	0.197	6.69037e-22	no_diff		Mfsd4a	7.33471e-43	0.0869488	0.096	0.012	2.55351e-38	no_diff
Ptger4	3.12438e-24	-0.260371	0.222	0.291	1.08772e-19	down		Surf1	1.95711e-26	-0.173974	0.24	0.411	6.81348e-22	no_diff		Alyref	7.54968e-43	-0.199516	0.363	0.42	2.62835e-38	no_diff
Ppp3cb	3.16334e-24	0.167472	0.362	0.168	1.10129e-19	no_diff		Epc2	2.02741e-26	0.206795	0.472	0.333	7.05824e-22	no_diff		Smad4	8.01525e-43	0.195864	0.56	0.34	2.79043e-38	no_diff
Elk4	3.18735e-24	0.153159	0.282	0.108	1.10964e-19	no_diff		Zfp644	2.0409e-26	0.197363	0.515	0.403	7.10521e-22	no_diff		Fcgr2b	8.37812e-43	0.030582	0.96	0.849	2.91676e-38	no_diff
Srrm2	3.27111e-24	0.199255	0.969	0.901	1.1388e-19	no_diff		Psma7	2.07684e-26	-0.19077	0.895	0.926	7.23032e-22	no_diff		Gm42820	8.47098e-43	0.0733141	0.106	0.02	2.94909e-38	no_diff
Atpif1	3.30201e-24	-0.236115	0.831	0.849	1.14956e-19	no_diff		Creb5	2.11191e-26	0.23603	0.322	0.216	7.35242e-22	no_diff		Cpeb2	8.54313e-43	0.154463	0.227	0.079	2.9742e-38	no_diff
Lmo1	3.38129e-24	-0.223586	0.046	0.169	1.17716e-19	no_diff		5031425E22Rik	2.18863e-26	0.191832	0.406	0.271	7.61949e-22	no_diff		Rbm28	8.57705e-43	0.182583	0.389	0.197	2.98601e-38	no_diff
Mau2	3.61761e-24	0.119776	0.402	0.217	1.25943e-19	no_diff		Akap11	2.19418e-26	0.167151	0.252	0.129	7.63883e-22	no_diff		Rbsn	8.9045e-43	0.13808	0.244	0.098	3.10001e-38	no_diff
Lasp1	3.69321e-24	0.169826	0.43	0.222	1.28575e-19	no_diff		Fbxo22	2.37017e-26	-0.185695	0.265	0.441	8.25152e-22	no_diff		Pstpip1	9.03685e-43	-0.284075	0.297	0.445	3.14609e-38	down
Tmbim1	3.69621e-24	0.154415	0.452	0.247	1.2868e-19	no_diff		Dynll2	2.4099e-26	0.216512	0.599	0.455	8.38983e-22	no_diff		Abca3	9.28721e-43	0.0963427	0.305	0.158	3.23325e-38	no_diff
Arfgef2	3.74649e-24	0.14108	0.183	0.041	1.3043e-19	no_diff		Eef1g	2.42242e-26	0.17859	0.813	0.771	8.43343e-22	no_diff		Zhx1	1.01957e-42	0.23198	0.481	0.266	3.54952e-38	no_diff
Commd3	3.74891e-24	-0.140077	0.467	0.438	1.30515e-19	no_diff		Gabarapl1	2.65202e-26	0.181758	0.36	0.245	9.23276e-22	no_diff		Syngr2	1.12367e-42	-0.198286	0.553	0.563	3.91193e-38	no_diff
Gm42826	3.75064e-24	0.0518677	0.108	0.028	1.30575e-19	no_diff		Usmg5	2.70877e-26	-0.208839	0.566	0.702	9.43031e-22	no_diff		Zswim8	1.13153e-42	0.0747818	0.251	0.126	3.93931e-38	no_diff
Itgal	3.82253e-24	-0.184872	0.015	0.118	1.33077e-19	no_diff		Ndufs7	3.26759e-26	-0.197379	0.725	0.831	1.13758e-21	no_diff		2610203C22Rik	1.26368e-42	0.187496	0.397	0.205	4.39939e-38	no_diff
Dctn1	4.03912e-24	0.171569	0.588	0.361	1.40618e-19	no_diff		Tuba1b	3.35992e-26	0.218295	0.783	0.684	1.16972e-21	no_diff		Dbt	1.28111e-42	0.130674	0.198	0.068	4.46005e-38	no_diff
Fam20b	4.04683e-24	0.0704334	0.177	0.066	1.40886e-19	no_diff		Arf1	3.38268e-26	-0.1869	0.872	0.915	1.17764e-21	no_diff		Dynlrb1	1.33343e-42	-0.197587	0.723	0.705	4.64219e-38	no_diff
Ubald2	4.12296e-24	-0.166188	0.329	0.343	1.43537e-19	no_diff		Ap1s2	4.06262e-26	-0.215407	0.637	0.749	1.41436e-21	no_diff		Lat2	1.3465e-42	-0.304105	0.264	0.405	4.6877e-38	down
Herc4	4.51625e-24	0.17763	0.465	0.249	1.57229e-19	no_diff		Ap1g1	4.35808e-26	0.186597	0.405	0.278	1.51722e-21	no_diff		Eno1	1.35519e-42	-0.253384	0.535	0.591	4.71796e-38	no_diff
Tmem63a	4.61669e-24	0.16428	0.287	0.11	1.60725e-19	no_diff		Grk2	4.4666e-26	0.199524	0.723	0.619	1.555e-21	no_diff		Trim30c	1.43783e-42	0.178017	0.224	0.072	5.00568e-38	no_diff
Vps35l	4.68749e-24	0.152367	0.342	0.156	1.6319e-19	no_diff		Cpsf2	4.49371e-26	0.202984	0.458	0.323	1.56444e-21	no_diff		Usp48	1.45598e-42	0.221303	0.474	0.261	5.06886e-38	no_diff
Foxo1	4.72465e-24	0.138494	0.25	0.09	1.64484e-19	no_diff		Usp8	4.49974e-26	0.204459	0.676	0.584	1.56654e-21	no_diff		Ttc14	1.54179e-42	0.169816	0.528	0.328	5.3676e-38	no_diff
Nlrc4	4.9946e-24	0.178687	0.231	0.066	1.73882e-19	no_diff		Arl4c	4.53929e-26	0.228555	0.522	0.39	1.58031e-21	no_diff		Agtrap	1.74895e-42	0.161135	0.416	0.229	6.08879e-38	no_diff
Akap9	5.37352e-24	0.261308	0.568	0.333	1.87074e-19	up		Stip1	4.6628e-26	0.204357	0.478	0.352	1.62331e-21	no_diff		Zmynd8	1.76732e-42	0.223771	0.607	0.386	6.15274e-38	no_diff
B4galt5	5.59843e-24	0.17111	0.281	0.104	1.94904e-19	no_diff		Bcor	4.76458e-26	0.1869	0.335	0.19	1.65874e-21	no_diff		Arap1	1.82083e-42	0.188506	0.644	0.43	6.33903e-38	no_diff
Cox6b1	5.62982e-24	-0.19887	0.879	0.857	1.95997e-19	no_diff		Tspan4	4.78959e-26	-0.202151	0.333	0.492	1.66745e-21	no_diff		Aimp1	1.91735e-42	-0.282468	0.393	0.501	6.67506e-38	down
Stk11	5.7516e-24	0.104577	0.43	0.247	2.00236e-19	no_diff		Ifit3b	4.8932e-26	-0.143547	0.024	0.102	1.70352e-21	no_diff		Aida	2.04125e-42	0.229437	0.406	0.202	7.10639e-38	no_diff
D8Ertd738e	5.84172e-24	-0.222021	0.882	0.888	2.03374e-19	no_diff		Atf2	4.97456e-26	0.181503	0.336	0.196	1.73184e-21	no_diff		Synrg	2.08754e-42	0.215218	0.424	0.217	7.26757e-38	no_diff
Rubcn	5.96e-24	0.136057	0.242	0.083	2.07492e-19	no_diff		Thrap3	5.06274e-26	0.203213	0.655	0.538	1.76254e-21	no_diff		Cep135	2.16579e-42	0.154992	0.217	0.072	7.53998e-38	no_diff
Polr2c	6.01114e-24	-0.133097	0.323	0.332	2.09272e-19	no_diff		Pdia3	5.87875e-26	-0.216714	0.921	0.95	2.04663e-21	no_diff		C3ar1	2.3389e-42	0.173515	0.942	0.803	8.14266e-38	no_diff
P4hb	6.12647e-24	0.23724	0.726	0.5	2.13287e-19	no_diff		Rapgef1	5.98162e-26	0.134171	0.184	0.079	2.08244e-21	no_diff		Man2b1	2.40873e-42	0.0835162	0.97	0.895	8.38574e-38	no_diff
Usp15	6.15736e-24	0.154394	0.546	0.329	2.14362e-19	no_diff		Uba6	6.68875e-26	0.174014	0.294	0.17	2.32862e-21	no_diff		Cpsf7	2.44731e-42	0.161503	0.32	0.145	8.52006e-38	no_diff
Arhgap1	6.17993e-24	0.150405	0.321	0.139	2.15148e-19	no_diff		Pxn	6.87646e-26	0.200098	0.526	0.405	2.39397e-21	no_diff		Plcb3	2.50658e-42	0.155692	0.291	0.125	8.72641e-38	no_diff
Aph1c	6.35335e-24	-0.222884	0.158	0.242	2.21186e-19	no_diff		Aida	7.88704e-26	0.179767	0.406	0.307	2.7458e-21	no_diff		Nfatc1	2.6289e-42	0.194948	0.451	0.244	9.15225e-38	no_diff
Jaml	6.39377e-24	-0.130575	0.001	0.067	2.22593e-19	no_diff		Plekha2	8.08593e-26	0.199467	0.473	0.329	2.81503e-21	no_diff		Atp13a3	2.68855e-42	0.161369	0.388	0.205	9.35993e-38	no_diff
Naxe	6.46874e-24	-0.204787	0.326	0.398	2.25203e-19	no_diff		Bbx	8.12215e-26	0.194798	0.391	0.267	2.82764e-21	no_diff		Kdm3b	2.90494e-42	0.155273	0.376	0.197	1.01133e-37	no_diff
Aoah	6.49576e-24	-0.208228	0.513	0.532	2.26143e-19	no_diff		Ppp1cb	8.47254e-26	0.191861	0.512	0.391	2.94963e-21	no_diff		Usmg5	2.927e-42	-0.191631	0.566	0.564	1.019e-37	no_diff
Gpr137b-ps	6.78535e-24	0.174893	0.304	0.119	2.36225e-19	no_diff		Helz	8.47581e-26	0.196121	0.404	0.279	2.95077e-21	no_diff		Ids	3.02277e-42	0.188511	0.375	0.181	1.05235e-37	no_diff
Ppp1r15b	6.82785e-24	0.206209	0.408	0.196	2.37705e-19	no_diff		U2af2	9.02362e-26	0.197679	0.499	0.368	3.14148e-21	no_diff		Galnt7	3.30027e-42	0.187555	0.37	0.181	1.14896e-37	no_diff
Aif1	6.96773e-24	-0.256395	0.905	0.894	2.42575e-19	no_diff		Fundc2	9.05916e-26	-0.205143	0.444	0.591	3.15386e-21	no_diff		Zfp646	3.35975e-42	0.122198	0.298	0.143	1.16966e-37	no_diff
Bcl10	7.31447e-24	-0.19592	0.72	0.7	2.54646e-19	no_diff		Cebpz	9.22481e-26	0.198822	0.483	0.354	3.21152e-21	no_diff		Cd68	3.47896e-42	0.270779	0.937	0.831	1.21117e-37	up
Lima1	7.51551e-24	0.225331	0.574	0.343	2.61645e-19	no_diff		R3hdm2	9.48071e-26	0.203365	0.646	0.541	3.30062e-21	no_diff		Slc25a51	3.54217e-42	0.16775	0.338	0.158	1.23317e-37	no_diff
Rp2	7.66465e-24	0.10743	0.535	0.34	2.66837e-19	no_diff		Hnrnpm	1.00559e-25	0.200876	0.656	0.556	3.50086e-21	no_diff		Nup153	3.57145e-42	0.185217	0.337	0.151	1.24336e-37	no_diff
Ascc3	7.67276e-24	0.0974688	0.474	0.29	2.67119e-19	no_diff		Anapc16	1.05905e-25	-0.196972	0.367	0.535	3.68697e-21	no_diff		Rsbn1l	3.62555e-42	0.205218	0.635	0.414	1.2622e-37	no_diff
Smchd1	7.73614e-24	0.216445	0.708	0.479	2.69326e-19	no_diff		Phf21a	1.07161e-25	0.183157	0.376	0.264	3.73069e-21	no_diff		Ubr1	3.68397e-42	0.158932	0.235	0.08	1.28254e-37	no_diff
Sh3bp5	7.77401e-24	0.169696	0.544	0.325	2.70644e-19	no_diff		Lyst	1.15878e-25	0.164114	0.261	0.129	4.03417e-21	no_diff		Gm26825	3.84185e-42	0.0874459	0.096	0.012	1.3375e-37	no_diff
Gm45223	7.79951e-24	0.144807	0.578	0.365	2.71532e-19	no_diff		Tmem86a	1.231e-25	-0.221773	0.378	0.548	4.28562e-21	no_diff		Gm38292	4.35976e-42	0.0788903	0.103	0.019	1.51781e-37	no_diff
Hdlbp	7.90744e-24	0.237271	0.722	0.496	2.7529e-19	no_diff		Selenop	1.26051e-25	-0.085651	1	0.997	4.38835e-21	no_diff		Ankle2	4.54687e-42	0.172979	0.41	0.215	1.58295e-37	no_diff
Khdrbs1	7.95933e-24	0.187556	0.702	0.476	2.77096e-19	no_diff		Fmn1	1.36571e-25	0.160478	0.222	0.102	4.7546e-21	no_diff		Gbf1	4.7065e-42	0.149698	0.348	0.171	1.63852e-37	no_diff
Cpne3	8.00904e-24	0.239169	0.575	0.349	2.78827e-19	no_diff		Tet2	1.39749e-25	0.189241	0.381	0.259	4.86524e-21	no_diff		Zranb1	4.79502e-42	0.15062	0.352	0.179	1.66934e-37	no_diff
Tpm4	8.06652e-24	0.270823	0.746	0.53	2.80828e-19	up		Gns	1.44564e-25	0.191658	0.775	0.709	5.03284e-21	no_diff		Dennd1a	5.17268e-42	0.0632233	0.506	0.354	1.80082e-37	no_diff
Chchd5	8.66582e-24	-0.211335	0.138	0.241	3.01692e-19	no_diff		Srrt	1.57073e-25	0.196203	0.448	0.298	5.46833e-21	no_diff		Parp8	5.29674e-42	0.170699	0.315	0.139	1.84401e-37	no_diff
Zscan26	8.722e-24	0.093673	0.378	0.212	3.03648e-19	no_diff		Mrpl34	1.6622e-25	-0.202267	0.448	0.593	5.78679e-21	no_diff		Psme1	6.16123e-42	-0.201268	0.75	0.736	2.14497e-37	no_diff
Pcgf3	9.30695e-24	0.0765858	0.196	0.077	3.24012e-19	no_diff		Serbp1	1.7761e-25	0.176277	0.935	0.915	6.18331e-21	no_diff		Tob1	6.22572e-42	0.213543	0.39	0.192	2.16742e-37	no_diff
Dennd1b	9.52563e-24	0.14842	0.417	0.224	3.31625e-19	no_diff		Sec61a1	1.90996e-25	0.186884	0.41	0.27	6.64935e-21	no_diff		Ide	6.25784e-42	0.109661	0.203	0.079	2.1786e-37	no_diff
Zdhhc17	9.93827e-24	0.148485	0.217	0.065	3.45991e-19	no_diff		Myl2	2.12364e-25	0.244667	0.418	0.268	7.39325e-21	no_diff		Rab3il1	6.36011e-42	0.192247	0.808	0.61	2.21421e-37	no_diff
Xiap	1.01766e-23	0.219344	0.561	0.332	3.54287e-19	no_diff		Plau	2.24261e-25	0.152672	0.2	0.092	7.80741e-21	no_diff		Vps13a	6.81786e-42	0.208457	0.397	0.197	2.37357e-37	no_diff
Cep135	1.0277e-23	0.0850266	0.217	0.089	3.57782e-19	no_diff		Gm44745	2.25564e-25	0.105685	0.117	0.032	7.85278e-21	no_diff		Gabpa	7.9084e-42	0.143628	0.297	0.137	2.75323e-37	no_diff
Jak2	1.05557e-23	0.158955	0.267	0.097	3.67488e-19	no_diff		Rbl2	2.37923e-25	0.177087	0.368	0.254	8.28306e-21	no_diff		Sel1l	7.9291e-42	0.215245	0.508	0.291	2.76044e-37	no_diff
Sra1	1.08045e-23	-0.166853	0.417	0.427	3.76146e-19	no_diff		Hivep1	2.51867e-25	0.182398	0.294	0.165	8.7685e-21	no_diff		Pebp1	8.57051e-42	-0.166322	0.677	0.643	2.98374e-37	no_diff
Tnrc6b	1.11324e-23	0.192728	0.554	0.329	3.87563e-19	no_diff		Rarg	2.74028e-25	0.188309	0.357	0.225	9.53999e-21	no_diff		Wdr41	9.16941e-42	0.138474	0.312	0.148	3.19224e-37	no_diff
Scaf4	1.15412e-23	0.0492512	0.224	0.11	4.01796e-19	no_diff		Golph3	2.77287e-25	0.18515	0.45	0.325	9.65347e-21	no_diff		Smc6	9.4584e-42	0.256877	0.632	0.421	3.29285e-37	no_diff
Ttll3	1.19102e-23	0.0536393	0.161	0.062	4.14642e-19	no_diff		Hspa5	2.93086e-25	0.155283	0.985	0.974	1.02035e-20	no_diff		Plek	9.54691e-42	0.284282	0.723	0.52	3.32366e-37	up
Gps2	1.19308e-23	-0.0852743	0.387	0.324	4.15359e-19	no_diff		Axin1	3.22969e-25	0.173313	0.35	0.209	1.12438e-20	no_diff		Gm37954	1.0948e-41	0.140897	0.199	0.063	3.81142e-37	no_diff
Fam91a1	1.21161e-23	0.206414	0.353	0.155	4.21809e-19	no_diff		Lrrc75aos2	3.29842e-25	0.0847679	0.085	0.013	1.14831e-20	no_diff		Hdlbp	1.16582e-41	0.234512	0.722	0.505	4.05869e-37	no_diff
Slc35b3	1.22168e-23	-0.115116	0.084	0.085	4.25316e-19	no_diff		Lrrc25	3.29903e-25	-0.199217	0.815	0.892	1.14852e-20	no_diff		Srp9	1.33608e-41	-0.179379	0.68	0.664	4.65145e-37	no_diff
C1d	1.22856e-23	-0.0997986	0.378	0.347	4.27711e-19	no_diff		Gm38042	3.37866e-25	0.161078	0.267	0.129	1.17625e-20	no_diff		Trim44	1.50446e-41	0.187843	0.416	0.22	5.23762e-37	no_diff
Luc7l3	1.29037e-23	0.237824	0.672	0.44	4.49229e-19	no_diff		Isy1	3.45432e-25	0.151098	0.269	0.164	1.20259e-20	no_diff		Tma7	1.53936e-41	-0.205692	0.753	0.746	5.35914e-37	no_diff
Tubgcp4	1.29857e-23	0.175961	0.29	0.107	4.52086e-19	no_diff		Acaa1a	3.56639e-25	-0.183933	0.344	0.509	1.2416e-20	no_diff		Rev3l	1.74496e-41	0.171651	0.232	0.08	6.07489e-37	no_diff
Scyl3	1.29966e-23	0.110039	0.167	0.044	4.52464e-19	no_diff		Gm4951	3.60489e-25	-0.243763	0.39	0.541	1.25501e-20	no_diff		Arcn1	1.76683e-41	0.216188	0.551	0.332	6.15105e-37	no_diff
Brd4	1.37911e-23	0.179502	0.631	0.405	4.80124e-19	no_diff		Litaf	3.67948e-25	-0.199968	0.633	0.767	1.28097e-20	no_diff		Mfsd14a	1.76791e-41	0.15385	0.453	0.264	6.15481e-37	no_diff
Safb2	1.39571e-23	0.2088	0.618	0.386	4.85904e-19	no_diff		Tmx3	3.7508e-25	0.195572	0.483	0.356	1.3058e-20	no_diff		Efcab14	1.89002e-41	0.189386	0.406	0.209	6.5799e-37	no_diff
Setd5	1.41106e-23	0.184566	0.491	0.271	4.91245e-19	no_diff		Atad2	3.9626e-25	0.173993	0.267	0.147	1.37954e-20	no_diff		Prpf8	1.99956e-41	0.198995	0.531	0.314	6.96125e-37	no_diff
Srek1	1.43458e-23	0.206228	0.478	0.257	4.99435e-19	no_diff		Trpc4ap	4.18494e-25	0.192044	0.599	0.485	1.45695e-20	no_diff		Znrf2	2.00512e-41	0.223711	0.538	0.318	6.98061e-37	no_diff
Atp6v1f	1.44046e-23	-0.22071	0.862	0.873	5.01483e-19	no_diff		Tbxas1	4.31009e-25	0.191546	0.726	0.646	1.50051e-20	no_diff		Nck1	2.02374e-41	0.194034	0.492	0.285	7.04546e-37	no_diff
Arhgef2	1.48196e-23	0.160019	0.555	0.337	5.15928e-19	no_diff		Hmgcl	4.31312e-25	-0.191774	0.355	0.522	1.50157e-20	no_diff		Zzz3	2.03644e-41	0.156728	0.322	0.151	7.08965e-37	no_diff
Dnase1l1	1.51158e-23	0.03096	0.535	0.377	5.26242e-19	no_diff		Dennd4b	4.53554e-25	0.168339	0.335	0.188	1.579e-20	no_diff		Slmap	2.12316e-41	0.195246	0.388	0.195	7.39157e-37	no_diff
Adcy7	1.51652e-23	0.159308	0.588	0.366	5.27962e-19	no_diff		Arhgap21	5.00473e-25	0.1522	0.243	0.111	1.74235e-20	no_diff		Rbl2	2.21536e-41	0.141961	0.368	0.194	7.71257e-37	no_diff
Tnfrsf11a	1.59381e-23	0.172629	0.504	0.287	5.5487e-19	no_diff		Gm42819	5.50324e-25	0.124349	0.142	0.047	1.9159e-20	no_diff		Ankrd13a	2.58583e-41	0.213725	0.425	0.219	9.00229e-37	no_diff
Zfhx3	1.62158e-23	0.238501	0.89	0.726	5.64537e-19	no_diff		Man2a2	5.5802e-25	0.185021	0.331	0.203	1.94269e-20	no_diff		Vapa	2.63097e-41	-0.172935	0.71	0.679	9.15944e-37	no_diff
Polg2	1.66735e-23	0.113371	0.246	0.099	5.80473e-19	no_diff		Myo1c	6.27746e-25	0.194109	0.441	0.296	2.18543e-20	no_diff		Abhd17a	2.79077e-41	-0.18697	0.447	0.487	9.71578e-37	no_diff
Rrad	1.67684e-23	-0.305934	0.09	0.189	5.83774e-19	down		Shprh	6.30084e-25	0.16169	0.267	0.141	2.19358e-20	no_diff		Nfya	2.81409e-41	0.157395	0.278	0.113	9.79696e-37	no_diff
Fuca1	1.69819e-23	-0.153375	0.764	0.706	5.91209e-19	no_diff		Anks1	6.55922e-25	0.184271	0.354	0.229	2.28353e-20	no_diff		H2-Aa	2.84569e-41	0.217538	0.642	0.42	9.907e-37	no_diff
Sh2b3	1.74253e-23	0.228441	0.534	0.317	6.06645e-19	no_diff		Ppp4r1	6.66712e-25	0.175968	0.341	0.203	2.32109e-20	no_diff		Tec	3.02361e-41	0.203005	0.467	0.258	1.05264e-36	no_diff
Cs	1.76682e-23	0.115629	0.33	0.161	6.151e-19	no_diff		Tent4b	7.28327e-25	0.156569	0.255	0.131	2.5356e-20	no_diff		Fam219a	3.51891e-41	0.110692	0.199	0.072	1.22507e-36	no_diff
Usp8	1.87098e-23	0.209475	0.676	0.448	6.51365e-19	no_diff		Sh3bgrl	7.36774e-25	0.180688	0.924	0.907	2.565e-20	no_diff		Ephx1	3.95518e-41	0.153744	0.489	0.29	1.37696e-36	no_diff
Cdipt	1.87578e-23	0.118449	0.367	0.193	6.53035e-19	no_diff		Plxdc2	7.37305e-25	0.178417	0.217	0.094	2.56685e-20	no_diff		Anapc16	3.96441e-41	-0.257164	0.367	0.479	1.38017e-36	no_diff
Fcgr1	1.9067e-23	-0.214392	0.69	0.675	6.63798e-19	no_diff		H2-T23	7.52038e-25	-0.217182	0.646	0.749	2.61814e-20	no_diff		Upf2	4.03708e-41	0.117532	0.358	0.197	1.40547e-36	no_diff
Hnrnpul2	2.01345e-23	0.233944	0.719	0.493	7.00964e-19	no_diff		Gstp1	8.11636e-25	-0.124424	0.062	0.176	2.82563e-20	no_diff		Scarb2	4.19741e-41	0.180667	0.622	0.408	1.46128e-36	no_diff
Rbm5	2.01983e-23	0.174906	0.784	0.57	7.03185e-19	no_diff		Rapgef6	8.44086e-25	0.195991	0.565	0.468	2.9386e-20	no_diff		Tbc1d9b	4.57875e-41	0.16977	0.467	0.27	1.59405e-36	no_diff
Vav2	2.04706e-23	0.115416	0.242	0.095	7.12663e-19	no_diff		Sipa1l2	8.53177e-25	0.130605	0.179	0.068	2.97025e-20	no_diff		Senp5	4.74308e-41	0.120518	0.222	0.087	1.65125e-36	no_diff
Prkab1	2.07011e-23	0.0757195	0.251	0.12	7.20689e-19	no_diff		Npc1	8.76572e-25	0.19081	0.42	0.285	3.0517e-20	no_diff		Tpm3	4.93023e-41	0.136387	0.984	0.896	1.71641e-36	no_diff
Cln8	2.07374e-23	0.211747	0.479	0.259	7.21951e-19	no_diff		4930402H24Rik	9.23042e-25	0.164309	0.251	0.127	3.21348e-20	no_diff		Sept9	5.22431e-41	0.202601	0.378	0.183	1.81879e-36	no_diff
Gm43788	2.16509e-23	0.0867428	0.149	0.04	7.53753e-19	no_diff		Ybx1	9.49651e-25	-0.145713	0.985	0.989	3.30611e-20	no_diff		Rnf216	5.33883e-41	0.225533	0.534	0.316	1.85866e-36	no_diff
Ankrd44	2.18893e-23	0.17517	0.618	0.394	7.62053e-19	no_diff		Ndrg1	9.72939e-25	-0.0973368	0.02	0.105	3.38719e-20	no_diff		Anapc11	6.11752e-41	-0.192425	0.547	0.565	2.12975e-36	no_diff
Ccr1	2.22188e-23	0.273533	0.378	0.171	7.73526e-19	up		Gabpa	1.00985e-24	0.165662	0.297	0.17	3.5157e-20	no_diff		Sec61a1	6.24035e-41	0.195744	0.41	0.21	2.17252e-36	no_diff
Tmx3	2.22256e-23	0.189648	0.483	0.267	7.7376e-19	no_diff		Ubr1	1.02541e-24	0.152993	0.235	0.117	3.56985e-20	no_diff		Rangap1	6.39397e-41	0.185171	0.317	0.137	2.226e-36	no_diff
Dop1a	2.28661e-23	0.180996	0.278	0.101	7.96061e-19	no_diff		Rsu1	1.05373e-24	-0.192129	0.726	0.814	3.66847e-20	no_diff		Wdr7	6.76356e-41	0.0985513	0.155	0.045	2.35467e-36	no_diff
Mtr	2.34034e-23	0.172683	0.344	0.153	8.14767e-19	no_diff		Dnmt1	1.17729e-24	0.178028	0.363	0.23	4.09863e-20	no_diff		Cd47	6.81036e-41	-0.153868	0.908	0.846	2.37096e-36	no_diff
Crat	2.345e-23	0.186862	0.383	0.179	8.16389e-19	no_diff		Ralgapb	1.18368e-24	0.149887	0.232	0.107	4.12085e-20	no_diff		Nudt4	7.18737e-41	0.180039	0.401	0.209	2.50221e-36	no_diff
Golga3	2.34554e-23	0.171008	0.34	0.149	8.16578e-19	no_diff		Trappc1	1.2812e-24	-0.197089	0.391	0.554	4.46038e-20	no_diff		Mllt10	7.65435e-41	0.19174	0.444	0.243	2.66479e-36	no_diff
Bclaf1	2.36138e-23	0.200002	0.753	0.534	8.22092e-19	no_diff		Sdf4	1.32967e-24	-0.199339	0.699	0.8	4.62911e-20	no_diff		Gabarapl1	7.67759e-41	0.215102	0.36	0.167	2.67288e-36	no_diff
Gm37606	2.3704e-23	0.149717	0.225	0.07	8.2523e-19	no_diff		Psap	1.33996e-24	-0.15379	0.999	1	4.66493e-20	no_diff		Abi3	7.80824e-41	-0.165777	0.015	0.113	2.71836e-36	no_diff
Pdcd11	2.41251e-23	0.106966	0.258	0.111	8.39892e-19	no_diff		Rsad2	1.49027e-24	-0.233434	0.092	0.173	5.18824e-20	no_diff		Sfxn3	8.11835e-41	0.181412	0.349	0.166	2.82632e-36	no_diff
Mid1ip1	2.4931e-23	0.149076	0.407	0.214	8.67948e-19	no_diff		Zkscan3	1.52556e-24	0.19821	0.511	0.392	5.3111e-20	no_diff		Itgb2	8.19481e-41	-0.149889	0.722	0.662	2.85294e-36	no_diff
Acox1	2.51961e-23	0.154852	0.274	0.106	8.77177e-19	no_diff		Fto	1.53835e-24	0.14527	0.253	0.134	5.35561e-20	no_diff		Hmgcl	8.69212e-41	-0.246365	0.355	0.461	3.02607e-36	no_diff
Zmym2	2.52444e-23	0.136543	0.358	0.175	8.78859e-19	no_diff		Sp140	1.74752e-24	-0.203653	0.402	0.557	6.08382e-20	no_diff		Ndufs8	9.44804e-41	-0.21661	0.501	0.544	3.28924e-36	no_diff
Pofut1	2.61575e-23	0.0241325	0.167	0.079	9.10648e-19	no_diff		Dhx40	1.77657e-24	0.183014	0.369	0.259	6.18495e-20	no_diff		H2-Q7	9.98189e-41	0.14429	0.238	0.091	3.47509e-36	no_diff
2610001J05Rik	2.63526e-23	0.189493	0.568	0.341	9.17439e-19	no_diff		Srpk2	1.81933e-24	0.179324	0.421	0.314	6.33382e-20	no_diff		Npc2	1.02309e-40	-0.143594	0.983	0.945	3.56178e-36	no_diff
Brpf1	2.63818e-23	0.153852	0.348	0.16	9.18455e-19	no_diff		Hikeshi	1.83743e-24	-0.171238	0.272	0.433	6.39682e-20	no_diff		Uqcrc2	1.02968e-40	-0.210485	0.474	0.533	3.58474e-36	no_diff
Gm43331	2.73741e-23	0.0627157	0.083	0.009	9.53001e-19	no_diff		Cp	1.92439e-24	-0.254408	0.524	0.67	6.69956e-20	no_diff		Bcor	1.06151e-40	0.175584	0.335	0.154	3.69553e-36	no_diff
Ssr2	2.76111e-23	-0.110963	0.541	0.492	9.61253e-19	no_diff		Dlc1	1.93825e-24	0.131869	0.167	0.073	6.74782e-20	no_diff		Marf1	1.08365e-40	0.180486	0.394	0.207	3.77261e-36	no_diff
Arid1b	2.81518e-23	0.15382	0.386	0.193	9.80077e-19	no_diff		Lyz2	1.98141e-24	-0.115176	1	1	6.89807e-20	no_diff		Edem3	1.27503e-40	0.117203	0.176	0.053	4.43889e-36	no_diff
Aaed1	2.82034e-23	0.116624	0.426	0.241	9.81874e-19	no_diff		Mrpl18	1.99274e-24	-0.18827	0.428	0.594	6.93751e-20	no_diff		Slc25a11	1.31963e-40	-0.198843	0.517	0.55	4.59415e-36	no_diff
Rbm6	2.84717e-23	0.212444	0.474	0.257	9.91214e-19	no_diff		Xdh	2.00184e-24	-0.209396	0.551	0.676	6.96919e-20	no_diff		Usp36	1.33819e-40	0.155232	0.203	0.061	4.65877e-36	no_diff
Mapre1	2.85245e-23	0.192003	0.672	0.444	9.93053e-19	no_diff		Mitf	2.14078e-24	0.196449	0.405	0.287	7.45291e-20	no_diff		Ipo8	1.35611e-40	0.169226	0.261	0.1	4.72116e-36	no_diff
Ppp2r5a	2.85755e-23	0.190738	0.576	0.356	9.94828e-19	no_diff		Timm8b	2.36309e-24	-0.189867	0.305	0.464	8.22688e-20	no_diff		Osbpl11	1.40437e-40	0.181549	0.559	0.354	4.88916e-36	no_diff
Ccdc12	2.90784e-23	-0.167133	0.69	0.66	1.01233e-18	no_diff		Gm5617	2.41326e-24	-0.146942	0.125	0.267	8.40152e-20	no_diff		Brd9	1.42831e-40	0.156061	0.391	0.207	4.97252e-36	no_diff
Pld4	2.91674e-23	-0.227496	0.899	0.881	1.01543e-18	no_diff		Nid2	2.64127e-24	0.16932	0.256	0.136	9.1953e-20	no_diff		5430434F05Rik	1.43514e-40	0.111687	0.129	0.024	4.9963e-36	no_diff
B3gnt8	2.95682e-23	-0.200516	0.067	0.197	1.02939e-18	no_diff		Nfia	2.71418e-24	0.182743	0.319	0.198	9.44915e-20	no_diff		Psmd8	1.50564e-40	-0.190269	0.639	0.626	5.24174e-36	no_diff
Qpct	2.97457e-23	0.181452	0.173	0.033	1.03557e-18	no_diff		Bad	2.73441e-24	-0.191234	0.343	0.505	9.51959e-20	no_diff		Ago2	1.57827e-40	0.209083	0.476	0.265	5.4946e-36	no_diff
Ino80e	3.0185e-23	0.0496995	0.361	0.218	1.05086e-18	no_diff		Ralbp1	2.77199e-24	0.193228	0.86	0.803	9.65041e-20	no_diff		Ap2b1	1.64721e-40	0.19046	0.506	0.301	5.73459e-36	no_diff
Susd6	3.1145e-23	0.00593087	0.492	0.353	1.08428e-18	no_diff		Fmnl1	2.77817e-24	0.199309	0.507	0.367	9.67192e-20	no_diff		Tmem229b	1.65187e-40	0.159973	0.233	0.081	5.75081e-36	no_diff
Ifnar1	3.16912e-23	0.167055	0.614	0.393	1.1033e-18	no_diff		Map3k14	2.81916e-24	0.163022	0.258	0.126	9.81463e-20	no_diff		Tppp3	1.74871e-40	0.370707	0.321	0.149	6.08795e-36	up
Akr1b3	3.17057e-23	0.214973	0.699	0.474	1.1038e-18	no_diff		Errfi1	2.89163e-24	0.202676	0.359	0.223	1.00669e-19	no_diff		Anapc1	1.76671e-40	0.145234	0.278	0.118	6.15062e-36	no_diff
Myo1c	3.32763e-23	0.193723	0.441	0.226	1.15848e-18	no_diff		Mau2	2.9719e-24	0.183665	0.402	0.261	1.03464e-19	no_diff		Hdac5	1.82983e-40	0.132912	0.351	0.183	6.37037e-36	no_diff
Rab5b	3.60458e-23	0.156934	0.392	0.197	1.2549e-18	no_diff		Hectd4	2.99595e-24	0.13439	0.164	0.062	1.04301e-19	no_diff		Rdx	1.8522e-40	0.196545	0.73	0.516	6.44825e-36	no_diff
Pld1	3.6486e-23	0.0261832	0.23	0.126	1.27022e-18	no_diff		Abi2	3.26371e-24	0.162829	0.244	0.12	1.13623e-19	no_diff		Asxl2	1.86912e-40	0.178512	0.431	0.245	6.50716e-36	no_diff
C2cd5	3.66707e-23	0.0977633	0.19	0.065	1.27665e-18	no_diff		Dennd4c	3.2743e-24	0.190074	0.417	0.277	1.13991e-19	no_diff		Inppl1	1.92648e-40	0.165186	0.355	0.175	6.70684e-36	no_diff
Fosl2	3.73476e-23	0.187771	0.537	0.316	1.30022e-18	no_diff		Mrpl28	3.31846e-24	-0.192115	0.472	0.628	1.15529e-19	no_diff		Prkdc	2.29585e-40	0.0908214	0.123	0.03	7.99277e-36	no_diff
Psmb5	3.79246e-23	-0.0789553	0.537	0.467	1.32031e-18	no_diff		Ocrl	3.51939e-24	0.179842	0.386	0.244	1.22524e-19	no_diff		Mknk2	2.3686e-40	0.215266	0.476	0.265	8.24604e-36	no_diff
Zzz3	3.79384e-23	0.151128	0.322	0.143	1.32079e-18	no_diff		Dnajc1	3.53006e-24	0.201296	0.495	0.363	1.22896e-19	no_diff		Zdhhc5	2.45416e-40	0.134267	0.288	0.132	8.54392e-36	no_diff
Siglec1	3.8027e-23	0.157274	0.313	0.134	1.32387e-18	no_diff		Plekhj1	3.5574e-24	-0.191537	0.525	0.682	1.23847e-19	no_diff		Wwp2	2.74372e-40	0.131602	0.325	0.166	9.55199e-36	no_diff
Cd48	3.86444e-23	0.182753	0.882	0.7	1.34537e-18	no_diff		Agap1	3.61878e-24	0.165349	0.247	0.123	1.25984e-19	no_diff		Taok2	2.90932e-40	0.13601	0.317	0.156	1.01285e-35	no_diff
Ciz1	3.86484e-23	0.119848	0.315	0.151	1.3455e-18	no_diff		Zdhhc5	3.78108e-24	0.157772	0.288	0.152	1.31635e-19	no_diff		9430034N14Rik	3.09021e-40	0.08533	0.098	0.015	1.07583e-35	no_diff
Chtop	3.9061e-23	0.139559	0.388	0.2	1.35987e-18	no_diff		Snhg5	3.86004e-24	0.136886	0.167	0.062	1.34383e-19	no_diff		Tsc1	3.1451e-40	0.139803	0.231	0.087	1.09493e-35	no_diff
Aimp1	3.9234e-23	-0.231425	0.393	0.463	1.36589e-18	no_diff		Gfra2	3.90835e-24	0.1901	0.275	0.157	1.36065e-19	no_diff		Bms1	3.17555e-40	0.166695	0.376	0.192	1.10553e-35	no_diff
Slc38a10	4.04958e-23	0.181808	0.431	0.22	1.40982e-18	no_diff		Mrpl12	3.92206e-24	-0.18225	0.381	0.543	1.36543e-19	no_diff		Uhmk1	3.41449e-40	0.193143	0.351	0.165	1.18872e-35	no_diff
Agps	4.26653e-23	0.152622	0.438	0.237	1.48535e-18	no_diff		A130048G24Rik	3.93547e-24	0.103717	0.115	0.03	1.37009e-19	no_diff		Gm37728	3.46719e-40	0.109466	0.114	0.017	1.20707e-35	no_diff
Cript	4.32735e-23	-0.0777014	0.463	0.396	1.50652e-18	no_diff		Ier5l	4.13199e-24	0.186306	0.305	0.205	1.43851e-19	no_diff		Map3k1	3.47744e-40	0.196936	0.549	0.333	1.21063e-35	no_diff
Hbegf	4.37318e-23	0.21217	0.142	0.019	1.52248e-18	no_diff		Rnh1	4.56139e-24	-0.197608	0.605	0.723	1.588e-19	no_diff		Capn7	3.54273e-40	0.143557	0.264	0.111	1.23336e-35	no_diff
Atp1a1	4.51244e-23	0.176531	0.765	0.549	1.57096e-18	no_diff		Mrpl54	4.71536e-24	-0.199059	0.419	0.578	1.6416e-19	no_diff		Trerf1	3.71305e-40	0.198133	0.338	0.158	1.29266e-35	no_diff
Pum1	4.60943e-23	0.161134	0.527	0.312	1.60473e-18	no_diff		Zdhhc17	5.07801e-24	0.14822	0.217	0.101	1.76786e-19	no_diff		Cryab	3.79269e-40	-0.2758	0.156	0.234	1.32039e-35	down
Anapc11	4.70794e-23	-0.147364	0.547	0.529	1.63902e-18	no_diff		Prex1	5.19498e-24	0.198558	0.594	0.49	1.80858e-19	no_diff		Tmem63a	3.86023e-40	0.179839	0.287	0.116	1.3439e-35	no_diff
Rapsn	4.74326e-23	-0.172127	0.026	0.12	1.65132e-18	no_diff		Efr3a	5.25553e-24	0.182402	0.5	0.391	1.82966e-19	no_diff		Trpv4	4.43484e-40	0.0793351	0.324	0.182	1.54395e-35	no_diff
Cnpy2	4.77269e-23	0.104108	0.63	0.429	1.66157e-18	no_diff		Gm43323	5.4477e-24	0.12903	0.167	0.062	1.89656e-19	no_diff		Cnot3	4.71255e-40	0.131724	0.375	0.203	1.64063e-35	no_diff
Eef1g	4.82606e-23	0.233631	0.813	0.616	1.68014e-18	no_diff		Slain2	5.55922e-24	0.17446	0.375	0.256	1.93539e-19	no_diff		Tyk2	4.85902e-40	0.0756243	0.249	0.126	1.69162e-35	no_diff
Gpbp1l1	4.98898e-23	0.0823532	0.347	0.196	1.73686e-18	no_diff		Rpain	5.60412e-24	-0.17592	0.237	0.39	1.95102e-19	no_diff		Fbxo33	5.02778e-40	0.119426	0.265	0.124	1.75037e-35	no_diff
Cggbp1	5.16311e-23	0.187385	0.66	0.437	1.79748e-18	no_diff		Cops9	5.6308e-24	-0.194385	0.526	0.66	1.96031e-19	no_diff		Oxct1	5.07986e-40	0.236818	0.628	0.409	1.7685e-35	no_diff
Ube3a	5.16685e-23	0.251309	0.701	0.479	1.79879e-18	no_diff		Ncoa4	5.65137e-24	0.199962	0.619	0.51	1.96747e-19	no_diff		Ciao2b	5.18555e-40	-0.22079	0.41	0.473	1.8053e-35	no_diff
Themis2	5.33511e-23	0.190355	0.465	0.251	1.85737e-18	no_diff		Pank3	5.68762e-24	0.17461	0.313	0.19	1.98009e-19	no_diff		1700020I14Rik	5.19409e-40	0.212035	0.672	0.462	1.80827e-35	no_diff
Maged1	5.49532e-23	0.137218	0.203	0.058	1.91314e-18	no_diff		S100a13	5.77473e-24	-0.196889	0.738	0.845	2.01041e-19	no_diff		Dnase2a	5.39252e-40	0.204933	0.567	0.358	1.87735e-35	no_diff
Ncor1	5.5124e-23	0.225339	0.849	0.661	1.91909e-18	no_diff		Hint2	6.32642e-24	-0.177936	0.242	0.395	2.20248e-19	no_diff		Mthfr	5.41254e-40	0.143766	0.206	0.066	1.88432e-35	no_diff
Nop58	5.89263e-23	0.194846	0.346	0.151	2.05146e-18	no_diff		Epn2	6.58901e-24	0.130188	0.171	0.072	2.2939e-19	no_diff		Aqr	6.11306e-40	0.18503	0.319	0.14	2.1282e-35	no_diff
Mllt10	5.9542e-23	0.0729541	0.444	0.28	2.07289e-18	no_diff		Nxf1	6.77466e-24	0.160684	0.284	0.154	2.35853e-19	no_diff		Agps	6.49306e-40	0.12515	0.438	0.268	2.26049e-35	no_diff
Lap3	5.99289e-23	-0.186479	0.242	0.307	2.08637e-18	no_diff		Zfp407	6.83969e-24	0.154974	0.24	0.126	2.38117e-19	no_diff		Taf1	6.69665e-40	0.215017	0.378	0.184	2.33137e-35	no_diff
Fubp1	6.0948e-23	0.173127	0.503	0.29	2.12184e-18	no_diff		Snap23	7.17502e-24	-0.191262	0.723	0.834	2.49791e-19	no_diff		Ptpn12	7.37803e-40	0.214646	0.46	0.252	2.56859e-35	no_diff
Myl3	6.1068e-23	-0.15502	0.294	0.259	2.12602e-18	no_diff		Mrpl17	8.22201e-24	-0.207115	0.447	0.587	2.86241e-19	no_diff		Sec24c	7.37895e-40	0.162412	0.306	0.141	2.56891e-35	no_diff
Wdr81	6.12811e-23	0.106271	0.29	0.138	2.13344e-18	no_diff		Uqcr10	8.79102e-24	-0.191892	0.678	0.779	3.06051e-19	no_diff		Nek9	7.80866e-40	0.181228	0.312	0.136	2.71851e-35	no_diff
Lpxn	6.42032e-23	-0.208745	0.216	0.298	2.23517e-18	no_diff		Lcorl	9.51733e-24	0.189292	0.353	0.24	3.31336e-19	no_diff		Eif6	8.10096e-40	-0.121031	0.508	0.483	2.82027e-35	no_diff
Parp3	6.53399e-23	0.16382	0.212	0.058	2.27474e-18	no_diff		Xrn2	9.88e-24	-0.200258	0.705	0.822	3.43962e-19	no_diff		Slain2	8.57235e-40	0.180736	0.375	0.19	2.98438e-35	no_diff
Rab3il1	6.81092e-23	0.190736	0.808	0.602	2.37115e-18	no_diff		Ptbp2	1.01549e-23	0.159906	0.253	0.13	3.53534e-19	no_diff		Sipa1l2	9.35839e-40	0.123474	0.179	0.055	3.25803e-35	no_diff
Spcs3	6.90188e-23	0.163623	0.38	0.184	2.40282e-18	no_diff		Calcrl	1.04889e-23	0.146763	0.204	0.099	3.65162e-19	no_diff		Dag1	9.81632e-40	0.182859	0.354	0.17	3.41745e-35	no_diff
Fem1a	7.00853e-23	0.142422	0.197	0.052	2.43995e-18	no_diff		Ndufa11	1.05037e-23	-0.198918	0.567	0.688	3.65677e-19	no_diff		Triap1	9.82733e-40	-0.184376	0.451	0.486	3.42129e-35	no_diff
C1qtnf1	7.217e-23	0.142718	0.145	0.022	2.51253e-18	no_diff		Fbrs	1.05322e-23	0.166238	0.329	0.188	3.66667e-19	no_diff		Gm47087	1.00761e-39	0.11012	0.133	0.029	3.50789e-35	no_diff
Atp13a3	7.39426e-23	0.0892338	0.388	0.225	2.57424e-18	no_diff		Ssr2	1.10195e-23	-0.194603	0.541	0.67	3.83632e-19	no_diff		Trappc1	1.01383e-39	-0.23036	0.391	0.456	3.52956e-35	no_diff
Gm12895	7.4731e-23	0.110551	0.096	0.003	2.60168e-18	no_diff		Rdx	1.21219e-23	0.187135	0.73	0.656	4.22011e-19	no_diff		Reep3	1.1715e-39	0.20886	0.798	0.598	4.07846e-35	no_diff
Cnot3	7.5456e-23	0.0556152	0.375	0.229	2.62693e-18	no_diff		Ireb2	1.23065e-23	0.172024	0.314	0.18	4.28437e-19	no_diff		Abcc5	1.19534e-39	0.0972767	0.374	0.227	4.16145e-35	no_diff
Arl6ip5	7.59935e-23	-0.13462	0.36	0.358	2.64564e-18	no_diff		9930120I10Rik	1.2754e-23	0.142668	0.194	0.083	4.44017e-19	no_diff		Zfp422	1.26174e-39	0.141167	0.289	0.133	4.39261e-35	no_diff
Tor1aip2	7.63826e-23	0.18593	0.324	0.139	2.65918e-18	no_diff		Hivep2	1.29342e-23	0.20388	0.454	0.32	4.50293e-19	no_diff		Rprd2	1.33351e-39	0.21361	0.394	0.198	4.64247e-35	no_diff
Gm42819	7.66727e-23	0.142448	0.142	0.02	2.66928e-18	no_diff		Gpsm3	1.41598e-23	-0.193284	0.673	0.779	4.92958e-19	no_diff		Ddx58	1.34304e-39	0.163836	0.33	0.155	4.67565e-35	no_diff
Cic	7.76552e-23	0.153647	0.523	0.312	2.70349e-18	no_diff		March1	1.44661e-23	-0.207564	0.592	0.726	5.03622e-19	no_diff		Ik	1.52895e-39	0.207997	0.714	0.511	5.3229e-35	no_diff
Ubr1	7.81017e-23	0.152617	0.235	0.077	2.71903e-18	no_diff		Zfp207	1.44864e-23	0.192789	0.517	0.387	5.04328e-19	no_diff		Gm2a	1.62321e-39	-0.215219	0.706	0.715	5.65103e-35	no_diff
Vps50	8.14069e-23	0.152688	0.248	0.085	2.8341e-18	no_diff		Fmr1	1.48833e-23	0.184022	0.417	0.295	5.18147e-19	no_diff		Efr3a	1.6351e-39	0.219657	0.5	0.289	5.69243e-35	no_diff
Vdac1	8.27511e-23	-0.190725	0.517	0.544	2.8809e-18	no_diff		Dennd2c	1.50169e-23	0.133983	0.188	0.079	5.22798e-19	no_diff		Slc38a9	1.64727e-39	0.12774	0.372	0.205	5.7348e-35	no_diff
Mtrex	8.32489e-23	0.134216	0.323	0.151	2.89823e-18	no_diff		Ticam2	1.53838e-23	0.177844	0.348	0.231	5.35572e-19	no_diff		Cplane1	1.66265e-39	0.152463	0.243	0.092	5.78837e-35	no_diff
Ndufv3	8.34901e-23	-0.172182	0.569	0.563	2.90662e-18	no_diff		Rnf187	1.56666e-23	-0.191319	0.617	0.744	5.45416e-19	no_diff		Fut8	1.66819e-39	0.12223	0.288	0.14	5.80762e-35	no_diff
Tnpo3	8.37042e-23	0.199366	0.447	0.233	2.91408e-18	no_diff		Washc3	1.58658e-23	-0.175896	0.322	0.472	5.52352e-19	no_diff		Kdm6a	1.70313e-39	0.131995	0.269	0.119	5.92928e-35	no_diff
Stt3b	8.43269e-23	0.14214	0.348	0.168	2.93576e-18	no_diff		Zfp131	1.60867e-23	0.175595	0.332	0.205	5.60042e-19	no_diff		Maco1	1.73567e-39	0.176341	0.378	0.193	6.04256e-35	no_diff
Trak2	8.45217e-23	0.173567	0.212	0.056	2.94254e-18	no_diff		Tubb5	1.72348e-23	-0.20707	0.789	0.847	6.00011e-19	no_diff		Gm48838	1.83777e-39	0.117566	0.161	0.045	6.39803e-35	no_diff
Rspry1	8.45685e-23	0.0978075	0.384	0.218	2.94417e-18	no_diff		Eml4	1.7398e-23	0.195887	0.442	0.321	6.05695e-19	no_diff		Serinc1	1.84378e-39	0.158305	0.738	0.544	6.41893e-35	no_diff
Utp14b	8.59468e-23	0.0512661	0.213	0.099	2.99215e-18	no_diff		Ndufs2	1.78699e-23	-0.188388	0.554	0.68	6.22123e-19	no_diff		Srsf6	1.92863e-39	0.196551	0.524	0.317	6.71434e-35	no_diff
Ubr5	8.90435e-23	0.217024	0.513	0.3	3.09996e-18	no_diff		Hsd17b11	1.90609e-23	0.189524	0.594	0.488	6.63585e-19	no_diff		Nemf	1.95105e-39	0.189732	0.444	0.249	6.79239e-35	no_diff
Ltn1	8.9478e-23	0.117218	0.259	0.108	3.11509e-18	no_diff		Plk3	1.92675e-23	0.140202	0.194	0.09	6.70779e-19	no_diff		Ndufc1	2.01674e-39	-0.18797	0.581	0.577	7.02107e-35	no_diff
Ezr	9.27149e-23	-0.189607	0.233	0.274	3.22778e-18	no_diff		Csnk2a1	1.93393e-23	0.175756	0.388	0.244	6.73279e-19	no_diff		Nsd3	2.142e-39	0.199979	0.658	0.447	7.45714e-35	no_diff
Zcchc14	9.43945e-23	0.155902	0.239	0.079	3.28625e-18	no_diff		G6pdx	1.95049e-23	0.165066	0.419	0.318	6.79043e-19	no_diff		Elk4	2.16708e-39	0.136145	0.282	0.13	7.54445e-35	no_diff
Tubgcp3	9.48244e-23	0.115003	0.208	0.07	3.30122e-18	no_diff		Prr14l	2.11098e-23	0.161533	0.271	0.145	7.34915e-19	no_diff		Ccdc47	2.18744e-39	0.190058	0.578	0.367	7.61536e-35	no_diff
Gm48565	9.49708e-23	0.171825	0.167	0.032	3.30631e-18	no_diff		Dstyk	2.22689e-23	0.17053	0.349	0.216	7.7527e-19	no_diff		Irak3	2.21098e-39	-0.249906	0.249	0.351	7.69731e-35	no_diff
Bod1l	9.82171e-23	0.260327	0.751	0.54	3.41933e-18	up		Srsf6	2.44074e-23	0.179726	0.524	0.417	8.49718e-19	no_diff		Tor1aip2	2.27751e-39	0.16941	0.324	0.147	7.92891e-35	no_diff
Ralgds	9.86678e-23	0.135825	0.157	0.028	3.43502e-18	no_diff		Slc23a2	2.49387e-23	0.15659	0.267	0.139	8.68215e-19	no_diff		Mapk1ip1l	2.28075e-39	0.147078	0.35	0.18	7.9402e-35	no_diff
Ciao2b	1.02396e-22	-0.176799	0.41	0.45	3.56481e-18	no_diff		Zcchc14	2.5256e-23	0.150241	0.239	0.121	8.79261e-19	no_diff		Trim26	2.30518e-39	0.134585	0.456	0.275	8.02524e-35	no_diff
Anxa4	1.05601e-22	0.208693	0.463	0.25	3.67641e-18	no_diff		Nemf	2.59696e-23	0.1834	0.444	0.335	9.04107e-19	no_diff		Tuba1b	2.449e-39	0.161144	0.783	0.585	8.52594e-35	no_diff
Pten	1.07682e-22	0.220902	0.813	0.612	3.74885e-18	no_diff		4921531C22Rik	2.80643e-23	0.173883	0.229	0.13	9.77031e-19	no_diff		Abl1	2.53997e-39	0.180928	0.358	0.175	8.84264e-35	no_diff
Trim33	1.07787e-22	0.152485	0.411	0.217	3.75251e-18	no_diff		Parg	2.83871e-23	0.179373	0.347	0.213	9.8827e-19	no_diff		Tgfb1	2.55664e-39	0.252757	0.847	0.691	8.9007e-35	no_diff
Cox6a2	1.09481e-22	-0.241547	0.134	0.208	3.81148e-18	no_diff		Gnai2	2.9462e-23	-0.132243	0.994	0.996	1.02569e-18	no_diff		Lmbrd2	2.577e-39	0.18794	0.321	0.144	8.97158e-35	no_diff
Gfer	1.10324e-22	-0.170092	0.243	0.287	3.84081e-18	no_diff		Parvb	2.95782e-23	0.170245	0.337	0.199	1.02974e-18	no_diff		Sin3a	2.5969e-39	0.153646	0.321	0.152	9.04085e-35	no_diff
Hdac5	1.10783e-22	0.173732	0.351	0.159	3.85679e-18	no_diff		Arih1	2.97819e-23	0.184694	0.447	0.313	1.03683e-18	no_diff		Ndufb1-ps	2.60228e-39	-0.190522	0.616	0.623	9.05959e-35	no_diff
Aggf1	1.1118e-22	0.201226	0.433	0.221	3.87062e-18	no_diff		Brd1	3.05117e-23	0.18655	0.698	0.616	1.06223e-18	no_diff		Ctdsp1	3.03568e-39	0.16391	0.456	0.262	1.05684e-34	no_diff
Slc38a2	1.12069e-22	0.174763	0.69	0.47	3.90157e-18	no_diff		Zfp395	3.05664e-23	0.171416	0.368	0.222	1.06414e-18	no_diff		Exoc3	3.03809e-39	0.171022	0.688	0.484	1.05768e-34	no_diff
Ndel1	1.12309e-22	0.0159151	0.399	0.267	3.90992e-18	no_diff		Gm38292	3.06011e-23	0.0856653	0.103	0.024	1.06535e-18	no_diff		Zfp148	3.09771e-39	0.211431	0.519	0.308	1.07844e-34	no_diff
Cr1l	1.1261e-22	0.167103	0.574	0.357	3.9204e-18	no_diff		Nfya	3.06962e-23	0.158756	0.278	0.145	1.06866e-18	no_diff		Glyr1	3.11771e-39	0.107917	0.504	0.326	1.0854e-34	no_diff
Dnmt1	1.14419e-22	0.161528	0.363	0.175	3.98337e-18	no_diff		Snrpg	3.28599e-23	-0.183343	0.485	0.645	1.14399e-18	no_diff		Acox1	3.27219e-39	0.138332	0.274	0.122	1.13918e-34	no_diff
Smim15	1.14691e-22	0.220075	0.533	0.31	3.99284e-18	no_diff		Chid1	3.47261e-23	-0.15808	0.167	0.314	1.20895e-18	no_diff		Tubgcp3	3.48486e-39	0.111882	0.208	0.081	1.21322e-34	no_diff
Map3k4	1.15828e-22	0.144252	0.346	0.163	4.03245e-18	no_diff		Pafah1b1	3.5512e-23	0.180164	0.837	0.783	1.23632e-18	no_diff		B930086L07Rik	3.50189e-39	0.123608	0.137	0.027	1.21915e-34	no_diff
Mef2d	1.20295e-22	0.10821	0.305	0.147	4.18795e-18	no_diff		H2-T22	3.55327e-23	-0.167593	0.208	0.35	1.23703e-18	no_diff		Mast2	3.54045e-39	0.0777098	0.147	0.05	1.23257e-34	no_diff
Pou2f1	1.23069e-22	0.137008	0.222	0.075	4.28453e-18	no_diff		Arid4b	3.60882e-23	0.186697	0.55	0.469	1.25637e-18	no_diff		Nupr1	3.61365e-39	0.197816	0.493	0.289	1.25805e-34	no_diff
Ctsf	1.26638e-22	-0.127515	0.465	0.417	4.40876e-18	no_diff		Cmip	3.97524e-23	0.191689	0.574	0.453	1.38394e-18	no_diff		Dido1	3.67274e-39	0.186114	0.4	0.212	1.27863e-34	no_diff
Castor2	1.2993e-22	0.159421	0.19	0.045	4.52337e-18	no_diff		Ccdc47	4.00361e-23	0.192382	0.578	0.446	1.39382e-18	no_diff		Tnfrsf25	3.693e-39	0.0760016	0.077	0.006	1.28568e-34	no_diff
Pi4k2a	1.31389e-22	0.127306	0.451	0.261	4.57416e-18	no_diff		Aig1	4.02444e-23	-0.153534	0.131	0.268	1.40107e-18	no_diff		Esyt2	4.31767e-39	0.168648	0.232	0.083	1.50315e-34	no_diff
Luc7l	1.31937e-22	0.0454967	0.383	0.241	4.59326e-18	no_diff		Irs2	4.027e-23	0.142811	0.206	0.092	1.40196e-18	no_diff		Samd8	4.47974e-39	0.15037	0.212	0.069	1.55958e-34	no_diff
Ak3	1.35129e-22	0.169742	0.351	0.16	4.70439e-18	no_diff		Dpm3	4.0931e-23	-0.185522	0.485	0.617	1.42497e-18	no_diff		Plekhj1	4.54581e-39	-0.233425	0.525	0.594	1.58258e-34	no_diff
Usp36	1.36138e-22	0.157523	0.203	0.053	4.73952e-18	no_diff		Pkd1	4.15845e-23	0.163781	0.281	0.153	1.44772e-18	no_diff		Chordc1	4.65967e-39	0.209458	0.548	0.333	1.62222e-34	no_diff
Tbc1d20	1.36331e-22	0.128669	0.406	0.222	4.74624e-18	no_diff		Cdkn2d	4.22053e-23	-0.165989	0.174	0.309	1.46934e-18	no_diff		Ubxn1	4.76095e-39	-0.171411	0.745	0.723	1.65748e-34	no_diff
Pdcd10	1.37403e-22	-0.098457	0.56	0.495	4.78356e-18	no_diff		Drap1	4.2439e-23	-0.19328	0.726	0.821	1.47747e-18	no_diff		Zmym5	4.96077e-39	0.181783	0.408	0.216	1.72704e-34	no_diff
Mbd2	1.39004e-22	-0.0668059	0.576	0.483	4.83928e-18	no_diff		Ythdc2	4.42857e-23	0.180538	0.304	0.17	1.54176e-18	no_diff		Snrnp70	5.05109e-39	0.141869	0.769	0.575	1.75849e-34	no_diff
Gm45191	1.41198e-22	0.104219	0.145	0.032	4.91567e-18	no_diff		Ncf2	4.44747e-23	0.18097	0.883	0.856	1.54834e-18	no_diff		Kifc3	5.18106e-39	0.0972128	0.367	0.216	1.80373e-34	no_diff
Baz2b	1.4465e-22	0.245809	0.643	0.419	5.03585e-18	no_diff		Ikzf1	4.61536e-23	0.190189	0.476	0.339	1.60679e-18	no_diff		Vcam1	5.27632e-39	-0.586639	0.084	0.202	1.8369e-34	down
Ufc1	1.4606e-22	-0.127148	0.571	0.532	5.08493e-18	no_diff		Tagln2	4.89013e-23	-0.218918	0.958	0.967	1.70245e-18	no_diff		Ndufs2	5.31527e-39	-0.180478	0.554	0.568	1.85046e-34	no_diff
Arf2	1.48703e-22	0.166595	0.353	0.164	5.17694e-18	no_diff		Pknox1	5.47058e-23	0.163919	0.268	0.147	1.90453e-18	no_diff		Dcaf1	5.33035e-39	0.13307	0.155	0.036	1.85571e-34	no_diff
Egr3	1.49513e-22	0.249069	0.226	0.066	5.20514e-18	no_diff		Mpp5	5.53094e-23	0.137975	0.226	0.132	1.92554e-18	no_diff		Blvrb	5.60312e-39	-0.114538	0.97	0.902	1.95067e-34	no_diff
U2af2	1.49907e-22	0.161629	0.499	0.291	5.21888e-18	no_diff		Opa1	5.60209e-23	0.170414	0.337	0.198	1.95031e-18	no_diff		Fam222b	5.67581e-39	0.0517464	0.149	0.066	1.97598e-34	no_diff
Lncpint	1.56276e-22	0.181029	0.284	0.11	5.44059e-18	no_diff		Hipk1	5.82447e-23	0.18894	0.465	0.323	2.02773e-18	no_diff		Atad2b	5.70872e-39	0.193196	0.457	0.255	1.98743e-34	no_diff
Ext2	1.66062e-22	0.0674648	0.285	0.156	5.78128e-18	no_diff		Eef1akmt1	5.902e-23	-0.179824	0.26	0.41	2.05472e-18	no_diff		Rab5if	5.84277e-39	-0.203883	0.658	0.668	2.0341e-34	no_diff
Upf2	1.66534e-22	0.142189	0.358	0.181	5.79773e-18	no_diff		Dok3	5.98871e-23	-0.204417	0.419	0.572	2.08491e-18	no_diff		Dtx3l	5.88157e-39	0.153009	0.389	0.208	2.04761e-34	no_diff
Arih1	1.6848e-22	0.184316	0.447	0.238	5.86546e-18	no_diff		Cpeb2	6.04345e-23	0.145954	0.227	0.105	2.10397e-18	no_diff		Ift172	6.2823e-39	0.0912587	0.159	0.055	2.18712e-34	no_diff
Sat1	1.69536e-22	-0.215107	0.926	0.888	5.90222e-18	no_diff		Dctn2	6.11604e-23	-0.182876	0.566	0.698	2.12924e-18	no_diff		Znhit1	6.2957e-39	-0.213226	0.395	0.456	2.19178e-34	no_diff
Usp40	1.70607e-22	0.149456	0.215	0.065	5.93951e-18	no_diff		Mif4gd	6.17937e-23	-0.175928	0.253	0.407	2.15129e-18	no_diff		Slc25a37	6.35549e-39	0.127404	0.306	0.154	2.2126e-34	no_diff
Mmp14	1.73143e-22	-0.169553	0.012	0.099	6.02782e-18	no_diff		Rsbn1	6.29838e-23	0.18725	0.462	0.328	2.19272e-18	no_diff		Psma3	6.57244e-39	-0.187724	0.646	0.643	2.28813e-34	no_diff
Gabpa	1.73886e-22	0.136985	0.297	0.131	6.05368e-18	no_diff		Hmgxb3	6.5372e-23	0.136989	0.188	0.085	2.27586e-18	no_diff		Mrpl54	6.60568e-39	-0.223677	0.419	0.475	2.2997e-34	no_diff
Shprh	1.74476e-22	0.127281	0.267	0.11	6.0742e-18	no_diff		Rxra	6.86045e-23	0.169272	0.325	0.202	2.3884e-18	no_diff		Rhob	6.7072e-39	0.225416	0.867	0.697	2.33504e-34	no_diff
[truncated: 19,382 more rows]

## Sheet: Extended Data Fig. 5c
Extended Data Fig. 5c
	TREM2 (×103 MFI)
Isotype	32	62	27	45
Non-CD163+RETNLA+ SS	4981	4682	6946	10743	6946	6506	7119	5301
Non-CD163+RETNLA+ CLP 7d	8634	8032	8554	8156	9236	10694	10932	10034
CD163+RETNLA+ SS	8632	8901	13784	17818	13784	12768	14010	13486	14181
CD163+RETNLA+ CLP 7d	14156	13489	14855	16822	17837	16403	16679	17396

## Sheet: Extended Data Fig. 5e
Extended Data Fig. 5e
	Mac1	Mac2	Mac3	Mac4	Mac5	Mon1	Mon2	DC	total
WT SS	375	511	3	8	73	14	9	7	1000
KO SS	4	2	657	263	34	13	21	6	1000
WT CLP 3d	371	568	7	6	27	7	3	11	1000
KO CLP 3d	17	18	568	296	47	15	26	13	1000

## Sheet: Extended Data Fig. 5f
Extended Data Fig. 5f
	Macrophages (Percentage of CD45+)
WT CLP 0d	79.06	84.37	82.61	88.98
KO CLP 0d	84.07	77.53	82.03	85.75	86.51
WT CLP 3d	74.77	70.84	65.04	64.35
KO CLP 3d	49.72	53.03	50.65	61.03
WT CLP 7d	73.35	78.93	69.11	71.01	71.78
KO CLP 7d	56.49	64.07	61.49	69.8	67.8
	Monocytes (Percentage of CD45+)
WT CLP 0d	1	0.93	0.81	0.36
WT CLP 3d	6.41	4.69	3.89	2.01	1.72
WT CLP 7d	6.94	2.73	1.8	1.13
KO CLP 0d	5.04	4.93	1.21	6.63
KO CLP 3d	8.83	7.71	7.69	3.45	2.55
KO CLP 7d	4.55	3.02	2.94	2.71	2.13
	DC (Percentage of CD45+)
WT CLP 0d	1.46	1.75	2.75	0.91
WT CLP 3d	0.39	1.07	0.98	0.78	0.8
WT CLP 7d	1.18	1.16	1.06	0.86
KO CLP 0d	1.1	1.22	1.04	1.14
KO CLP 3d	2.94	1.44	2.43	0.35	0.71
KO CLP 7d	0.88	1.89	0.73	0.15	0.77
	Neutrophils (Percentage of CD45+)
WT CLP 0d	3.2	1.29	1.82	5.58
WT CLP 3d	4.1	1.72	1.76	1.91	2.66
WT CLP 7d	17.56	16.18	11.36	16.07
KO CLP 0d	28	24.4	22.07	13.83
KO CLP 3d	5.93	9.61	5.4	6	6.07
KO CLP 7d	11.15	23.32	16.61	17.7	17.48
	B cells (Percentage of CD45+)
WT CLP 0d	8.82	5.32	6.25	1.61
WT CLP 3d	4.93	6.61	2.25	3.22	1.82
WT CLP 7d	0.56	1.03	4.89	7.98
KO CLP 0d	5.26	8.45	12.5	8.62
KO CLP 3d	6.33	5.65	5.32	6.59	5.06
KO CLP 7d	3.45	5.12	2.35	8.84	11.74
	T cells (Percentage of CD45+)
WT CLP 0d	2.79	2.38	0.58	0.99
WT CLP 3d	1.78	3.2	0.9	1.23	0.68
WT CLP 7d	1.37	1.06	2.4	0.85
KO CLP 0d	7.64	2.44	3.21	2.13
KO CLP 3d	1.84	2.72	1.8	1.84	4.81
KO CLP 7d	2.7	2.92	1.28	3.31	2.67
	NK cells (Percentage of CD45+)
WT CLP 0d	1.35	0.48	0.63	0.15
WT CLP 3d	0.59	0.73	0.45	0.52	0.37
WT CLP 7d	0.56	0.32	1.77	1.49
KO CLP 0d	0.36	0.86	1.03	0.72
KO CLP 3d	0.65	0.89	0.64	0.74	1.85
KO CLP 7d	0.43	0.39	0.34	0.47	0.74
