# Supplementary material for: TREM2hi resident macrophages protect the septic heart by maintaining cardiomyocyte homeostasis
Source: Nat Metab. 2023 Jan 12;5(1):129–46. doi: 10.1038/s42255-022-00715-5 (PMC9886554; doi:10.1038/s42255-022-00715-5)
Supplement: Source Data Extended Data Fig. 6 — Statistical source data. [file 42255_2022_715_MOESM21_ESM.xlsx]

## Sheet: Extended Data Fig. 6b
Extended Data Fig. 6b
	Free Mitochondria/FOV
SS	1	1	2	1	1	1	2	1	0	0	0	0	3	1	1
CLP 3d	8	14	7	2	9	8	10	24	8	10	29	10	11	5	5

## Sheet: Extended Data Fig. 6e
Extended Data Fig. 6e
	MitoNIR(×103 MFI)
	Fibrolasts
Negative	0.0239	0.0231	0.0448	0.0471
MitoNIR	173.664	171.9	166.624	173.693
MitoNIR+FCCP	8.147	12.435	12.816	9.882
MitoNIR+Oligomycin	202.908	216.945	211.306	217.725
	Vesicles
Negative	0.00967	0.011	0.0128
MitoNIR	2.545	2.38	2.407	2.459
MitoNIR+FCCP	2.364	2.33	2.305	2.33
MitoNIR+Oligomycin	2.472	2.475	2.283	2.235

## Sheet: Extended Data Fig. 6g
Extended Data Fig. 6g
	Cardiomyocyte-derived Tomato protein in macs (×103 MFI)
	F4/80negLY6C+
Control mice	0.0237	0.0243	0.00296	0.0681
CardRED SS	1.153	0.739	2.003	1.197	0.948
CardRED CLP 7d	1.221	1.047	1.668	1.042	1.324	3.375	3.161	1.973
	Non-TREM2hiCD163+
Control mice	0.0253	0.0251	0.0193	0.0484
CardRED SS	6.061	7.047	8.591	7.673	6.857
CardRED CLP 7d	7.837	8.512	8.706	8.683	8.218	6.886	8.543	10.144
	TREM2hiCD163+
Control mice	0.0253	0.0287	0.0557	0.0494
CardRED SS	8.103	8.044	9.042	9.103	8.234
CardRED CLP 7d	9.2	11.213	10.895	10.132	11.82	14.603	16.464	17.025

## Sheet: Extended Data Fig. 6h
Extended Data Fig. 6h
	Cardiomyocyte-derived Tomato protein in macs (×103 MFI)
	F4/80negLY6C+
Control mice	0.163	0.168	0.159	0.112
MitoCard SS	1.018	1.228	0.781	1.183	0.956	0.875
MitoCard CLP 7d	0.838	1.401	1.279	0.962	1.231	1.563
	Non-TREM2hiCD163+
Control mice	0.185	0.191	0.254	0.212
MitoCard SS	8.539	7.068	6.571	7.821	7.206	7.171
MitoCard CLP 7d	8.782	8.068	6.995	7.613	9.226	7.53
	TREM2hiCD163+
Control mice	0.173	0.287	0.236	0.153
MitoCard SS	9.556	9.893	9.359	11.203	8.967	10.477
MitoCard CLP 7d	12.158	14.285	10.048	11.524	15.836	14.003

## Sheet: Extended Data Fig. 6j
Extended Data Fig. 6j
	Apoptotic cells %
	TUNEL+cTNI+	TUNEL+
Steady State	0	0.02
	0.01	0.03
	0.03	0.05
	0.02	0
	0.01	0
	0	0.01
CLP 3d	1.25154	3.68565
	1.05051	2.22392
	0.440529	2.46634
	0.818865	3.41873
	1.65503	3.21758
	0.610277	2.5662
