# Supplementary material for: TREM2hi resident macrophages protect the septic heart by maintaining cardiomyocyte homeostasis
Source: Nat Metab. 2023 Jan 12;5(1):129–46. doi: 10.1038/s42255-022-00715-5 (PMC9886554; doi:10.1038/s42255-022-00715-5)
Supplement: Source Data Extended Data Fig. 7 — Single-cell RNA-seq data and statistical source data. [file 42255_2022_715_MOESM22_ESM.xlsx]

## Sheet: Extended Data Fig. 7b
Extended Data Fig. 7b
Cluster	KO_Macrophages	WT_Macrophages	Sig
Gm19938	0.00117646	0.00122508	NO_DIFF
Rp1	0.000959491	0.00203602	NO_DIFF
Sox17	0.00515649	0.0011909	NO_DIFF
Gm22307	0.000252302	0.00165639	NO_DIFF
Gm6085	0.00137728	0.00183346	NO_DIFF
Gm6119	0.000432005	0.00122934	NO_DIFF
Gm2053	0.000624234	0	NO_DIFF
Gm6123	0	0.000903876	NO_DIFF
Mrpl15	0.551084	0.482249	NO_DIFF
Gm37144	0.000877416	0.00627541	NO_DIFF
Lypla1	0.276844	0.294084	NO_DIFF
Gm37988	0.00299134	0.000989163	NO_DIFF
Tcea1	0.616484	0.641298	NO_DIFF
Gm37277	0	0.000356745	NO_DIFF
Rgs20	0.000323129	0	NO_DIFF
Atp6v1h	0.485275	0.452442	NO_DIFF
Gm37567	0.000554164	0.00017578	NO_DIFF
Rb1cc1	0.701282	1.18741	DIFF
4732440D04Rik	0.0918198	0.0742221	NO_DIFF
Alkal1	0	0.000282027	NO_DIFF
Gm2147	0	0.000100467	NO_DIFF
Gm19026	0	0.000491638	NO_DIFF
St18	0.00511474	0.002076	NO_DIFF
Gm37108	0.00194161	0.00232678	NO_DIFF
Pcmtd1	0.646136	0.799923	NO_DIFF
Gm26983	0	0.00051043	NO_DIFF
Gm38372	0.00883669	0.0106657	NO_DIFF
Gm9826	0	0.000324712	NO_DIFF
Gm26901	0.00332982	0.00543106	NO_DIFF
Rps2-ps2	0.000211186	0.000660546	NO_DIFF
Sntg1	0	0.000643999	NO_DIFF
Gm16284	0	0.000239802	NO_DIFF
Gm36964	0	0.000273487	NO_DIFF
Gm37629	0.000924068	0.000522594	NO_DIFF
Gm6187	0	0.000310969	NO_DIFF
Gm18300	0	0.00123824	NO_DIFF
Rrs1	0.221941	0.13349	NO_DIFF
Adhfe1	0.00698827	0.00683056	NO_DIFF
2610203C22Rik	0.297978	0.526697	NO_DIFF
Gm6161	0.000281041	0.000372268	NO_DIFF
Vxn	0.00131402	0.0011095	NO_DIFF
Mybl1	0.00906935	0.0105785	NO_DIFF
Vcpip1	0.563703	0.596248	NO_DIFF
1700034P13Rik	0.000768457	0.00200718	NO_DIFF
Sgk3	0.93356	0.982998	NO_DIFF
Gm6195	0.000115122	0	NO_DIFF
Mcmdc2	0.0444797	0.0229328	NO_DIFF
Snhg6	0.198832	0.181218	NO_DIFF
Snord87	0	0.000347832	NO_DIFF
Tcf24	0.000712522	0.00112298	NO_DIFF
Ppp1r42	0.000163877	0	NO_DIFF
Cops5	0.487979	0.555104	NO_DIFF
Cspp1	0.327819	0.400596	NO_DIFF
Arfgef1	0.452261	0.505779	NO_DIFF
Gm37569	0.0192803	0.0153397	NO_DIFF
Gm38005	0	0.000254223	NO_DIFF
Gm28659	0	0.000134979	NO_DIFF
Prex2	0.00364432	0.00597927	NO_DIFF
Gm38069	0	0.000207848	NO_DIFF
Gm22633	0.00019502	0	NO_DIFF
Sulf1	0.00133512	0.00100345	NO_DIFF
Slco5a1	0.00139348	0.00286765	NO_DIFF
Prdm14	0.000178502	0.000154087	NO_DIFF
Ncoa2	0.338549	0.418968	NO_DIFF
Gm38376	0.0255022	0.0297211	NO_DIFF
Gm37409	0.0172288	0.0179629	NO_DIFF
Gm38223	0.0188079	0.0168868	NO_DIFF
Gm37702	0.0226216	0.0258315	NO_DIFF
Gm23169	0	0.000244779	NO_DIFF
Gm38120	0.0898299	0.0996107	NO_DIFF
Gm38380	0.0910234	0.093368	NO_DIFF
Gm7593	0.000567814	0.00122249	NO_DIFF
Tram1	1.11486	1.15878	NO_DIFF
Lactb2	0.23604	0.34985	NO_DIFF
Gm38319	0.0144343	0.0111396	NO_DIFF
Xkr9	0	0.000272361	NO_DIFF
Gm5523	0.000293713	0	NO_DIFF
Eya1	0.00149201	0.000451031	NO_DIFF
Gm9947	0.000689721	0.000429186	NO_DIFF
Msc	0.00146509	0.000484755	NO_DIFF
Rpl5-ps1	0.00138735	0.000990825	NO_DIFF
Gm6060	0.000132274	0.000353793	NO_DIFF
Terf1	0.222444	0.267678	NO_DIFF
Gm37509	0.00246792	0.00276821	NO_DIFF
Sbspon	0.000533542	0	NO_DIFF
Gm7634	0.000224327	0.000672536	NO_DIFF
4930444P10Rik	0.00505632	0.00282517	NO_DIFF
Rpl7	5.78332	7.3912	DIFF
Rdh10	0.0917636	0.115191	NO_DIFF
Gm28095	0.000100862	0.000337682	NO_DIFF
Stau2	0.124607	0.122274	NO_DIFF
Ube2w	0.369717	0.328636	NO_DIFF
Gm38342	0.00431956	0.00648119	NO_DIFF
Eloc	1.34168	1.12428	NO_DIFF
D030040B21Rik	0.00377794	0.00316191	NO_DIFF
Gm7654	0	0.000238535	NO_DIFF
Tmem70	0.319822	0.240429	NO_DIFF
Ly96	0.934732	0.823866	NO_DIFF
Jph1	0.00115527	0.00206189	NO_DIFF
Gdap1	0	0.000343063	NO_DIFF
Rbm6-ps1	0.000819524	0.000533346	NO_DIFF
Gm6075	8.95952e-05	0	NO_DIFF
Pi15	0.000436137	0.000634448	NO_DIFF
Crispld1	0	0.000752646	NO_DIFF
Gm28756	0.000220813	0	NO_DIFF
Gm17837	0.000349886	0	NO_DIFF
Gm10075	0	0.000436188	NO_DIFF
Pkhd1	0	0.000228581	NO_DIFF
Gm37315	0.000274229	0	NO_DIFF
Gm15795	0	0.000101944	NO_DIFF
Il17a	0.000293691	0	NO_DIFF
Il17f	0	0.000503127	NO_DIFF
Mcm3	0.31787	0.427399	NO_DIFF
Paqr8	0.00703002	0.00460963	NO_DIFF
Efhc1	0.00182197	0.00112569	NO_DIFF
Tram2	0.0730977	0.0925874	NO_DIFF
Gm28287	0.000401891	0.000261328	NO_DIFF
Tmem14a	0.0387461	0.0351976	NO_DIFF
Gm38224	0.000424779	0.000716667	NO_DIFF
Gsta3	0.0115119	0.00890611	NO_DIFF
Gm28836	0.000152536	0	NO_DIFF
Gm7094	0.000282148	0	NO_DIFF
Gm4956	0.00132973	0.000881567	NO_DIFF
Khdc1a	0.00333317	0.00019074	NO_DIFF
Gm7658	0.0165753	0.0116357	NO_DIFF
Gm6420	0.000154802	0.000102582	NO_DIFF
Gm27028	0	0.000471722	NO_DIFF
Gm29107	0.0074015	0.0081351	NO_DIFF
Ogfrl1	1.28083	0.644493	DIFF
B3gat2	0.0089141	0.0109409	NO_DIFF
Smap1	1.13548	1.03567	NO_DIFF
Sdhaf4	0.498262	0.540338	NO_DIFF
Fam135a	0.0463945	0.0617529	NO_DIFF
Gm37580	0.00037696	0.000551834	NO_DIFF
Col19a1	0.000832694	0	NO_DIFF
Gm28439	0.00986914	0.0115024	NO_DIFF
Gm10222	0.00212519	0.0137454	NO_DIFF
Gm28438	0.128675	0.00384229	NO_DIFF
Gm28437	0.0296171	0.0508053	NO_DIFF
Gm10925	0.0177914	0.0280959	NO_DIFF
Gm28661	0.0203879	0.0398219	NO_DIFF
Gm29216	0.0138409	0.0264795	NO_DIFF
Lmbrd1	0.851625	0.899962	NO_DIFF
Gm36952	0.000279761	0	NO_DIFF
4931408C20Rik	0	8.97658e-05	NO_DIFF
Gm5524	0.000218957	0	NO_DIFF
Gm7846	0.00556411	0.0122369	NO_DIFF
Gm5525	0.000502463	0	NO_DIFF
Gm2914	0	0.000267443	NO_DIFF
Phf3	0.909052	0.971546	NO_DIFF
Gm37522	0.0243927	0.025533	NO_DIFF
Gm37906	0.0251907	0.0317528	NO_DIFF
Ptp4a1	0.0259149	0.0180988	NO_DIFF
Ptp4a1.1	0.00250982	0.00574427	NO_DIFF
Gm19680	0.00131298	0.00265555	NO_DIFF
Gm37724	0	0.000233511	NO_DIFF
Gm7114	0.000605353	0.000209898	NO_DIFF
Prim2	0.0454917	0.0804209	NO_DIFF
Gm29228	0.00241461	0.00595124	NO_DIFF
Gm37618	0.00243892	0.00377661	NO_DIFF
1700001G17Rik	0.000594105	0.00183967	NO_DIFF
Rab23	0.041505	0.0489403	NO_DIFF
Bag2	0.0144644	0.0180549	NO_DIFF
Zfp451	0.338148	0.342735	NO_DIFF
Gm15455	0	0.000154847	NO_DIFF
Bend6	0.0944535	0.112275	NO_DIFF
Gm37067	0.000442077	0.00397601	NO_DIFF
Dst	0.967467	0.957929	NO_DIFF
Gm37354	0.0181523	0.0299863	NO_DIFF
Gm38157	0.0676601	0.0578573	NO_DIFF
Gm26788	0.000392059	0.000819613	NO_DIFF
Gm5266	0	0.000150799	NO_DIFF
Gm3052	0.0282328	0.0374885	NO_DIFF
Gm37233	0.175286	0.313884	NO_DIFF
Ccdc115	0.553984	0.627933	NO_DIFF
Gm28306	0.000185993	0	NO_DIFF
Imp4	0.559912	0.571079	NO_DIFF
Ptpn18	6.22028	6.34475	NO_DIFF
Gm28417	0.0629002	0.121995	NO_DIFF
4930568A12Rik	0.00874533	0.0122521	NO_DIFF
Prss39	0.000948986	0.000119607	NO_DIFF
Cfc1	0.00110259	0.000113562	NO_DIFF
Amer3	0.000525096	0	NO_DIFF
Arhgef4	0.00785762	0.0216239	NO_DIFF
Gm37224	0	0.000244134	NO_DIFF
Gm38336	0.00752498	0.00540639	NO_DIFF
Fam168b	0.548143	0.550419	NO_DIFF
Gm37127	0.000562548	0.000467722	NO_DIFF
Plekhb2	0.493059	0.541815	NO_DIFF
Gm37670	0	0.000181165	NO_DIFF
1110002O04Rik	0.000358223	0	NO_DIFF
Gm33222	0	0.000104428	NO_DIFF
Hs6st1	0.250336	0.276651	NO_DIFF
Gm37335	0.000467688	0.00225105	NO_DIFF
Gm33280	0.000885681	0.000998342	NO_DIFF
Uggt1	0.401933	0.666554	NO_DIFF
Neurl3	0.819512	1.98871	DIFF
Arid5a	0.461971	0.531848	NO_DIFF
4930403P22Rik	0.0150795	0.0279538	NO_DIFF
Kansl3	0.241106	0.293099	NO_DIFF
Fer1l5	0.000485514	0.000371267	NO_DIFF
Lman2l	0.2779	0.260868	NO_DIFF
Cnnm4	0.0555915	0.0531704	NO_DIFF
Gm37909	0.000255185	0.00182404	NO_DIFF
Cnnm3	0.196364	0.231219	NO_DIFF
Gm38033	0.00190809	0.000319006	NO_DIFF
Ankrd23	0.00842394	0.0101401	NO_DIFF
Gm42417	0.000746288	0.000440525	NO_DIFF
Ankrd39	0.0963102	0.0990907	NO_DIFF
Sema4c	0.076789	0.0814621	NO_DIFF
D430040D24Rik	0.00607844	0.00702096	NO_DIFF
Fam178b	0.00177173	0.0045882	NO_DIFF
Cox5b	3.82709	2.96662	DIFF
Actr1b	0.202357	0.243839	NO_DIFF
4933424G06Rik	0.000377502	0.00131666	NO_DIFF
Gm33533	0.000435806	0	NO_DIFF
Zap70	0.00225363	0.00205511	NO_DIFF
Tmem131	0.365272	0.607969	NO_DIFF
Gm38115	0.041585	0.0263918	NO_DIFF
F830112A20Rik	0.00192452	0.00187416	NO_DIFF
Rpl12-ps1	0	0.000688038	NO_DIFF
Vwa3b	0.00199829	0.000744839	NO_DIFF
Inpp4a	0.494007	0.390738	NO_DIFF
Coa5	0.351692	0.369669	NO_DIFF
Unc50	0.52944	0.523656	NO_DIFF
Mgat4a	0.279153	0.410891	NO_DIFF
4930594C11Rik	0.00368264	0.00186623	NO_DIFF
Gm43213	0.0170773	0.036645	NO_DIFF
2010300C02Rik	0.000288169	0	NO_DIFF
Tsga10	0.147061	0.192752	NO_DIFF
Gm26805	0	0.000742683	NO_DIFF
Lipt1	0.00959354	0.0130032	NO_DIFF
Mitd1	0.279207	0.238999	NO_DIFF
Mrpl30	1.08558	0.94664	NO_DIFF
Txndc9	0.785321	0.796489	NO_DIFF
Eif5b	2.35281	2.46627	NO_DIFF
Rev1	0.158892	0.154775	NO_DIFF
Gm37062	0.000341005	0	NO_DIFF
Aff3	0.0027248	0.0138506	NO_DIFF
Gm16152	0.00115628	0.00174086	NO_DIFF
Lonrf2	0.000521592	0	NO_DIFF
Chst10	0.00157743	0.00140074	NO_DIFF
Pdcl3	0.72278	0.646352	NO_DIFF
Gm37309	0.00827009	0.00867368	NO_DIFF
Gm37091	0	6.90758e-05	NO_DIFF
Npas2	0.000958946	0.00188562	NO_DIFF
Gm3617	0.00104718	0.000293863	NO_DIFF
Rpl31	3.24655	2.70987	NO_DIFF
Tbc1d8	0.11492	0.138052	NO_DIFF
Gm37265	0.000282128	0.000156166	NO_DIFF
Cnot11	0.190905	0.132333	NO_DIFF
Gm15832	0.0274865	0.0163865	NO_DIFF
Snord89	0	0.000533279	NO_DIFF
Rnf149	0.324867	0.346185	NO_DIFF
Gm23722	0.0136498	0.00602287	NO_DIFF
Gm5100	0.00125536	0.000257763	NO_DIFF
Creg2	0.0184594	0.0149925	NO_DIFF
D930019O06Rik	0.000269417	0.000163417	NO_DIFF
Gm3646	0.00145144	0.00132269	NO_DIFF
Map4k4	0.712671	0.608836	NO_DIFF
4930456G14Rik	0	7.77129e-05	NO_DIFF
Il1r2	0.0196789	0.0108358	NO_DIFF
Gm16894	0.0079252	0.013046	NO_DIFF
Gm37347	0.000314846	0.000157696	NO_DIFF
Il1r1	0.0041909	0.00258885	NO_DIFF
Gm38070	0.000190294	0.000697979	NO_DIFF
Il1rl2	0.00606508	0.022149	NO_DIFF
Gm17970	0	0.000679952	NO_DIFF
Il1rl1	0.158979	0.293284	NO_DIFF
Il18r1	0.0150391	0.0142529	NO_DIFF
Il18rap	0.0322288	0.0344437	NO_DIFF
Slc9a4	0.0115184	0.0141142	NO_DIFF
Slc9a2	0.00022917	0	NO_DIFF
Gm37915	0	0.0004171	NO_DIFF
Mfsd9	0.0222187	0.0275742	NO_DIFF
Tmem182	0.00132931	0.00153453	NO_DIFF
Mrps9	0.271479	0.285077	NO_DIFF
Tgfbrap1	0.232592	0.293917	NO_DIFF
8430432A02Rik	0.00261128	0.00412536	NO_DIFF
AI597479	0.0598802	0.0703002	NO_DIFF
Fhl2	0.107274	0.0702913	NO_DIFF
Gm29040	0.000279443	0	NO_DIFF
Nck2	0.00425952	0.00234903	NO_DIFF
Gm38228	0	0.00032458	NO_DIFF
1500015O10Rik	0.000851313	0.00362374	NO_DIFF
Gm29155	0.00129599	0.00111792	NO_DIFF
Gm29156	0.000389153	0.00154009	NO_DIFF
Uxs1	0.294878	0.316312	NO_DIFF
Gm16103	0	0.000261254	NO_DIFF
Tpp2	0.688358	0.987161	NO_DIFF
Mettl21c	0.00526059	0.00666257	NO_DIFF
Gm8251	0.00839624	0.00562852	NO_DIFF
Tex30	0.21595	0.106208	NO_DIFF
Kdelc1	0.0482506	0.0479376	NO_DIFF
Bivm	0.0546761	0.0640688	NO_DIFF
Ercc5	0.151081	0.199653	NO_DIFF
Txn-ps1	0.00141241	0.00161126	NO_DIFF
Gulp1	0.00219866	0.00287368	NO_DIFF
Gm37626	0	0.000606666	NO_DIFF
Gm38110	0.000122984	8.17119e-05	NO_DIFF
Col3a1	0.0193309	0.0320229	NO_DIFF
Col5a2	0.00197972	0.00374604	NO_DIFF
Gm38211	0	0.000740587	NO_DIFF
Wdr75	0.152265	0.167237	NO_DIFF
Gm28906	0.000106187	0.0010567	NO_DIFF
Gm5526	0.00126291	0.000985619	NO_DIFF
Gm18303	0	0.000234368	NO_DIFF
Slc40a1	0.066517	0.342334	DIFF
Dnah7b	0.000295734	0	NO_DIFF
Gm8326	0.0012948	0.00062323	NO_DIFF
Dnah7c	0	0.00022251	NO_DIFF
Slc39a10	0.266216	0.585827	DIFF
Gm28151	0.00444339	0.00292217	NO_DIFF
Gm37393	0.000275283	0.00104062	NO_DIFF
Gm28826	0	0.000669411	NO_DIFF
Gm8337	0.00151835	0.00227338	NO_DIFF
4933411E06Rik	0.00805332	0.00554498	NO_DIFF
Gm28320	0.000110991	0	NO_DIFF
Gm29325	0	0.000359726	NO_DIFF
Cavin2	0.0113751	0.0391454	NO_DIFF
1700072G22Rik	0.00203959	0.000941935	NO_DIFF
Nabp1	0.364615	0.491246	NO_DIFF
Gm17767	0.00088819	0	NO_DIFF
Gm37535	0.000121259	0.000207848	NO_DIFF
Myo1b	0.0496364	0.0385569	NO_DIFF
Gm29453	0	0.000188679	NO_DIFF
Gm28323	0.00018676	0	NO_DIFF
Gm8420	0.0017435	0.00172408	NO_DIFF
Stat4	0.0470925	0.0431313	NO_DIFF
Gm28177	0	0.000114751	NO_DIFF
Gm3940	0.0012658	0.00119987	NO_DIFF
Gm31812	0.00179697	0.00488948	NO_DIFF
Stat1	0.543583	0.527736	NO_DIFF
Gls	0.91649	0.762998	NO_DIFF
Nab1	0.506372	0.350121	NO_DIFF
Rps27a-ps1	0.00446083	0.00456899	NO_DIFF
Gm553	0	0.000150811	NO_DIFF
Gm28178	0.000161899	0	NO_DIFF
Gm5527	0.000106575	0	NO_DIFF
Nemp2	0.0221404	0.0385467	NO_DIFF
Gm37242	0.00064982	0.0014909	NO_DIFF
Mfsd6	0.42979	0.557711	NO_DIFF
Gm29670	0.00153065	0.003469	NO_DIFF
Inpp1	0.119677	0.108306	NO_DIFF
Hibch	0.102129	0.100734	NO_DIFF
1700019D03Rik	0.00108883	0.00373461	NO_DIFF
Pms1	0.0484995	0.0744494	NO_DIFF
Gm28777	0	0.0010819	NO_DIFF
Ormdl1	0.229477	0.228241	NO_DIFF
Osgepl1	0.0478539	0.0688321	NO_DIFF
Gm28551	0	0.000840944	NO_DIFF
Gm18800	0	0.00069763	NO_DIFF
Asnsd1	0.281495	0.257353	NO_DIFF
Stk17b	2.45048	2.96506	NO_DIFF
Hecw2	0.00471295	0.00577865	NO_DIFF
Gtf3c3	0.119692	0.163217	NO_DIFF
Gm34066	0	0.000339415	NO_DIFF
Pgap1	0.12568	0.167105	NO_DIFF
Gm36955	0.0360222	0.0498296	NO_DIFF
Ankrd44	0.845529	0.972596	NO_DIFF
4930444A19Rik	0.000340398	0.00143218	NO_DIFF
Gm37370	0.0206459	0.0276887	NO_DIFF
A130048G24Rik	0.0737756	0.11515	NO_DIFF
Sf3b1	2.93674	2.87497	NO_DIFF
E330011M16Rik	0.0122563	0.0125767	NO_DIFF
Coq10b	0.50293	0.722076	NO_DIFF
Gm17971	0.0385717	0.0525579	NO_DIFF
Hspd1	1.42678	1.3355	NO_DIFF
Hspe1	2.19719	1.65829	DIFF
Mob4	0.593186	0.506923	NO_DIFF
Gm6822	0.000243031	0.000209613	NO_DIFF
Rftn2	0.0209537	0.0278637	NO_DIFF
Gm10561	0.00116095	0.00346415	NO_DIFF
Mars2	0.021933	0.023606	NO_DIFF
Boll	0	0.000290935	NO_DIFF
Gm8292	0.0117283	0.0268094	NO_DIFF
Plcl1	0.0393679	0.0472737	NO_DIFF
Gm38056	0.00935932	0.0223234	NO_DIFF
Gm37382	0.00116786	0.0021952	NO_DIFF
Satb2	0.00366588	0.00822229	NO_DIFF
9130024F11Rik	0.00310937	0.00394609	NO_DIFF
4930558J18Rik	0	0.000129196	NO_DIFF
1700066M21Rik	0.0287986	0.0368778	NO_DIFF
Tyw5	0.0642268	0.0648982	NO_DIFF
Maip1	0.202713	0.187088	NO_DIFF
Gm37373	0	0.000241648	NO_DIFF
Spats2l	0.124752	0.194101	NO_DIFF
Kctd18	0.0883117	0.107828	NO_DIFF
Sgo2a	0.00972507	0.0180246	NO_DIFF
Aox1	0.000428981	0.00258374	NO_DIFF
Aox3	0.000678174	0	NO_DIFF
Gm15759	0.000150784	0	NO_DIFF
Aox2	0.000286663	0	NO_DIFF
Gm37607	0.00606639	0.0155704	NO_DIFF
Bzw1	2.22935	2.03761	NO_DIFF
Clk1	1.82424	2.8104	DIFF
Ppil3	0.332517	0.256108	NO_DIFF
Nif3l1	0.0952029	0.115029	NO_DIFF
Orc2	0.149561	0.171894	NO_DIFF
Gm15834	0.00817499	0.00819359	NO_DIFF
Fam126b	0.153591	0.233038	NO_DIFF
Ndufb3	1.15168	1.35333	NO_DIFF
Als2cr12	0	0.000936643	NO_DIFF
Gm20257	0.0152022	0.0275301	NO_DIFF
Cflar	0.998079	1.00976	NO_DIFF
Casp8	0.839138	0.94898	NO_DIFF
Gm37760	0.144953	0.194849	NO_DIFF
Trak2	0.140437	0.16201	NO_DIFF
Stradb	0.0996072	0.11202	NO_DIFF
Tmem237	0.0924019	0.0948225	NO_DIFF
G730003C15Rik	0.00378079	0.00673181	NO_DIFF
Mpp4	0.00130477	0.000515281	NO_DIFF
Gm29017	0	0.000178528	NO_DIFF
Als2	0.0396943	0.0664971	NO_DIFF
Cdk15	0.00154944	0.00451137	NO_DIFF
Fzd7	0.056843	0.0754957	NO_DIFF
Gm973	0.00014848	0	NO_DIFF
Sumo1	1.47304	1.3244	NO_DIFF
D430013B06Rik	0.0287397	0.03786	NO_DIFF
Gm29596	0	0.000319042	NO_DIFF
Nop58	0.450175	0.553815	NO_DIFF
Bmpr2	0.345415	0.576895	NO_DIFF
Gm38125	0.014428	0.018448	NO_DIFF
Gm37977	0.000206247	0.000184028	NO_DIFF
Fam117b	0.690327	0.554489	NO_DIFF
Gm37531	0.245967	0.314529	NO_DIFF
Gm18829	0.00235842	0.00849608	NO_DIFF
Ica1l	0.0243445	0.0127485	NO_DIFF
Wdr12	0.291802	0.20811	NO_DIFF
Carf	0.0540224	0.0564625	NO_DIFF
Gm15464	0.00229652	0.00222967	NO_DIFF
Nbeal1	0.518473	0.62372	NO_DIFF
Cyp20a1	0.4823	0.514291	NO_DIFF
6030460B20Rik	0.011397	0.00726249	NO_DIFF
Abi2	0.114343	0.197175	NO_DIFF
Raph1	0.720262	1.2241	DIFF
Gm11575	0.00149753	0.00462743	NO_DIFF
Gm11576	0.000177471	0.000283505	NO_DIFF
Gm11578	0.000130934	0.00131062	NO_DIFF
Eif4a-ps4	0.00212885	0.00305335	NO_DIFF
Cd28	0.00255332	0.0323704	NO_DIFF
Gm37198	0.000260204	0.000852608	NO_DIFF
Gm38137	0.00187402	0.00521845	NO_DIFF
Ctla4	0.0014947	0.00172311	NO_DIFF
Rpl18-ps1	0.00690733	0.00890199	NO_DIFF
Gm11582	0	0.000257906	NO_DIFF
Icos	0.00331025	0.0150852	NO_DIFF
Gm37039	8.91401e-05	0.000364276	NO_DIFF
Rpl17-ps1	0.0020211	0.00235758	NO_DIFF
9530026F06Rik	7.51679e-05	0	NO_DIFF
Pard3b	0.0336062	0.025131	NO_DIFF
Gm37205	0.00366846	0.00252231	NO_DIFF
Gm38012	0.00784646	0.00939497	NO_DIFF
Gm38278	0.000154955	0	NO_DIFF
Pard3bos1	0.00119839	0	NO_DIFF
Gm38075	0.00198505	0.0020474	NO_DIFF
Gm38351	0.00246603	0.00105781	NO_DIFF
Gm11599	0.000245951	0.00102063	NO_DIFF
Nrp2	0.520933	0.882374	DIFF
Gm29083	0.000282658	0	NO_DIFF
Gm37121	0.021588	0.0347267	NO_DIFF
Ino80d	0.394979	0.480114	NO_DIFF
Rps13-ps7	0	0.000127699	NO_DIFF
Ino80dos	0.0124498	0.0155815	NO_DIFF
Gm20342	0.108537	0.11929	NO_DIFF
Ndufs1	0.286838	0.41228	NO_DIFF
Eef1b2	5.00459	5.59525	NO_DIFF
Snora41	0	0.000767603	NO_DIFF
Gm27512	0	0.00148926	NO_DIFF
Gm11605	0.000696379	0.00103013	NO_DIFF
Adam23	0.0101336	0.00450851	NO_DIFF
Gm39653	0	0.000222644	NO_DIFF
Fastkd2	0.119022	0.115461	NO_DIFF
Klf7	0.741402	1.01553	NO_DIFF
Gm26649	0.00462419	0.0152774	NO_DIFF
Gm13748	0	0.000178752	NO_DIFF
Gm13750	0	0.000525549	NO_DIFF
Gm28981	0.000123933	0.000575663	NO_DIFF
Creb1	0.544326	0.646266	NO_DIFF
Mettl21a	0.179478	0.178561	NO_DIFF
2810408I11Rik	0.0214822	0.0160544	NO_DIFF
Ccnyl1	0.0472675	0.0381662	NO_DIFF
Fzd5	0.0407539	0.029064	NO_DIFF
Gm38058	0.000408335	0.00222618	NO_DIFF
Plekhm3	0.41495	0.576315	NO_DIFF
Rpl10a-ps1	0.232025	0.323081	NO_DIFF
Cryga	0.000269417	0.000957259	NO_DIFF
D630023F18Rik	0.00888684	0.0103362	NO_DIFF
Idh1	0.780507	0.991401	NO_DIFF
Pikfyve	0.308246	0.480968	NO_DIFF
Pth2r	0	0.00019145	NO_DIFF
Gm8805	0.000659024	0.000170332	NO_DIFF
Map2	0	0.000488276	NO_DIFF
Gm37181	0.000423361	0.000274216	NO_DIFF
Rpe	0.189222	0.192706	NO_DIFF
Kansl1l	0.240245	0.301575	NO_DIFF
Gm37570	0.0138159	0.0201936	NO_DIFF
Gm38387	0.0137241	0.0171582	NO_DIFF
Gm38162	0.0345546	0.0494986	NO_DIFF
Gm15789	0.00210572	0.00157706	NO_DIFF
6820402A03Rik	0.100469	0.156737	NO_DIFF
Gm37285	0.00024428	0.000315622	NO_DIFF
Gm37755	0.000388631	0.00163624	NO_DIFF
Gm38218	0.00307829	0.00269964	NO_DIFF
Acadl	0.742567	0.708358	NO_DIFF
Gm15793	0.00183537	0.00450876	NO_DIFF
Myl1	0.00480674	0.00318359	NO_DIFF
Rpl31-ps14	0.00132157	0.000210914	NO_DIFF
Lancl1	0.14908	0.161458	NO_DIFF
Gm8840	0	0.000221181	NO_DIFF
Gm29113	0.000106443	0	NO_DIFF
Ikzf2	0.0902871	0.130143	NO_DIFF
Gm29112	0.000426734	0.000439215	NO_DIFF
Gm28112	0.00531609	0.00421815	NO_DIFF
Bard1	0.0110636	0.0144238	NO_DIFF
Atic	0.328457	0.401051	NO_DIFF
Fn1	0.326214	0.559657	NO_DIFF
Apol7d	0.000232037	0.000354974	NO_DIFF
Gm5829	0.000170317	0	NO_DIFF
Gm37217	0.00034332	0	NO_DIFF
4933417E11Rik	0.000649119	0.00478348	NO_DIFF
Gm5528	0.000263878	0.00251512	NO_DIFF
Gm8885	0.000852518	0.00161776	NO_DIFF
Gm4319	0.00115893	0.00296654	NO_DIFF
Mreg	0.00431193	0.00287725	NO_DIFF
Gm25360	0.000285717	0.000659054	NO_DIFF
D230017M19Rik	0.0132923	0.0278896	NO_DIFF
Gm25939	0	0.000304976	NO_DIFF
Pecr	0.0532777	0.0860662	NO_DIFF
Tmem169	0	0.000320162	NO_DIFF
Xrcc5	0.0235719	0.0282141	NO_DIFF
March4	0	0.00133933	NO_DIFF
Gm15843	0.00182193	0.00103851	NO_DIFF
Smarcal1	0.0974178	0.136547	NO_DIFF
Gm39662	0.000266185	8.93758e-05	NO_DIFF
Rpl37a	15.5822	18.7892	NO_DIFF
Igfbp5	0.000982457	0.00486691	NO_DIFF
Tns1	1.14774	1.19592	NO_DIFF
Rufy4	0.00293983	0.00372675	NO_DIFF
Cxcr2	0.0106981	0.00710795	NO_DIFF
Cxcr1	0.00111245	0.000199066	NO_DIFF
Arpc2	11.7953	10.1643	NO_DIFF
Gpbar1	0.000111661	0	NO_DIFF
Aamp	1.11043	1.24507	NO_DIFF
Pnkd	0.604695	0.5676	NO_DIFF
Gm37503	7.44423e-05	0.00115215	NO_DIFF
Tmbim1	0.530195	0.63766	NO_DIFF
Gm29358	0.00966548	0.0205238	NO_DIFF
Gm37931	0.00511387	0.00446775	NO_DIFF
Catip	0.0611499	0.111528	NO_DIFF
Slc11a1	1.20768	1.39529	NO_DIFF
Ctdsp1	0.441651	0.454212	NO_DIFF
Vil1	0.00109786	0.00216034	NO_DIFF
Usp37	0.219846	0.227219	NO_DIFF
Gm37733	0.0208696	0.025634	NO_DIFF
Cnot9	0.0937264	0.101717	NO_DIFF
Plcd4	0.00107602	0.00110819	NO_DIFF
Zfp142	0.0626046	0.0661962	NO_DIFF
Bcs1l	0.0748564	0.080783	NO_DIFF
Rnf25	0.0807679	0.0773983	NO_DIFF
Stk36	0.00184383	0.00285224	NO_DIFF
Ttll4	0.0347089	0.0341616	NO_DIFF
Cyp27a1	0.383029	0.581211	NO_DIFF
Prkag3	0.000753259	0.000600695	NO_DIFF
Wnt6	0.0214696	0.0110747	NO_DIFF
Gm29539	0.000801488	0.00148868	NO_DIFF
Ihh	0.000912791	0	NO_DIFF
Nhej1	0.0497688	0.0489577	NO_DIFF
Slc23a3	0.00672027	0.00747932	NO_DIFF
Cnppd1	0.565596	0.551842	NO_DIFF
Retreg2	0.626753	0.484318	NO_DIFF
Zfand2b	0.322451	0.266237	NO_DIFF
Abcb6	0.000886703	0.00154417	NO_DIFF
Atg9a	0.0225724	0.0380717	NO_DIFF
Ankzf1	0.109887	0.127445	NO_DIFF
Glb1l	0.049642	0.0664138	NO_DIFF
Stk16	0.315171	0.264794	NO_DIFF
Tuba4a	0.108203	0.0997821	NO_DIFF
Dnajb2	0.0996624	0.0954376	NO_DIFF
Ptprn	0.0018676	0.00154846	NO_DIFF
Dnpep	0.271356	0.298051	NO_DIFF
Des	0.136135	0.0525083	NO_DIFF
Gm15179	0.000992893	0	NO_DIFF
Speg	0.0666116	0.0653227	NO_DIFF
Gmppa	0.193264	0.171339	NO_DIFF
Chpf	0.0162206	0.0120696	NO_DIFF
Obsl1	0.000832261	0.000875802	NO_DIFF
Tmem198	0.00161732	0.000364542	NO_DIFF
Stk11ip	0.0857699	0.0937514	NO_DIFF
Gm15183	0	0.000319005	NO_DIFF
Slc4a3	0.00526219	0.002175	NO_DIFF
Epha4	0.00545899	0.0195328	NO_DIFF
Gm28386	0.000153421	0.000121442	NO_DIFF
Sgpp2	8.99796e-05	0	NO_DIFF
Farsb	0.213774	0.23283	NO_DIFF
4833412K13Rik	0.0153826	0.0165844	NO_DIFF
Mogat1	0.00340596	0.0011045	NO_DIFF
Acsl3	0.264365	0.335042	NO_DIFF
Utp14b	0.147329	0.290493	NO_DIFF
Gm6159	0.000291544	0.000337101	NO_DIFF
Kcne4	9.453e-05	0.00025866	NO_DIFF
Ap1s3	0.00342638	0.010479	NO_DIFF
Gm37886	0	0.000351299	NO_DIFF
Wdfy1	0.230947	0.275372	NO_DIFF
Mrpl44	0.182773	0.158622	NO_DIFF
Serpine2	0.0128457	0.00454362	NO_DIFF
Gm5529	0	0.000260886	NO_DIFF
Gm28071	0.000978935	0.000191568	NO_DIFF
Fam124b	0	0.000623868	NO_DIFF
Gm37932	0.00237822	0.00333283	NO_DIFF
Cul3	0.799201	0.617529	NO_DIFF
Gm37902	0.0146829	0.0245986	NO_DIFF
Gm37262	0.00829477	0.0103362	NO_DIFF
Gm29125	0.00109665	0.000794256	NO_DIFF
Gm6189	0.000287649	0.0013219	NO_DIFF
Dock10	0.945174	1.33832	DIFF
Gm37645	0.0109913	0.00652947	NO_DIFF
Gm38062	0.0750945	0.0582701	NO_DIFF
A630081D01Rik	0.0703222	0.0560212	NO_DIFF
Gm5530	0.000289857	0.000395453	NO_DIFF
Gm7516	0.000154899	0	NO_DIFF
Irs1	0.00330436	0.00429856	NO_DIFF
Rhbdd1	0.0631302	0.0945825	NO_DIFF
Gm19552	0.00646871	0.00786167	NO_DIFF
Gm28940	0.000190865	0.0012875	NO_DIFF
Col4a4	0.00375505	0.00850917	NO_DIFF
Col4a3	0.000317892	0	NO_DIFF
C430014B12Rik	0.00623382	0.00860917	NO_DIFF
Mff	0.7215	0.636526	NO_DIFF
Gm28941	0.00206533	0.00409226	NO_DIFF
Tm4sf20	0.000449947	0.000119607	NO_DIFF
Gm17764	0	0.000220575	NO_DIFF
Agfg1	0.665026	0.485236	NO_DIFF
A030005L19Rik	0.00132212	0.000506835	NO_DIFF
Sphkap	7.04243e-05	0.000752646	NO_DIFF
Pid1	6.48625	6.0742	NO_DIFF
Gm37058	0.0320147	0.0322974	NO_DIFF
Gm18304	0	0.000949355	NO_DIFF
Dner	0.00248431	0.00463704	NO_DIFF
Gm37959	0.000713559	0.000974373	NO_DIFF
Trip12	0.777673	0.957808	NO_DIFF
Gm38374	0.0218441	0.0198534	NO_DIFF
Gm37738	0.0189881	0.0214691	NO_DIFF
Fbxo36	0.0373729	0.039423	NO_DIFF
Slc16a14	0.153081	0.043821	NO_DIFF
Gm15433	0.00483016	0.00161504	NO_DIFF
Gm29284	0	0.000244134	NO_DIFF
C130026I21Rik	0.0529754	0.041301	NO_DIFF
Rpl19-ps1	0.00176452	0.000829236	NO_DIFF
Gm7582	0.00261967	0.000982171	NO_DIFF
A530032D15Rik	0.0653046	0.0319989	NO_DIFF
A530040E14Rik	0.0459961	0.0475342	NO_DIFF
Gm2619	0.00743402	0.00841246	NO_DIFF
Gm6264	0.0001805	0.00145021	NO_DIFF
Gm7609	0.0300223	0.0163642	NO_DIFF
Gm16028	0.00125945	0.00227046	NO_DIFF
Gm16026	0.00297724	0.00366507	NO_DIFF
Gm16025	0.000198212	0	NO_DIFF
Gm2666	0.000711171	0.000516951	NO_DIFF
Gm7592	0.000745548	0.000260879	NO_DIFF
G530012D18Rik	0.00195322	0.000870889	NO_DIFF
Sp110	0.858824	0.709112	NO_DIFF
Gm16094	0.00332252	0.00534608	NO_DIFF
Sp140	0.783643	0.658233	NO_DIFF
Gm10552	0.000124697	0	NO_DIFF
Gm17017	0.000320042	0	NO_DIFF
Sp100	1.53482	1.509	NO_DIFF
A630001G21Rik	0.397105	0.390694	NO_DIFF
Mir8096	0.000242791	0	NO_DIFF
9930111H07Rik	0.000288636	0.000889286	NO_DIFF
Cab39	0.80672	0.69826	NO_DIFF
Itm2c	2.12121	1.90186	NO_DIFF
4933407L21Rik	0	0.000208856	NO_DIFF
Gpr55	0.00259536	0.00192946	NO_DIFF
Gm18180	0.000394787	0.000262394	NO_DIFF
Psmd1	0.753368	0.853434	NO_DIFF
Htr2b	0.000687363	0.000653476	NO_DIFF
Gm37914	0.0273361	0.0322591	NO_DIFF
Gm21972	0.000769473	0.000784902	NO_DIFF
Armc9	0.0295667	0.0461062	NO_DIFF
B3gnt7	0.0123473	0.0237179	NO_DIFF
Gm28626	0.000321678	0.00144377	NO_DIFF
Gm5258	0	0.000419083	NO_DIFF
Ncl	3.65678	5.15279	DIFF
mmu-mir-3535	0.00105422	0.00123142	NO_DIFF
C130036L24Rik	0.0174708	0.0184743	NO_DIFF
Rpl30-ps6	0.000331428	0.00121234	NO_DIFF
Ptma	15.1287	15.2548	NO_DIFF
Pde6d	0.203192	0.17609	NO_DIFF
Gm37152	0.000574901	0	NO_DIFF
Cops7b	0.0889973	0.115323	NO_DIFF
Gm37022	0.000115804	0.000607456	NO_DIFF
Dis3l2	0.108748	0.137929	NO_DIFF
Gm29055	0.0121147	0.0178617	NO_DIFF
Gm37485	0.00904994	0.0149872	NO_DIFF
Gm38142	0.0168662	0.0205831	NO_DIFF
Gm38010	0.0047109	0.00317421	NO_DIFF
Gm37541	0.00138101	0.00150522	NO_DIFF
Gm38021	0.0262169	0.0466329	NO_DIFF
Gm6136	0.00322619	0.0035283	NO_DIFF
Gm37967	0.0186625	0.0240221	NO_DIFF
Gm37017	0.00288893	0.00748049	NO_DIFF
Gm37447	0.010304	0.0256333	NO_DIFF
Akp-ps1	0.000208979	0	NO_DIFF
Gm29371	7.20742e-05	0	NO_DIFF
Ecel1	0.000224122	0	NO_DIFF
Chrng	0.000373761	0	NO_DIFF
Eif4e2	0.918915	0.774953	NO_DIFF
Gm26187	0	0.000125441	NO_DIFF
Efhd1	0.00305804	0.00255674	NO_DIFF
Gigyf2	0.419341	0.563477	NO_DIFF
Kcnj13	0.0057168	0.00102403	NO_DIFF
Snorc	0.000175568	0.000155694	NO_DIFF
Inpp5d	1.40785	1.51856	NO_DIFF
Atg16l1	0.217311	0.263134	NO_DIFF
Gm25395	0.000538521	0.000373783	NO_DIFF
Scarna6	0	0.000399549	NO_DIFF
Sag	0.0224333	0.0304056	NO_DIFF
Dgkd	0.437492	0.706234	NO_DIFF
Gm19582	0.000723471	0.000496514	NO_DIFF
4833421G17Rik	0.0655798	0.0516117	NO_DIFF
Gm38365	0.14999	0.166815	NO_DIFF
Usp40	0.185809	0.203809	NO_DIFF
Gm20528	0.000369746	0.000626987	NO_DIFF
Ugt1a7c	0.0435965	0.0653775	NO_DIFF
Ugt1a6b	0.000821898	0.000543025	NO_DIFF
Gm15372	0.000593327	0.000220891	NO_DIFF
Ugt1a6a	0.0338922	0.0464433	NO_DIFF
Gm15369	0.00114468	0.000471002	NO_DIFF
Gm15374	0	0.000968385	NO_DIFF
Gm15371	0.000399576	0.000112356	NO_DIFF
Ugt1a5	0.0040106	0.00737758	NO_DIFF
Gm15368	0.0124827	0.0132918	NO_DIFF
Gm15376	0.00444781	0.00489404	NO_DIFF
Ugt1a2	0.000561	0.00371028	NO_DIFF
Dnajb3	0.000886452	0	NO_DIFF
Ugt1a1	0	0.000671868	NO_DIFF
Mroh2a	0.00175195	0.000600152	NO_DIFF
Hjurp	0.231664	0.319586	NO_DIFF
Glrp1	0.00474093	0.00549974	NO_DIFF
Gm38130	0.000538444	0.00174786	NO_DIFF
Gm29336	0.0196843	0.0338696	NO_DIFF
Arl4c	0.642795	0.827419	NO_DIFF
Sh3bp4	0.0393719	0.0355706	NO_DIFF
Gm38312	0.000679178	0.000983148	NO_DIFF
Agap1	0.184389	0.271538	NO_DIFF
Gm37297	0.0125362	0.0160259	NO_DIFF
Gm28499	0.00588159	0.00308293	NO_DIFF
4933400F21Rik	0.000177343	0	NO_DIFF
Gm26037	8.76052e-05	0.000119607	NO_DIFF
Gm37521	0.00987371	0.0111946	NO_DIFF
Gbx2	0.000773456	0.000403556	NO_DIFF
D130058E05Rik	0.00586476	0.0029599	NO_DIFF
Asb18	0	0.000195658	NO_DIFF
Ackr3	0.000516171	0.00286839	NO_DIFF
Gm28723	0	0.00061288	NO_DIFF
Gm35048	0.000277638	0	NO_DIFF
Cops8	0.387866	0.421777	NO_DIFF
Col6a3	0.00252423	0.0030436	NO_DIFF
Mlph	0.00408558	0.00850196	NO_DIFF
Prlh	0	0.000205998	NO_DIFF
Gm28199	0.000150191	0	NO_DIFF
Lrrfip1	1.23617	1.00785	NO_DIFF
Rbm44	0.00254271	0.00539768	NO_DIFF
Gm7776	0.00368451	0.00384303	NO_DIFF
Ramp1	0.220086	0.421523	NO_DIFF
Ube2f	0.89454	0.636619	NO_DIFF
Gm7785	0.00603128	0.00592254	NO_DIFF
Gm26683	0.000656291	0.000865151	NO_DIFF
Scly	0.149851	0.158237	NO_DIFF
Klhl30	0.00103805	0.000372402	NO_DIFF
Ilkap	0.575552	0.435532	NO_DIFF
Hes6	0.269392	0.19766	NO_DIFF
Per2	0.0590598	0.050004	NO_DIFF
Traf3ip1	0.0770184	0.061976	NO_DIFF
Asb1	0.0340466	0.0294727	NO_DIFF
Gm29100	0	0.000235951	NO_DIFF
Twist2	0.000940504	0.000107179	NO_DIFF
Hdac4	0.121764	0.164296	NO_DIFF
Gm26720	0.00585495	0.00562518	NO_DIFF
Gm37036	0.00228167	0.00262139	NO_DIFF
Gm7837	0.000297444	0	NO_DIFF
Ndufa10	0.787755	0.815623	NO_DIFF
Olfr1410	0	0.000110012	NO_DIFF
Cops9	1.64493	1.27213	NO_DIFF
Otos	0.00343662	0.00198574	NO_DIFF
Gpc1	0.00435382	0.00743999	NO_DIFF
Ankmy1	0.000394307	0.000335246	NO_DIFF
Dusp28	0.0590995	0.0483054	NO_DIFF
5033417F24Rik	0.000693189	0.00102838	NO_DIFF
Rnpepl1	0.541238	0.473001	NO_DIFF
9430060I03Rik	0.0528204	0.0419804	NO_DIFF
Capn10	0.0527512	0.0383899	NO_DIFF
Gpr35	0.106509	0.0808897	NO_DIFF
Kif1a	0.00321613	0.00410842	NO_DIFF
Gm28086	0.00123841	0.00281869	NO_DIFF
Sned1	0.00315141	0.00153045	NO_DIFF
Mterf4	0.100073	0.106913	NO_DIFF
Gm28535	0.00177737	0.000506063	NO_DIFF
Gm7867	0.000308569	0	NO_DIFF
Pask	0.00239284	0.000927228	NO_DIFF
Ppp1r7	0.372353	0.549627	NO_DIFF
Ano7	0.000392652	0.000139557	NO_DIFF
Hdlbp	1.27961	1.79083	DIFF
Gm17415	0.000397729	0.00112077	NO_DIFF
Sept2	0.0812285	0.157559	NO_DIFF
Farp2	0.0228166	0.0351394	NO_DIFF
Gm37250	0.000272577	9.80724e-05	NO_DIFF
Stk25	0.28014	0.271986	NO_DIFF
Gm28536	0.000126188	0.00101292	NO_DIFF
Bok	0.00401782	0.00112484	NO_DIFF
Thap4	0.108069	0.0818015	NO_DIFF
Atg4b	0.213742	0.226122	NO_DIFF
Dtymk	0.277214	0.290694	NO_DIFF
Ing5	0.193657	0.215473	NO_DIFF
D2hgdh	0.062215	0.067144	NO_DIFF
Pdcd1	0.000554923	0.00118412	NO_DIFF
Gm5264	0	0.000100817	NO_DIFF
Fam174a	1.65432	1.22194	NO_DIFF
BC055308	0.0388986	0.0481203	NO_DIFF
Gm15427	0.136606	0.236076	NO_DIFF
St8sia4	0.567673	1.5174	DIFF
Gm37642	0.0426345	0.0878114	NO_DIFF
Gm37761	0	0.000739716	NO_DIFF
Slco4c1	0	0.000363534	NO_DIFF
Gm6430	0.000239411	0.000910855	NO_DIFF
Slco6c1	0	0.000664099	NO_DIFF
Gm37171	0.000404104	0.000526335	NO_DIFF
D1Ertd622e	0.601947	0.457144	NO_DIFF
Ppip5k2	0.173863	0.272652	NO_DIFF
Gin1	0.123108	0.143933	NO_DIFF
Pam	0.170641	0.161566	NO_DIFF
Gm37140	0.00499547	0.00510397	NO_DIFF
Gm25413	0.000243066	0	NO_DIFF
Gm3531	0.00125734	0.00715427	NO_DIFF
B230216N24Rik	0.0281125	0.0161825	NO_DIFF
1810006J02Rik	0	0.000193733	NO_DIFF
Gm29462	0.000223336	0.000351779	NO_DIFF
Gm3555	0	0.000299452	NO_DIFF
Gm7967	0.00235359	0.00454644	NO_DIFF
Tdpx-ps1	0.000831896	0.0029678	NO_DIFF
Gm29668	0	8.35594e-05	NO_DIFF
Psmb6-ps2	0	0.00016724	NO_DIFF
Gm28188	0	0.000397085	NO_DIFF
Gm28187	0.00517218	0.0191689	NO_DIFF
Gm20281	0	0.000346984	NO_DIFF
Gm37789	0.00021315	0.00209289	NO_DIFF
Cdh20	0	0.000339291	NO_DIFF
Rnf152	0.00113193	0.0110166	NO_DIFF
Gm17634	0	0.00104979	NO_DIFF
AC124553.1	0	0.000393269	NO_DIFF
Gm3608	0.00592752	0.00862231	NO_DIFF
Pign	0.146894	0.179956	NO_DIFF
Gm28404	0.00698074	0.00896045	NO_DIFF
Gm20302	0.000651377	0.000507305	NO_DIFF
Gm8004	0	0.00028177	NO_DIFF
Relch	0.418651	0.442276	NO_DIFF
Gm37566	0.0463149	0.0437556	NO_DIFF
Gm10193	0.00083724	0	NO_DIFF
Tnfrsf11a	0.508459	0.596389	NO_DIFF
Gm7160	0.0356672	0.0477823	NO_DIFF
Zcchc2	0.297642	0.235367	NO_DIFF
Gm37372	0.00171982	0.000219139	NO_DIFF
Gm26509	0.000330646	0.000422333	NO_DIFF
Gm20753	0.00035081	0	NO_DIFF
Phlpp1	0.0574701	0.0537932	NO_DIFF
Gm38235	0.00306052	0.0136387	NO_DIFF
Bcl2	0.231361	0.287681	NO_DIFF
D630008O14Rik	0.000507286	0.000434651	NO_DIFF
Mir3473f	0.000111177	0	NO_DIFF
Gm37053	0.000897567	0.000994356	NO_DIFF
Kdsr	0.201451	0.211074	NO_DIFF
Vps4b	1.06046	1.09527	NO_DIFF
Serpinb12	0.00277453	0.00556425	NO_DIFF
Serpinb7	0.00613587	0.00488162	NO_DIFF
Serpinb2	0.00186196	0.000786344	NO_DIFF
Serpinb10	0.00167645	0.00894585	NO_DIFF
Serpinb8	0.773541	1.27527	DIFF
D830032E09Rik	0.000658087	0.00112145	NO_DIFF
Gm8141	0.000218595	7.05041e-05	NO_DIFF
Cdh19	0	0.000137771	NO_DIFF
Gm8173	0.000170368	0.000575718	NO_DIFF
Dsel	0.0751222	0.132212	NO_DIFF
Gm6028	0.000446742	0.000438351	NO_DIFF
Gm19086	0	0.000154395	NO_DIFF
Gm28362	0	0.00014805	NO_DIFF
Tsn	1.13185	1.29861	NO_DIFF
Nifk	0.275968	0.33836	NO_DIFF
Clasp1	0.200154	0.260596	NO_DIFF
2900060B14Rik	0.108413	0.125163	NO_DIFF
Tfcp2l1	0.000180299	0.000333906	NO_DIFF
Gli2	0.00010374	0.00200134	NO_DIFF
Gm3508	0	0.000224126	NO_DIFF
Inhbb	0.000288363	0	NO_DIFF
Ralb	1.00641	0.987945	NO_DIFF
Gm27184	0.00320256	0.00289016	NO_DIFF
Tmem185b	0.217982	0.160231	NO_DIFF
Epb41l5	0.00619989	0.0078759	NO_DIFF
Gm37219	0.00105335	0.00026702	NO_DIFF
Ptpn4	0.0321472	0.0514344	NO_DIFF
Gm3851	0	0.00019074	NO_DIFF
Gm37745	0.00308814	0.00307301	NO_DIFF
Gm8338	0	0.000222457	NO_DIFF
Tmem177	0.0261995	0.0372989	NO_DIFF
Sctr	0.000530472	0.000357426	NO_DIFF
Tmem37	3.99684	3.13454	DIFF
Dbi	3.63586	3.83466	NO_DIFF
3110009E18Rik	0.0726029	0.0698248	NO_DIFF
Steap3	0.348659	0.378456	NO_DIFF
Marco	0.307368	0.083472	NO_DIFF
En1	0	0.000238658	NO_DIFF
Gm37043	0	0.000157121	NO_DIFF
Gm38283	0.000461949	0.00022924	NO_DIFF
Insig2	0.431211	0.421723	NO_DIFF
Gm37174	0.0135378	0.0190079	NO_DIFF
Ccdc93	0.226296	0.291806	NO_DIFF
Htr5b	0.00259346	0.00101413	NO_DIFF
Gm8217	0	0.00037913	NO_DIFF
Ddx18	0.457309	0.510151	NO_DIFF
Dpp10	0.00341517	0.000937135	NO_DIFF
Gm37478	0.00130501	0.000683492	NO_DIFF
Gm37221	0.000188212	0	NO_DIFF
Gm37066	0	0.000294077	NO_DIFF
Gm37781	0.000895097	0.000244398	NO_DIFF
Gm37396	0.00310283	0.000489859	NO_DIFF
Gm38263	0.000402524	0.000274909	NO_DIFF
Gm37551	0.000673741	0.000377705	NO_DIFF
Actr3	6.40553	5.60306	NO_DIFF
Gm28706	0.000790427	7.26937e-05	NO_DIFF
Slc35f5	0.252292	0.19294	NO_DIFF
Gpr39	0.000120739	0	NO_DIFF
Lypd1	0	0.000743717	NO_DIFF
Nckap5	0.000560025	0.000248758	NO_DIFF
Gm38177	0	0.00032189	NO_DIFF
Mgat5	0.22432	0.30311	NO_DIFF
Gm37772	0.00205513	0.00305623	NO_DIFF
Gm37510	0.0967347	0.095831	NO_DIFF
Gm8451	0.0217947	0.0290673	NO_DIFF
Gm38301	0	0.000518436	NO_DIFF
Tmem163	0.00197434	0.000199645	NO_DIFF
2900009J06Rik	0.00158423	0.0013076	NO_DIFF
Ccnt2	0.445308	0.480694	NO_DIFF
Map3k19	0.000458333	0.000827177	NO_DIFF
Rab3gap1	0.355604	0.472473	NO_DIFF
Zranb3	0.0254744	0.0357948	NO_DIFF
Gm28800	0.000539136	0.000217084	NO_DIFF
Gm38248	0.00628491	0.0134783	NO_DIFF
Rpl28-ps1	0.00289639	0.00537629	NO_DIFF
Gm37625	9.38644e-05	0.000465432	NO_DIFF
Gm38026	0.000553804	0	NO_DIFF
R3hdm1	0.529207	0.654046	NO_DIFF
Gm37588	0.00206738	0.0027623	NO_DIFF
Gm37868	0.00662897	0.00704887	NO_DIFF
Gm37407	0.0141492	0.0206331	NO_DIFF
Ubxn4	1.19117	1.25326	NO_DIFF
Lct	0.000164187	0	NO_DIFF
Mcm6	0.219364	0.259342	NO_DIFF
Dars	0.374368	0.491449	NO_DIFF
Cxcr4	0.287652	0.206996	NO_DIFF
Gm29599	0.000560149	0.00229147	NO_DIFF
Thsd7b	0.000185812	0	NO_DIFF
Rpl31-ps9	0.00124136	0.000966888	NO_DIFF
Gm37064	7.63188e-05	0	NO_DIFF
Cd55b	0.00062332	0.000196342	NO_DIFF
Gm15674	0.000272943	0	NO_DIFF
Gm15675	0.0230784	0.00478929	NO_DIFF
Cd55	0.46251	0.0898203	DIFF
Gm16083	0.000765449	0.00175216	NO_DIFF
Gm37109	0.00323092	0.000684584	NO_DIFF
Gm37283	0.00783706	0.00223423	NO_DIFF
Pfkfb2	0.0101209	0.0146315	NO_DIFF
Yod1	0.0838277	0.0786057	NO_DIFF
Gm37163	0	0.000262253	NO_DIFF
AA986860	0.00545499	0.00524489	NO_DIFF
Pigr	0.000250728	0	NO_DIFF
Fcmr	0.00223225	0.00326776	NO_DIFF
Il19	0.000595648	0.000891857	NO_DIFF
Il10	0.0838151	0.115362	NO_DIFF
Mapkapk2	1.87779	1.10097	DIFF
Gm37084	0.368	0.306506	NO_DIFF
Gm25717	0.00230827	0.00238885	NO_DIFF
Dyrk3	0.0101027	0.00814651	NO_DIFF
Eif2d	0.0714832	0.0756183	NO_DIFF
Rassf5	0.442942	0.453857	NO_DIFF
Ikbke	0.168858	0.0874401	NO_DIFF
Gm28913	0.00130257	0.00272123	NO_DIFF
Srgap2	1.38305	1.53593	NO_DIFF
Gm38262	0.0305509	0.0227537	NO_DIFF
Gm37954	0.190248	0.165659	NO_DIFF
Gm29488	0.161692	0.112696	NO_DIFF
Gm29487	0.00419739	0.00170568	NO_DIFF
Gm24273	0.00153954	0.000486455	NO_DIFF
Fam72a	0.0326614	0.022501	NO_DIFF
Ctse	0.0040248	0.00638744	NO_DIFF
Rab7b	1.24478	1.25319	NO_DIFF
Pm20d1	0.000424332	0.00165309	NO_DIFF
Slc41a1	0.0866738	0.11285	NO_DIFF
Rab29	0.26368	0.256485	NO_DIFF
Nucks1	1.2433	1.15572	NO_DIFF
Gm38067	0.00407815	0.00626866	NO_DIFF
Gm37676	0.0016261	0.00465183	NO_DIFF
Slc45a3	0.00095164	0.000831735	NO_DIFF
Elk4	0.229887	0.286131	NO_DIFF
Mfsd4a	0.0276122	0.0958464	NO_DIFF
Gm26892	0.000779221	0.000922067	NO_DIFF
Gm37120	0.00026563	0.00169028	NO_DIFF
Cdk18	0.0226949	0.0365025	NO_DIFF
Klhdc8a	0.00173661	0.000648396	NO_DIFF
Nuak2	0.449014	0.512663	NO_DIFF
F730311O21Rik	0.00145968	0.00619356	NO_DIFF
Tmcc2	0.0741697	0.0637847	NO_DIFF
Dstyk	0.252763	0.343228	NO_DIFF
6030442K20Rik	0.0207376	0.0250095	NO_DIFF
Rbbp5	0.12627	0.188978	NO_DIFF
Tmem81	0.0176563	0.0140343	NO_DIFF
Cntn2	0.000384546	0.000967077	NO_DIFF
Nfasc	0	0.000612677	NO_DIFF
Gm38308	0.00031641	0	NO_DIFF
Mdm4	0.518325	0.57951	NO_DIFF
Gm29257	0.0118253	0.0140438	NO_DIFF
Pik3c2b	0.000181387	0.00384371	NO_DIFF
Gm28609	0.000120031	0	NO_DIFF
Gm26616	0.0112652	0.0238631	NO_DIFF
Ppp1r15b	0.453784	0.469136	NO_DIFF
Plekha6	0.00628049	0.00663601	NO_DIFF
Gm19461	7.40863e-05	0	NO_DIFF
Etnk2	9.08735e-05	8.79744e-05	NO_DIFF
Sox13	0.00608133	0.00522347	NO_DIFF
Gm8596	0	0.000236584	NO_DIFF
Snrpe	1.65942	1.61287	NO_DIFF
Gm26706	0.000554069	0.000547202	NO_DIFF
Zc3h11a	0.018939	0.0327359	NO_DIFF
Gm38394	0.0114255	0.0271572	NO_DIFF
Lax1	0.000197235	0.000352468	NO_DIFF
Atp2b4	0.0715554	0.120374	NO_DIFF
Gm37368	0.0116676	0.0143702	NO_DIFF
Prelp	0.00285335	0.0054694	NO_DIFF
Fmod	0	0.000435137	NO_DIFF
Btg2	6.36904	11.7595	DIFF
Gm38140	0.015416	0.0280692	NO_DIFF
Gm8618	0.000130211	0.000473414	NO_DIFF
Chit1	9.49266e-05	0	NO_DIFF
Chil1	0.0083539	0.013266	NO_DIFF
Mybph	0	0.00108842	NO_DIFF
Adora1	0.00017979	0.000356368	NO_DIFF
Ppfia4	0.414089	0.458682	NO_DIFF
Tmem183a	0.28054	0.220976	NO_DIFF
4933406M09Rik	0	0.000198049	NO_DIFF
Cyb5r1	0.261526	0.310851	NO_DIFF
Adipor1	0.907799	0.984499	NO_DIFF
Platr1	0.00259815	0.00284296	NO_DIFF
Klhl12	0.0188883	0.0121393	NO_DIFF
Rabif	0.145586	0.136079	NO_DIFF
Kdm5b	0.187007	0.205602	NO_DIFF
Ppp1r12b	0.0754652	0.0792169	NO_DIFF
Gm37949	0.0136302	0.0137964	NO_DIFF
Gm37677	0.0418414	0.0605644	NO_DIFF
Gm28892	0.000272567	0	NO_DIFF
Ube2t	0.0352288	0.0358111	NO_DIFF
Lgr6	0.000195597	0	NO_DIFF
Ptprv	0.00445204	0.00427441	NO_DIFF
Ptpn7	0.286994	0.389969	NO_DIFF
Arl8a	1.32328	0.616793	DIFF
Gm15445	0.00950159	0.0129396	NO_DIFF
Gm4204	0.0478518	0.0685401	NO_DIFF
Gm26642	0.000288055	0.000691673	NO_DIFF
Elf3	0.000265715	0	NO_DIFF
Rnpep	1.3553	1.23704	NO_DIFF
Timm17a	0.580051	0.568526	NO_DIFF
Lmod1	7.96337e-05	0	NO_DIFF
Shisa4	0.0136567	0.00873447	NO_DIFF
Ipo9	0.161599	0.188986	NO_DIFF
Gm28277	0.00139102	0.000334328	NO_DIFF
Nav1	0.774779	1.48529	DIFF
2610012C04Rik	0.0259008	0.051833	NO_DIFF
Gm37333	0.101845	0.181571	NO_DIFF
Gm4793	0.000234322	0.00100464	NO_DIFF
Gm38399	0.0791413	0.123754	NO_DIFF
Csrp1	0.382484	0.236005	NO_DIFF
Phlda3	0.348479	0.217387	NO_DIFF
Tnni1	0.00183781	0.000106177	NO_DIFF
Lad1	0.00288083	0.000555121	NO_DIFF
Tnnt2	0.963157	0.726539	NO_DIFF
Gm28883	0	0.000200141	NO_DIFF
Tmem9	0.191461	0.203773	NO_DIFF
Cacna1s	0.00262791	0.00137226	NO_DIFF
Gm37759	0	0.000214494	NO_DIFF
Gm15850	0	0.00118937	NO_DIFF
Kif21b	0.0776728	0.16123	NO_DIFF
Mroh3	0	0.000188814	NO_DIFF
A430034D21Rik	0.000130033	0	NO_DIFF
Gm26781	0.00028849	0.000112814	NO_DIFF
Camsap2	0.188231	0.257142	NO_DIFF
9230116N13Rik	0.032951	0.0407149	NO_DIFF
Ddx59	0.0345295	0.0475015	NO_DIFF
Kif14	0.000981943	0.00536707	NO_DIFF
Gm33994	0.000376218	0	NO_DIFF
Platr23	8.38505e-05	0.00106322	NO_DIFF
Zfp281	0.217657	0.206206	NO_DIFF
Gm19705	0.00975198	0.00517779	NO_DIFF
Platr22	0	0.000101877	NO_DIFF
Gm8762	0	7.8567e-05	NO_DIFF
Nr5a2	0	0.000190818	NO_DIFF
Gm37903	0	0.000359796	NO_DIFF
Gm4258	0.136127	0.1397	NO_DIFF
Gm37298	0.0444934	0.0550197	NO_DIFF
Gm37124	0.0312907	0.037789	NO_DIFF
A130050O07Rik	0.0337197	0.0475371	NO_DIFF
Gm26930	0.0371867	0.047269	NO_DIFF
D130019J16Rik	0.0583959	0.0682329	NO_DIFF
Gm37534	0.0356016	0.0516671	NO_DIFF
A430106G13Rik	0.017362	0.0196434	NO_DIFF
Gm37632	0.00433561	0.00297221	NO_DIFF
Ptprc	4.9705	7.42594	DIFF
A130071D04Rik	0.457928	0.624232	NO_DIFF
Gm28556	0.000465453	0.000558028	NO_DIFF
1700113B19Rik	0.000836019	0.000695532	NO_DIFF
Atp6v1g3	0	0.00033867	NO_DIFF
Nek7	0.700634	0.863143	NO_DIFF
Gm37080	0.0221003	0.0345345	NO_DIFF
Gm37101	0.0254693	0.0399883	NO_DIFF
Lhx9	0	0.000135255	NO_DIFF
2310009B15Rik	0.237053	0.225933	NO_DIFF
Gm37045	0.00654916	0.00643533	NO_DIFF
Dennd1b	0.497978	0.550789	NO_DIFF
Gm37423	0.0961593	0.0774715	NO_DIFF
4930596I21Rik	0.000690422	0.0018661	NO_DIFF
Gm16305	0	0.000129043	NO_DIFF
Gm37470	0.0562275	0.0616676	NO_DIFF
Gm43544	0.0277042	0.0313727	NO_DIFF
Gm37655	0.000142358	0	NO_DIFF
Gm37718	0.0511568	0.0360354	NO_DIFF
Zbtb41	0.0742226	0.0840813	NO_DIFF
Aspm	0.00909385	0.0103382	NO_DIFF
Gm4788	0.00117943	0.00119758	NO_DIFF
Cfhr2	0.00711554	0.00891883	NO_DIFF
Gm16332	0.0111426	0.014023	NO_DIFF
Gm5837	0.0085834	0.0116379	NO_DIFF
Gm5834	0.0145082	0.0129989	NO_DIFF
Gm38266	0.0384186	0.0819063	NO_DIFF
Gm26048	0.000184397	0.000512538	NO_DIFF
Gm38019	0.00734108	0.00664856	NO_DIFF
Cfh	8.37579	13.264	DIFF
Kcnt2	0.02276	0.0176251	NO_DIFF
Gm37777	0.00892565	0.0102039	NO_DIFF
Gm5835	0.00354681	0.0136736	NO_DIFF
Cdc73	0.30842	0.305999	NO_DIFF
B3galt2	0.00435616	0.00466662	NO_DIFF
Glrx2	0.482817	0.482471	NO_DIFF
Trove2	0.168929	0.266517	NO_DIFF
Uchl5	0.317609	0.384144	NO_DIFF
Gm29170	0.0452365	0.0419298	NO_DIFF
Rgs2	1.29791	2.37703	DIFF
Rgs13	0	0.000305076	NO_DIFF
Rgs1	0.481832	1.08283	DIFF
Gm7266	0.00130949	0.00130741	NO_DIFF
Rgs18	0.382559	0.622911	NO_DIFF
A230059L01Rik	0.0042581	0.0202579	NO_DIFF
Gm17867	0	0.00013811	NO_DIFF
Gm38284	0.000459808	0.00022047	NO_DIFF
Gm29516	0.000123719	0	NO_DIFF
Gm4034	0.000477294	0	NO_DIFF
Gm15443	0.00367675	0.0100221	NO_DIFF
Pla2g4a	0.446754	0.643276	NO_DIFF
Ptgs2os	0.00311679	0.00214654	NO_DIFF
Ptgs2	0.0734088	0.0516399	NO_DIFF
Gm9687	0.000506766	0.000467127	NO_DIFF
Ptgs2os2	0.00132548	0.00307722	NO_DIFF
Rbm3-ps	0.00202083	0.00577371	NO_DIFF
Odr4	0.490747	0.654025	NO_DIFF
Tpr	4.66179	6.11221	DIFF
Prg4	0.00148388	0.0131092	NO_DIFF
Hmcn1	0.000103031	0.000617698	NO_DIFF
Gm8947	0.000208928	0	NO_DIFF
Gm10138	0.11537	0.176244	NO_DIFF
Ivns1abp	0.410638	0.667392	NO_DIFF
Swt1	0.403989	0.469667	NO_DIFF
Trmt1l	0.266543	0.27595	NO_DIFF
Gm37893	0.0314863	0.0412339	NO_DIFF
Rnf2	0.266026	0.257272	NO_DIFF
Gm36527	0.027264	0.0145931	NO_DIFF
Fam129a	1.00449	1.52637	DIFF
2810414N06Rik	0.00710247	0.0089829	NO_DIFF
Edem3	0.0903344	0.118708	NO_DIFF
1700025G04Rik	0.331605	0.362595	NO_DIFF
Tsen15	0.163707	0.169165	NO_DIFF
Colgalt2	0.000361009	0.00104862	NO_DIFF
Rgl1	0.829697	1.35065	DIFF
Gm7278	0.000147284	0.000571451	NO_DIFF
Gm28792	0.00115037	0.000374875	NO_DIFF
Arpc5	5.73968	4.84732	NO_DIFF
Ncf2	2.23124	2.47634	NO_DIFF
Smg7	0.215944	0.269783	NO_DIFF
Gm28791	0.05156	0.0432837	NO_DIFF
Gm8976	0.000218623	0	NO_DIFF
Nmnat2	0.000331599	0	NO_DIFF
Lamc2	0.000167955	0.000240114	NO_DIFF
Lamc1	0.16471	0.209719	NO_DIFF
Gm38009	0.0113575	0.0207615	NO_DIFF
Gm8818	0.0924396	0.294129	NO_DIFF
E330020D12Rik	0.0519963	0.0698532	NO_DIFF
Shcbp1l	0.00332263	0.00260608	NO_DIFF
Dhx9	0.953025	0.957988	NO_DIFF
Npl	0.855101	0.866015	NO_DIFF
Gm6652	0.000428146	0.00218183	NO_DIFF
Rgs16	0.00128142	0.00247535	NO_DIFF
Gm28513	0.000253744	0.00236047	NO_DIFF
Rnasel	0.60029	1.2072	DIFF
Gm28512	0	0.000575463	NO_DIFF
Rgsl1	0.00353483	0.00527044	NO_DIFF
Teddm2	0.00760543	0.0136422	NO_DIFF
Gm38352	0.00236747	0.00511469	NO_DIFF
Mir8114	0	0.000275276	NO_DIFF
Glul	4.09877	3.14294	DIFF
Gm29291	0.0340432	0.059933	NO_DIFF
A830008E24Rik	0.00100948	0.000874146	NO_DIFF
Cacna1e	0.000342504	0.00247942	NO_DIFF
Gm9530	0.0134762	0.0224031	NO_DIFF
Ier5	2.66895	1.65157	DIFF
Mr1	0.0327563	0.0696492	NO_DIFF
Stx6	0.199392	0.218474	NO_DIFF
Gm8850	0.000833974	0.00259277	NO_DIFF
BC034090	0.000803206	0	NO_DIFF
Xpr1	0.353737	0.516827	NO_DIFF
Gm5532	0.00221014	0.00607347	NO_DIFF
Acbd6	0.409602	0.344559	NO_DIFF
Qsox1	0.153729	0.171774	NO_DIFF
Cep350	0.859655	0.86036	NO_DIFF
Gm37383	0.00594413	0.0147953	NO_DIFF
Gm9694	0.00594724	0.00844395	NO_DIFF
Tor1aip1	1.9494	1.9719	NO_DIFF
9430034N14Rik	0.0649179	0.079635	NO_DIFF
Tor1aip2	0.343091	0.361303	NO_DIFF
Tdrd5	0.000747692	0	NO_DIFF
Axdnd1	0.00132711	0.00374678	NO_DIFF
Gm2000	0.00706729	0.010004	NO_DIFF
Soat1	0.781864	0.859833	NO_DIFF
Gm37648	0	0.00137674	NO_DIFF
Gm10031	0.0123264	0.0185569	NO_DIFF
Abl2	0.233494	0.237154	NO_DIFF
Gm38043	0.0617253	0.076475	NO_DIFF
Tor3a	0.581728	0.422055	NO_DIFF
Fam20b	0.108783	0.171717	NO_DIFF
Ralgps2	0.349779	0.487507	NO_DIFF
Gm28693	0.0199787	0.0339002	NO_DIFF
Angptl1	0.00133559	0.000237766	NO_DIFF
Gm37802	0.00818736	0.0148694	NO_DIFF
Gm37943	0.00796318	0.0187824	NO_DIFF
4930439D14Rik	0.000407338	0	NO_DIFF
Gm10531	0.00499062	0.00735608	NO_DIFF
Rasal2	0.0935434	0.137572	NO_DIFF
Gm37788	0.0216849	0.02108	NO_DIFF
Gm37578	0.00583708	0.00935148	NO_DIFF
Gm6058	0.000346875	0.000368921	NO_DIFF
Gm37060	0.0360058	0.0444034	NO_DIFF
2810025M15Rik	0.618505	0.834071	NO_DIFF
Cryzl2	0.148918	0.129487	NO_DIFF
Sec16b	0.00172835	0.00406995	NO_DIFF
Gm37861	7.04243e-05	0.00106104	NO_DIFF
Gm37848	0	0.000796348	NO_DIFF
Pappa2	0.000403818	0	NO_DIFF
Gm4953	0	0.000314455	NO_DIFF
Cop1	0.426263	0.356503	NO_DIFF
Gm37115	0.00972362	0.0146154	NO_DIFF
Gm37088	0.000416008	0	NO_DIFF
Scarna3a	0.000436526	0.000777281	NO_DIFF
Gm31256	0.000163578	0	NO_DIFF
Tnr	0.000926169	0.000366743	NO_DIFF
4930523C07Rik	0.0925689	0.121253	NO_DIFF
4930562F07Rik	0.000320904	0.000622082	NO_DIFF
Mrps14	1.33498	1.29207	NO_DIFF
Cacybp	1.26696	1.00144	NO_DIFF
4933417C20Rik	0.00770696	0.0135114	NO_DIFF
Rabgap1l	0.104294	0.143704	NO_DIFF
Gm36975	0	0.000526146	NO_DIFF
9430087J23Rik	0.00823499	0.0148773	NO_DIFF
Gm37529	0.014923	0.0281574	NO_DIFF
Gm37212	0.00467392	0.00675529	NO_DIFF
Gm37215	0.014782	0.0133998	NO_DIFF
Gm38302	0.00552632	0.00295831	NO_DIFF
6720464F23Rik	0.0332089	0.0444994	NO_DIFF
Gm37873	0.00179457	0.00138807	NO_DIFF
Gm37328	0.000179696	0.00218568	NO_DIFF
Gm38329	0.00203538	0.0046044	NO_DIFF
Gm38126	0.0154597	0.0117199	NO_DIFF
Gm6177	0.000128565	0	NO_DIFF
Rc3h1	0.451001	0.51083	NO_DIFF
Gm37052	0.0340486	0.0516875	NO_DIFF
Gm37809	0.00818072	0.0133412	NO_DIFF
Gm37653	0.0133865	0.0238081	NO_DIFF
Serpinc1	0.0138506	0.0117824	NO_DIFF
Gm37729	0.01243	0.00548027	NO_DIFF
Gm37072	0.000948372	0.000545832	NO_DIFF
Zbtb37	0.0982986	0.14684	NO_DIFF
Gas5	2.01482	2.16704	NO_DIFF
Dars2	0.0461241	0.0642443	NO_DIFF
Gm37634	0.00204899	0.00351592	NO_DIFF
Cenpl	0.0529242	0.0615277	NO_DIFF
Klhl20	0.110053	0.145207	NO_DIFF
Ankrd45	0.00015608	0	NO_DIFF
Prdx6	0.549011	0.546152	NO_DIFF
Tnfsf4	0.0003939	0	NO_DIFF
Tnfsf18	0.00536702	0.00717264	NO_DIFF
Gm15429	9.27657e-05	0	NO_DIFF
Fasl	0.000402552	0.000929235	NO_DIFF
Gm37357	0.000854429	0.000268063	NO_DIFF
Suco	0.275971	0.278432	NO_DIFF
Gm7496	0.000330329	0.000191986	NO_DIFF
4930558K02Rik	0.00164313	0	NO_DIFF
Pigc	0.150888	0.192467	NO_DIFF
Gm38304	0.000335173	0	NO_DIFF
Dnm3	0.00386293	0.00975135	NO_DIFF
2810442N19Rik	0.000603094	0.00231947	NO_DIFF
Gm37767	0	0.000119607	NO_DIFF
Dnm3os	9.47592e-05	0	NO_DIFF
Mettl13	0.0395413	0.0630143	NO_DIFF
Vamp4	0.614105	0.547588	NO_DIFF
Myoc	0.000548744	0.00130204	NO_DIFF
Prrc2c	2.17679	3.40023	DIFF
Fmo1	0.00286716	0.0132699	NO_DIFF
Fmo2	0.0175034	0.01238	NO_DIFF
Gm37049	0.000237101	0	NO_DIFF
Prrx1	0.00630631	0.00753425	NO_DIFF
Gorab	0.0547096	0.0630256	NO_DIFF
Rpsa-ps1	0.00385396	0.00144238	NO_DIFF
Kifap3	0.322258	0.360614	NO_DIFF
Scyl3	0.104101	0.134595	NO_DIFF
BC055324	0.00758656	0.0150836	NO_DIFF
Mettl18	0.037084	0.0330627	NO_DIFF
Sele	0.000122285	0	NO_DIFF
Sell	0.033965	0.0437493	NO_DIFF
Selp	0.00621057	0.00262048	NO_DIFF
Gm16587	0.000137652	0	NO_DIFF
F5	0.00561294	0.00407835	NO_DIFF
Slc19a2	0.0190226	0.0221659	NO_DIFF
Ccdc181	0.0466763	0.0610021	NO_DIFF
Blzf1	0.095872	0.0984548	NO_DIFF
Nme7	0.0653617	0.0651375	NO_DIFF
Gm37411	7.41406e-05	0.000803328	NO_DIFF
Atp1b1	0.0362254	0.0142919	NO_DIFF
D630023O14Rik	0.000516734	0.000462575	NO_DIFF
Dpt	0.026129	0.0413638	NO_DIFF
Xcl1	0.0004486	0.0101777	NO_DIFF
Sft2d2	0.463026	0.852076	DIFF
Tiprl	0.517061	0.485644	NO_DIFF
Gm38190	0.0391241	0.0366248	NO_DIFF
Gpr161	0.000636298	0	NO_DIFF
Dcaf6	0.0550584	0.0743216	NO_DIFF
Gm38368	0	0.000918866	NO_DIFF
Gm37864	0.000799253	0.00112514	NO_DIFF
Mpc2	1.31265	1.31092	NO_DIFF
Gm37860	0.00902375	0.0119621	NO_DIFF
Adcy10	0.000415284	0.000186832	NO_DIFF
Gm18186	0.000160854	0	NO_DIFF
Mpzl1	0.0211282	0.0329875	NO_DIFF
Gm37559	0	9.88737e-05	NO_DIFF
Gm18407	0.00490466	0.00629081	NO_DIFF
Rcsd1	1.63507	1.05437	DIFF
Gm37073	0.00124813	0.000492816	NO_DIFF
Gm34767	0	0.000648569	NO_DIFF
Creg1	2.07501	2.43929	NO_DIFF
Gm16565	0.000220784	0.000687175	NO_DIFF
Cd247	0.000887463	0.00136748	NO_DIFF
Gm37469	0.00012131	0	NO_DIFF
Pou2f1	0.119432	0.195477	NO_DIFF
Dusp27	0.000444927	0.000377089	NO_DIFF
Ildr2	0.0523966	0.0519491	NO_DIFF
5330438I03Rik	0.000258018	0	NO_DIFF
Gm15853	0.0240165	0.0281051	NO_DIFF
Tada1	0.176088	0.168627	NO_DIFF
Pogk	0.099816	0.132471	NO_DIFF
Gm16418	0.000311185	0.000872051	NO_DIFF
Gm16701.1	0.000697061	0.00144895	NO_DIFF
Fam78b	0.010534	0.0103565	NO_DIFF
Uck2	0.0128658	0.00862978	NO_DIFF
Gm2453	6.63461e-05	0	NO_DIFF
Gm37232	0	0.000133039	NO_DIFF
Tmco1	1.4895	1.62033	NO_DIFF
Aldh9a1	0.372702	0.549837	NO_DIFF
Mgst3	0.480779	0.464946	NO_DIFF
Lrrc52	0.000138461	0	NO_DIFF
Rxrg	0.00526468	0.00380771	NO_DIFF
Pbx1	0.0980465	0.172291	NO_DIFF
Gm37524	0.00717309	0.0217811	NO_DIFF
Gm38381	0.00295265	0.00529136	NO_DIFF
Gm5265	9.14486e-05	0	NO_DIFF
Nuf2	0.0079057	0.0100011	NO_DIFF
Rgs5	0.0290054	0.0709756	NO_DIFF
Rgs4	0.00116308	0.00357026	NO_DIFF
Hsd17b7	0.0159614	0.0345085	NO_DIFF
3110045C21Rik	0.00250285	0.00205691	NO_DIFF
Ddr2	0.0104938	0.0100393	NO_DIFF
Uap1	0.30128	0.209915	NO_DIFF
Gm37748	0.000848162	0.00402746	NO_DIFF
Gm37502	0.000130211	0	NO_DIFF
Uhmk1	0.273994	0.349955	NO_DIFF
4930500M09Rik	0.00302245	0.00411336	NO_DIFF
Gm6345	0.00334746	0.00434068	NO_DIFF
Sh2d1b1	0.0961903	0.0978393	NO_DIFF
Gm7694	0.0150872	0.0225665	NO_DIFF
Nos1ap	0.116184	0.0907788	NO_DIFF
Gm7299	0.00307032	0.00369817	NO_DIFF
Olfml2b	0.00963598	0.00319684	NO_DIFF
Atf6	0.527256	0.732884	NO_DIFF
Gm23523	0.000187616	0.000163402	NO_DIFF
Gm25235	0	0.000301696	NO_DIFF
Gm9929	0.00541821	0.00559513	NO_DIFF
Dusp12	0.175044	0.134917	NO_DIFF
Gm26620	0.00940588	0.0157673	NO_DIFF
Fcrlb	0.00204394	0.000694567	NO_DIFF
Fcrla	0.00423271	0.0137086	NO_DIFF
Gm2962	0.00116827	0.00254669	NO_DIFF
Fcgr2b	6.47301	5.87027	NO_DIFF
Gm38204	0	0.000182595	NO_DIFF
Gm10522	0.00830758	0.00540247	NO_DIFF
Fcgr4	2.15339	0.8086	DIFF
Gm26110	0.00123121	0.000324428	NO_DIFF
Fcgr3	10.0148	11.0068	NO_DIFF
Cfap126	0.0293694	0.0300953	NO_DIFF
Sdhc	0.832677	0.889332	NO_DIFF
Mpz	0.00240701	0.00149216	NO_DIFF
Pcp4l1	0.0166887	0.0162318	NO_DIFF
Nr1i3	0.00103019	0.0017262	NO_DIFF
Tomm40l	0.111449	0.122241	NO_DIFF
Apoa2	0.00284301	0.00184564	NO_DIFF
Fcer1g	42.9155	32.0647	DIFF
Ndufs2	1.14835	0.970982	NO_DIFF
Adamts4	0.00102742	0.00149763	NO_DIFF
B4galt3	0.184134	0.181495	NO_DIFF
Ppox	0.100164	0.118775	NO_DIFF
Usp21	0.162024	0.154663	NO_DIFF
Ufc1	1.25697	1.33879	NO_DIFF
Rpl27-ps1	0.00209736	0.00218413	NO_DIFF
Gm20045	0.0510887	0.0687346	NO_DIFF
Dedd	0.171242	0.137052	NO_DIFF
Nit1	0.160378	0.185973	NO_DIFF
Pfdn2	1.13719	0.875683	NO_DIFF
Gm37154	0.00212107	0.00323941	NO_DIFF
Klhdc9	0.000740879	0.000697451	NO_DIFF
Gm37097	0.000156992	0.000377318	NO_DIFF
Nectin4	0.178699	0.191859	NO_DIFF
Arhgap30	1.88674	2.34338	NO_DIFF
Usf1	0.594648	0.426768	NO_DIFF
Tstd1	0.0122265	0.00928405	NO_DIFF
Gm26641	0	0.000693969	NO_DIFF
F11r	0.107271	0.199132	NO_DIFF
B930036N10Rik	0.182015	0.164438	NO_DIFF
Alyref2	0.0983106	0.0975057	NO_DIFF
Cd244a	0.0340596	0.0393073	NO_DIFF
Ly9	0.221877	0.252323	NO_DIFF
Slamf7	0.202113	0.430723	NO_DIFF
Gm37787	0.00112621	0	NO_DIFF
A630035G10Rik	0.00316109	0.00692097	NO_DIFF
Gm37981	0.000195597	0.000538575	NO_DIFF
Cd48	2.39572	2.93326	NO_DIFF
Gm37010	0.0503991	0.0338302	NO_DIFF
Tma7-ps	0.000720136	0.000760057	NO_DIFF
Gm19030	0.00043892	0.000110353	NO_DIFF
Slamf1	0.00260274	0.00495428	NO_DIFF
Cd84	1.31241	1.75318	NO_DIFF
Gm10521	0.025622	0.0356508	NO_DIFF
Gm37065	0.00118706	0.00037306	NO_DIFF
Slamf6	0.0331252	0.058251	NO_DIFF
Vangl2	0.00357487	0.00439623	NO_DIFF
Nhlh1	0.000248726	0	NO_DIFF
Ncstn	0.671854	0.695443	NO_DIFF
Copa	0.896138	1.12898	NO_DIFF
Gm38164	0.00535798	0.00408889	NO_DIFF
Gm37756	0.00153465	0.00074706	NO_DIFF
Pex19	0.219999	0.266898	NO_DIFF
Dcaf8	0.646172	0.806824	NO_DIFF
Pea15a	1.79235	2.41051	DIFF
Gm17224	0.000307252	0	NO_DIFF
Igsf8	0.503437	0.415965	NO_DIFF
Atp1a2	0.0166692	0.0197705	NO_DIFF
Kcnj9	0.00228602	0.00571309	NO_DIFF
Kcnj10	0.0116065	0.0293652	NO_DIFF
Pigm	0.115049	0.111099	NO_DIFF
Gm37145	0.00253152	0.00133912	NO_DIFF
Gm7804	0.00132874	0.0018239	NO_DIFF
Slamf9	4.2334	4.45349	NO_DIFF
Igsf9	0.200391	0.243301	NO_DIFF
Tagln2	11.12	8.28087	DIFF
Gm37125	0.121533	0.262098	NO_DIFF
Cfap45	0.0529491	0.1044	NO_DIFF
4933439K11Rik	0.0187637	0.0218463	NO_DIFF
Vsig8	0.000259818	0.00121204	NO_DIFF
Slamf8	0.133945	0.153104	NO_DIFF
Dusp23	0.28155	0.235731	NO_DIFF
Gm2710	0.000543037	0	NO_DIFF
Fcer1a	0.00374557	0.00158325	NO_DIFF
Ackr1	0.000797491	0	NO_DIFF
Cadm3	0.000835651	0.00029984	NO_DIFF
Aim2	0.333549	0.508809	NO_DIFF
Ifi206	0.2739	0.166598	NO_DIFF
Ifi214	0.043615	0.0702326	NO_DIFF
Ifi213	0.445427	0.245661	NO_DIFF
Ifi209	0.755646	0.753003	NO_DIFF
Ifi208	0.156238	0.15891	NO_DIFF
Gm18752	0.000717518	0.00012495	NO_DIFF
Gm7871	0.00435651	0.00908201	NO_DIFF
Ifi207	5.44047	4.2402	DIFF
Ifi204	2.67856	2.55064	NO_DIFF
Ifi203-ps	0.106379	0.112809	NO_DIFF
Mndal	2.00982	2.23394	NO_DIFF
Ifi211	0.655231	0.505863	NO_DIFF
Ifi203	2.53271	2.71489	NO_DIFF
Ifi202b	0.000912631	0.00164455	NO_DIFF
Gm18445	9.03768e-05	0	NO_DIFF
Ifi205	0.113399	0.0415734	NO_DIFF
Olfr433	0.00363099	0.00435267	NO_DIFF
Olfr432	0.00211293	0.000834588	NO_DIFF
Olfr430	0	0.000263898	NO_DIFF
Spta1	0.00364029	0.00080034	NO_DIFF
Fmn2	0.00815798	0.00576024	NO_DIFF
Rgs7	0.000192834	0	NO_DIFF
Fh1	0.644387	0.792819	NO_DIFF
Kmo	0.122234	0.260012	NO_DIFF
Opn3	0.0401833	0.035819	NO_DIFF
Chml	0.12726	0.196985	NO_DIFF
Exo1	0.0064157	0.0127687	NO_DIFF
Gm38100	0.00010509	0	NO_DIFF
Pld5	0.000689772	0.000674134	NO_DIFF
Rbm8a2	0.00295362	0.00288093	NO_DIFF
Gm17965	0.00012969	0	NO_DIFF
Cep170	0.840908	1.05512	NO_DIFF
3110062G12Rik	0.00606044	0.0125863	NO_DIFF
Gm38104	0.0538694	0.0511968	NO_DIFF
Mir350	0	0.000128506	NO_DIFF
Sdccag8	0.291333	0.290559	NO_DIFF
Gm38158	0.00158645	0.00155011	NO_DIFF
Gm37246	0.00993741	0.00302366	NO_DIFF
Gm37490	0.0394434	0.0397886	NO_DIFF
Gm15423	8.64948e-05	0.000235711	NO_DIFF
Gm37519	0.0297331	0.0275107	NO_DIFF
Akt3	0.0535604	0.0900255	NO_DIFF
Gm37960	0.00532352	0.0102622	NO_DIFF
Gm37106	0.00609238	0.00839363	NO_DIFF
Gm37598	0.0125549	0.01733	NO_DIFF
Gm38146	0.00211239	0.00408198	NO_DIFF
Gm37706	0.0136908	0.0246773	NO_DIFF
Gm37463	0.00227695	0.0120003	NO_DIFF
Gm26801	0	0.000410698	NO_DIFF
Zbtb18	0.0894238	0.0840162	NO_DIFF
Gm37306	0	0.000315515	NO_DIFF
2310043L19Rik	0	0.000156166	NO_DIFF
Adss	0.306812	0.384577	NO_DIFF
Gm16585	0.00575021	0.0100906	NO_DIFF
Catspere2	0.00105134	0.000649997	NO_DIFF
Desi2	0.523879	0.447287	NO_DIFF
Gm8023	0.00114731	0.000184138	NO_DIFF
Gm37486	0.00031752	0.00104187	NO_DIFF
B230369F24Rik	0.0277297	0.0210268	NO_DIFF
Cox20	0.673631	0.733225	NO_DIFF
Hnrnpu	3.45758	3.45873	NO_DIFF
Gm38300	0.00138251	0.00311771	NO_DIFF
Efcab2	0.0478092	0.0467844	NO_DIFF
Kif26b	0.000121619	0	NO_DIFF
Smyd3	0.0690351	0.0880669	NO_DIFF
Gm5561	0.000859233	0.000115258	NO_DIFF
Tfb2m	0.118267	0.125431	NO_DIFF
Cnst	0.0639273	0.0805232	NO_DIFF
Sccpdh	0.0743788	0.0623672	NO_DIFF
Ahctf1	0.310241	0.350636	NO_DIFF
Gm10518	0.000285948	0	NO_DIFF
Gm37070	0.000572887	0.00110125	NO_DIFF
Cdc42bpa	0.0770383	0.0946276	NO_DIFF
Gm38169	0.00126943	0.000563912	NO_DIFF
Gm38331	0	0.000384238	NO_DIFF
Coq8a	0.0386919	0.0619446	NO_DIFF
Psen2	0.480556	0.331727	NO_DIFF
Gm31728	0.00108853	0.00169129	NO_DIFF
Gm5069	0.00190174	0.00230598	NO_DIFF
Itpkb	0.517068	0.558706	NO_DIFF
Gm37033	0.348264	0.37269	NO_DIFF
Gm37390	0.069099	0.0693346	NO_DIFF
Gm36933	0.0669653	0.0795425	NO_DIFF
Stum	0.000382549	0	NO_DIFF
Gm37984	0.000128153	0	NO_DIFF
Parp1	0.604834	0.830257	NO_DIFF
Lin9	0.112397	0.122127	NO_DIFF
Mixl1	0.00032447	0	NO_DIFF
Gm8101	0.000631161	9.86524e-05	NO_DIFF
Acbd3	0.938109	0.598971	DIFF
Gm37768	0.00143628	0.00175748	NO_DIFF
Gm38293	0.000148531	0	NO_DIFF
H3f3a	13.4058	12.2481	NO_DIFF
Gm17275	0.0152769	0.0149569	NO_DIFF
H3f3aos	0.0167196	0.0153057	NO_DIFF
Sde2	0.47751	0.417159	NO_DIFF
Gm20305	0	0.000197221	NO_DIFF
Pycr2	0.324764	0.24201	NO_DIFF
Lefty1	0.0794722	0.0888582	NO_DIFF
Tmem63a	0.257989	0.339281	NO_DIFF
2210411M09Rik	0	0.000322506	NO_DIFF
Ephx1	0.568712	1.04008	DIFF
Gm37086	0.000558667	0.000813839	NO_DIFF
Nvl	0.259375	0.328051	NO_DIFF
Fgfr3-ps	0	0.000248092	NO_DIFF
Cnih4	1.43515	1.36128	NO_DIFF
Wdr26	1.50517	1.27591	NO_DIFF
A430110L20Rik	0.00685243	0.0103589	NO_DIFF
Gm8146	0.00024518	0	NO_DIFF
Cnih3	0.000202818	0	NO_DIFF
Dnah14	0.000709078	0.000751791	NO_DIFF
Lbr	0.550874	0.575349	NO_DIFF
Enah	0.00806612	0.00341151	NO_DIFF
2700078F05Rik	0.000192445	0	NO_DIFF
Gm37018	0.000516331	0.000580422	NO_DIFF
Gm37258	0.000101781	0	NO_DIFF
Srp9	1.78045	1.57022	NO_DIFF
Vmn1r1	0.000190042	0	NO_DIFF
Degs1	1.04877	1.01177	NO_DIFF
1700047M11Rik	0.000192646	0.000457163	NO_DIFF
Fbxo28	0.176871	0.170426	NO_DIFF
Gm10517	0.000967992	0.00105641	NO_DIFF
Trp53bp2	0.0840808	0.152241	NO_DIFF
Capn2	0.77407	0.924355	NO_DIFF
Gm37885	0.000207868	0.000509636	NO_DIFF
Gm37069	0.00026749	0	NO_DIFF
Susd4	0	0.000248625	NO_DIFF
Gm37542	0.00168137	0.00241845	NO_DIFF
Tlr5	0.168165	0.12976	NO_DIFF
Gm38079	0.0193227	0.0122747	NO_DIFF
Disp1	0.0458889	0.0595841	NO_DIFF
BC085271	0.00773442	0.0108116	NO_DIFF
Brox	0.337068	0.384229	NO_DIFF
Aida	0.451528	0.453212	NO_DIFF
Mia3	0.647104	0.878644	NO_DIFF
Gm37339	0.000636583	0	NO_DIFF
Taf1a	0.0344081	0.044153	NO_DIFF
Gm37986	0.000604203	0.001612	NO_DIFF
Gm37214	0.00082655	0.00116102	NO_DIFF
Gm33973	0.00501898	0.00907151	NO_DIFF
Dusp10	0.0466855	0.0586465	NO_DIFF
1700056E22Rik	0.0248521	0.0279983	NO_DIFF
2900092O11Rik	0.00111325	0.00163802	NO_DIFF
1700112H15Rik	0.0010752	0.000352333	NO_DIFF
Gm37800	0.0167196	0.0121185	NO_DIFF
Rpl21-ps1	0.0313509	0.0333411	NO_DIFF
Gm38358	0.00071014	0.000963674	NO_DIFF
Hlx	0.420691	0.353211	NO_DIFF
Gm34342	0.0107041	0.0098351	NO_DIFF
Marc1	0.00131057	0.00137762	NO_DIFF
Marc2	1.16433	1.16139	NO_DIFF
C130074G19Rik	0.000730359	0.000825647	NO_DIFF
Mark1	0.000470802	0.000366678	NO_DIFF
Rab3gap2	0.217377	0.32707	NO_DIFF
Iars2	0.232389	0.285431	NO_DIFF
Gm37785	0.00343915	0.00348611	NO_DIFF
Bpnt1	0.0793261	0.0791158	NO_DIFF
4930532G15Rik	0.0347364	0.0385274	NO_DIFF
Eprs	0.774271	1.16628	DIFF
9630028B13Rik	0	0.000118877	NO_DIFF
Gm9722	0.000248187	0	NO_DIFF
Lyplal1	0.0426658	0.0327954	NO_DIFF
Tgfb2	0.00294723	0.0043878	NO_DIFF
Gm37849	0.00023717	0.000532831	NO_DIFF
Rrp15	0.204081	0.186049	NO_DIFF
A430105J06Rik	0.0114932	0.0129144	NO_DIFF
Gm3809	0	0.000879427	NO_DIFF
Spata17	0.000150784	0	NO_DIFF
Gm43496	0.000332693	0	NO_DIFF
Gpatch2	0.211912	0.297584	NO_DIFF
Gm37254	0.090021	0.0941326	NO_DIFF
Gm38155	0.000328148	0.000435559	NO_DIFF
Esrrg	0.000161094	0.000251154	NO_DIFF
Kctd3	0.0586008	0.049608	NO_DIFF
Kcnk2	0.00150631	0.000262216	NO_DIFF
Pdcd5-ps	0.0135371	0.0344968	NO_DIFF
Cenpf	0.0360918	0.0507099	NO_DIFF
Gm37239	0.000297731	0.00142617	NO_DIFF
Ptpn14	0.000429753	0.000869633	NO_DIFF
Smyd2	0.0635172	0.0515026	NO_DIFF
Gm38245	0	0.00137083	NO_DIFF
Prox1	0.00861823	0.0225107	NO_DIFF
Prox1os	0.000210231	0.000392518	NO_DIFF
Rps6kc1	0.120691	0.158206	NO_DIFF
Angel2	0.412604	0.501745	NO_DIFF
Vash2	0.00056253	0	NO_DIFF
Gm37095	0.000349251	0.00159196	NO_DIFF
Gm8407	0.000804081	0.00120543	NO_DIFF
Flvcr1	0.0964497	0.112556	NO_DIFF
A230020J21Rik	0.000623045	0	NO_DIFF
Tatdn3	0.0640161	0.0635118	NO_DIFF
Nsl1	0.0253386	0.0398853	NO_DIFF
Batf3	0.679593	0.688596	NO_DIFF
Fam71a	0.127343	0.287715	NO_DIFF
Atf3	2.72252	4.3512	DIFF
D730003I15Rik	0.114522	0.160185	NO_DIFF
Gm37074	0.000679381	0.00160848	NO_DIFF
Gm37168	0.00540784	0.0148658	NO_DIFF
Nenf	1.57344	1.30872	NO_DIFF
Tmem206	0.0600665	0.0852192	NO_DIFF
Ppp2r5a	0.743805	0.594963	NO_DIFF
Gm2272	0.000423057	0.000912647	NO_DIFF
Gm32200	0.00023825	0	NO_DIFF
9430037O13Rik	0.000259179	0.000751343	NO_DIFF
Dtl	0.017894	0.0346228	NO_DIFF
Ints7	0.0648231	0.10402	NO_DIFF
Gm37349	0.0102866	0.0161792	NO_DIFF
Lpgat1	0.317427	0.36465	NO_DIFF
Gm38037	0.000994515	0.000250272	NO_DIFF
Nek2	0.00158505	0.00277861	NO_DIFF
1700034H15Rik	0.00105646	0.000745285	NO_DIFF
Slc30a1	0.156592	0.140288	NO_DIFF
Rd3	0.019199	0.0222867	NO_DIFF
Gm26670	0.0154092	0.0132574	NO_DIFF
Traf5	0.188946	0.20813	NO_DIFF
Gstp-ps	0.0333647	0.030706	NO_DIFF
Gm26879	0.00714543	0.00519273	NO_DIFF
Rcor3	0.186935	0.212457	NO_DIFF
Gm37055	0	0.000205998	NO_DIFF
Gm10516	0.00184059	0.00375199	NO_DIFF
Hhat	0.0157108	0.0090477	NO_DIFF
Gm22265	0.000225681	0.00102187	NO_DIFF
Sertad4	0.000375218	0.00128302	NO_DIFF
Gm15867	0	0.000945895	NO_DIFF
Syt14	0.00109246	0.000523895	NO_DIFF
Diexf	0.0923211	0.104709	NO_DIFF
Irf6	0.000721107	0.000449614	NO_DIFF
A130010J15Rik	0.057491	0.0639685	NO_DIFF
Traf3ip3	0.080892	0.120683	NO_DIFF
Gm15872	0	8.68886e-05	NO_DIFF
4930570N18Rik	0.000430892	0	NO_DIFF
Lamb3	0.00110094	0.0050703	NO_DIFF
Hsd11b1	0.0103643	0.00587389	NO_DIFF
G0s2	0.0241974	0.0195342	NO_DIFF
Gm37691	0.000248726	0.0002615	NO_DIFF
Camk1g	0	0.000113436	NO_DIFF
Plxna2	0.0120641	0.0122968	NO_DIFF
Gm37783	0.00141157	0.000761594	NO_DIFF
Gm37674	0.000396229	0.000742683	NO_DIFF
Gm38036	0.000596425	0.00105841	NO_DIFF
2900035J10Rik	0.000967744	0.00222561	NO_DIFF
Cd34	0.0184686	0.0201559	NO_DIFF
Gm16897	0.00118114	0.00106567	NO_DIFF
A330023F24Rik	0.0505026	0.0308998	NO_DIFF
Gm32250	0.00604498	0.00239511	NO_DIFF
Gm37334	0.0422684	0.0527066	NO_DIFF
9630010A21Rik	0.0607032	0.0526592	NO_DIFF
Gm37027	0	0.000761758	NO_DIFF
Cd46	0.022005	0.0239985	NO_DIFF
Gm37366	0.0141966	0.00784795	NO_DIFF
Gm37132	0.00747286	0.0168002	NO_DIFF
Cr1l	0.899829	1.04708	NO_DIFF
Cr2	0.00423664	0.00654708	NO_DIFF
Fam171a1	0.00728926	0.0173033	NO_DIFF
Nmt2	0.15358	0.198639	NO_DIFF
Rpp38	0.049209	0.0598173	NO_DIFF
Acbd7	0.000903151	0.000790283	NO_DIFF
Olah	7.50039e-05	0.000373613	NO_DIFF
Meig1	0.00802923	0.0229513	NO_DIFF
Dclre1c	0.809673	1.17722	DIFF
Suv39h2	0.00732882	0.0113993	NO_DIFF
Gm13184	0.00204176	0.00247107	NO_DIFF
Hspa14	0.34422	0.357548	NO_DIFF
Gm45902	0.0341569	0.0378113	NO_DIFF
Cdnf	0.0050676	0.00886401	NO_DIFF
Gm13186	0.000108102	0	NO_DIFF
Fam107b	0.260084	0.296242	NO_DIFF
Gm13183	0.00100367	0.00192041	NO_DIFF
Gm13181	0	0.000552789	NO_DIFF
Gm13180	0	7.41137e-05	NO_DIFF
Frmd4a	0.598232	0.617011	NO_DIFF
Gm36988	0	0.000317148	NO_DIFF
Gm13179	0.000392089	0.000329191	NO_DIFF
Prpf18	0.179377	0.265458	NO_DIFF
Gm13196	0.000254769	0.00145331	NO_DIFF
Bend7	0.000353555	0.00107499	NO_DIFF
Sephs1	0.0903412	0.112272	NO_DIFF
Phyh	0.400513	0.440025	NO_DIFF
Gm13194	0.000787014	0.00150979	NO_DIFF
Gm13192	0.000167399	0.000275892	NO_DIFF
Mcm10	0.00824135	0.0165339	NO_DIFF
Optn	0.0472569	0.0632513	NO_DIFF
4930551O13Rik	0.000267448	0	NO_DIFF
Gm13198	0	0.000126894	NO_DIFF
Gm23118	0.000233527	0	NO_DIFF
Camk1d	0.789088	1.24585	DIFF
Gm13216	0.00926985	0.0319758	NO_DIFF
Cdc123	0.51093	0.574006	NO_DIFF
Nudt5	0.265434	0.321388	NO_DIFF
Gm13199	0.000742944	0.000967263	NO_DIFF
Sec61a2	0.083102	0.0849583	NO_DIFF
Gm13267	0.000446028	0	NO_DIFF
Dhtkd1	0.00110807	0.00089935	NO_DIFF
Upf2	0.356896	0.480396	NO_DIFF
Proser2	0.0020329	0.00318651	NO_DIFF
Echdc3	0.00113972	0.00189978	NO_DIFF
Gm13383	0.00017142	0.0001751	NO_DIFF
Usp6nl	0.0438204	0.0623847	NO_DIFF
Gm13391	0	0.000486652	NO_DIFF
Gm38386	0.000959634	0.000101358	NO_DIFF
Celf2	1.86799	2.39941	NO_DIFF
Gm26565	0.000225415	0	NO_DIFF
Gm28641	0.000117137	0	NO_DIFF
Gm13217	0.000536907	0.00018918	NO_DIFF
Gata3	0.000564142	0.00185581	NO_DIFF
9230102O04Rik	0	0.000215417	NO_DIFF
Gm13262	0.000398261	0	NO_DIFF
Taf3	0.37355	0.402987	NO_DIFF
C630004M23Rik	0.0161209	0.0148523	NO_DIFF
Atp5c1	2.68788	2.51398	NO_DIFF
Gm23608	0	0.000183336	NO_DIFF
Kin	0.325995	0.3098	NO_DIFF
Itih5	0.00154761	0.00288851	NO_DIFF
Gm13261	0.000620686	9.52422e-05	NO_DIFF
Sfmbt2	0.00200821	0.00217457	NO_DIFF
Gm13263	0.00318558	0.00363644	NO_DIFF
Prkcq	0.00995277	0.0299676	NO_DIFF
Gm36932	0.000392834	0.0011069	NO_DIFF
Gm37520	0.000523622	0.000420897	NO_DIFF
Gm37766	0	0.000593424	NO_DIFF
Gm37851	0.00321288	0.00834947	NO_DIFF
8030442B05Rik	0	0.000223875	NO_DIFF
Gm37730	0.000456878	0.00120707	NO_DIFF
4933403L11Rik	0.00104772	0.000505544	NO_DIFF
Pfkfb3	0.501591	0.555068	NO_DIFF
Gm10851	0.00368644	0.00383439	NO_DIFF
Gm37975	0.00478251	0.00838082	NO_DIFF
Rbm17	0.691863	0.461632	NO_DIFF
Il2ra	0.0054839	0.00302158	NO_DIFF
Gm37881	0.000166234	0	NO_DIFF
Il15ra	0.165623	0.0611026	NO_DIFF
Fbh1	0.336391	0.274375	NO_DIFF
Ankrd16	0.164745	0.156907	NO_DIFF
Itga8	0.00216386	0.0143417	NO_DIFF
Gm37701	0.000199431	5.8072e-05	NO_DIFF
Mindy3	0.215067	0.21063	NO_DIFF
Gm37289	0.012263	0.0109278	NO_DIFF
Gm37255	0.0225184	0.0292461	NO_DIFF
Gm38014	0.0116343	0.0141888	NO_DIFF
Pter	0.0296841	0.0378328	NO_DIFF
Gm37824	0.00109411	0.000263522	NO_DIFF
Gm37811	0.000359467	0	NO_DIFF
Gm37742	0	0.000436677	NO_DIFF
Rsu1	1.7675	1.90594	NO_DIFF
Gm38156	0.0125604	0.0204884	NO_DIFF
Gm37780	0.0426295	0.0455523	NO_DIFF
Gm37160	0.00240776	0.000300232	NO_DIFF
Gm13270	0.00666505	0.00736786	NO_DIFF
Cubn	0.000708894	0.00104487	NO_DIFF
Trdmt1	0.0468451	0.0616978	NO_DIFF
Vim	13.242	12.5297	NO_DIFF
St8sia6	0.022674	0.0218027	NO_DIFF
Hacd1	0.0406066	0.0272275	NO_DIFF
Gm37894	0.000262628	0.000239492	NO_DIFF
Stamos	0.0190423	0.024633	NO_DIFF
Stam	0.114218	0.146373	NO_DIFF
Gm37499	0.00206896	0.00502665	NO_DIFF
Tmem236	0.003786	0.00335076	NO_DIFF
Gm13320	0	0.000627417	NO_DIFF
Mrc1	14.1209	22.1432	DIFF
Mir511	0	9.10907e-05	NO_DIFF
Gm37697	0.0392463	0.0282025	NO_DIFF
Slc39a12	0.0172209	0.0178357	NO_DIFF
Cacnb2	0.000970892	0.000341791	NO_DIFF
Gm13268	0.00067916	0.0013874	NO_DIFF
Gm13312	0	0.000253944	NO_DIFF
2900092N22Rik	0	0.00137748	NO_DIFF
Gm37006	0	0.000345947	NO_DIFF
Gm38273	0	0.000593116	NO_DIFF
Nsun6	0.177179	0.289927	NO_DIFF
Gm36930	0.00804019	0.00900295	NO_DIFF
Arl5b	0.0913314	0.111125	NO_DIFF
Gm38257	0.0268987	0.0354386	NO_DIFF
Plxdc2	0.263954	0.32133	NO_DIFF
Nebl	0.0100207	0.0124475	NO_DIFF
Gm13323	0	9.23907e-05	NO_DIFF
A930004D18Rik	0.00129435	0.00134859	NO_DIFF
Skida1	0.00040984	0	NO_DIFF
1810059C17Rik	0.000577281	0.000271045	NO_DIFF
Mllt10	0.433732	0.418317	NO_DIFF
Gm13351	0.00021603	0.000691608	NO_DIFF
Dnajc1	0.650542	0.777438	NO_DIFF
Gm13350	0.000225864	0.000121172	NO_DIFF
Gm13349	0.0190176	0.0192431	NO_DIFF
Gm13352	0	0.000410261	NO_DIFF
Commd3	0.923852	0.959456	NO_DIFF
Bmi1	0.163296	0.124032	NO_DIFF
Spag6	0.000641862	0.000509356	NO_DIFF
Gm20539	8.21796e-05	0.000490257	NO_DIFF
Gm13333	0	0.000238351	NO_DIFF
Carlr	0.000214854	0	NO_DIFF
Pip4k2a	1.50411	1.69066	NO_DIFF
4930426L09Rik	0.00813161	0.00756943	NO_DIFF
Armc3	0.106339	0.118056	NO_DIFF
4930447M23Rik	0.000724564	0.00195822	NO_DIFF
Msrb2	0.189043	0.252697	NO_DIFF
4921504E06Rik	0.000444245	0	NO_DIFF
Otud1	0.13004	0.0867148	NO_DIFF
Etl4	0.045913	0.0937195	NO_DIFF
Gm13328	0	0.00152218	NO_DIFF
Arhgap21	0.143344	0.198843	NO_DIFF
Gm13380	0	0.000625146	NO_DIFF
Gm13375	0.000704248	0.00649488	NO_DIFF
Enkur	0.019708	0.0604526	NO_DIFF
Gm23007	0	0.00026219	NO_DIFF
Thnsl1	0.0420222	0.0663816	NO_DIFF
Gm13378	0.00193552	0.0029138	NO_DIFF
Gm13379	0	0.00102747	NO_DIFF
Gm13337	0.000331092	0	NO_DIFF
Gm13342	0.000325206	0.000751578	NO_DIFF
Gm13341	0.00453737	0.0119169	NO_DIFF
Gm13340	0.00738041	0.0112815	NO_DIFF
Gm13339	0.00143959	0.00349239	NO_DIFF
Gad2	0.000125068	0	NO_DIFF
Apbb1ip	1.88241	2.32046	NO_DIFF
A130006I12Rik	0.00022462	0.000154267	NO_DIFF
Pdss1	0.0383744	0.0436702	NO_DIFF
Gm25544	0.00024588	0.00363121	NO_DIFF
Gm14441	0.00179816	0.00213885	NO_DIFF
Abi1	1.27282	1.53703	NO_DIFF
Gm13357	0.0055016	0.00657323	NO_DIFF
Acbd5	0.795469	1.01545	NO_DIFF
Mastl	0.0214531	0.0264112	NO_DIFF
Yme1l1	0.557658	0.84508	NO_DIFF
Gm13423	0.01738	0.0161199	NO_DIFF
4931423N10Rik	0.000103815	0.000166114	NO_DIFF
Gm13422	0.00276108	0.00396659	NO_DIFF
Gm38309	0.00475612	0.00602627	NO_DIFF
Spopl	0.265023	0.26877	NO_DIFF
Gm13331	0.000767122	0.00254696	NO_DIFF
Gm13392	0.00140759	0.00333284	NO_DIFF
Hnmt	0.164594	0.217978	NO_DIFF
Il1f9	0.000942792	0.00139372	NO_DIFF
Il1rn	0.15861	0.106464	NO_DIFF
Psd4	0.142515	0.185834	NO_DIFF
Pax8	0.000303457	0.00198727	NO_DIFF
Gm13415	0	9.96453e-05	NO_DIFF
Gm13418	0.000153736	0	NO_DIFF
Gm38383	9.9571e-05	0	NO_DIFF
Gm13416	0.00124371	0.00267604	NO_DIFF
Cacna1b	0.00248526	0.0022154	NO_DIFF
Ehmt1	0.43379	0.486925	NO_DIFF
Gm38147	0.00314795	0.00437602	NO_DIFF
Gm37139	0.00246806	0.00587779	NO_DIFF
Arrdc1	0.400032	0.357727	NO_DIFF
Zmynd19	0.069165	0.0572051	NO_DIFF
Dph7	0.0387737	0.0461051	NO_DIFF
Mrpl41	0.365336	0.407754	NO_DIFF
Pnpla7	0.317035	0.378455	NO_DIFF
Gm13369	0.00178613	0.0027906	NO_DIFF
Nsmf	0.0958453	0.128947	NO_DIFF
Noxa1	0.000553596	0	NO_DIFF
Nrarp	0.00513691	0.00428263	NO_DIFF
Gm38287	0.00106751	0.00109824	NO_DIFF
Tor4a	0.0889695	0.117465	NO_DIFF
Nelfb	0.375422	0.311339	NO_DIFF
Tubb4b	0.47275	0.407847	NO_DIFF
Rnf208	0.0013229	0.00110162	NO_DIFF
AL732309.1	0.00048841	0.000220291	NO_DIFF
Ndor1	0.0325345	0.0313228	NO_DIFF
Tmem203	0.167562	0.217855	NO_DIFF
Tprn	0.0375226	0.0458431	NO_DIFF
Ssna1	0.817966	0.698811	NO_DIFF
Anapc2	0.386382	0.452966	NO_DIFF
Grin1	0	0.000394676	NO_DIFF
Grin1os	0	0.000115799	NO_DIFF
AA543186	0.00130508	0.00425162	NO_DIFF
Man1b1	0.193807	0.207918	NO_DIFF
Gm25220	0.0016329	0.000245298	NO_DIFF
Dpp7	0.342874	0.380078	NO_DIFF
Uap1l1	0.661879	0.577199	NO_DIFF
Sapcd2	8.41789e-05	0.00304525	NO_DIFF
Entpd2	0.00556673	0.00576341	NO_DIFF
Npdc1	0.0122279	0.0118317	NO_DIFF
Fut7	0.0197203	0.0170509	NO_DIFF
Abca2	0.0479	0.0815167	NO_DIFF
Paxx	0.136012	0.148114	NO_DIFF
Clic3	0	0.000135483	NO_DIFF
Ptgds	0.109725	0.0141248	NO_DIFF
C8g	0.00200338	0.00301033	NO_DIFF
Fbxw5	0.16391	0.139799	NO_DIFF
Traf2	0.18435	0.136174	NO_DIFF
Gm13433	0.000204749	0.000251564	NO_DIFF
Edf1	2.485	2.32182	NO_DIFF
Mamdc4	0.000864786	0.000817	NO_DIFF
Phpt1	0.0995046	0.06526	NO_DIFF
Ajm1	0.000164819	9.37236e-05	NO_DIFF
Gm26702	0.000252413	0.000243172	NO_DIFF
Rabl6	0.485358	0.522988	NO_DIFF
Fcnaos	0.000766324	0.00126358	NO_DIFF
Ccdc183	0.000223497	0.00072969	NO_DIFF
Tmem141	0.783287	0.966205	NO_DIFF
Fcna	1.44304	2.1448	DIFF
A230005M16Rik	0.000503355	0.00126064	NO_DIFF
Bmyc	0.754166	1.07669	NO_DIFF
Camsap1	0.100183	0.111336	NO_DIFF
Gm13542	0.000875132	0.000148501	NO_DIFF
Ubac1	0.206478	0.129933	NO_DIFF
Nacc2	0.340594	0.50565	NO_DIFF
Gm13554	0	0.000248391	NO_DIFF
Tmem250-ps	0.143173	0.164908	NO_DIFF
1810012K08Rik	0.000693593	0.000817447	NO_DIFF
Gm27196	0	0.000202439	NO_DIFF
Qsox2	0.0577912	0.0514139	NO_DIFF
[truncated: 23,491 more rows]

## Sheet: Extended Data Fig. 7e
Extended Data Fig. 7e
	CLP 7d Free Mitochondria/FOV
WT	3	2	2	10	5	3	6	9	4	4	4	2	4	6	6
KO	13	32	15	34	13	39	50	38	23	62	32	19	16	17	26

## Sheet: Extended Data Fig. 7f
Extended Data Fig. 7f
	Steady State Free Mitochondria/FOV
WT	4	3	2	2	2	2	1	1	1	1	1	0	0	0	0
KO	5	5	4	3	3	2	2	2	2	1	1	1	0	0	0
