# Supplementary material for: TREM2hi resident macrophages protect the septic heart by maintaining cardiomyocyte homeostasis
Source: Nat Metab. 2023 Jan 12;5(1):129–46. doi: 10.1038/s42255-022-00715-5 (PMC9886554; doi:10.1038/s42255-022-00715-5)
Supplement: Source Data Extended Data Fig. 8 — Statistical source data. [file 42255_2022_715_MOESM23_ESM.xlsx]

## Sheet: Extended Data Fig. 8a
Extended Data Fig. 8a
	FS(%)
	WT
SS	51.4178	34.3333	40.8212	44.4	59.0909	45.4546	39.5349	41.4118
CLP 3d	32.1918	21.9672	27.8219	22.5	28.3582	23.8462	25.1655	37.2913
CLP 7d	40.4339	35.5786	37.5451	34.2593	47.4453	37.8136	39.3895	31.4754
CLP 21d	49.6256	52.8663	43.2439	28.525	40.0231	42.515	43.1694
	KO
SS	28.9225	43.578	40.9012	40.1163	50.4762	50	35.3591
CLP 3d	29.2704	20.5986	25.9493	21.7456	30.9417	22.7723	18.915
CLP 7d	28.0172	26.2937	15.1203	37.5	25.5014	26.7327	24.7312
CLP 21d	20.4597	24.8298	22.8834	33.0935	37.2	27.6222	36.344

## Sheet: Extended Data Fig. 8b
Extended Data Fig. 8b
	CO(ml/min)
	WT
SS	12.6819	15.7103	12.1757	18.5931	19.6271	23.6114	15.5243	9.5249
CLP 3d	9.73981	8.86386	11.7541	9.017	13.0887	10.8648	6.49915	11.81
CLP 7d	14.4765	16.6818	16.7537	15.9735	10.9863	15.3951	23.6887	11.7594
CLP 21d	20.5844	13.9122	14.8979	12.2404	15.2446	18.7695	16.0048
	KO
SS	13.4364	14.3362	17.5785	16.8282	13.4317	20.4575	8.73721
CLP 3d	8.64828	8.32151	10.1569	13.9068	10.0702	10.3705	8.72757
CLP 7d	12.0828	12.7489	8.65591	6.73876	11.1775	12.3154	10.5142
CLP 21d	11.3471	14.4967	9.7563	13.7269	14.103	10.4893	8.99855

## Sheet: Extended Data Fig. 8c
Extended Data Fig. 8c
	LDH concentration (×103 U/ml)
	WT
SS	2.40997	2.43241	2.52541	3.52466	3.65217	3.37681	4.35507
CLP 3d	3.96564	5.81443	4.08247	5.11062	4.54296	4.1663	3.88113	4.04118
CLP 7d	3.65217	4.22722	4.69495	4.16576	4.10997	4.24996	4.64499	4.32635
CLP 21d	4.80899	3.37681	2.43241	4.52234	3.91023	3.70071
	KO
SS	3.31654	4.42031	3.91844	3.91023	3.70071	4.0921	3.30435
CLP 3d	6.93757	7.33206	4.7926	4.91234	4.2029	5.97337	4.25651	7.2879
CLP 7d	6.02062	5.77061	5.05012	5.63776	5.82609	4.96144	5.14331	6.8216
CLP 21d	4.43986	4.17182	3.30435	5.17268	5.11594	5.78261

## Sheet: Extended Data Fig. 8d
Extended Data Fig. 8d
	ANP mRNA Relative expression (fold change)
	WT
SS	0.642348	1.47914	1.05807	0.832062	1.61488	0.832062	0.889723
CLP 3d	4.82801	6.3706	2.33434	3.40604	6.82784	0.649813	1.67183
CLP 7d	1.00099	0.319693	1.01731	1.10045	0.849545	2.2009	0.776341
CLP 21d	0.737865	0.769199	1.41235	0.682119	0.560491	1.04712	1.07283
	KO
SS	0.554053	1.77124	1.08405	1.2847	0.96833	0.358015	1.06789
CLP 3d	3.19709	13.7208	6.22655	25.7736	3.17795	2.70963	2.35887
CLP 7d	1.23236	1.09285	1.11324	3.24472	2.12103	5.29456	4.90673
CLP 21d	1.96078	1.24957	1.31169	0.792654	14.2191	1.45205

## Sheet: Extended Data Fig. 8e
Extended Data Fig. 8e
	BNP mRNA Relative expression (fold change)
	WT
SS	2.01059	0.935808	1.22062	0.701064	1.07745	1.26659	0.45511
CLP 3d	8.36587	1.96013	1.66742	3.61573	3.59906	10.2703	3.33484
CLP 7d	3.81307	8.4422	0.779679	2.01524	0.829868	1.7143	1.39405
CLP 21d	1.34191	0.92506	1.26367	0.512025	2.29891	2.85988	3.04045
	KO
SS	1.31733	0.796982	1.32496	0.640655	1.77475	0.467905	0.722441
CLP 3d	8.35837	4.0512	23.9877	30.0951	26.5072	18.352	3.36071
CLP 7d	5.3364	7.92726	16.6905	5.45515	4.21623	14.7327	3.67468
CLP 21d	1.889	2.14496	1.40537	2.8698	3.29654	3.75189

## Sheet: Extended Data Fig. 8f
Extended Data Fig. 8f
	TNFα mRNA Relative expression (fold change)
	WT
SS	1.09916	0.837833	0.695634	1.31622	1.80867	1.86142	0.352265
CLP 3d	3.39419	5.56507	3.48961	3.60434	6.23217	10.4812	3.37854
CLP 7d	3.12329	0.808358	1.86142	0.547678	0.432688	1.66794	0.650551
CLP 21d	2.00657	5.10319	2.41954	1.11579	2.14315	2.02754	1.96301
	KO
SS	2.14068	0.762989	1.17397	1.14451	0.981505	0.841713	2.55455
CLP 3d	7.68818	8.29702	6.63633	7.32621	10.2418	11.0278	10.1242
CLP 7d	4.91231	3.09456	3.85412	4.61522	3.36296	1.12745	0.673492
CLP 21d	1.64878	3.54242	2.19324	1.56165	2.92425	1.69709

## Sheet: Extended Data Fig. 8g
Extended Data Fig. 8g
	IL1β mRNA Relative expression (fold change)
	WT
SS	0.835916	1.12617	0.811181	1.03151	1.57436	0.900061	0.895911
CLP 3d	11.4557	7.54103	5.20721	6.12032	24.9292	13.313	11.4301
CLP 7d	5.98532	7.1425	1.58531	1.17264	5.29548	5.0739	2.86197
CLP 21d	1.93155	4.82244	4.3162	1.30564	1.87874	1.02913	1.76716
	KO
SS	1.61302	0.660408	0.442299	0.72268	0.824407	1.94715	0.996376
CLP 3d	29.9904	19.6094	57.4001	65.5161	31.0154	87.3281	8.84439
CLP 7d	41.54	9.82481	5.90974	21.8936	15.6863	12.2812	8.70249
CLP 21d	2.91083	5.79481	7.77097	9.03023	12.3072	28.4712

## Sheet: Extended Data Fig. 8h
Extended Data Fig. 8h
	CCL2 mRNA Relative expression (fold change)
	WT
SS	1.07009	1.14228	0.80259	1.06762	1.63324	1.51684	0.385393
CLP 3d	12.886	3.46872	43.7963	5.45559	6.52541	10.9998	16.5765
CLP 7d	9.55376	2.6532	4.15372	2.5014	1.35761	1.46517	1.61448
CLP 21d	3.15521	1.09764	1.32967	1.02413	1.38934	4.87162	4.89419
	KO
SS	2.37468	0.561647	0.514439	1.26963	1.13111	1.19837	3.03368
CLP 3d	96.1015	16.462	54.6091	116.934	29.8792	40.6227	21.0304
CLP 7d	5.46821	11.6943	3.2892	17.0032	9.67595	5.42417	6.41331
CLP 21d	2.42458	2.52171	4.92823	5.95624	6.42815	1.66563

## Sheet: Extended Data Fig. 8i
Extended Data Fig. 8i
	IL6 mRNA Relative expression (fold change)
	WT
SS	0.685928	1.00774	1.16869	1.33898	1.30236	0.763727	0.929459
CLP 3d	4.46749	17.1824	7.99702	20.3854	7.14102	10.9622	17.142
CLP 7d	5.67438	1.40392	1.97629	6.26709	2.95085	2.08175	2.36111
CLP 21d	2.6656	0.975669	1.0652	1.5169	1.45008	0.626099	0.664863
	KO
SS	1.68895	0.771709	0.299259	0.777077	0.968929	2.0342	1.00774
CLP 3d	93.4385	121.693	66.5282	37.3435	57.5562	12.5922	49.695
CLP 7d	8.31738	33.1161	19.8968	34.9639	12.5922	9.69873	66.7701
CLP 21d	8.5611	6.81067	3.1517	1.84821	2.56886	7.199

## Sheet: Extended Data Fig. 8l
Extended Data Fig. 8l
	CD45.2+Mac (% of RETNLA+CD163+)
Weeks 0	0.001	0	0	0
Weeks 1	0	0.03	0	0.05
Weeks 3	2.73	2.56	2.81	2.51	5.3	2.8	4.21
Weeks 5	61.9	57.3	69.2	69.6	60.8
Weeks 8	94.7	98.8	94.9	96.6	93.3

[truncated: 3 more sheets: Extended Data Fig. 8m, Extended Data Fig. 8n, Extended Data Fig. 8o]
