# Supplementary material for: TREM2hi resident macrophages protect the septic heart by maintaining cardiomyocyte homeostasis
Source: Nat Metab. 2023 Jan 12;5(1):129–46. doi: 10.1038/s42255-022-00715-5 (PMC9886554; doi:10.1038/s42255-022-00715-5)
Supplement: Source Data Extended Data Fig. 9 — Statistical source data. [file 42255_2022_715_MOESM24_ESM.xlsx]

## Sheet: Extended Data Fig. 9b
Extended Data Fig. 9b
	Total Mac1 (Percentage of CD45+)
	+MG
Control	49.8	47.1198	46.8	43.332	44.1748	37.5
CLP 1d	32.6359	37.6303	35.4772	28.5863	34.0065	26.3809
CLP 3d	20.7591	21.7843	16.2369	18.1704	16.5112	14.7273
CLP 7d	37.953	43.2048	35.8243	39.3752	28.3809	33.0356
	+Mac1
Control	43.7	47.2263	48.7	44.8517	35.8245	36.4589
CLP 1d	63.8602	68.6275	64.8749	73.8736	78.2464	68.2114
CLP 3d	34.8624	36.6009	37.8713	47.3925	47.0515	46.6019
CLP 7d	41.4423	48.1349	55.4829	62.3902	60.9658	67.4609

## Sheet: Extended Data Fig. 9c
Extended Data Fig. 9c
	CD45.1+ Mac1 (Percentage of total Mac1)
Control	ND	ND	ND	ND	ND	ND
CLP 1d	49.8756	49.4156	47.9524	50.1874	58.8988	40.8546
CLP 3d	46.3938	46.0755	41.1765	37.51	38.5845	30.2083
CLP 7d	46.6481	34.359	48.0366	46.338	35.3135	37.7272

## Sheet: Extended Data Fig. 9d
Extended Data Fig. 9d
	Total Non-Mac1 (Percentage of CD45+)
	+MG
Control	21.7638	21.429	24.2451	17.8226	15.9756
CLP 1d	29.2095	17.7299	22.1284	28.8405	25.7788
CLP 3d	33.7603	25.2667	27.4752	32.3819	29.4737
CLP 7d	31.1338	24.7152	24.0018	21.823	23.1173
	+Non-Mac1
Control	23.3	24.3	16.4927	19.6942	21.0683
CLP 1d	49.1002	48.8989	50.3653	44.9917	56.8031
CLP 3d	39.5489	41.0455	35.4127	42.4559	47.0916	33.2843
CLP 7d	41.4143	27.6252	38.426	32.546	34.5282

## Sheet: Extended Data Fig. 9e
Extended Data Fig. 9e
	CD45.1+ Non-Mac1 (Percentage of total Non-Mac1)
Control	ND	ND	ND	ND	ND
CLP 1d	61.3786	61.593	63.1176	45.9266	55.5504
CLP 3d	37.184	47.9814	38.6703	38.8467	50.9481	37.2294
CLP 7d	27.0132	37.9109	27.7164	33.239	38.2233
