# Supplementary material for: TREM2hi resident macrophages protect the septic heart by maintaining cardiomyocyte homeostasis
Source: Nat Metab. 2023 Jan 12;5(1):129–46. doi: 10.1038/s42255-022-00715-5 (PMC9886554; doi:10.1038/s42255-022-00715-5)
Supplement: Source Data Extended Data Fig. 10 — Statistical source data. [file 42255_2022_715_MOESM25_ESM.xlsx]

## Sheet: Extended Data Fig. 10b
Extended Data Fig. 10b
	EF(%)
	TREM2-/-+MG	TREM2-/-+ WT Mac1	TREM2-/-+ KO Mac1
CLP 3d	38.8659	81.2551	43.527
	66.4453	79.2573	53.5535
	71.1121	79.8748	65.6226
	55.0924	73.2597	58.7642
	45.3761	72.3037	69.6355
	57.7158	63.9473	51.6785
CLP 7d	67.0122	88.5728	39.5059
	48.2195	76.707	58.336
	60.1445	70.4219	65.119
	53.9365	72.1336	52.3639
	67.2939	74.4814	61.953
	47.1331	68.8412	66.5786

## Sheet: Extended Data Fig. 10c
Extended Data Fig. 10c
	FS(%)
	TREM2-/-+MG	TREM2-/-+ WT Mac1	TREM2-/-+ KO Mac1
CLP 3d	18.2891	48.8372	20.9402
	35.5828	46.4516	27.0492
	39.2638	47.2727	34.5324
	28.0423	41.6989	30.2857
	23.8914	40.5555	37.9747
	26.9919	34.1463	26
CLP 7d	36.5482	57.6159	18.5629
	25.2632	44.5055	30.303
	29.1791	39.2	34.8315
	32.1687	40.6375	26.3959
	36.8932	42.562	32.8125
	26.598	38.1482	36.4486

## Sheet: Extended Data Fig. 10d
Extended Data Fig. 10d
	CO(ml/min)
	TREM2-/-+MG	TREM2-/-+ WT Mac1	TREM2-/-+ KO Mac1
CLP 3d	10.0608	21.4869	9.22633
	11.2771	17.7892	14.6349
	12.8363	17.0144	9.25004
	14.4048	23.6846	12.1943
	11.0545	16.6992	12.6416
	16.1465	20.413	15.7537
CLP 7d	18.2838	22.5314	7.36497
	14.1954	21.2382	19.7011
	10.8157	22.4903	14.1894
	14.7909	22.9281	17.0329
	15.9143	17.9669	17.8981
	9.39162	28.6371	12.8614

## Sheet: Extended Data Fig. 10e
Extended Data Fig. 10e
	cTNI(pg/ml)
	TREM2-/-+MG	TREM2-/-+ WT Mac1	TREM2-/-+ KO Mac1
CLP 3d	959.339	274.621	749.898
	654.721	258.126	697.605
	650.252	342.567	587.27
	812.721	466.667	624.074
	633.339	402.791	846.413
	1200.58	166.559	1396.13
CLP 7d	567.467	264.631	618.612
	553.056	131.319	1131.73
	570.468	243.376	383.333
	773.775	183.426	529.467
	505.473	320.705	535.8
	488.536	78.6562	441.6

## Sheet: Extended Data Fig. 10f
Extended Data Fig. 10f
	LDH concentration (×103 U/ml)
	TREM2-/-+MG	TREM2-/-+ WT Mac1	TREM2-/-+ KO Mac1
CLP 3d	6.09367	5.2412	7.36019
	6.09155	4.50771	7.04937
	6.39602	5.52788	8.15731
	6.7153	4.22499	7.91627
	7.597	4.66192	7.06629
	8.66688	5.91817	7.45749
CLP 7d	4.82018	3.93894	5.95663
	5.90748	3.54803	6.07744
	5.95048	4.46575	7.82409
	6.08358	4.57372	5.55529
	5.81739	4.75056	4.97171
	5.1949	5.02048	5.55938

## Sheet: Extended Data Fig. 10g
Extended Data Fig. 10g
	ANP mRNA Relative expression (fold change)
	TREM2-/-+MG	TREM2-/-+ WT Mac1	TREM2-/-+ KO Mac1
CLP 3d	11.0596	1.72974	7.74835
	2.57973	2.29033	5.87215
	2.91579	1.26332	6.66785
	7.39845	1.01084	2.04281
	3.32239	1.71383	8.94174
	4.17629	0.968543	3.45549
CLP 7d	2.31427	1.02614	3.45549
	4.36876	0.709835	3.08918
	2.03339	0.988895	3.76824
	2.57378	1.58801	3.03962
	3.22036	0.693622	3.82968
	3.01862	1.26041	1.98695

## Sheet: Extended Data Fig. 10h
Extended Data Fig. 10h
	BNP mRNA Relative expression (fold change)
	TREM2-/-+MG	TREM2-/-+ WT Mac1	TREM2-/-+ KO Mac1
CLP 3d	5.78796	4.74494	15.5595
	10.4811	2.41115	2.96162
	4.75042	3.64619	11.5893
	11.2594	6.70261	8.71231
	11.7647	6.12505	3.18153
	7.17538	2.22384	7.65493
CLP 7d	2.68773	1.04106	7.79774
	9.42432	2.2601	8.11011
	4.61519	0.490182	4.57273
	6.04771	0.923204	6.94699
	1.24665	1.68926	3.74004
	5.52021	0.555961	10.5054

## Sheet: Extended Data Fig. 10i
Extended Data Fig. 10i
	TNFα mRNA Relative expression (fold change)
	TREM2-/-+MG	TREM2-/-+ WT Mac1	TREM2-/-+ KO Mac1
CLP 3d	4.71494	2.68304	15.8225
	7.03999	1.1598	5.01265
	6.80787	1.40659	11.2011
	8.53806	1.71777	6.82362
	4.59662	1.75391	4.61246
	4.23954	3.49972	4.67697
	IL1 mRNA Relative expression (fold change)
	TREM2-/-+MG	TREM2-/-+ WT Mac1	TREM2-/-+ KO Mac1
CLP 3d	11.7753	1.14952	34.7601
	19.2177	4.04936	22.2288
	20.1265	1.39574	10.674
	9.87897	8.26889	16.8853
	4.38029	6.89728	42.2192
	13.02	1.0396	5.60233
	CCL2 mRNA Relative expression (fold change)
	TREM2-/-+MG	TREM2-/-+ WT Mac1	TREM2-/-+ KO Mac1
CLP 3d	19.9119	7.70372	25.2911
	18.7943	4.79176	16.2484
	4.94929	2.74262	34.5112
	19.9579	3.36877	12.457
	16.3992	1.63833	29.0183
	25.8822	1.81364	5.23754
	IL6 mRNA Relative expression (fold change)
	TREM2-/-+MG	TREM2-/-+ WT Mac1	TREM2-/-+ KO Mac1
CLP 3d	67.545	2.09863	50.8947
	23.9198	7.43558	33.8804
	30.9485	2.4585	20.1045
	13.2397	3.93431	70.1255
	24.4224	3.14439	28.3336
	35.674	1.61453	14.0594

## Sheet: Extended Data Fig. 10j
Extended Data Fig. 10j
	TNFα mRNA Relative expression (fold change)
CLP 7d	2.44902	0.812555	4.79182
	4.02002	1.34307	2.42936
	2.93265	1.41478	3.52407
	4.06204	0.670004	3.36873
	4.66606	1.10234	3.64403
	3.86072	0.876932	3.7944
	IL1 mRNA Relative expression (fold change)
CLP 7d	4.81553	1.27694	8.74037
	5.99057	0.918718	2.82717
	3.2891	1.12586	5.84699
	1.5098	1.83744	6.99356
	2.95746	0.678785	2.52455
	2.28843	0.607039	2.33652
	CCL2 mRNA Relative expression (fold change)
	TREM2-/-+MG	TREM2-/-+ WT Mac1	TREM2-/-+ KO Mac1
CLP 7d	11.0596	1.65928	18.5355
	2.899	0.298449	4.10454
	3.61891	1.15313	13.7265
	3.55263	0.545464	1.93039
	14.3425	1.73976	4.10929
	3.15044	1.84534	2.91916
	IL6 mRNA Relative expression (fold change)
	TREM2-/-+MG	TREM2-/-+ WT Mac1	TREM2-/-+ KO Mac1
CLP 7d	1.95131	1.15892	12.0373
	11.5871	0.587548	9.24994
	7.67116	0.857244	11.2572
	19.3301	1.34051	7.64462
	18.6932	1.62952	9.57614
	6.85795	0.784282	12.9224

## Sheet: Extended Data Fig. 10k
Extended Data Fig. 10k
	ATP(nmol/g)
	TREM2-/-+MG	TREM2-/-+ WT Mac1	TREM2-/-+ KO Mac1
CLP 3d	0.704213	2.13817	0.727426
	0.877875	1.39425	0.258959
	0.862277	1.41393	0.607588
	0.376119	0.90552	0.664627
	0.511502	1.79446	0.478192
	0.314352	1.04726	0.352998
CLP 7d	0.585849	2.24725	1.09402
	0.650537	2.03704	0.359724
	0.374049	1.36283	0.418151
	0.436459	2.42396	0.649122
	0.910123	1.68331	0.817376
	0.879644	1.26496	0.830454

[truncated: 1 more sheets: Extended Data Fig. 10l]
